# Supplementary material for: Geographics and bacterial networks differently shape the acquired and latent global sewage resistomes
Source: Nat Commun. 2025 Nov 21;16:10278. doi: 10.1038/s41467-025-66070-7 (PMC12639157; doi:10.1038/s41467-025-66070-7)
Supplement: Supplementary file 4 — Supplementary Data 1 [file 41467_2025_66070_MOESM4_ESM.xlsx]

## Sheet: SD1 Sample metadata
genepid	complete_name	country	city	lat	lon	Region	year	collection_date	ena_sample_acc	ena_experiment_acc	ena_run_acc	instrument_model	isolation_source	organism
1012238	DTU_2016_1012238_1_MG_ALB_17	Albania	Tirana	41.32	19.9	Europe & Central Asia	2016	2016-01-02	ERS2520863	ERX2624029	ERR2607373	Illumina HiSeq 3000	wastewater	wastewater metagenome
1012238	DTU_2016_1012238_2_MG_ALB_17_1	Albania	Tirana	41.32	19.9	Europe & Central Asia	2016	2016-01-02	ERS2520861	ERX2624027	ERR2607371	Illumina HiSeq 3000	wastewater	wastewater metagenome
1012238	DTU_2016_1012238_3_MG_ALB_17_2	Albania	Tirana	41.32	19.9	Europe & Central Asia	2016	2016-01-02	ERS2520862	ERX2624028	ERR2607372	Illumina HiSeq 3000	wastewater	wastewater metagenome
1012239	DTU_2016_1012239_1_MG_AUS_18	Australia	Woden	-35.35	149.09	East Asia & Pacific	2016	2016-04-02	ERS2520873	ERX2624039	ERR2607383	Illumina HiSeq 3000	wastewater	wastewater metagenome
1012239	DTU_2016_1012239_2_MG_AUS_18_1	Australia	Woden	-35.35	149.09	East Asia & Pacific	2016	2016-04-02	ERS2520864	ERX2624030	ERR2607374	Illumina HiSeq 3000	wastewater	wastewater metagenome
1012239	DTU_2016_1012239_3_MG_AUS_18_2	Australia	Woden	-35.35	149.09	East Asia & Pacific	2016	2016-04-02	ERS2520865	ERX2624031	ERR2607375	Illumina HiSeq 3000	wastewater	wastewater metagenome
1012239	DTU_2016_1012239_4_MG_AUS_18_3	Australia	Woden	-35.35	149.09	East Asia & Pacific	2016	2016-04-02	ERS2520866	ERX2624032	ERR2607376	Illumina HiSeq 3000	wastewater	wastewater metagenome
1012239	DTU_2016_1012239_5_MG_AUS_18_4	Australia	Woden	-35.35	149.09	East Asia & Pacific	2016	2016-04-02	ERS2520867	ERX2624033	ERR2607377	Illumina HiSeq 3000	wastewater	wastewater metagenome
1012240	DTU_2016_1012240_1_MG_AUS_18a	Australia	Melbourne	-37.9767	144.638	East Asia & Pacific	2016	2016-08-02	ERS2520872	ERX2624038	ERR2607382	Illumina HiSeq 3000	wastewater	wastewater metagenome
1012240	DTU_2016_1012240_2_MG_AUS_18a_1	Australia	Melbourne	-37.9767	144.638	East Asia & Pacific	2016	2016-08-02	ERS2520868	ERX2624034	ERR2607378	Illumina HiSeq 3000	wastewater	wastewater metagenome
1012240	DTU_2016_1012240_3_MG_AUS_18a_2	Australia	Melbourne	-37.9767	144.638	East Asia & Pacific	2016	2016-08-02	ERS2520869	ERX2624035	ERR2607379	Illumina HiSeq 3000	wastewater	wastewater metagenome
1012240	DTU_2016_1012240_4_MG_AUS_18a_3	Australia	Melbourne	-37.9767	144.638	East Asia & Pacific	2016	2016-08-02	ERS2520870	ERX2624036	ERR2607380	Illumina HiSeq 3000	wastewater	wastewater metagenome
1012240	DTU_2016_1012240_5_MG_AUS_18a_4	Australia	Melbourne	-37.9767	144.638	East Asia & Pacific	2016	2016-08-02	ERS2520871	ERX2624037	ERR2607381	Illumina HiSeq 3000	wastewater	wastewater metagenome
1012241	DTU_2016_1012241_1_MG_AUT_70	Austria	Vienna	48.21	16.37	Europe & Central Asia	2016	2016-02-16	ERS2520877	ERX2624043	ERR2607387	Illumina HiSeq 3000	wastewater	wastewater metagenome
1012241	DTU_2016_1012241_2_MG_AUT_70_1	Austria	Vienna	48.21	16.37	Europe & Central Asia	2016	2016-02-16	ERS2520874	ERX2624040	ERR2607384	Illumina HiSeq 3000	wastewater	wastewater metagenome
1012241	DTU_2016_1012241_3_MG_AUT_70_2	Austria	Vienna	48.21	16.37	Europe & Central Asia	2016	2016-02-16	ERS2520875	ERX2624041	ERR2607385	Illumina HiSeq 3000	wastewater	wastewater metagenome
1012241	DTU_2016_1012241_4_MG_AUT_70_3	Austria	Vienna	48.21	16.37	Europe & Central Asia	2016	2016-02-16	ERS2520876	ERX2624042	ERR2607386	Illumina HiSeq 3000	wastewater	wastewater metagenome
1012242	DTU_2016_1012242_1_MG_BGR_66	Bulgaria	Sofia	42.7	23.32	Europe & Central Asia	2016	2016-02-15	ERS2520881	ERX2624047	ERR2607391	Illumina HiSeq 3000	wastewater	wastewater metagenome
1012242	DTU_2016_1012242_2_MG_BGR_66_1	Bulgaria	Sofia	42.7	23.32	Europe & Central Asia	2016	2016-02-15	ERS2520878	ERX2624044	ERR2607388	Illumina HiSeq 3000	wastewater	wastewater metagenome
1012242	DTU_2016_1012242_3_MG_BGR_66_2	Bulgaria	Sofia	42.7	23.32	Europe & Central Asia	2016	2016-02-15	ERS2520879	ERX2624045	ERR2607389	Illumina HiSeq 3000	wastewater	wastewater metagenome
1012242	DTU_2016_1012242_4_MG_BGR_66_3	Bulgaria	Sofia	42.7	23.32	Europe & Central Asia	2016	2016-02-15	ERS2520880	ERX2624046	ERR2607390	Illumina HiSeq 3000	wastewater	wastewater metagenome
1012243	DTU_2016_1012243_1_MG_BRA_53	Brazil	Belem	-1.45	-48.47	Latin America & Caribbean	2016	2016-02-16	ERS2520887	ERX2624053	ERR2607397	Illumina HiSeq 3000	wastewater	wastewater metagenome
1012243	DTU_2016_1012243_2_MG_BRA_53_1	Brazil	Belem	-1.45	-48.47	Latin America & Caribbean	2016	2016-02-16	ERS2520882	ERX2624048	ERR2607392	Illumina HiSeq 3000	wastewater	wastewater metagenome
1012243	DTU_2016_1012243_3_MG_BRA_53_2	Brazil	Belem	-1.45	-48.47	Latin America & Caribbean	2016	2016-02-16	ERS2520883	ERX2624049	ERR2607393	Illumina HiSeq 3000	wastewater	wastewater metagenome
1012244	DTU_2016_1012244_1_MG_BRA_53a	Brazil	Belem	-1.45	-48.47	Latin America & Caribbean	2016	2016-02-15	ERS2520886	ERX2624052	ERR2607396	Illumina HiSeq 3000	wastewater	wastewater metagenome
1012244	DTU_2016_1012244_2_MG_BRA_53a_1	Brazil	Belem	-1.45	-48.47	Latin America & Caribbean	2016	2016-02-15	ERS2520884	ERX2624050	ERR2607394	Illumina HiSeq 3000	wastewater	wastewater metagenome
1012244	DTU_2016_1012244_3_MG_BRA_53a_2	Brazil	Belem	-1.45	-48.47	Latin America & Caribbean	2016	2016-02-15	ERS2520885	ERX2624051	ERR2607395	Illumina HiSeq 3000	wastewater	wastewater metagenome
1012245	DTU_2016_1012245_1_MG_BWA_19	Botswana	Palapye	-22.54	27.12	Sub-Saharan Africa	2016	2016-01-25	ERS2520891	ERX2624057	ERR2607401	Illumina HiSeq 3000	wastewater	wastewater metagenome
1012245	DTU_2016_1012245_2_MG_BWA_19_1	Botswana	Palapye	-22.54	27.12	Sub-Saharan Africa	2016	2016-01-25	ERS2520888	ERX2624054	ERR2607398	Illumina HiSeq 3000	wastewater	wastewater metagenome
1012245	DTU_2016_1012245_3_MG_BWA_19_2	Botswana	Palapye	-22.54	27.12	Sub-Saharan Africa	2016	2016-01-25	ERS2520889	ERX2624055	ERR2607399	Illumina HiSeq 3000	wastewater	wastewater metagenome
1012245	DTU_2016_1012245_4_MG_BWA_19_3	Botswana	Palapye	-22.54	27.12	Sub-Saharan Africa	2016	2016-01-25	ERS2520890	ERX2624056	ERR2607400	Illumina HiSeq 3000	wastewater	wastewater metagenome
1012246	DTU_2016_1012246_1_MG_CAN_22	Canada	Regina	50.45	-104.62	North America	2016	2016-01-26	ERS2520905	ERX2624071	ERR2607415	Illumina HiSeq 3000	wastewater	wastewater metagenome
1012246	DTU_2016_1012246_2_MG_CAN_22_1	Canada	Regina	50.45	-104.62	North America	2016	2016-01-26	ERS2520892	ERX2624058	ERR2607402	Illumina HiSeq 3000	wastewater	wastewater metagenome
1012246	DTU_2016_1012246_3_MG_CAN_22_2	Canada	Regina	50.45	-104.62	North America	2016	2016-01-26	ERS2520893	ERX2624059	ERR2607403	Illumina HiSeq 3000	wastewater	wastewater metagenome
1012247	DTU_2016_1012247_1_MG_CAN_22a	Canada	Calgary	51.05	-114.06	North America	2016	2016-01-02	ERS2520898	ERX2624064	ERR2607408	Illumina HiSeq 3000	wastewater	wastewater metagenome
1012247	DTU_2016_1012247_2_MG_CAN_22a_1	Canada	Calgary	51.05	-114.06	North America	2016	2016-01-02	ERS2520894	ERX2624060	ERR2607404	Illumina HiSeq 3000	wastewater	wastewater metagenome
1012247	DTU_2016_1012247_3_MG_CAN_22a_2	Canada	Calgary	51.05	-114.06	North America	2016	2016-01-02	ERS2520895	ERX2624061	ERR2607405	Illumina HiSeq 3000	wastewater	wastewater metagenome
1012247	DTU_2016_1012247_4_MG_CAN_22a_3	Canada	Calgary	51.05	-114.06	North America	2016	2016-01-02	ERS2520896	ERX2624062	ERR2607406	Illumina HiSeq 3000	wastewater	wastewater metagenome
1012247	DTU_2016_1012247_5_MG_CAN_22a_4	Canada	Calgary	51.05	-114.06	North America	2016	2016-01-02	ERS2520897	ERX2624063	ERR2607407	Illumina HiSeq 3000	wastewater	wastewater metagenome
1012248	DTU_2016_1012248_1_MG_CAN_22b	Canada	Toronto	43.65	-79.39	North America	2016	2016-01-02	ERS2520903	ERX2624069	ERR2607413	Illumina HiSeq 3000	wastewater	wastewater metagenome
1012248	DTU_2016_1012248_2_MG_CAN_22b_1	Canada	Toronto	43.65	-79.39	North America	2016	2016-01-02	ERS2520899	ERX2624065	ERR2607409	Illumina HiSeq 3000	wastewater	wastewater metagenome
1012248	DTU_2016_1012248_3_MG_CAN_22b_2	Canada	Toronto	43.65	-79.39	North America	2016	2016-01-02	ERS2520900	ERX2624066	ERR2607410	Illumina HiSeq 3000	wastewater	wastewater metagenome
1012248	DTU_2016_1012248_4_MG_CAN_22b_3	Canada	Toronto	43.65	-79.39	North America	2016	2016-01-02	ERS2520901	ERX2624067	ERR2607411	Illumina HiSeq 3000	wastewater	wastewater metagenome
1012248	DTU_2016_1012248_5_MG_CAN_22b_4	Canada	Toronto	43.65	-79.39	North America	2016	2016-01-02	ERS2520902	ERX2624068	ERR2607412	Illumina HiSeq 3000	wastewater	wastewater metagenome
1012249	DTU_2016_1012249_1_MG_CAN_22c	Canada	Ottawa	45.42	-75.69	North America	2016	2016-01-26	ERS2520904	ERX2624070	ERR2607414	Illumina HiSeq 3000	wastewater	wastewater metagenome
1012250	DTU_2016_1012250_1_MG_CHE_67	Switzerland	Liebefeld	46.93	7.42	Europe & Central Asia	2016	2016-01-27	ERS2520912	ERX2624078	ERR2607422	Illumina HiSeq 3000	wastewater	wastewater metagenome
1012250	DTU_2016_1012250_2_MG_CHE_67_1	Switzerland	Liebefeld	46.93	7.42	Europe & Central Asia	2016	2016-01-27	ERS2520906	ERX2624072	ERR2607416	Illumina HiSeq 3000	wastewater	wastewater metagenome
1012250	DTU_2016_1012250_3_MG_CHE_67_2	Switzerland	Liebefeld	46.93	7.42	Europe & Central Asia	2016	2016-01-27	ERS2520907	ERX2624073	ERR2607417	Illumina HiSeq 3000	wastewater	wastewater metagenome
1012250	DTU_2016_1012250_4_MG_CHE_67_3	Switzerland	Liebefeld	46.93	7.42	Europe & Central Asia	2016	2016-01-27	ERS2520908	ERX2624074	ERR2607418	Illumina HiSeq 3000	wastewater	wastewater metagenome
1012250	DTU_2016_1012250_5_MG_CHE_67_4	Switzerland	Liebefeld	46.93	7.42	Europe & Central Asia	2016	2016-01-27	ERS2520909	ERX2624075	ERR2607419	Illumina HiSeq 3000	wastewater	wastewater metagenome
1012250	DTU_2016_1012250_6_MG_CHE_67_5	Switzerland	Liebefeld	46.93	7.42	Europe & Central Asia	2016	2016-01-27	ERS2520910	ERX2624076	ERR2607420	Illumina HiSeq 3000	wastewater	wastewater metagenome
1012250	DTU_2016_1012250_7_MG_CHE_67_6	Switzerland	Liebefeld	46.93	7.42	Europe & Central Asia	2016	2016-01-27	ERS2520911	ERX2624077	ERR2607421	Illumina HiSeq 3000	wastewater	wastewater metagenome
1012251	DTU_2016_1012251_1_MG_CHN_64	China	Guangzhou	23.13	113.26	East Asia & Pacific	2016	2016-01-28	ERS2520913	ERX2624079	ERR2607423	Illumina HiSeq 3000	wastewater	wastewater metagenome
1012252	DTU_2016_1012252_1_MG_CIV_13	Cote d'Ivoire	Abidjan	5.32	-4.02	Sub-Saharan Africa	2016	2016-01-25	ERS2520916	ERX2624082	ERR2607426	Illumina HiSeq 3000	wastewater	wastewater metagenome
1012252	DTU_2016_1012252_2_MG_CIV_13_1	Cote d'Ivoire	Abidjan	5.32	-4.02	Sub-Saharan Africa	2016	2016-01-25	ERS2520914	ERX2624080	ERR2607424	Illumina HiSeq 3000	wastewater	wastewater metagenome
1012252	DTU_2016_1012252_3_MG_CIV_13_2	Cote d'Ivoire	Abidjan	5.32	-4.02	Sub-Saharan Africa	2016	2016-01-25	ERS2520915	ERX2624081	ERR2607425	Illumina HiSeq 3000	wastewater	wastewater metagenome
1012254	DTU_2016_1012254_1_MG_CZE_23	Czechia	Brno	49.19	16.61	Europe & Central Asia	2016	2016-01-02	ERS2520920	ERX2624086	ERR2607430	Illumina HiSeq 3000	wastewater	wastewater metagenome
1012254	DTU_2016_1012254_2_MG_CZE_23_1	Czechia	Brno	49.19	16.61	Europe & Central Asia	2016	2016-01-02	ERS2520918	ERX2624084	ERR2607428	Illumina HiSeq 3000	wastewater	wastewater metagenome
1012254	DTU_2016_1012254_3_MG_CZE_23_2	Czechia	Brno	49.19	16.61	Europe & Central Asia	2016	2016-01-02	ERS2520919	ERX2624085	ERR2607429	Illumina HiSeq 3000	wastewater	wastewater metagenome
1012255	DTU_2016_1012255_1_MG_DEU_27	Germany	Berlin	52.52	13.39	Europe & Central Asia	2016	2016-08-02	ERS2520925	ERX2624091	ERR2607435	Illumina HiSeq 3000	wastewater	wastewater metagenome
1012255	DTU_2016_1012255_2_MG_DEU_27_1	Germany	Berlin	52.52	13.39	Europe & Central Asia	2016	2016-08-02	ERS2520921	ERX2624087	ERR2607431	Illumina HiSeq 3000	wastewater	wastewater metagenome
1012255	DTU_2016_1012255_4_MG_DEU_27_3	Germany	Berlin	52.52	13.39	Europe & Central Asia	2016	2016-08-02	ERS2520923	ERX2624089	ERR2607433	Illumina HiSeq 3000	wastewater	wastewater metagenome
1012255	DTU_2016_1012255_5_MG_DEU_27_4	Germany	Berlin	52.52	13.39	Europe & Central Asia	2016	2016-08-02	ERS2520924	ERX2624090	ERR2607434	Illumina HiSeq 3000	wastewater	wastewater metagenome
1012256	DTU_2016_1012256_1_MG_DNK_71_RL	Denmark	Lynetten	55.7	12.62	Europe & Central Asia	2016	2016-02-03	ERS2520928	ERX2624094	ERR2607438	Illumina HiSeq 3000	wastewater	wastewater metagenome
1012257	DTU_2016_1012257_1_MG_DNK_71_RA	Denmark	Copenhagen	55.63	12.46	Europe & Central Asia	2016	2016-02-03	ERS2520926	ERX2624092	ERR2607436	Illumina HiSeq 3000	wastewater	wastewater metagenome
1012258	DTU_2016_1012258_1_MG_DNK_71_RD	Denmark	Copenhagen	55.64	12.5	Europe & Central Asia	2016	2016-02-03	ERS2520927	ERX2624093	ERR2607437	Illumina HiSeq 3000	wastewater	wastewater metagenome
1012259	DTU_2016_1012259_1_MG_ECU_14	Ecuador	Quito	-0.22	-78.51	Latin America & Caribbean	2016	2016-01-02	ERS2520931	ERX2624097	ERR2607441	Illumina HiSeq 3000	wastewater	wastewater metagenome
1012260	DTU_2016_1012260_1_MG_ECU_14a	Ecuador	Galapagos	-0.63	-90.36	Latin America & Caribbean	2016	2016-06-02	ERS2520930	ERX2624096	ERR2607440	Illumina HiSeq 3000	wastewater	wastewater metagenome
1012260	DTU_2016_1012260_2_MG_ECU_14a_1	Ecuador	Galapagos	-0.63	-90.36	Latin America & Caribbean	2016	2016-06-02	ERS2520929	ERX2624095	ERR2607439	Illumina HiSeq 3000	wastewater	wastewater metagenome
1012261	DTU_2016_1012261_1_MG_ESP_75	Spain	Barcelona	41.38	2.18	Europe & Central Asia	2016	2016-10-02	ERS2520937	ERX2624103	ERR2607447	Illumina HiSeq 3000	wastewater	wastewater metagenome
1012261	DTU_2016_1012261_2_MG_ESP_75_1	Spain	Barcelona	41.38	2.18	Europe & Central Asia	2016	2016-10-02	ERS2520932	ERX2624098	ERR2607442	Illumina HiSeq 3000	wastewater	wastewater metagenome
1012261	DTU_2016_1012261_3_MG_ESP_75_2	Spain	Barcelona	41.38	2.18	Europe & Central Asia	2016	2016-10-02	ERS2520933	ERX2624099	ERR2607443	Illumina HiSeq 3000	wastewater	wastewater metagenome
1012261	DTU_2016_1012261_4_MG_ESP_75_3	Spain	Barcelona	41.38	2.18	Europe & Central Asia	2016	2016-10-02	ERS2520934	ERX2624100	ERR2607444	Illumina HiSeq 3000	wastewater	wastewater metagenome
1012261	DTU_2016_1012261_5_MG_ESP_75_4	Spain	Barcelona	41.38	2.18	Europe & Central Asia	2016	2016-10-02	ERS2520935	ERX2624101	ERR2607445	Illumina HiSeq 3000	wastewater	wastewater metagenome
1012261	DTU_2016_1012261_6_MG_ESP_75_5	Spain	Barcelona	41.38	2.18	Europe & Central Asia	2016	2016-10-02	ERS2520936	ERX2624102	ERR2607446	Illumina HiSeq 3000	wastewater	wastewater metagenome
1012262	DTU_2016_1012262_1_MG_ETH_24	Ethiopia	Addis Ababa	9	38.75	Sub-Saharan Africa	2016	2016-01-02	ERS2520938	ERX2624104	ERR2607448	Illumina HiSeq 3000	wastewater	wastewater metagenome
1012263	DTU_2016_1012263_1_MG_FIN_25	Finland	Helsinki	60.17	24.94	Europe & Central Asia	2016	2016-01-26	ERS2520941	ERX2624107	ERR2607451	Illumina HiSeq 3000	wastewater	wastewater metagenome
1012263	DTU_2016_1012263_2_MG_FIN_25_1	Finland	Helsinki	60.17	24.94	Europe & Central Asia	2016	2016-01-26	ERS2520939	ERX2624105	ERR2607449	Illumina HiSeq 3000	wastewater	wastewater metagenome
1012263	DTU_2016_1012263_3_MG_FIN_25_2	Finland	Helsinki	60.17	24.94	Europe & Central Asia	2016	2016-01-26	ERS2520940	ERX2624106	ERR2607450	Illumina HiSeq 3000	wastewater	wastewater metagenome
1012264	DTU_2016_1012264_1_MG_GEO_59	Georgia	Tbilisi	41.69	44.8	Europe & Central Asia	2016	2016-01-25	ERS2520945	ERX2624111	ERR2607455	Illumina HiSeq 3000	wastewater	wastewater metagenome
1012264	DTU_2016_1012264_2_MG_GEO_59_1	Georgia	Tbilisi	41.69	44.8	Europe & Central Asia	2016	2016-01-25	ERS2520942	ERX2624108	ERR2607452	Illumina HiSeq 3000	wastewater	wastewater metagenome
1012264	DTU_2016_1012264_3_MG_GEO_59_2	Georgia	Tbilisi	41.69	44.8	Europe & Central Asia	2016	2016-01-25	ERS2520943	ERX2624109	ERR2607453	Illumina HiSeq 3000	wastewater	wastewater metagenome
1012264	DTU_2016_1012264_4_MG_GEO_59_3	Georgia	Tbilisi	41.69	44.8	Europe & Central Asia	2016	2016-01-25	ERS2520944	ERX2624110	ERR2607454	Illumina HiSeq 3000	wastewater	wastewater metagenome
1012265	DTU_2016_1012265_1_MG_GHA_4	Ghana	Tamale	9.41	-0.84	Sub-Saharan Africa	2016	2016-01-30	ERS2520946	ERX2624112	ERR2607456	Illumina HiSeq 3000	wastewater	wastewater metagenome
1012266	DTU_2016_1012266_1_MG_GMB_10	Gambia	Tamala	13.44	-16.56	Sub-Saharan Africa	2016	2016-01-30	ERS2520947	ERX2624113	ERR2607457	Illumina HiSeq 3000	wastewater	wastewater metagenome
1012267	DTU_2016_1012267_1_MG_HRV_68	Croatia	Zagreb	45.81	15.98	Europe & Central Asia	2016	2016-01-02	ERS2520952	ERX2624118	ERR2607462	Illumina HiSeq 3000	wastewater	wastewater metagenome
1012267	DTU_2016_1012267_2_MG_HRV_68_1	Croatia	Zagreb	45.81	15.98	Europe & Central Asia	2016	2016-01-02	ERS2520948	ERX2624114	ERR2607458	Illumina HiSeq 3000	wastewater	wastewater metagenome
1012267	DTU_2016_1012267_3_MG_HRV_68_2	Croatia	Zagreb	45.81	15.98	Europe & Central Asia	2016	2016-01-02	ERS2520949	ERX2624115	ERR2607459	Illumina HiSeq 3000	wastewater	wastewater metagenome
1012267	DTU_2016_1012267_4_MG_HRV_68_3	Croatia	Zagreb	45.81	15.98	Europe & Central Asia	2016	2016-01-02	ERS2520950	ERX2624116	ERR2607460	Illumina HiSeq 3000	wastewater	wastewater metagenome
1012267	DTU_2016_1012267_5_MG_HRV_68_4	Croatia	Zagreb	45.81	15.98	Europe & Central Asia	2016	2016-01-02	ERS2520951	ERX2624117	ERR2607461	Illumina HiSeq 3000	wastewater	wastewater metagenome
1012268	DTU_2016_1012268_1_MG_HUN_61	Hungary	Budapest	47.48	19.15	Europe & Central Asia	2016	2016-02-02	ERS2520953	ERX2624119	ERR2607463	Illumina HiSeq 3000	wastewater	wastewater metagenome
1012269	DTU_2016_1012269_1_MG_IND_11	India	Cochin	10.15	76.39	South Asia	2016	2016-01-27	ERS2520956	ERX2624122	ERR2607466	Illumina HiSeq 3000	wastewater	wastewater metagenome
1012269	DTU_2016_1012269_3_MG_IND_11_2	India	Cochin	10.15	76.39	South Asia	2016	2016-01-27	ERS2520955	ERX2624121	ERR2607465	Illumina HiSeq 3000	wastewater	wastewater metagenome
1012270	DTU_2016_1012270_1_MG_IRL_69	Ireland	Dublin	53.35	-6.26	Europe & Central Asia	2016	2016-10-02	ERS2520959	ERX2624125	ERR2607469	Illumina HiSeq 3000	wastewater	wastewater metagenome
1012270	DTU_2016_1012270_2_MG_IRL_69_1	Ireland	Dublin	53.35	-6.26	Europe & Central Asia	2016	2016-10-02	ERS2520957	ERX2624123	ERR2607467	Illumina HiSeq 3000	wastewater	wastewater metagenome
1012270	DTU_2016_1012270_3_MG_IRL_69_2	Ireland	Dublin	53.35	-6.26	Europe & Central Asia	2016	2016-10-02	ERS2520958	ERX2624124	ERR2607468	Illumina HiSeq 3000	wastewater	wastewater metagenome
1012271	DTU_2016_1012271_1_MG_IRN_12	Iran	Tehran	35.7	51.4	Middle East & North Africa	2016	2016-02-02	ERS2520962	ERX2624128	ERR2607472	Illumina HiSeq 3000	wastewater	wastewater metagenome
1012271	DTU_2016_1012271_2_MG_IRN_12_1	Iran	Tehran	35.7	51.4	Middle East & North Africa	2016	2016-02-02	ERS2520960	ERX2624126	ERR2607470	Illumina HiSeq 3000	wastewater	wastewater metagenome
1012271	DTU_2016_1012271_3_MG_IRN_12_2	Iran	Tehran	35.7	51.4	Middle East & North Africa	2016	2016-02-02	ERS2520961	ERX2624127	ERR2607471	Illumina HiSeq 3000	wastewater	wastewater metagenome
1012272	DTU_2016_1012272_1_MG_ISL_28	Iceland	Reykjavik	64.15	-21.94	Europe & Central Asia	2016	2016-02-02	ERS2520965	ERX2624131	ERR2607475	Illumina HiSeq 3000	wastewater	wastewater metagenome
1012272	DTU_2016_1012272_2_MG_ISL_28_1	Iceland	Reykjavik	64.15	-21.94	Europe & Central Asia	2016	2016-02-02	ERS2520963	ERX2624129	ERR2607473	Illumina HiSeq 3000	wastewater	wastewater metagenome
1012272	DTU_2016_1012272_3_MG_ISL_28_2	Iceland	Reykjavik	64.15	-21.94	Europe & Central Asia	2016	2016-02-02	ERS2520964	ERX2624130	ERR2607474	Illumina HiSeq 3000	wastewater	wastewater metagenome
1012273	DTU_2016_1012273_1_MG_ISR_29	Israel	Jerusalem	31.78	35.23	Middle East & North Africa	2016	2016-01-31	ERS2520968	ERX2624134	ERR2607478	Illumina HiSeq 3000	wastewater	wastewater metagenome
1012273	DTU_2016_1012273_2_MG_ISR_29_1	Israel	Jerusalem	31.78	35.23	Middle East & North Africa	2016	2016-01-31	ERS2520966	ERX2624132	ERR2607476	Illumina HiSeq 3000	wastewater	wastewater metagenome
1012273	DTU_2016_1012273_3_MG_ISR_29_2	Israel	Jerusalem	31.78	35.23	Middle East & North Africa	2016	2016-01-31	ERS2520967	ERX2624133	ERR2607477	Illumina HiSeq 3000	wastewater	wastewater metagenome
1012274	DTU_2016_1012274_1_MG_ITA_30	Italy	Rome	41.89	12.48	Europe & Central Asia	2016	2016-02-02	ERS2520969	ERX2624135	ERR2607479	Illumina HiSeq 3000	wastewater	wastewater metagenome
1012275	DTU_2016_1012275_1_MG_KAZ_6	Kazakhstan	Almaty	43.24	76.95	Europe & Central Asia	2016	2016-02-02	ERS2520970	ERX2624136	ERR2607480	Illumina HiSeq 3000	wastewater	wastewater metagenome
1012276	DTU_2016_1012276_1_MG_KEN_72	Kenya	Thika	-1.04	37.08	Sub-Saharan Africa	2016	2016-08-02	ERS2520974	ERX2624140	ERR2607484	Illumina HiSeq 3000	wastewater	wastewater metagenome
1012276	DTU_2016_1012276_2_MG_KEN_72_1	Kenya	Thika	-1.04	37.08	Sub-Saharan Africa	2016	2016-08-02	ERS2520971	ERX2624137	ERR2607481	Illumina HiSeq 3000	wastewater	wastewater metagenome
1012276	DTU_2016_1012276_3_MG_KEN_72_2	Kenya	Thika	-1.04	37.08	Sub-Saharan Africa	2016	2016-08-02	ERS2520972	ERX2624138	ERR2607482	Illumina HiSeq 3000	wastewater	wastewater metagenome
1012276	DTU_2016_1012276_4_MG_KEN_72_3	Kenya	Thika	-1.04	37.08	Sub-Saharan Africa	2016	2016-08-02	ERS2520973	ERX2624139	ERR2607483	Illumina HiSeq 3000	wastewater	wastewater metagenome
1012277	DTU_2016_1012277_1_MG_KHM_21	Cambodia	Phnom Penh	11.57	104.92	East Asia & Pacific	2016	2016-05-02	ERS2520975	ERX2624141	ERR2607485	Illumina HiSeq 3000	wastewater	wastewater metagenome
1012278	DTU_2016_1012278_1_MG_LKA_40	Sri Lanka	Colombo	6.93	79.85	South Asia	2016	2016-02-28	ERS2520976	ERX2624142	ERR2607486	Illumina HiSeq 3000	wastewater	wastewater metagenome
1012279	DTU_2016_1012279_1_MG_LUX_32	Luxembourg	Belvaux	49.51	5.93	Europe & Central Asia	2016	2016-01-02	ERS2520977	ERX2624143	ERR2607487	Illumina HiSeq 3000	wastewater	wastewater metagenome
1012280	DTU_2016_1012280_1_MG_LVA_31	Latvia	Riga	56.95	24.11	Europe & Central Asia	2016	2016-01-02	ERS2520981	ERX2624147	ERR2607491	Illumina HiSeq 3000	wastewater	wastewater metagenome
1012280	DTU_2016_1012280_2_MG_LVA_31_1	Latvia	Riga	56.95	24.11	Europe & Central Asia	2016	2016-01-02	ERS2520978	ERX2624144	ERR2607488	Illumina HiSeq 3000	wastewater	wastewater metagenome
1012280	DTU_2016_1012280_3_MG_LVA_31_2	Latvia	Riga	56.95	24.11	Europe & Central Asia	2016	2016-01-02	ERS2520979	ERX2624145	ERR2607489	Illumina HiSeq 3000	wastewater	wastewater metagenome
1012280	DTU_2016_1012280_4_MG_LVA_31_3	Latvia	Riga	56.95	24.11	Europe & Central Asia	2016	2016-01-02	ERS2520980	ERX2624146	ERR2607490	Illumina HiSeq 3000	wastewater	wastewater metagenome
1012281	DTU_2016_1012281_1_MG_MDA_65	Moldova	Chisinau	47.02	28.83	Europe & Central Asia	2016	2016-02-04	ERS2520984	ERX2624150	ERR2607494	Illumina HiSeq 3000	wastewater	wastewater metagenome
1012281	DTU_2016_1012281_2_MG_MDA_65_1	Moldova	Chisinau	47.02	28.83	Europe & Central Asia	2016	2016-02-04	ERS2520982	ERX2624148	ERR2607492	Illumina HiSeq 3000	wastewater	wastewater metagenome
1012281	DTU_2016_1012281_3_MG_MDA_65_2	Moldova	Chisinau	47.02	28.83	Europe & Central Asia	2016	2016-02-04	ERS2520983	ERX2624149	ERR2607493	Illumina HiSeq 3000	wastewater	wastewater metagenome
1012282	DTU_2016_1012282_1_MG_MKD_62	North Macedonia	Skopje	42	21.43	Europe & Central Asia	2016	2016-02-02	ERS2520988	ERX2624154	ERR2607498	Illumina HiSeq 3000	wastewater	wastewater metagenome
1012282	DTU_2016_1012282_2_MG_MKD_62_1	North Macedonia	Skopje	42	21.43	Europe & Central Asia	2016	2016-02-02	ERS2520985	ERX2624151	ERR2607495	Illumina HiSeq 3000	wastewater	wastewater metagenome
1012282	DTU_2016_1012282_3_MG_MKD_62_2	North Macedonia	Skopje	42	21.43	Europe & Central Asia	2016	2016-02-02	ERS2520986	ERX2624152	ERR2607496	Illumina HiSeq 3000	wastewater	wastewater metagenome
1012282	DTU_2016_1012282_4_MG_MKD_62_3	North Macedonia	Skopje	42	21.43	Europe & Central Asia	2016	2016-02-02	ERS2520987	ERX2624153	ERR2607497	Illumina HiSeq 3000	wastewater	wastewater metagenome
1012283	DTU_2016_1012283_1_MG_MLT_63	Malta	Santa Venera	35.89	14.48	Middle East & North Africa	2016	2016-01-02	ERS2520991	ERX2624157	ERR2607501	Illumina HiSeq 3000	wastewater	wastewater metagenome
1012283	DTU_2016_1012283_2_MG_MLT_63_1	Malta	Santa Venera	35.89	14.48	Middle East & North Africa	2016	2016-01-02	ERS2520989	ERX2624155	ERR2607499	Illumina HiSeq 3000	wastewater	wastewater metagenome
1012283	DTU_2016_1012283_3_MG_MLT_63_2	Malta	Santa Venera	35.89	14.48	Middle East & North Africa	2016	2016-01-02	ERS2520990	ERX2624156	ERR2607500	Illumina HiSeq 3000	wastewater	wastewater metagenome
1012284	DTU_2016_1012284_1_MG_MYS_54	Malaysia	Kuala Lumpur	3.15	101.69	East Asia & Pacific	2016	2016-04-02	ERS2520996	ERX2624162	ERR2607506	Illumina HiSeq 3000	wastewater	wastewater metagenome
1012284	DTU_2016_1012284_2_MG_MYS_54_1	Malaysia	Kuala Lumpur	3.15	101.69	East Asia & Pacific	2016	2016-04-02	ERS2520992	ERX2624158	ERR2607502	Illumina HiSeq 3000	wastewater	wastewater metagenome
1012284	DTU_2016_1012284_3_MG_MYS_54_2	Malaysia	Kuala Lumpur	3.15	101.69	East Asia & Pacific	2016	2016-04-02	ERS2520993	ERX2624159	ERR2607503	Illumina HiSeq 3000	wastewater	wastewater metagenome
1012284	DTU_2016_1012284_4_MG_MYS_54_3	Malaysia	Kuala Lumpur	3.15	101.69	East Asia & Pacific	2016	2016-04-02	ERS2520994	ERX2624160	ERR2607504	Illumina HiSeq 3000	wastewater	wastewater metagenome
1012284	DTU_2016_1012284_5_MG_MYS_54_4	Malaysia	Kuala Lumpur	3.15	101.69	East Asia & Pacific	2016	2016-04-02	ERS2520995	ERX2624161	ERR2607505	Illumina HiSeq 3000	wastewater	wastewater metagenome
1012285	DTU_2016_1012285_1_MG_NGA_50	Nigeria	Lagos	6.46	3.39	Sub-Saharan Africa	2016	2016-02-02	ERS2520999	ERX2624165	ERR2607509	Illumina HiSeq 3000	wastewater	wastewater metagenome
1012285	DTU_2016_1012285_2_MG_NGA_50_1	Nigeria	Lagos	6.46	3.39	Sub-Saharan Africa	2016	2016-02-02	ERS2520997	ERX2624163	ERR2607507	Illumina HiSeq 3000	wastewater	wastewater metagenome
1012285	DTU_2016_1012285_3_MG_NGA_50_2	Nigeria	Lagos	6.46	3.39	Sub-Saharan Africa	2016	2016-02-02	ERS2520998	ERX2624164	ERR2607508	Illumina HiSeq 3000	wastewater	wastewater metagenome
1012286	DTU_2016_1012286_1_MG_NLD_43	Netherlands	Bilthoven	52.15	5.21	Europe & Central Asia	2016	2016-01-27	ERS2521004	ERX2624170	ERR2607514	Illumina HiSeq 3000	wastewater	wastewater metagenome
1012286	DTU_2016_1012286_2_MG_NLD_43_1	Netherlands	Bilthoven	52.15	5.21	Europe & Central Asia	2016	2016-01-27	ERS2521000	ERX2624166	ERR2607510	Illumina HiSeq 3000	wastewater	wastewater metagenome
1012286	DTU_2016_1012286_3_MG_NLD_43_2	Netherlands	Bilthoven	52.15	5.21	Europe & Central Asia	2016	2016-01-27	ERS2521001	ERX2624167	ERR2607511	Illumina HiSeq 3000	wastewater	wastewater metagenome
1012286	DTU_2016_1012286_4_MG_NLD_43_3	Netherlands	Bilthoven	52.15	5.21	Europe & Central Asia	2016	2016-01-27	ERS2521002	ERX2624168	ERR2607512	Illumina HiSeq 3000	wastewater	wastewater metagenome
1012286	DTU_2016_1012286_5_MG_NLD_43_4	Netherlands	Bilthoven	52.15	5.21	Europe & Central Asia	2016	2016-01-27	ERS2521003	ERX2624169	ERR2607513	Illumina HiSeq 3000	wastewater	wastewater metagenome
1012287	DTU_2016_1012287_1_MG_NOR_34	Norway	Oslo	59.91	10.74	Europe & Central Asia	2016	2016-03-02	ERS2521007	ERX2624173	ERR2607517	Illumina HiSeq 3000	wastewater	wastewater metagenome
1012287	DTU_2016_1012287_2_MG_NOR_34_1	Norway	Oslo	59.91	10.74	Europe & Central Asia	2016	2016-03-02	ERS2521005	ERX2624171	ERR2607515	Illumina HiSeq 3000	wastewater	wastewater metagenome
1012287	DTU_2016_1012287_3_MG_NOR_34_2	Norway	Oslo	59.91	10.74	Europe & Central Asia	2016	2016-03-02	ERS2521006	ERX2624172	ERR2607516	Illumina HiSeq 3000	wastewater	wastewater metagenome
1012288	DTU_2016_1012288_1_MG_NPL_33	Nepal	Kathmandu	27.71	85.32	South Asia	2016	2016-01-30	ERS2521008	ERX2624174	ERR2607518	Illumina HiSeq 3000	wastewater	wastewater metagenome
1012289	DTU_2016_1012289_1_MG_NZL_56	New Zealand	Dunedin	-45.87	170.5	East Asia & Pacific	2016	2016-01-27	ERS2521009	ERX2624175	ERR2607519	Illumina HiSeq 3000	wastewater	wastewater metagenome
1012290	DTU_2016_1012290_1_MG_PAK_7	Pakistan	Karachi	25.14	67.18	South Asia	2016	2016-01-27	ERS2521010	ERX2624176	ERR2607520	Illumina HiSeq 3000	wastewater	wastewater metagenome
1012291	DTU_2016_1012291_1_MG_PER_35	Peru	Lima	-12.06	-77.04	Latin America & Caribbean	2016	2016-04-02	ERS2521011	ERX2624177	ERR2607521	Illumina HiSeq 3000	wastewater	wastewater metagenome
1012292	DTU_2016_1012292_1_MG_POL_36	Poland	Pulawy	51.42	21.97	Europe & Central Asia	2016	2016-02-02	ERS2521014	ERX2624180	ERR2607524	Illumina HiSeq 3000	wastewater	wastewater metagenome
1012292	DTU_2016_1012292_2_MG_POL_36_1	Poland	Pulawy	51.42	21.97	Europe & Central Asia	2016	2016-02-02	ERS2521012	ERX2624178	ERR2607522	Illumina HiSeq 3000	wastewater	wastewater metagenome
1012292	DTU_2016_1012292_3_MG_POL_36_2	Poland	Pulawy	51.42	21.97	Europe & Central Asia	2016	2016-02-02	ERS2521013	ERX2624179	ERR2607523	Illumina HiSeq 3000	wastewater	wastewater metagenome
1012293	DTU_2016_1012293_1_MG_SEN_8	Senegal	Dakar	14.69	-17.45	Sub-Saharan Africa	2016	2016-02-02	ERS2521015	ERX2624181	ERR2607525	Illumina HiSeq 3000	wastewater	wastewater metagenome
1012294	DTU_2016_1012294_1_MG_SGP_52	Singapore	Singapore	1.36	103.82	East Asia & Pacific	2016	2016-03-02	ERS2521018	ERX2624184	ERR2607528	Illumina HiSeq 3000	wastewater	wastewater metagenome
1012294	DTU_2016_1012294_2_MG_SGP_52_1	Singapore	Singapore	1.36	103.82	East Asia & Pacific	2016	2016-03-02	ERS2521016	ERX2624182	ERR2607526	Illumina HiSeq 3000	wastewater	wastewater metagenome
1012294	DTU_2016_1012294_3_MG_SGP_52_2	Singapore	Singapore	1.36	103.82	East Asia & Pacific	2016	2016-03-02	ERS2521017	ERX2624183	ERR2607527	Illumina HiSeq 3000	wastewater	wastewater metagenome
1012295	DTU_2016_1012295_1_MG_SRB_37	Serbia	Belgrade	44.82	20.46	Europe & Central Asia	2016	2016-01-27	ERS2521021	ERX2624187	ERR2607531	Illumina HiSeq 3000	wastewater	wastewater metagenome
1012295	DTU_2016_1012295_2_MG_SRB_37_1	Serbia	Belgrade	44.82	20.46	Europe & Central Asia	2016	2016-01-27	ERS2521019	ERX2624185	ERR2607529	Illumina HiSeq 3000	wastewater	wastewater metagenome
1012295	DTU_2016_1012295_3_MG_SRB_37_2	Serbia	Belgrade	44.82	20.46	Europe & Central Asia	2016	2016-01-27	ERS2521020	ERX2624186	ERR2607530	Illumina HiSeq 3000	wastewater	wastewater metagenome
1012296	DTU_2016_1012296_1_MG_SVK_9	Slovakia	Bratislava	48.15	17.11	Europe & Central Asia	2016	2016-02-02	ERS2521023	ERX2624189	ERR2607533	Illumina HiSeq 3000	wastewater	wastewater metagenome
1012296	DTU_2016_1012296_2_MG_SVK_9_1	Slovakia	Bratislava	48.15	17.11	Europe & Central Asia	2016	2016-02-02	ERS2521022	ERX2624188	ERR2607532	Illumina HiSeq 3000	wastewater	wastewater metagenome
1012297	DTU_2016_1012297_1_MG_SVN_38	Slovenia	Ljubljana	46.05	14.51	Europe & Central Asia	2016	2016-01-25	ERS2521026	ERX2624192	ERR2607536	Illumina HiSeq 3000	wastewater	wastewater metagenome
1012297	DTU_2016_1012297_2_MG_SVN_38_1	Slovenia	Ljubljana	46.05	14.51	Europe & Central Asia	2016	2016-01-25	ERS2521024	ERX2624190	ERR2607534	Illumina HiSeq 3000	wastewater	wastewater metagenome
1012297	DTU_2016_1012297_3_MG_SVN_38_2	Slovenia	Ljubljana	46.05	14.51	Europe & Central Asia	2016	2016-01-25	ERS2521025	ERX2624191	ERR2607535	Illumina HiSeq 3000	wastewater	wastewater metagenome
1012298	DTU_2016_1012298_1_MG_SWE_41	Sweden	Uppsala	59.86	17.64	Europe & Central Asia	2016	2016-02-02	ERS2521030	ERX2624196	ERR2607540	Illumina HiSeq 3000	wastewater	wastewater metagenome
1012299	DTU_2016_1012299_1_MG_SWE_41a	Sweden	Gothenburg	57.71	11.97	Europe & Central Asia	2016	2016-11-02	ERS2521029	ERX2624195	ERR2607539	Illumina HiSeq 3000	wastewater	wastewater metagenome
1012299	DTU_2016_1012299_2_MG_SWE_41a_1	Sweden	Gothenburg	57.71	11.97	Europe & Central Asia	2016	2016-11-02	ERS2521027	ERX2624193	ERR2607537	Illumina HiSeq 3000	wastewater	wastewater metagenome
1012299	DTU_2016_1012299_3_MG_SWE_41a_2	Sweden	Gothenburg	57.71	11.97	Europe & Central Asia	2016	2016-11-02	ERS2521028	ERX2624194	ERR2607538	Illumina HiSeq 3000	wastewater	wastewater metagenome
1012301	DTU_2016_1012301_1_MG_TGO_44	Togo	Lome	6.13	1.22	Sub-Saharan Africa	2016	2016-01-26	ERS2521036	ERX2624202	ERR2607546	Illumina HiSeq 3000	wastewater	wastewater metagenome
1012302	DTU_2016_1012302_1_MG_TUR_46	Turkey	Ankara	39.72	32.71	Europe & Central Asia	2016	2016-01-29	ERS2521039	ERX2624205	ERR2607549	Illumina HiSeq 3000	wastewater	wastewater metagenome
1012302	DTU_2016_1012302_2_MG_TUR_46_1	Turkey	Ankara	39.72	32.71	Europe & Central Asia	2016	2016-01-29	ERS2521037	ERX2624203	ERR2607547	Illumina HiSeq 3000	wastewater	wastewater metagenome
1012302	DTU_2016_1012302_3_MG_TUR_46_2	Turkey	Ankara	39.72	32.71	Europe & Central Asia	2016	2016-01-29	ERS2521038	ERX2624204	ERR2607548	Illumina HiSeq 3000	wastewater	wastewater metagenome
1012303	DTU_2016_1012303_1_MG_TZA_15	Tanzania	Moshi	-3.35	37.34	Sub-Saharan Africa	2016	2016-03-02	ERS2521040	ERX2624206	ERR2607550	Illumina HiSeq 3000	wastewater	wastewater metagenome
1012304	DTU_2016_1012304_1_MG_USA_74	United States of America	Atlanta	33.75	-84.39	North America	2016	2016-02-02	ERS2521080	ERX2624246	ERR2607590	Illumina HiSeq 3000	wastewater	wastewater metagenome
1012305	DTU_2016_1012305_1_MG_USA_74a	United States of America	Seattle	47.6	-122.33	North America	2016	2016-01-02	ERS2521044	ERX2624210	ERR2607554	Illumina HiSeq 3000	wastewater	wastewater metagenome
1012305	DTU_2016_1012305_2_MG_USA_74a_1	United States of America	Seattle	47.6	-122.33	North America	2016	2016-01-02	ERS2521041	ERX2624207	ERR2607551	Illumina HiSeq 3000	wastewater	wastewater metagenome
1012305	DTU_2016_1012305_3_MG_USA_74a_2	United States of America	Seattle	47.6	-122.33	North America	2016	2016-01-02	ERS2521042	ERX2624208	ERR2607552	Illumina HiSeq 3000	wastewater	wastewater metagenome
1012305	DTU_2016_1012305_4_MG_USA_74a_3	United States of America	Seattle	47.6	-122.33	North America	2016	2016-01-02	ERS2521043	ERX2624209	ERR2607553	Illumina HiSeq 3000	wastewater	wastewater metagenome
1012306	DTU_2016_1012306_1_MG_USA_74b	United States of America	Chicago	41.88	-87.62	North America	2016	2016-02-24	ERS2521051	ERX2624217	ERR2607561	Illumina HiSeq 3000	wastewater	wastewater metagenome
1012306	DTU_2016_1012306_2_MG_USA_74b_1	United States of America	Chicago	41.88	-87.62	North America	2016	2016-02-24	ERS2521045	ERX2624211	ERR2607555	Illumina HiSeq 3000	wastewater	wastewater metagenome
1012306	DTU_2016_1012306_3_MG_USA_74b_2	United States of America	Chicago	41.88	-87.62	North America	2016	2016-02-24	ERS2521046	ERX2624212	ERR2607556	Illumina HiSeq 3000	wastewater	wastewater metagenome
1012306	DTU_2016_1012306_4_MG_USA_74b_3	United States of America	Chicago	41.88	-87.62	North America	2016	2016-02-24	ERS2521047	ERX2624213	ERR2607557	Illumina HiSeq 3000	wastewater	wastewater metagenome
1012306	DTU_2016_1012306_5_MG_USA_74b_4	United States of America	Chicago	41.88	-87.62	North America	2016	2016-02-24	ERS2521048	ERX2624214	ERR2607558	Illumina HiSeq 3000	wastewater	wastewater metagenome
1012307	DTU_2016_1012307_1_MG_USA_74c	United States of America	El Paso	31.78	-106.46	North America	2016	2016-02-24	ERS2521049	ERX2624215	ERR2607559	Illumina HiSeq 3000	wastewater	wastewater metagenome
1012307	DTU_2016_1012307_2_MG_USA_74c_1	United States of America	El Paso	31.78	-106.46	North America	2016	2016-02-24	ERS2521050	ERX2624216	ERR2607560	Illumina HiSeq 3000	wastewater	wastewater metagenome
1012307	DTU_2016_1012307_3_MG_USA_74c_2	United States of America	El Paso	31.78	-106.46	North America	2016	2016-02-24	ERS2521053	ERX2624219	ERR2607563	Illumina HiSeq 3000	wastewater	wastewater metagenome
1012307	DTU_2016_1012307_4_MG_USA_74c_3	United States of America	El Paso	31.78	-106.46	North America	2016	2016-02-24	ERS2521052	ERX2624218	ERR2607562	Illumina HiSeq 3000	wastewater	wastewater metagenome
1012308	DTU_2016_1012308_1_MG_USA_74d	United States of America	Portland	45.52	-122.67	North America	2016	2016-10-02	ERS2521057	ERX2624223	ERR2607567	Illumina HiSeq 3000	wastewater	wastewater metagenome
1012308	DTU_2016_1012308_2_MG_USA_74d_1	United States of America	Portland	45.52	-122.67	North America	2016	2016-10-02	ERS2521054	ERX2624220	ERR2607564	Illumina HiSeq 3000	wastewater	wastewater metagenome
1012308	DTU_2016_1012308_3_MG_USA_74d_2	United States of America	Portland	45.52	-122.67	North America	2016	2016-10-02	ERS2521055	ERX2624221	ERR2607565	Illumina HiSeq 3000	wastewater	wastewater metagenome
1012308	DTU_2016_1012308_4_MG_USA_74d_3	United States of America	Portland	45.52	-122.67	North America	2016	2016-10-02	ERS2521056	ERX2624222	ERR2607566	Illumina HiSeq 3000	wastewater	wastewater metagenome
1012309	DTU_2016_1012309_1_MG_USA_74e	United States of America	El Paso	31.78	-106.46	North America	2016	2016-02-22	ERS2521061	ERX2624227	ERR2607571	Illumina HiSeq 3000	wastewater	wastewater metagenome
1012309	DTU_2016_1012309_2_MG_USA_74e_1	United States of America	El Paso	31.78	-106.46	North America	2016	2016-02-22	ERS2521058	ERX2624224	ERR2607568	Illumina HiSeq 3000	wastewater	wastewater metagenome
1012309	DTU_2016_1012309_3_MG_USA_74e_2	United States of America	El Paso	31.78	-106.46	North America	2016	2016-02-22	ERS2521059	ERX2624225	ERR2607569	Illumina HiSeq 3000	wastewater	wastewater metagenome
1012309	DTU_2016_1012309_4_MG_USA_74e_3	United States of America	El Paso	31.78	-106.46	North America	2016	2016-02-22	ERS2521060	ERX2624226	ERR2607570	Illumina HiSeq 3000	wastewater	wastewater metagenome
1012310	DTU_2016_1012310_1_MG_USA_74f	United States of America	El Paso	31.78	-106.46	North America	2016	2016-02-22	ERS2521068	ERX2624234	ERR2607578	Illumina HiSeq 3000	wastewater	wastewater metagenome
1012310	DTU_2016_1012310_2_MG_USA_74f_1	United States of America	El Paso	31.78	-106.46	North America	2016	2016-02-22	ERS2521062	ERX2624228	ERR2607572	Illumina HiSeq 3000	wastewater	wastewater metagenome
1012310	DTU_2016_1012310_3_MG_USA_74f_2	United States of America	El Paso	31.78	-106.46	North America	2016	2016-02-22	ERS2521063	ERX2624229	ERR2607573	Illumina HiSeq 3000	wastewater	wastewater metagenome
1012310	DTU_2016_1012310_4_MG_USA_74f_3	United States of America	El Paso	31.78	-106.46	North America	2016	2016-02-22	ERS2521064	ERX2624230	ERR2607574	Illumina HiSeq 3000	wastewater	wastewater metagenome
1012310	DTU_2016_1012310_5_MG_USA_74f_4	United States of America	El Paso	31.78	-106.46	North America	2016	2016-02-22	ERS2521065	ERX2624231	ERR2607575	Illumina HiSeq 3000	wastewater	wastewater metagenome
1012310	DTU_2016_1012310_6_MG_USA_74f_5	United States of America	El Paso	31.78	-106.46	North America	2016	2016-02-22	ERS2521066	ERX2624232	ERR2607576	Illumina HiSeq 3000	wastewater	wastewater metagenome
1012310	DTU_2016_1012310_7_MG_USA_74f_6	United States of America	El Paso	31.78	-106.46	North America	2016	2016-02-22	ERS2521067	ERX2624233	ERR2607577	Illumina HiSeq 3000	wastewater	wastewater metagenome
1012311	DTU_2016_1012311_2_MG_USA_74g_1	United States of America	El Paso	31.78	-106.46	North America	2016	2016-02-23	ERS2521069	ERX2624235	ERR2607579	Illumina HiSeq 3000	wastewater	wastewater metagenome
1012311	DTU_2016_1012311_3_MG_USA_74g_2	United States of America	El Paso	31.78	-106.46	North America	2016	2016-02-23	ERS2521070	ERX2624236	ERR2607580	Illumina HiSeq 3000	wastewater	wastewater metagenome
1012311	DTU_2016_1012311_4_MG_USA_74g_3	United States of America	El Paso	31.78	-106.46	North America	2016	2016-02-23	ERS2521071	ERX2624237	ERR2607581	Illumina HiSeq 3000	wastewater	wastewater metagenome
1012311	DTU_2016_1012311_5_MG_USA_74g_4	United States of America	El Paso	31.78	-106.46	North America	2016	2016-02-23	ERS2521072	ERX2624238	ERR2607582	Illumina HiSeq 3000	wastewater	wastewater metagenome
1012311	DTU_2016_1012311_6_MG_USA_74g_5	United States of America	El Paso	31.78	-106.46	North America	2016	2016-02-23	ERS2521073	ERX2624239	ERR2607583	Illumina HiSeq 3000	wastewater	wastewater metagenome
1012311	DTU_2016_1012311_7_MG_USA_74g_6	United States of America	El Paso	31.78	-106.46	North America	2016	2016-02-23	ERS2521074	ERX2624240	ERR2607584	Illumina HiSeq 3000	wastewater	wastewater metagenome
1012311	DTU_2016_1012311_8_MG_USA_74g_7	United States of America	El Paso	31.78	-106.46	North America	2016	2016-02-23	ERS2521075	ERX2624241	ERR2607585	Illumina HiSeq 3000	wastewater	wastewater metagenome
1012311	DTU_2016_1012311_9_MG_USA_74g_8	United States of America	El Paso	31.78	-106.46	North America	2016	2016-02-23	ERS2521076	ERX2624242	ERR2607586	Illumina HiSeq 3000	wastewater	wastewater metagenome
1012312	DTU_2016_1012312_1_MG_USA_74h	United States of America	South Adams County	42.2	-83.54	North America	2016	2016	ERS2521078	ERX2624244	ERR2607588	Illumina HiSeq 3000	wastewater	wastewater metagenome
1012313	DTU_2016_1012313_1_MG_USA_74i	United States of America	Boulder	40.01	-105.27	North America	2016	2016-03-28	ERS2521079	ERX2624245	ERR2607589	Illumina HiSeq 3000	wastewater	wastewater metagenome
1012314	DTU_2016_1012314_1_MG_VNM_48	Vietnam	Ho Chi Minh	10.78	106.7	East Asia & Pacific	2016	2016-01-27	ERS2521081	ERX2624247	ERR2607591	Illumina HiSeq 3000	wastewater	wastewater metagenome
1012315	DTU_2016_1012315_1_MG_XK_60	Kosovo	Prishtina	42.66	21.16	Europe & Central Asia	2016	2016-03-02	ERS2521082	ERX2624248	ERR2607592	Illumina HiSeq 3000	wastewater	wastewater metagenome
1012316	DTU_2016_1012316_1_MG_ZAF_39	South Africa	Johannesburg	-26.21	28.05	Sub-Saharan Africa	2016	2016-04-02	ERS2521085	ERX2624251	ERR2607595	Illumina HiSeq 3000	wastewater	wastewater metagenome
1012316	DTU_2016_1012316_2_MG_ZAF_39_1	South Africa	Johannesburg	-26.21	28.05	Sub-Saharan Africa	2016	2016-04-02	ERS2521083	ERX2624249	ERR2607593	Illumina HiSeq 3000	wastewater	wastewater metagenome
1012316	DTU_2016_1012316_3_MG_ZAF_39_2	South Africa	Johannesburg	-26.21	28.05	Sub-Saharan Africa	2016	2016-04-02	ERS2521084	ERX2624250	ERR2607594	Illumina HiSeq 3000	wastewater	wastewater metagenome
1012317	DTU_2016_1012317_1_MG_ZMB_49	Zambia	Lusaka	-15.42	28.28	Sub-Saharan Africa	2016	2016-01-25	ERS2521095	ERX2624261	ERR2607605	Illumina HiSeq 3000	wastewater	wastewater metagenome
1012317	DTU_2016_1012317_2_MG_ZMB_49_1	Zambia	Lusaka	-15.42	28.28	Sub-Saharan Africa	2016	2016-01-25	ERS2521086	ERX2624252	ERR2607596	Illumina HiSeq 3000	wastewater	wastewater metagenome
1012317	DTU_2016_1012317_3_MG_ZMB_49_2	Zambia	Lusaka	-15.42	28.28	Sub-Saharan Africa	2016	2016-01-25	ERS2521087	ERX2624253	ERR2607597	Illumina HiSeq 3000	wastewater	wastewater metagenome
1012318	DTU_2016_1012318_1_MG_ZMB_49b	Zambia	Kitwe	-12.81	28.21	Sub-Saharan Africa	2016	2016-12-01	ERS2521094	ERX2624260	ERR2607604	Illumina HiSeq 3000	wastewater	wastewater metagenome
1012318	DTU_2016_1012318_2_MG_ZMB_49b_1	Zambia	Kitwe	-12.81	28.21	Sub-Saharan Africa	2016	2016-12-01	ERS2521088	ERX2624254	ERR2607598	Illumina HiSeq 3000	wastewater	wastewater metagenome
1012318	DTU_2016_1012318_3_MG_ZMB_49b_2	Zambia	Kitwe	-12.81	28.21	Sub-Saharan Africa	2016	2016-12-01	ERS2521089	ERX2624255	ERR2607599	Illumina HiSeq 3000	wastewater	wastewater metagenome
1012318	DTU_2016_1012318_4_MG_ZMB_49b_3	Zambia	Kitwe	-12.81	28.21	Sub-Saharan Africa	2016	2016-12-01	ERS2521090	ERX2624256	ERR2607600	Illumina HiSeq 3000	wastewater	wastewater metagenome
1012318	DTU_2016_1012318_5_MG_ZMB_49b_4	Zambia	Kitwe	-12.81	28.21	Sub-Saharan Africa	2016	2016-12-01	ERS2521091	ERX2624257	ERR2607601	Illumina HiSeq 3000	wastewater	wastewater metagenome
1012318	DTU_2016_1012318_6_MG_ZMB_49b_5	Zambia	Kitwe	-12.81	28.21	Sub-Saharan Africa	2016	2016-12-01	ERS2521092	ERX2624258	ERR2607602	Illumina HiSeq 3000	wastewater	wastewater metagenome
1012318	DTU_2016_1012318_7_MG_ZMB_49b_6	Zambia	Kitwe	-12.81	28.21	Sub-Saharan Africa	2016	2016-12-01	ERS2521093	ERX2624259	ERR2607603	Illumina HiSeq 3000	wastewater	wastewater metagenome
1011586	DTU_2017_1011586_1_MG_PT_LI	Portugal	Lisbon	38.71	-9.14	Europe & Central Asia	2017	2017-06-06	ERS2597408	ERX2697817	ERR2683203	Illumina NovaSeq 6000	wastewater	wastewater metagenome
1011587	DTU_2017_1011587_1_MG_ES_BA	Spain	Barcelona	41.38	2.18	Europe & Central Asia	2017	2017-06-08	ERS2597419	ERX2697828	ERR2683214	Illumina NovaSeq 6000	wastewater	wastewater metagenome
1011588	DTU_2017_1011588_1_MG_GR_AT	Greece	Athens	37.98	23.73	Europe & Central Asia	2017	2017-06-09	ERS2597430	ERX2697839	ERR2683225	Illumina NovaSeq 6000	wastewater	wastewater metagenome
1011589	DTU_2017_1011589_1_MG_GB_FA	United Kingdom	Falmouth	50.16	-5.07	Europe & Central Asia	2017	2017-06-09	ERS2597441	ERX2697850	ERR2683236	Illumina NovaSeq 6000	wastewater	wastewater metagenome
1011590	DTU_2017_1011590_1_MG_GB_CA	United Kingdom	Camborne	50.21	-5.3	Europe & Central Asia	2017	2017-06-09	ERS2597452	ERX2697861	ERR2683247	Illumina NovaSeq 6000	wastewater	wastewater metagenome
1011591	DTU_2017_1011591_1_MG_TD_ND	Chad	N'djamena	12.12	15.05	Sub-Saharan Africa	2017	2017-06-11	ERS2597463	ERX2697872	ERR2683258	Illumina NovaSeq 6000	wastewater	wastewater metagenome
1011592	DTU_2017_1011592_1_MG_CI_AB	Cote d'Ivoire	Abidjan	5.32	-4.02	Sub-Saharan Africa	2017	2017-06-13	ERS2597474	ERX2697883	ERR2683269	Illumina NovaSeq 6000	wastewater	wastewater metagenome
1011593	DTU_2017_1011593_1_MG_CI_BO_a	Cote d'Ivoire	Bouake	7.71	-5.02	Sub-Saharan Africa	2017	2017-06-12	ERS2597485	ERX2697894	ERR2683280	Illumina NovaSeq 6000	wastewater	wastewater metagenome
1011596	DTU_2017_1011596_1_MG_MY_KL	Malaysia	Kuala Lumpur	3.15	101.69	East Asia & Pacific	2017	2017-06-15	ERS2597339	ERX2697748	ERR2683134	Illumina NovaSeq 6000	wastewater	wastewater metagenome
1011597	DTU_2017_1011597_1_MG_MY_KG	Malaysia	Klang	3.04	101.45	East Asia & Pacific	2017	2017-06-16	ERS2597350	ERX2697759	ERR2683145	Illumina NovaSeq 6000	wastewater	wastewater metagenome
1011598	DTU_2017_1011598_1_MG_CM_YA	Cameroon	Yaounde	3.87	11.52	Sub-Saharan Africa	2017	2017-06-15	ERS2597361	ERX2697770	ERR2683156	Illumina NovaSeq 6000	wastewater	wastewater metagenome
1011599	DTU_2017_1011599_1_MG_HK_HK	Hong Kong	Hong Kong	22.28	114.16	East Asia & Pacific	2017	2017-06-23	ERS2597372	ERX2697781	ERR2683167	Illumina NovaSeq 6000	wastewater	wastewater metagenome
1011600	DTU_2017_1011600_1_MG_VN_HO	Vietnam	Hanoi	21.03	105.85	East Asia & Pacific	2017	2017-06-16	ERS2597383	ERX2697792	ERR2683178	Illumina NovaSeq 6000	wastewater	wastewater metagenome
1011601	DTU_2017_1011601_1_MG_BR_BE	Brazil	Belem	-1.45	-48.47	Latin America & Caribbean	2017	2017-06-23	ERS2597393	ERX2697802	ERR2683188	Illumina NovaSeq 6000	wastewater	wastewater metagenome
1011602	DTU_2017_1011602_1_MG_US_PO	United States of America	Portland	45.52	-122.67	North America	2017	2017-01-01	ERS2597394	ERX2697803	ERR2683189	Illumina NovaSeq 6000	wastewater	wastewater metagenome
1011603	DTU_2017_1011603_1_MG_GL_SI	Greenland	Sisimiut	66.93	-53.67	Europe & Central Asia	2017	2017-06-16	ERS2597395	ERX2697804	ERR2683190	Illumina NovaSeq 6000	wastewater	wastewater metagenome
1011604	DTU_2017_1011604_1_MG_MY_AS	Malaysia	Sungai Petani	5.64	100.49	East Asia & Pacific	2017	2017-06-12	ERS2597396	ERX2697805	ERR2683191	Illumina NovaSeq 6000	wastewater	wastewater metagenome
1011605	DTU_2017_1011605_1_MG_MY_PG	Malaysia	George Town	5.41	100.33	East Asia & Pacific	2017	2017-06-08	ERS2597398	ERX2697807	ERR2683193	Illumina NovaSeq 6000	wastewater	wastewater metagenome
1011606	DTU_2017_1011606_1_MG_MY_IP	Malaysia	Ipoh	4.6	101.09	East Asia & Pacific	2017	2017-08-12	ERS2597399	ERX2697808	ERR2683194	Illumina NovaSeq 6000	wastewater	wastewater metagenome
1011607	DTU_2017_1011607_1_MG_MY_PB	Malaysia	Butterworth	5.39	100.37	East Asia & Pacific	2017	2017-06-08	ERS2597400	ERX2697809	ERR2683195	Illumina NovaSeq 6000	wastewater	wastewater metagenome
1011608	DTU_2017_1011608_1_MG_JP_JP	Japan	Na	138.253	36.2048	East Asia & Pacific	2017	2017-06-12	ERS2597401	ERX2697810	ERR2683196	Illumina NovaSeq 6000	wastewater	wastewater metagenome
1011609	DTU_2017_1011609_1_MG_DK_AV	Denmark	Copenhagen	55.63	12.46	Europe & Central Asia	2017	2017-06-15	ERS2597402	ERX2697811	ERR2683197	Illumina NovaSeq 6000	wastewater	wastewater metagenome
1011610	DTU_2017_1011610_1_MG_NL_AM	Netherlands	Amsterdam	52.37	4.89	Europe & Central Asia	2017	2017-06-12	ERS2597403	ERX2697812	ERR2683198	Illumina NovaSeq 6000	wastewater	wastewater metagenome
1011611	DTU_2017_1011611_1_MG_NL_UT	Netherlands	Utrecht	52.09	5.11	Europe & Central Asia	2017	2017-06-12	ERS2597404	ERX2697813	ERR2683199	Illumina NovaSeq 6000	wastewater	wastewater metagenome
1011612	DTU_2017_1011612_1_MG_UY_MV	Uruguay	Montevideo	-34.91	-56.19	Latin America & Caribbean	2017	2017-06-16	ERS2597405	ERX2697814	ERR2683200	Illumina NovaSeq 6000	wastewater	wastewater metagenome
1011620	DTU_2017_1011620_1_MG_DE_DR	Germany	Dresden	51.05	13.74	Europe & Central Asia	2017	2017-07-09	ERS2597414	ERX2697823	ERR2683209	Illumina NovaSeq 6000	wastewater	wastewater metagenome
1011621	DTU_2017_1011621_1_MG_AL_TI	Albania	Tirana	41.32	19.9	Europe & Central Asia	2017	2017-06-05	ERS2597415	ERX2697824	ERR2683210	Illumina NovaSeq 6000	wastewater	wastewater metagenome
1011622	DTU_2017_1011622_1_MG_GH_AC	Ghana	Accra	5.56	-0.21	Sub-Saharan Africa	2017	2017-06-16	ERS2597416	ERX2697825	ERR2683211	Illumina NovaSeq 6000	wastewater	wastewater metagenome
1011623	DTU_2017_1011623_1_MG_GH_KU	Ghana	Kumasi	6.7	-1.62	Sub-Saharan Africa	2017	2017-06-16	ERS2597417	ERX2697826	ERR2683212	Illumina NovaSeq 6000	wastewater	wastewater metagenome
1011624	DTU_2017_1011624_1_MG_NZ_CH	New Zealand	Christchurch	-43.53	172.64	East Asia & Pacific	2017	2017-06-06	ERS2597418	ERX2697827	ERR2683213	Illumina NovaSeq 6000	wastewater	wastewater metagenome
1011625	DTU_2017_1011625_1_MG_PH_QU	Philippines	Manila	14.59	120.98	East Asia & Pacific	2017	2017-06-29	ERS2597420	ERX2697829	ERR2683215	Illumina NovaSeq 6000	wastewater	wastewater metagenome
1011626	DTU_2017_1011626_1_MG_FR_NA	France	Nantes	47.22	-1.55	Europe & Central Asia	2017	2017-06-19	ERS2597421	ERX2697830	ERR2683216	Illumina NovaSeq 6000	wastewater	wastewater metagenome
1011627	DTU_2017_1011627_1_MG_FR_AU	France	Saint-Philibert	47.21	5.01	Europe & Central Asia	2017	2017-06-20	ERS2597422	ERX2697831	ERR2683217	Illumina NovaSeq 6000	wastewater	wastewater metagenome
1011628	DTU_2017_1011628_1_MG_CH_BR	Switzerland	Bern	46.95	7.45	Europe & Central Asia	2017	2017-06-11	ERS2597423	ERX2697832	ERR2683218	Illumina NovaSeq 6000	wastewater	wastewater metagenome
1011629	DTU_2017_1011629_1_MG_SI_LJ	Slovenia	Ljubljana	46.05	14.51	Europe & Central Asia	2017	2017-06-14	ERS2597424	ERX2697833	ERR2683219	Illumina NovaSeq 6000	wastewater	wastewater metagenome
1011630	DTU_2017_1011630_1_MG_SE_UP	Sweden	Uppsala	59.86	17.64	Europe & Central Asia	2017	2017-06-12	ERS2597425	ERX2697834	ERR2683220	Illumina NovaSeq 6000	wastewater	wastewater metagenome
1011631	DTU_2017_1011631_1_MG_IT_VE	Italy	Verbania	45.92	8.55	Europe & Central Asia	2017	2017-06-12	ERS2597426	ERX2697835	ERR2683221	Illumina NovaSeq 6000	wastewater	wastewater metagenome
1011632	DTU_2017_1011632_1_MG_IT_CA	Italy	Cannobio	46.06	8.7	Europe & Central Asia	2017	2017-06-12	ERS2597427	ERX2697836	ERR2683222	Illumina NovaSeq 6000	wastewater	wastewater metagenome
1011633	DTU_2017_1011633_1_MG_IT_NO	Italy	Novara	45.58	8.55	Europe & Central Asia	2017	2017-06-12	ERS2597428	ERX2697837	ERR2683223	Illumina NovaSeq 6000	wastewater	wastewater metagenome
1011634	DTU_2017_1011634_1_MG_IE_GA	Ireland	Galway	53.3	53.3	Europe & Central Asia	2017	2017-06-12	ERS2597429	ERX2697838	ERR2683224	Illumina NovaSeq 6000	wastewater	wastewater metagenome
1011635	DTU_2017_1011635_1_MG_AT_VI	Austria	Vienna	48.21	16.37	Europe & Central Asia	2017	2017-06-07	ERS2597431	ERX2697840	ERR2683226	Illumina NovaSeq 6000	wastewater	wastewater metagenome
1011636	DTU_2017_1011636_1_MG_SN_DA	Senegal	Dakar	14.69	-17.45	Sub-Saharan Africa	2017	2017-06-15	ERS2597432	ERX2697841	ERR2683227	Illumina NovaSeq 6000	wastewater	wastewater metagenome
1011637	DTU_2017_1011637_1_MG_ME_PO	Montenegro	Podgorica	42.44	19.26	Europe & Central Asia	2017	2017-06-16	ERS2597433	ERX2697842	ERR2683228	Illumina NovaSeq 6000	wastewater	wastewater metagenome
1011638	DTU_2017_1011638_1_MG_ET_AD	Ethiopia	Addis Ababa	9	38.75	Sub-Saharan Africa	2017	2017-06-27	ERS2597434	ERX2697843	ERR2683229	Illumina NovaSeq 6000	wastewater	wastewater metagenome
1011639	DTU_2017_1011639_1_MG_RS_BE	Serbia	Belgrade	44.82	20.46	Europe & Central Asia	2017	2017-06-16	ERS2597435	ERX2697844	ERR2683230	Illumina NovaSeq 6000	wastewater	wastewater metagenome
1011640	DTU_2017_1011640_1_MG_FI_TU	Finland	Turku	60.45	22.27	Europe & Central Asia	2017	2017-06-12	ERS2597436	ERX2697845	ERR2683231	Illumina NovaSeq 6000	wastewater	wastewater metagenome
1011641	DTU_2017_1011641_1_MG_FI_OU	Finland	Oulu	65.01	25.47	Europe & Central Asia	2017	2017-06-12	ERS2597437	ERX2697846	ERR2683232	Illumina NovaSeq 6000	wastewater	wastewater metagenome
1011642	DTU_2017_1011642_1_MG_FI_HE	Finland	Helsinki	60.17	24.94	Europe & Central Asia	2017	2017-06-06	ERS2597438	ERX2697847	ERR2683233	Illumina NovaSeq 6000	wastewater	wastewater metagenome
1011643	DTU_2017_1011643_1_MG_CZ_PR	Czechia	Praha	50.09	14.42	Europe & Central Asia	2017	2017-06-13	ERS2597439	ERX2697848	ERR2683234	Illumina NovaSeq 6000	wastewater	wastewater metagenome
1011644	DTU_2017_1011644_1_MG_CZ_BR	Czechia	Brno	49.19	16.61	Europe & Central Asia	2017	2017-06-13	ERS2597440	ERX2697849	ERR2683235	Illumina NovaSeq 6000	wastewater	wastewater metagenome
1011645	DTU_2017_1011645_1_MG_TZ_MW	Tanzania	Mwanza	-2.52	32.9	Sub-Saharan Africa	2017	2017-06-12	ERS2597442	ERX2697851	ERR2683237	Illumina NovaSeq 6000	wastewater	wastewater metagenome
1011646	DTU_2017_1011646_1_MG_TZ_MO	Tanzania	Morogoro	-6.87	37.81	Sub-Saharan Africa	2017	2017-06-17	ERS2597443	ERX2697852	ERR2683238	Illumina NovaSeq 6000	wastewater	wastewater metagenome
1011647	DTU_2017_1011647_1_MG_PY_SL	Paraguay	San Lorenzo	-25.34	-57.51	Latin America & Caribbean	2017	2017-06-16	ERS2597444	ERX2697853	ERR2683239	Illumina NovaSeq 6000	wastewater	wastewater metagenome
1011648	DTU_2017_1011648_1_MG_PY_AS	Paraguay	Asuncion	-25.28	-57.63	Latin America & Caribbean	2017	2017-06-15	ERS2597445	ERX2697854	ERR2683240	Illumina NovaSeq 6000	wastewater	wastewater metagenome
1011649	DTU_2017_1011649_1_MG_BB_BR	Barbados	Bridgetown	13.1	-59.62	Latin America & Caribbean	2017	2017-06-15	ERS2597446	ERX2697855	ERR2683241	Illumina NovaSeq 6000	wastewater	wastewater metagenome
1011650	DTU_2017_1011650_1_MG_BB_WO	Barbados	Worthing	13.07	-59.58	Latin America & Caribbean	2017	2017-06-15	ERS2597447	ERX2697856	ERR2683242	Illumina NovaSeq 6000	wastewater	wastewater metagenome
1011651	DTU_2017_1011651_1_MG_US_WA	United States of America	Waco	31.55	-97.15	North America	2017	2017-06-15	ERS2597448	ERX2697857	ERR2683243	Illumina NovaSeq 6000	wastewater	wastewater metagenome
1011652	DTU_2017_1011652_1_MG_US_AU	United States of America	Austin	30.27	-97.74	North America	2017	2017-06-08	ERS2597449	ERX2697858	ERR2683244	Illumina NovaSeq 6000	wastewater	wastewater metagenome
1011653	DTU_2017_1011653_1_MG_US_HO_a	United States of America	Houston	29.76	-95.37	North America	2017	2017-06-09	ERS2597450	ERX2697859	ERR2683245	Illumina NovaSeq 6000	wastewater	wastewater metagenome
1011654	DTU_2017_1011654_1_MG_BD_DH	Bangladesh	Dhaka	23.76	90.38	South Asia	2017	2017-06-14	ERS2597451	ERX2697860	ERR2683246	Illumina NovaSeq 6000	wastewater	wastewater metagenome
1011655	DTU_2017_1011655_2_MG_US_HO_b	United States of America	Houston	29.76	-95.37	North America	2017	2017-06-09	ERS2597453	ERX2697862	ERR2683248	Illumina NovaSeq 6000	wastewater	wastewater metagenome
1011656	DTU_2017_1011656_1_MG_SK_BR	Slovakia	Bratislava	48.15	17.11	Europe & Central Asia	2017	2017-06-22	ERS2597454	ERX2697863	ERR2683249	Illumina NovaSeq 6000	wastewater	wastewater metagenome
1011657	DTU_2017_1011657_1_MG_SE_GO	Sweden	Gothenburg	57.71	11.97	Europe & Central Asia	2017	2017-06-08	ERS2597455	ERX2697864	ERR2683250	Illumina NovaSeq 6000	wastewater	wastewater metagenome
1011658	DTU_2017_1011658_1_MG_LV_RI	Latvia	Riga	56.95	24.11	Europe & Central Asia	2017	2017-06-06	ERS2597456	ERX2697865	ERR2683251	Illumina NovaSeq 6000	wastewater	wastewater metagenome
1011659	DTU_2017_1011659_1_MG_LV_LI	Latvia	Liepaja	56.5	21.01	Europe & Central Asia	2017	2017-06-12	ERS2597457	ERX2697866	ERR2683252	Illumina NovaSeq 6000	wastewater	wastewater metagenome
1011660	DTU_2017_1011660_1_MG_DE_BE	Germany	Berlin	52.52	13.39	Europe & Central Asia	2017	2017-06-14	ERS2597458	ERX2697867	ERR2683253	Illumina NovaSeq 6000	wastewater	wastewater metagenome
1011661	DTU_2017_1011661_1_MG_MU_PL	Mauritius	Beau Bassin Rose-Hill	-20.23	57.47	Sub-Saharan Africa	2017	2017-06-13	ERS2597459	ERX2697868	ERR2683254	Illumina NovaSeq 6000	wastewater	wastewater metagenome
1011662	DTU_2017_1011662_1_MG_IL_BE	Israel	Beer-Sheva	31.25	34.79	Middle East & North Africa	2017	2017-06-12	ERS2597460	ERX2697869	ERR2683255	Illumina NovaSeq 6000	wastewater	wastewater metagenome
1011663	DTU_2017_1011663_1_MG_BA_BL	Bosnia and Herz.	Banja Luka	44.77	17.2	Europe & Central Asia	2017	2017-06-13	ERS2597461	ERX2697870	ERR2683256	Illumina NovaSeq 6000	wastewater	wastewater metagenome
1011664	DTU_2017_1011664_1_MG_AU_MA	Australia	Maningrida	-12.05	134.23	East Asia & Pacific	2017	2017-06-20	ERS2597462	ERX2697871	ERR2683257	Illumina NovaSeq 6000	wastewater	wastewater metagenome
1011665	DTU_2017_1011665_1_MG_AU_DD	Australia	Darwin	-12.46	130.84	East Asia & Pacific	2017	2017-06-15	ERS2597464	ERX2697873	ERR2683259	Illumina NovaSeq 6000	wastewater	wastewater metagenome
1011666	DTU_2017_1011666_1_MG_MT_MS	Malta	Xghajra	35.89	14.55	Middle East & North Africa	2017	2017-06-12	ERS2597465	ERX2697874	ERR2683260	Illumina NovaSeq 6000	wastewater	wastewater metagenome
1011667	DTU_2017_1011667_1_MG_MT_MN	Malta	Cirkewwa	35.98	14.34	Middle East & North Africa	2017	2017-06-13	ERS2597466	ERX2697875	ERR2683261	Illumina NovaSeq 6000	wastewater	wastewater metagenome
1011668	DTU_2017_1011668_1_MG_MT_GO	Malta	Ghajnsielem	36.03	14.29	Middle East & North Africa	2017	2017-06-13	ERS2597467	ERX2697876	ERR2683262	Illumina NovaSeq 6000	wastewater	wastewater metagenome
1011669	DTU_2017_1011669_1_MG_HU_BU	Hungary	Budapest	47.48	19.15	Europe & Central Asia	2017	2017-06-08	ERS2597468	ERX2697877	ERR2683263	Illumina NovaSeq 6000	wastewater	wastewater metagenome
1011670	DTU_2017_1011670_1_MG_SA_KA	Saudi Arabia	Kaust	22.28	39.11	Middle East & North Africa	2017	2017-06-05	ERS2597469	ERX2697878	ERR2683264	Illumina NovaSeq 6000	wastewater	wastewater metagenome
1011671	DTU_2017_1011671_1_MG_LC_CA	Saint Lucia	Castries	13.95	-60.99	Latin America & Caribbean	2017	2017-06-22	ERS2597470	ERX2697879	ERR2683265	Illumina NovaSeq 6000	wastewater	wastewater metagenome
1011672	DTU_2017_1011672_1_MG_LC_GR	Saint Lucia	Gros Islet	14.08	-60.95	Latin America & Caribbean	2017	2017-06-22	ERS2597471	ERX2697880	ERR2683266	Illumina NovaSeq 6000	wastewater	wastewater metagenome
1011673	DTU_2017_1011673_1_MG_IN_CO	India	Kochi	9.98	76.25	South Asia	2017	2017-06-13	ERS2597472	ERX2697881	ERR2683267	Illumina NovaSeq 6000	wastewater	wastewater metagenome
1011674	DTU_2017_1011674_1_MG_TG_LO	Togo	Lome	6.13	1.22	Sub-Saharan Africa	2017	2017-06-14	ERS2597473	ERX2697882	ERR2683268	Illumina NovaSeq 6000	wastewater	wastewater metagenome
1011675	DTU_2017_1011675_1_MG_NG_LA	Nigeria	Lagos	6.46	3.39	Sub-Saharan Africa	2017	2017-06-07	ERS2597475	ERX2697884	ERR2683270	Illumina NovaSeq 6000	wastewater	wastewater metagenome
1011676	DTU_2017_1011676_2_MG_CI_BO_b	Cote d'Ivoire	Bouake	7.71	-5.02	Sub-Saharan Africa	2017	2017-06-12	ERS2597476	ERX2697885	ERR2683271	Illumina NovaSeq 6000	wastewater	wastewater metagenome
1011677	DTU_2017_1011677_1_MG_BW_GA	Botswana	Gaborone	-24.66	25.91	Sub-Saharan Africa	2017	2017-06-09	ERS2597477	ERX2697886	ERR2683272	Illumina NovaSeq 6000	wastewater	wastewater metagenome
1011678	DTU_2017_1011678_1_MG_TW_TA	Taiwan	Taipei	25.04	121.56	East Asia & Pacific	2017	2017-06-06	ERS2597478	ERX2697887	ERR2683273	Illumina NovaSeq 6000	wastewater	wastewater metagenome
1011679	DTU_2017_1011679_1_MG_US_SE	United States of America	Seattle	47.6	-122.33	North America	2017	2017-06-13	ERS2597479	ERX2697888	ERR2683274	Illumina NovaSeq 6000	wastewater	wastewater metagenome
1011680	DTU_2017_1011680_1_MG_US_WO	United States of America	Woodinville Wa	47.75	-122.15	North America	2017	2017-06-19	ERS2597480	ERX2697889	ERR2683275	Illumina NovaSeq 6000	wastewater	wastewater metagenome
1011681	DTU_2017_1011681_1_MG_EC_QU	Ecuador	Quito	-0.22	-78.51	Latin America & Caribbean	2017	2017-12-14	ERS2597481	ERX2697890	ERR2683276	Illumina NovaSeq 6000	wastewater	wastewater metagenome
1011682	DTU_2017_1011682_1_MG_PE_PI	Peru	Piura	-5.17	-80.33	Latin America & Caribbean	2017	2017-06-07	ERS2597482	ERX2697891	ERR2683277	Illumina NovaSeq 6000	wastewater	wastewater metagenome
1011683	DTU_2017_1011683_1_MG_EC_GY	Ecuador	Guayaquil	-2.19	-79.89	Latin America & Caribbean	2017	2017-06-14	ERS2597483	ERX2697892	ERR2683278	Illumina NovaSeq 6000	wastewater	wastewater metagenome
1011684	DTU_2017_1011684_1_MG_EC_CU	Ecuador	Cuenca	-2.9	-79	Latin America & Caribbean	2017	2017-06-09	ERS2597484	ERX2697893	ERR2683279	Illumina NovaSeq 6000	wastewater	wastewater metagenome
1011685	DTU_2017_1011685_1_MG_EC_GA	Ecuador	Galapagos	-0.63	-90.36	Latin America & Caribbean	2017	2017-06-27	ERS2597319	ERX2697728	ERR2683114	Illumina NovaSeq 6000	wastewater	wastewater metagenome
1011686	DTU_2017_1011686_1_MG_MW_KA	Malawi	Kasungu	-12.99	33.47	Sub-Saharan Africa	2017	2017-06-17	ERS2597320	ERX2697729	ERR2683115	Illumina NovaSeq 6000	wastewater	wastewater metagenome
1011687	DTU_2017_1011687_1_MG_MW_MZ	Malawi	Mzuzu	-11.46	34.02	Sub-Saharan Africa	2017	2017-06-17	ERS2597321	ERX2697730	ERR2683116	Illumina NovaSeq 6000	wastewater	wastewater metagenome
1011688	DTU_2017_1011688_1_MG_MW_ZO	Malawi	Zomba	-15.39	35.33	Sub-Saharan Africa	2017	2017-06-13	ERS2597322	ERX2697731	ERR2683117	Illumina NovaSeq 6000	wastewater	wastewater metagenome
1011689	DTU_2017_1011689_1_MG_MW_BL	Malawi	Blantyre	-15.79	35	Sub-Saharan Africa	2017	2017-06-13	ERS2597323	ERX2697732	ERR2683118	Illumina NovaSeq 6000	wastewater	wastewater metagenome
1011690	DTU_2017_1011690_1_MG_IS_RE	Iceland	Reykjavik	64.15	-21.94	Europe & Central Asia	2017	2017-06-18	ERS2597324	ERX2697733	ERR2683119	Illumina NovaSeq 6000	wastewater	wastewater metagenome
1011691	DTU_2017_1011691_1_MG_PL_PL	Poland	Pulawy	51.42	21.97	Europe & Central Asia	2017	2017-06-05	ERS2597325	ERX2697734	ERR2683120	Illumina NovaSeq 6000	wastewater	wastewater metagenome
1011692	DTU_2017_1011692_1_MG_NG_IL_a	Nigeria	Ilorin	8.5	4.55	Sub-Saharan Africa	2017	2017-06-15	ERS2597326	ERX2697735	ERR2683121	Illumina NovaSeq 6000	wastewater	wastewater metagenome
1011693	DTU_2017_1011693_2_MG_NG_IL_b	Nigeria	Ilorin	8.5	4.55	Sub-Saharan Africa	2017	2017-06-18	ERS2597327	ERX2697736	ERR2683122	Illumina NovaSeq 6000	wastewater	wastewater metagenome
1011694	DTU_2017_1011694_4_MG_NG_IL_d	Nigeria	Ilorin	8.5	4.55	Sub-Saharan Africa	2017	2017-06-18	ERS2597329	ERX2697738	ERR2683124	Illumina NovaSeq 6000	wastewater	wastewater metagenome
1011695	DTU_2017_1011695_1_MG_NG_ZA_a	Nigeria	Zaria	11.11	7.72	Sub-Saharan Africa	2017	2017-06-12	ERS2597330	ERX2697739	ERR2683125	Illumina NovaSeq 6000	wastewater	wastewater metagenome
1011696	DTU_2017_1011696_2_MG_NG_ZA_b	Nigeria	Zaria	11.11	7.72	Sub-Saharan Africa	2017	2017-06-12	ERS2597331	ERX2697740	ERR2683126	Illumina NovaSeq 6000	wastewater	wastewater metagenome
1011697	DTU_2017_1011697_3_MG_NG_ZA_c	Nigeria	Zaria	11.11	7.72	Sub-Saharan Africa	2017	2017-06-12	ERS2597332	ERX2697741	ERR2683127	Illumina NovaSeq 6000	wastewater	wastewater metagenome
1011698	DTU_2017_1011698_1_MG_NG_IB_a	Nigeria	Ibadan	7.38	3.9	Sub-Saharan Africa	2017	2017-07-12	ERS2597333	ERX2697742	ERR2683128	Illumina NovaSeq 6000	wastewater	wastewater metagenome
1011699	DTU_2017_1011699_2_MG_NG_IB_b	Nigeria	Ibadan	7.38	3.9	Sub-Saharan Africa	2017	2017-07-12	ERS2597334	ERX2697743	ERR2683129	Illumina NovaSeq 6000	wastewater	wastewater metagenome
1011700	DTU_2017_1011700_1_MG_NI_MN	Nicaragua	Managua	12.15	-86.27	Latin America & Caribbean	2017	2017-06-29	ERS2597335	ERX2697744	ERR2683130	Illumina NovaSeq 6000	wastewater	wastewater metagenome
1011701	DTU_2017_1011701_1_MG_NI_MT	Nicaragua	Matagalpa	12.96	-85.5	Latin America & Caribbean	2017	2017-06-25	ERS2597336	ERX2697745	ERR2683131	Illumina NovaSeq 6000	wastewater	wastewater metagenome
1011702	DTU_2017_1011702_1_MG_NI_GR	Nicaragua	Granada	11.81	-85.9	Latin America & Caribbean	2017	2017-07-02	ERS2597337	ERX2697746	ERR2683132	Illumina NovaSeq 6000	wastewater	wastewater metagenome
1011703	DTU_2017_1011703_1_MG_NI_MS	Nicaragua	Masaya	12	-86.05	Latin America & Caribbean	2017	2017-07-02	ERS2597338	ERX2697747	ERR2683133	Illumina NovaSeq 6000	wastewater	wastewater metagenome
1011704	DTU_2017_1011704_1_MG_TZ_MS	Tanzania	Moshi	-3.35	37.34	Sub-Saharan Africa	2017	2017-06-12	ERS2597340	ERX2697749	ERR2683135	Illumina NovaSeq 6000	wastewater	wastewater metagenome
1011705	DTU_2017_1011705_1_MG_EE_TA	Estonia	Tartu	58.37	26.73	Europe & Central Asia	2017	2017-06-19	ERS2597341	ERX2697750	ERR2683136	Illumina NovaSeq 6000	wastewater	wastewater metagenome
1011706	DTU_2017_1011706_1_MG_EE_TL	Estonia	Tallinn	59.43	24.74	Europe & Central Asia	2017	2017-06-19	ERS2597342	ERX2697751	ERR2683137	Illumina NovaSeq 6000	wastewater	wastewater metagenome
1011707	DTU_2017_1011707_1_MG_EE_PR	Estonia	Parnu	58.38	24.51	Europe & Central Asia	2017	2017-06-13	ERS2597343	ERX2697752	ERR2683138	Illumina NovaSeq 6000	wastewater	wastewater metagenome
1011708	DTU_2017_1011708_1_MG_EE_NA	Estonia	Narva	59.38	28.2	Europe & Central Asia	2017	2017-06-07	ERS2597344	ERX2697753	ERR2683139	Illumina NovaSeq 6000	wastewater	wastewater metagenome
1011709	DTU_2017_1011709_1_MG_TH_PA	Thailand	Pathum Thani	14.1	100.63	East Asia & Pacific	2017	2017-06-15	ERS2597345	ERX2697754	ERR2683140	Illumina NovaSeq 6000	wastewater	wastewater metagenome
1011710	DTU_2017_1011710_1_MG_GE_KU	Georgia	Kutaisi	42.26	42.67	Europe & Central Asia	2017	2017-06-19	ERS2597346	ERX2697755	ERR2683141	Illumina NovaSeq 6000	wastewater	wastewater metagenome
1011711	DTU_2017_1011711_1_MG_HR_ZA	Croatia	Zagreb	45.81	15.98	Europe & Central Asia	2017	2017-06-07	ERS2597347	ERX2697756	ERR2683142	Illumina NovaSeq 6000	wastewater	wastewater metagenome
1011712	DTU_2017_1011712_1_MG_ZA_PR	South Africa	Pretoria	-25.75	28.19	Sub-Saharan Africa	2017	2017-06-05	ERS2597348	ERX2697757	ERR2683143	Illumina NovaSeq 6000	wastewater	wastewater metagenome
1011713	DTU_2017_1011713_1_MG_LU_LU	Luxembourg	Luxembourg	49.82	6.13	Europe & Central Asia	2017	2017-06-13	ERS2597349	ERX2697758	ERR2683144	Illumina NovaSeq 6000	wastewater	wastewater metagenome
1011714	DTU_2017_1011714_1_MG_IT_RO	Italy	Rome	41.89	12.48	Europe & Central Asia	2017	2017-06-05	ERS2597351	ERX2697760	ERR2683146	Illumina NovaSeq 6000	wastewater	wastewater metagenome
1011715	DTU_2017_1011715_1_MG_KR_GW	South Korea	Gwangju	35.16	126.85	East Asia & Pacific	2017	2017-06-15	ERS2597352	ERX2697761	ERR2683147	Illumina NovaSeq 6000	wastewater	wastewater metagenome
1011716	DTU_2017_1011716_1_MG_GR_TH	Greece	Thessaloniki	40.64	22.94	Europe & Central Asia	2017	2017-06-19	ERS2597353	ERX2697762	ERR2683148	Illumina NovaSeq 6000	wastewater	wastewater metagenome
1011717	DTU_2017_1011717_1_MG_AU_ME	Australia	Melbourne	-37.9767	144.638	East Asia & Pacific	2017	2017-06-14	ERS2597354	ERX2697763	ERR2683149	Illumina NovaSeq 6000	wastewater	wastewater metagenome
1011718	DTU_2017_1011718_1_MG_PT_PO	Portugal	Porto	41.15	-8.61	Europe & Central Asia	2017	2017-06-13	ERS2597355	ERX2697764	ERR2683150	Illumina NovaSeq 6000	wastewater	wastewater metagenome
1011719	DTU_2017_1011719_1_MG_GB_ED	United Kingdom	Edinburgh	55.95	-3.19	Europe & Central Asia	2017	2017-06-12	ERS2597356	ERX2697765	ERR2683151	Illumina NovaSeq 6000	wastewater	wastewater metagenome
1011720	DTU_2017_1011720_1_MG_CA_RE	Canada	Regina	50.45	-104.62	North America	2017	2017-06-13	ERS2597357	ERX2697766	ERR2683152	Illumina NovaSeq 6000	wastewater	wastewater metagenome
1011721	DTU_2017_1011721_1_MG_CA_VA	Canada	Vancouver	49.26	-123.11	North America	2017	2017-06-23	ERS2597358	ERX2697767	ERR2683153	Illumina NovaSeq 6000	wastewater	wastewater metagenome
1011722	DTU_2017_1011722_1_MG_CA_CA	Canada	Calgary	51.05	-114.06	North America	2017	2017-06-13	ERS2597359	ERX2697768	ERR2683154	Illumina NovaSeq 6000	wastewater	wastewater metagenome
1011723	DTU_2017_1011723_1_MG_CA_OT	Canada	Ottawa	45.42	-75.69	North America	2017	2017-06-14	ERS2597360	ERX2697769	ERR2683155	Illumina NovaSeq 6000	wastewater	wastewater metagenome
1011724	DTU_2017_1011724_1_MG_BG_SO	Bulgaria	Sofia	42.7	23.32	Europe & Central Asia	2017	2017-06-18	ERS2597362	ERX2697771	ERR2683157	Illumina NovaSeq 6000	wastewater	wastewater metagenome
1011725	DTU_2017_1011725_1_MG_GB_NC	United Kingdom	Newcastle Upon Tyne	54.97	-1.61	Europe & Central Asia	2017	2017-07-29	ERS2597363	ERX2697772	ERR2683158	Illumina NovaSeq 6000	wastewater	wastewater metagenome
1011726	DTU_2017_1011726_1_MG_CA_TO	Canada	Toronto	43.65	-79.39	North America	2017	2017-06-14	ERS2597364	ERX2697773	ERR2683159	Illumina NovaSeq 6000	wastewater	wastewater metagenome
1011727	DTU_2017_1011727_1_MG_UG_KA	Uganda	Kampala	0.32	32.58	Sub-Saharan Africa	2017	2017-06-19	ERS2597365	ERX2697774	ERR2683160	Illumina NovaSeq 6000	wastewater	wastewater metagenome
1011728	DTU_2017_1011728_1_MG_IN_MP	India	Udupi	13.34	74.75	South Asia	2017	2017-06-19	ERS2597366	ERX2697775	ERR2683161	Illumina NovaSeq 6000	wastewater	wastewater metagenome
1011729	DTU_2017_1011729_1_MG_NO_OS	Norway	Oslo	59.91	10.74	Europe & Central Asia	2017	2017-06-07	ERS2597367	ERX2697776	ERR2683162	Illumina NovaSeq 6000	wastewater	wastewater metagenome
1011730	DTU_2017_1011730_1_MG_PK_KA	Pakistan	Karachi	25.14	67.18	South Asia	2017	2017-06-12	ERS2597368	ERX2697777	ERR2683163	Illumina NovaSeq 6000	wastewater	wastewater metagenome
1011731	DTU_2017_1011731_1_MG_PK_HY	Pakistan	Hyderabad	25.38	68.38	South Asia	2017	2017-06-15	ERS2597369	ERX2697778	ERR2683164	Illumina NovaSeq 6000	wastewater	wastewater metagenome
1011732	DTU_2017_1011732_1_MG_BF_OU	Burkina Faso	Ouagadougou	12.37	-1.53	Sub-Saharan Africa	2017	2017-06-13	ERS2597370	ERX2697779	ERR2683165	Illumina NovaSeq 6000	wastewater	wastewater metagenome
1011733	DTU_2017_1011733_1_MG_BF_BO	Burkina Faso	Bobo Dioulasso	11.18	-4.3	Sub-Saharan Africa	2017	2017-06-16	ERS2597371	ERX2697780	ERR2683166	Illumina NovaSeq 6000	wastewater	wastewater metagenome
1011734	DTU_2017_1011734_1_MG_SG_JU	Singapore	Singapore	1.36	103.82	East Asia & Pacific	2017	2017-06-14	ERS2597373	ERX2697782	ERR2683168	Illumina NovaSeq 6000	wastewater	wastewater metagenome
1011735	DTU_2017_1011735_1_MG_PY_CO	Paraguay	Costanera	-25.39	-54.63	Latin America & Caribbean	2017	2017-06-15	ERS2597374	ERX2697783	ERR2683169	Illumina NovaSeq 6000	wastewater	wastewater metagenome
1011736	DTU_2017_1011736_1_MG_NP_KA	Nepal	Kathmandu	27.71	85.32	South Asia	2017	2017-06-01	ERS2597375	ERX2697784	ERR2683170	Illumina NovaSeq 6000	wastewater	wastewater metagenome
1011737	DTU_2017_1011737_1_MG_KH_PP	Cambodia	Phnom Penh	11.57	104.92	East Asia & Pacific	2017	2017-06-13	ERS2597376	ERX2697785	ERR2683171	Illumina NovaSeq 6000	wastewater	wastewater metagenome
1011738	DTU_2017_1011738_1_MG_GT_GU	Guatemala	Guatemala	14.62	-90.52	Latin America & Caribbean	2017	2017-06-15	ERS2597377	ERX2697786	ERR2683172	Illumina NovaSeq 6000	wastewater	wastewater metagenome
1011739	DTU_2017_1011739_1_MG_LT_VI	Lithuania	Vilnius	54.69	25.28	Europe & Central Asia	2017	2017-08-02	ERS2597378	ERX2697787	ERR2683173	Illumina NovaSeq 6000	wastewater	wastewater metagenome
1011740	DTU_2017_1011740_1_MG_KE_NA	Kenya	Nairobi	-1.28	36.82	Sub-Saharan Africa	2017	2017-06-13	ERS2597379	ERX2697788	ERR2683174	Illumina NovaSeq 6000	wastewater	wastewater metagenome
1011741	DTU_2017_1011741_1_MG_KZ_AL	Kazakhstan	Almaty	43.24	76.95	Europe & Central Asia	2017	2017-07-12	ERS2597380	ERX2697789	ERR2683175	Illumina NovaSeq 6000	wastewater	wastewater metagenome
1011742	DTU_2017_1011742_1_MG_US_CH	United States of America	Chapel Hill	35.91	-79.06	North America	2017	2017-06-20	ERS2597381	ERX2697790	ERR2683176	Illumina NovaSeq 6000	wastewater	wastewater metagenome
1011743	DTU_2017_1011743_1_MG_MK_SK	North Macedonia	Skopje	42	21.43	Europe & Central Asia	2017	2017-06-15	ERS2597382	ERX2697791	ERR2683177	Illumina NovaSeq 6000	wastewater	wastewater metagenome
1011744	DTU_2017_1011744_1_MG_GH_TA	Ghana	Tamale	9.41	-0.84	Sub-Saharan Africa	2017	2017-06-18	ERS2597384	ERX2697793	ERR2683179	Illumina NovaSeq 6000	wastewater	wastewater metagenome
1011745	DTU_2017_1011745_1_MG_IR_TH	Iran	Tehran	35.7	51.4	Middle East & North Africa	2017	2017-06-11	ERS2597385	ERX2697794	ERR2683180	Illumina NovaSeq 6000	wastewater	wastewater metagenome
1011746	DTU_2017_1011746_1_MG_MA_CA	Morocco	Casablanca	33.6	-7.62	Middle East & North Africa	2017	2017-07-17	ERS2597386	ERX2697795	ERR2683181	Illumina NovaSeq 6000	wastewater	wastewater metagenome
1011747	DTU_2017_1011747_1_MG_LK_RA	Sri Lanka	Raddolugama	7.14	79.9	South Asia	2017	2017-07-11	ERS2597387	ERX2697796	ERR2683182	Illumina NovaSeq 6000	wastewater	wastewater metagenome
1011748	DTU_2017_1011748_1_MG_LK_MO	Sri Lanka	Rathmalana	6.82	79.87	South Asia	2017	2017-07-13	ERS2597388	ERX2697797	ERR2683183	Illumina NovaSeq 6000	wastewater	wastewater metagenome
1011749	DTU_2017_1011749_1_MG_LK_BO	Sri Lanka	Colombo	6.93	79.85	South Asia	2017	2017-07-25	ERS2597389	ERX2697798	ERR2683184	Illumina NovaSeq 6000	wastewater	wastewater metagenome
1011750	DTU_2017_1011750_1_MG_LK_CO	Sri Lanka	Colombo	6.93	79.85	South Asia	2017	2017-07-25	ERS2597390	ERX2697799	ERR2683185	Illumina NovaSeq 6000	wastewater	wastewater metagenome
1011751	DTU_2017_1011751_1_MG_LK_MA	Sri Lanka	Colombo	6.93	79.85	South Asia	2017	2017-07-25	ERS2597391	ERX2697800	ERR2683186	Illumina NovaSeq 6000	wastewater	wastewater metagenome
1011752	DTU_2017_1011752_1_MG_IR_SH	Iran	Shiraz	29.61	52.54	Middle East & North Africa	2017	2017-06-15	ERS2597392	ERX2697801	ERR2683187	Illumina NovaSeq 6000	wastewater	wastewater metagenome
1011767	DTU_2017_1011767_1_MG_TH_ST_184	Thailand	Surat Thani	9.47	98.83	East Asia & Pacific	2017	2017-11-06	ERS5186452	ERX4603781	ERR4682329	Illumina NovaSeq 6000	wastewater	wastewater metagenome
1011768	DTU_2017_1011768_1_MG_IT_NO_185	Italy	Novara	45.58	8.55	Europe & Central Asia	2017	2017-11-20	ERS5186453	ERX4603782	ERR4682330	Illumina NovaSeq 6000	wastewater	wastewater metagenome
1011769	DTU_2017_1011769_1_MG_IT_VE_186	Italy	Verbania	45.92	8.55	Europe & Central Asia	2017	2017-11-20	ERS5186454	ERX4603783	ERR4682331	Illumina NovaSeq 6000	wastewater	wastewater metagenome
1011770	DTU_2017_1011770_1_MG_IT_CA_187	Italy	Cannobio	46.06	8.7	Europe & Central Asia	2017	2017-11-20	ERS5186455	ERX4603784	ERR4682332	Illumina NovaSeq 6000	wastewater	wastewater metagenome
1011771	DTU_2017_1011771_1_MG_SE_GO_188	Sweden	Gothenburg	57.71	11.97	Europe & Central Asia	2017	2017-11-19	ERS5186456	ERX4603785	ERR4682333	Illumina NovaSeq 6000	wastewater	wastewater metagenome
1011772	DTU_2017_1011772_1_MG_AT_VI_189	Austria	Vienna	48.21	16.37	Europe & Central Asia	2017	2017-11-21	ERS5186457	ERX4603786	ERR4682334	Illumina NovaSeq 6000	wastewater	wastewater metagenome
1011773	DTU_2017_1011773_1_MG_PT_LI_190	Portugal	Lisbon	38.71	-9.14	Europe & Central Asia	2017	2017-11-22	ERS5186458	ERX4603787	ERR4682335	Illumina NovaSeq 6000	wastewater	wastewater metagenome
1011774	DTU_2017_1011774_1_MG_KH_PP_191	Cambodia	Phnom Penh	11.57	104.92	East Asia & Pacific	2017	2017-11-20	ERS5186459	ERX4603788	ERR4682336	Illumina NovaSeq 6000	wastewater	wastewater metagenome
1011775	DTU_2017_1011775_1_MG_HR_ZA_192	Croatia	Zagreb	45.81	15.98	Europe & Central Asia	2017	2017-11-13	ERS5186460	ERX4603789	ERR4682337	Illumina NovaSeq 6000	wastewater	wastewater metagenome
1011776	DTU_2017_1011776_1_MG_GR_AT_193	Greece	Athens	37.98	23.73	Europe & Central Asia	2017	2017-11-21	ERS5186461	ERX4603790	ERR4682338	Illumina NovaSeq 6000	wastewater	wastewater metagenome
1011777	DTU_2017_1011777_1_MG_NI_LE_194	Nicaragua	Leon	12.33	-86.95	Latin America & Caribbean	2017	2017-11-21	ERS5186462	ERX4603791	ERR4682339	Illumina NovaSeq 6000	wastewater	wastewater metagenome
1011778	DTU_2017_1011778_1_MG_CH_BR_195	Switzerland	Bern	46.95	7.45	Europe & Central Asia	2017	2017-11-21	ERS5186463	ERX4603792	ERR4682340	Illumina NovaSeq 6000	wastewater	wastewater metagenome
1011779	DTU_2017_1011779_1_MG_AU_DD_196	Australia	Darwin	-12.46	130.84	East Asia & Pacific	2017	2017-11-21	ERS5186464	ERX4603793	ERR4682341	Illumina NovaSeq 6000	wastewater	wastewater metagenome
1011780	DTU_2017_1011780_1_MG_AU_MA_197	Australia	Maningrida	-12.05	134.23	East Asia & Pacific	2017	2017-11-22	ERS5186465	ERX4603794	ERR4682342	Illumina NovaSeq 6000	wastewater	wastewater metagenome
1011781	DTU_2017_1011781_1_MG_BE_GE_198	Belgium	Ghent	51.05	3.73	Europe & Central Asia	2017	2017-11-22	ERS5186466	ERX4603795	ERR4682343	Illumina NovaSeq 6000	wastewater	wastewater metagenome
1011782	DTU_2017_1011782_1_MG_BE_BR_199	Belgium	Bruges	51.21	3.23	Europe & Central Asia	2017	2017-11-22	ERS5186467	ERX4603796	ERR4682344	Illumina NovaSeq 6000	wastewater	wastewater metagenome
1011783	DTU_2017_1011783_1_MG_BE_AN_200	Belgium	Antwerp South	51.22	4.4	Europe & Central Asia	2017	2017-11-21	ERS5186468	ERX4603797	ERR4682345	Illumina NovaSeq 6000	wastewater	wastewater metagenome
1011784	DTU_2017_1011784_1_MG_BE_DE_201	Belgium	Deurne	51.21	4.47	Europe & Central Asia	2017	2017-11-22	ERS5186469	ERX4603798	ERR4682346	Illumina NovaSeq 6000	wastewater	wastewater metagenome
1011785	DTU_2017_1011785_1_MG_FR_NA_202	France	Nantes	47.22	-1.55	Europe & Central Asia	2017	2017-11-20	ERS5186470	ERX4603799	ERR4682347	Illumina NovaSeq 6000	wastewater	wastewater metagenome
1011786	DTU_2017_1011786_1_MG_FR_SA_203	France	Saint-Philibert	47.21	5.01	Europe & Central Asia	2017	2017-11-22	ERS5186471	ERX4603800	ERR4682348	Illumina NovaSeq 6000	wastewater	wastewater metagenome
1011787	DTU_2017_1011787_1_MG_ME_PO_204	Montenegro	Podgorica	42.44	19.26	Europe & Central Asia	2017	2017-11-23	ERS5186472	ERX4603801	ERR4682349	Illumina NovaSeq 6000	wastewater	wastewater metagenome
1011788	DTU_2017_1011788_1_MG_CZ_PR_205	Czechia	Praha	50.09	14.42	Europe & Central Asia	2017	2017-11-20	ERS5186473	ERX4603802	ERR4682350	Illumina NovaSeq 6000	wastewater	wastewater metagenome
1011789	DTU_2017_1011789_1_MG_CZ_BR_206	Czechia	Brno	49.19	16.61	Europe & Central Asia	2017	2017-11-22	ERS5186474	ERX4603803	ERR4682351	Illumina NovaSeq 6000	wastewater	wastewater metagenome
1011790	DTU_2017_1011790_1_MG_GT_GU_207	Guatemala	San Miguel Petapa	14.51	-90.55	Latin America & Caribbean	2017	2017-11-20	ERS5186475	ERX4603804	ERR4682352	Illumina NovaSeq 6000	wastewater	wastewater metagenome
1011791	DTU_2017_1011791_1_MG_ZA_PR_208	South Africa	Pretoria	-25.75	28.19	Sub-Saharan Africa	2017	2017-11-17	ERS5186476	ERX4603805	ERR4682353	Illumina NovaSeq 6000	wastewater	wastewater metagenome
1011792	DTU_2017_1011792_1_MG_BA_BL_209	Bosnia and Herz.	Banja Luka	44.77	17.2	Europe & Central Asia	2017	2017-11-21	ERS5186477	ERX4603806	ERR4682354	Illumina NovaSeq 6000	wastewater	wastewater metagenome
1011793	DTU_2017_1011793_1_MG_TZ_MW_210	Tanzania	Mwanza	-2.52	32.9	Sub-Saharan Africa	2017	2017-11-20	ERS5186478	ERX4603807	ERR4682355	Illumina NovaSeq 6000	wastewater	wastewater metagenome
1011794	DTU_2017_1011794_1_MG_TZ_MO_211	Tanzania	Morogoro	-6.87	37.81	Sub-Saharan Africa	2017	2017-11-21	ERS5186479	ERX4603808	ERR4682356	Illumina NovaSeq 6000	wastewater	wastewater metagenome
1011798	DTU_2017_1011798_1_MG_BJ_SB_215	Benin	Cotonou	6.37	2.43	Sub-Saharan Africa	2017	2017-11-11	ERS5186480	ERX4603809	ERR4682357	Illumina NovaSeq 6000	wastewater	wastewater metagenome
1011800	DTU_2017_1011800_1_MG_KR_DA_217	South Korea	Daejeon	36.35	127.38	East Asia & Pacific	2017	2017-11-23	ERS5186481	ERX4603810	ERR4682358	Illumina NovaSeq 6000	wastewater	wastewater metagenome
1011801	DTU_2017_1011801_1_MG_CI_AB_218	C√¥te d'Ivoire	Abidjan	5.32	-4.02	Sub-Saharan Africa	2017	2017-11-22	ERS5186482	ERX4603811	ERR4682359	Illumina NovaSeq 6000	wastewater	wastewater metagenome
1011802	DTU_2017_1011802_1_MG_CI_BO_219	C√¥te d'Ivoire	Bouake	7.69	-5.03	Sub-Saharan Africa	2017	2017-11-21	ERS5186483	ERX4603812	ERR4682360	Illumina NovaSeq 6000	wastewater	wastewater metagenome
1011803	DTU_2017_1011803_1_MG_CI_YA_220	C√¥te d'Ivoire	Yamoussoukro	6.81	-5.27	Sub-Saharan Africa	2017	2017-11-22	ERS5186484	ERX4603813	ERR4682361	Illumina NovaSeq 6000	wastewater	wastewater metagenome
1011804	DTU_2017_1011804_1_MG_SA_KA_221	Saudi Arabia	Kaust	22.28	39.11	Middle East & North Africa	2017	2017-11-22	ERS5186485	ERX4603814	ERR4682362	Illumina NovaSeq 6000	wastewater	wastewater metagenome
1011805	DTU_2017_1011805_1_MG_SI_LJ_222	Slovenia	Ljubljana	46.05	14.51	Europe & Central Asia	2017	2017-11-30	ERS5186486	ERX4603815	ERR4682363	Illumina NovaSeq 6000	wastewater	wastewater metagenome
1011806	DTU_2017_1011806_1_MG_ES_BA_223	Spain	Barcelona	41.38	2.18	Europe & Central Asia	2017	2017-11-30	ERS5186487	ERX4603816	ERR4682364	Illumina NovaSeq 6000	wastewater	wastewater metagenome
1011807	DTU_2017_1011807_1_MG_SK_BR_224	Slovakia	Bratislava	48.15	17.11	Europe & Central Asia	2017	2017-11-21	ERS5186488	ERX4603817	ERR4682365	Illumina NovaSeq 6000	wastewater	wastewater metagenome
1011808	DTU_2017_1011808_1_MG_GR_TH_225	Greece	Thessaloniki	40.64	22.94	Europe & Central Asia	2017	2017-11-30	ERS5186489	ERX4603818	ERR4682366	Illumina NovaSeq 6000	wastewater	wastewater metagenome
1011809	DTU_2017_1011809_1_MG_HK_HK_226	Hong Kong	Hong Kong	22.28	114.16	East Asia & Pacific	2017	2017-11-30	ERS5186490	ERX4603819	ERR4682367	Illumina NovaSeq 6000	wastewater	wastewater metagenome
1011810	DTU_2017_1011810_1_MG_UG_KA_227	Uganda	Kampala	0.32	32.58	Sub-Saharan Africa	2017	2017-12-01	ERS5186491	ERX4603820	ERR4682368	Illumina NovaSeq 6000	wastewater	wastewater metagenome
1011811	DTU_2017_1011811_1_MG_IS_RE_228	Iceland	Reykjavik	64.15	-21.94	Europe & Central Asia	2017	2017-11-24	ERS5186492	ERX4603821	ERR4682369	Illumina NovaSeq 6000	wastewater	wastewater metagenome
1011812	DTU_2017_1011812_1_MG_NO_OS_229	Norway	Oslo	59.91	10.74	Europe & Central Asia	2017	2017-11-23	ERS5186493	ERX4603822	ERR4682370	Illumina NovaSeq 6000	wastewater	wastewater metagenome
1011813	DTU_2017_1011813_1_MG_MY_KL_230	Malaysia	Kuala Lumpur	3.15	101.69	East Asia & Pacific	2017	2017-11-30	ERS5186494	ERX4603823	ERR4682371	Illumina NovaSeq 6000	wastewater	wastewater metagenome
1011814	DTU_2017_1011814_1_MG_MY_KG_231	Malaysia	Klang	3.04	101.45	East Asia & Pacific	2017	2017-11-30	ERS5186495	ERX4603824	ERR4682372	Illumina NovaSeq 6000	wastewater	wastewater metagenome
1011815	DTU_2017_1011815_1_MG_MY_IP_232	Malaysia	Ipoh	4.6	101.09	East Asia & Pacific	2017	2017-11-29	ERS5186496	ERX4603825	ERR4682373	Illumina NovaSeq 6000	wastewater	wastewater metagenome
1011816	DTU_2017_1011816_1_MG_AL_TI_233	Albania	Tirana	41.32	19.9	Europe & Central Asia	2017	2017-11-20	ERS5186497	ERX4603826	ERR4682374	Illumina NovaSeq 6000	wastewater	wastewater metagenome
1011817	DTU_2017_1011817_1_MG_DE_BE_234	Germany	Berlin	52.52	13.39	Europe & Central Asia	2017	2017-11-28	ERS5186498	ERX4603827	ERR4682375	Illumina NovaSeq 6000	wastewater	wastewater metagenome
1011818	DTU_2017_1011818_1_MG_HU_BU_235	Hungary	Budapest	47.48	19.15	Europe & Central Asia	2017	2017-11-30	ERS5186499	ERX4603828	ERR4682376	Illumina NovaSeq 6000	wastewater	wastewater metagenome
1011819	DTU_2017_1011819_1_MG_DE_DR_236	Germany	Dresden	51.05	13.74	Europe & Central Asia	2017	2017-11-29	ERS5186500	ERX4603829	ERR4682377	Illumina NovaSeq 6000	wastewater	wastewater metagenome
1011820	DTU_2017_1011820_1_MG_TD_ND_237	Chad	N'djamena	12.12	15.05	Sub-Saharan Africa	2017	2017-11-26	ERS5186501	ERX4603830	ERR4682378	Illumina NovaSeq 6000	wastewater	wastewater metagenome
1011821	DTU_2017_1011821_1_MG_GL_SI_238	Greenland	Sisimiut	66.94	-53.67	Europe & Central Asia	2017	2017-11-30	ERS5186502	ERX4603831	ERR4682379	Illumina NovaSeq 6000	wastewater	wastewater metagenome
1011822	DTU_2017_1011822_1_MG_TW_TA_239	Taiwan	Taipei	25.04	121.56	East Asia & Pacific	2017	2017-11-22	ERS5186503	ERX4603832	ERR4682380	Illumina NovaSeq 6000	wastewater	wastewater metagenome
1011823	DTU_2017_1011823_1_MG_IN_CO_240	India	Kochi	9.98	76.25	South Asia	2017	2017-11-24	ERS5186504	ERX4603833	ERR4682381	Illumina NovaSeq 6000	wastewater	wastewater metagenome
1011824	DTU_2017_1011824_1_MG_GB_CA_241	United Kingdom	Camborne	50.21	-5.3	Europe & Central Asia	2017	2017-11-28	ERS5186505	ERX4603834	ERR4682382	Illumina NovaSeq 6000	wastewater	wastewater metagenome
1011825	DTU_2017_1011825_1_MG_GB_FA_242	United Kingdom	Falmouth	50.16	-5.07	Europe & Central Asia	2017	2017	ERS5186506	ERX4603835	ERR4682383	Illumina NovaSeq 6000	wastewater	wastewater metagenome
1011826	DTU_2017_1011826_1_MG_JP_JP_243	Japan	Tokyo	35.68	139.76	East Asia & Pacific	2017	2017-11-27	ERS5186507	ERX4603836	ERR4682384	Illumina NovaSeq 6000	wastewater	wastewater metagenome
1011827	DTU_2017_1011827_1_MG_IN_MP_244	India	Manipal	13.35	74.79	South Asia	2017	2017-11-23	ERS5186508	ERX4603837	ERR4682385	Illumina NovaSeq 6000	wastewater	wastewater metagenome
1011828	DTU_2017_1011828_1_MG_TH_PA_245	Thailand	Pathum Thani	14.1	100.63	East Asia & Pacific	2017	2017-11-23	ERS5186509	ERX4603838	ERR4682386	Illumina NovaSeq 6000	wastewater	wastewater metagenome
1011829	DTU_2017_1011829_1_MG_BB_BR_246	Barbados	Bridgetown	13.1	-59.62	Latin America & Caribbean	2017	2017-11-23	ERS5186510	ERX4603839	ERR4682387	Illumina NovaSeq 6000	wastewater	wastewater metagenome
1011830	DTU_2017_1011830_1_MG_BB_WO_247	Barbados	Worthing	13.07	-59.58	Latin America & Caribbean	2017	2017-11-23	ERS5186511	ERX4603840	ERR4682388	Illumina NovaSeq 6000	wastewater	wastewater metagenome
1011831	DTU_2017_1011831_1_MG_PY_SL_248	Paraguay	San Lorenzo	-25.34	-57.51	Latin America & Caribbean	2017	2017-11-30	ERS5186512	ERX4603841	ERR4682389	Illumina NovaSeq 6000	wastewater	wastewater metagenome
1011832	DTU_2017_1011832_1_MG_PK_KA_249	Pakistan	Karachi	25.14	67.18	South Asia	2017	2017-11-27	ERS5186513	ERX4603842	ERR4682390	Illumina NovaSeq 6000	wastewater	wastewater metagenome
1011833	DTU_2017_1011833_1_MG_IE_GA_250	Ireland	Galway	53.3	53.3	Europe & Central Asia	2017	2017-11-27	ERS5186514	ERX4603843	ERR4682391	Illumina NovaSeq 6000	wastewater	wastewater metagenome
1011834	DTU_2017_1011834_1_MG_HU_SK_251	Hungary	Szekesfehervar	47.19	18.41	Europe & Central Asia	2017	2017-11-27	ERS5186515	ERX4603844	ERR4682392	Illumina NovaSeq 6000	wastewater	wastewater metagenome
1011835	DTU_2017_1011835_1_MG_CA_QE_252	Canada	Quebec	52.48	-71.83	North America	2017	2017-12-05	ERS5186516	ERX4603845	ERR4682393	Illumina NovaSeq 6000	wastewater	wastewater metagenome
1011836	DTU_2017_1011836_1_MG_IT_RO_253	Italy	Rome	41.89	12.48	Europe & Central Asia	2017	2017-11-20	ERS5186517	ERX4603846	ERR4682394	Illumina NovaSeq 6000	wastewater	wastewater metagenome
1011838	DTU_2017_1011838_1_MG_PL_PL_255	Poland	Pulawy	51.42	21.97	Europe & Central Asia	2017	2017-11-28	ERS5186518	ERX4603847	ERR4682395	Illumina NovaSeq 6000	wastewater	wastewater metagenome
1011839	DTU_2017_1011839_1_MG_NG_LA_256	Nigeria	Lagos	6.46	3.39	Sub-Saharan Africa	2017	2017-12-06	ERS5186519	ERX4603848	ERR4682396	Illumina NovaSeq 6000	wastewater	wastewater metagenome
1011840	DTU_2017_1011840_1_MG_MU_PL_257	Mauritius	Port Louis	-20.16	57.5	Sub-Saharan Africa	2017	2017-12-01	ERS5186520	ERX4603849	ERR4682397	Illumina NovaSeq 6000	wastewater	wastewater metagenome
1011841	DTU_2017_1011841_1_MG_BE_BR_258	Belgium	Brussels	50.84	4.37	Europe & Central Asia	2017	2017-11-23	ERS5186521	ERX4603850	ERR4682398	Illumina NovaSeq 6000	wastewater	wastewater metagenome
1011847	DTU_2017_1011847_1_MG_EE_TL_264	Estonia	Tallinn	59.43	24.74	Europe & Central Asia	2017	2017-12-09	ERS5186522	ERX4603851	ERR4682399	Illumina NovaSeq 6000	wastewater	wastewater metagenome
1011848	DTU_2017_1011848_1_MG_EE_TA_265	Estonia	Tartu	58.37	26.73	Europe & Central Asia	2017	2017-11-20	ERS5186523	ERX4603852	ERR4682400	Illumina NovaSeq 6000	wastewater	wastewater metagenome
1011849	DTU_2017_1011849_1_MG_EE_PA_266	Estonia	Parnu	58.38	24.51	Europe & Central Asia	2017	2017-11-28	ERS5186524	ERX4603853	ERR4682401	Illumina NovaSeq 6000	wastewater	wastewater metagenome
1011850	DTU_2017_1011850_1_MG_EE_NA_267	Estonia	Narva	59.38	28.2	Europe & Central Asia	2017	2017-11-22	ERS5186525	ERX4603854	ERR4682402	Illumina NovaSeq 6000	wastewater	wastewater metagenome
1011851	DTU_2017_1011851_1_MG_SE_UP_268	Sweden	Uppsala	59.86	17.64	Europe & Central Asia	2017	2017-11-27	ERS5186526	ERX4603855	ERR4682403	Illumina NovaSeq 6000	wastewater	wastewater metagenome
1011852	DTU_2017_1011852_1_MG_IR_SH_269	Iran	Shiraz	29.61	52.54	Middle East & North Africa	2017	2017-11-30	ERS5186527	ERX4603856	ERR4682404	Illumina NovaSeq 6000	wastewater	wastewater metagenome
1011853	DTU_2017_1011853_1_MG_LU_LU_270	Luxembourg	Luxembourg	49.82	6.13	Europe & Central Asia	2017	2017-12-01	ERS5186528	ERX4603857	ERR4682405	Illumina NovaSeq 6000	wastewater	wastewater metagenome
1011854	DTU_2017_1011854_1_MG_PT_PO_271	Portugal	Porto	41.15	-8.61	Europe & Central Asia	2017	2017-11-22	ERS5186529	ERX4603858	ERR4682406	Illumina NovaSeq 6000	wastewater	wastewater metagenome
1011855	DTU_2017_1011855_1_MG_KR_GW_272	South Korea	Gwangju	35.16	126.85	East Asia & Pacific	2017	2017-11-20	ERS5186530	ERX4603859	ERR4682407	Illumina NovaSeq 6000	wastewater	wastewater metagenome
1011856	DTU_2017_1011856_1_MG_BF_OU_273	Burkina Faso	Ouagadougou	12.37	-1.53	Sub-Saharan Africa	2018	2018-01-04	ERS5186531	ERX4603860	ERR4682408	Illumina NovaSeq 6000	wastewater	wastewater metagenome
1011857	DTU_2017_1011857_1_MG_BF_BO_274	Burkina Faso	Bobo Dioulasso	11.18	-4.3	Sub-Saharan Africa	2017	2017-12-19	ERS5186532	ERX4603861	ERR4682409	Illumina NovaSeq 6000	wastewater	wastewater metagenome
1011858	DTU_2017_1011858_1_MG_CO_MO_275	Colombia	Mosquera	4.68	-74.23	Latin America & Caribbean	2017	2017-12-28	ERS5186533	ERX4603862	ERR4682410	Illumina NovaSeq 6000	wastewater	wastewater metagenome
1011859	DTU_2017_1011859_1_MG_BW_GA_276	Botswana	Gaborone	-24.66	25.91	Sub-Saharan Africa	2017	2017-12-01	ERS5186534	ERX4603863	ERR4682411	Illumina NovaSeq 6000	wastewater	wastewater metagenome
1011860	DTU_2017_1011860_1_MG_MW_ZO_277	Malawi	Zomba	-15.39	35.33	Sub-Saharan Africa	2017	2017-11-22	ERS5186535	ERX4603864	ERR4682412	Illumina NovaSeq 6000	wastewater	wastewater metagenome
1011861	DTU_2017_1011861_1_MG_MW_CH_278	Malawi	Chikwawa	-16.22	34.72	Sub-Saharan Africa	2017	2017-11-21	ERS5186536	ERX4603865	ERR4682413	Illumina NovaSeq 6000	wastewater	wastewater metagenome
1011862	DTU_2017_1011862_1_MG_MW_MA_279	Malawi	Machinga	-14.9	35.6	Sub-Saharan Africa	2017	2017-11-22	ERS5186537	ERX4603866	ERR4682414	Illumina NovaSeq 6000	wastewater	wastewater metagenome
1011863	DTU_2017_1011863_1_MG_MW_MC_280	Malawi	Mchinji	-13.78	33.01	Sub-Saharan Africa	2017	2017-11-23	ERS5186538	ERX4603867	ERR4682415	Illumina NovaSeq 6000	wastewater	wastewater metagenome
1011864	DTU_2017_1011864_1_MG_TG_LO_281	Togo	Lome	6.13	1.22	Sub-Saharan Africa	2017	2017-11-27	ERS5186539	ERX4603868	ERR4682416	Illumina NovaSeq 6000	wastewater	wastewater metagenome
1011865	DTU_2017_1011865_1_MG_MW_LI_282	Malawi	Lilongwe	-13.99	33.77	Sub-Saharan Africa	2017	2017-11-23	ERS5186540	ERX4603869	ERR4682417	Illumina NovaSeq 6000	wastewater	wastewater metagenome
1011866	DTU_2017_1011866_1_MG_MW_KA_283	Malawi	Karonga	-10.08	33.87	Sub-Saharan Africa	2017	2017-11-24	ERS5186541	ERX4603870	ERR4682418	Illumina NovaSeq 6000	wastewater	wastewater metagenome
1011867	DTU_2017_1011867_1_MG_MW_NS_284	Malawi	Nsanje	-16.72	35.1	Sub-Saharan Africa	2017	2017-11-21	ERS5186542	ERX4603871	ERR4682419	Illumina NovaSeq 6000	wastewater	wastewater metagenome
1011868	DTU_2017_1011868_1_MG_BD_DH_285	Bangladesh	Dhaka	23.76	90.38	South Asia	2017	2017-11-25	ERS5186543	ERX4603872	ERR4682420	Illumina NovaSeq 6000	wastewater	wastewater metagenome
1011869	DTU_2017_1011869_1_MG_KW_KW_286	Kuwait	Kuwait	29.27	47.5	Middle East & North Africa	2017	2017-12-07	ERS5186544	ERX4603873	ERR4682421	Illumina NovaSeq 6000	wastewater	wastewater metagenome
1011870	DTU_2017_1011870_1_MG_NP_KA_287	Nepal	Kathmandu	27.71	85.32	South Asia	2018	2018-01-03	ERS5186545	ERX4603874	ERR4682422	Illumina NovaSeq 6000	wastewater	wastewater metagenome
1011871	DTU_2017_1011871_1_MG_NP_BH_288	Nepal	Bhaktapur	27.67	85.43	South Asia	2018	2018-01-03	ERS5186546	ERX4603875	ERR4682423	Illumina NovaSeq 6000	wastewater	wastewater metagenome
1011872	DTU_2017_1011872_1_MG_US_CH_289	United States of America	Chapel Hill	35.91	-79.06	North America	2017	2017-11-02	ERS5186547	ERX4603876	ERR4682424	Illumina NovaSeq 6000	wastewater	wastewater metagenome
1011873	DTU_2017_1011873_1_MG_GH_TA_290	Ghana	Tamale	9.41	-0.84	Sub-Saharan Africa	2017	2017-12-09	ERS5186548	ERX4603877	ERR4682425	Illumina NovaSeq 6000	wastewater	wastewater metagenome
1011874	DTU_2017_1011874_1_MG_CM_YA_291	Cameroon	Yaounde	3.87	11.52	Sub-Saharan Africa	2017	2017-11-17	ERS5186549	ERX4603878	ERR4682426	Illumina NovaSeq 6000	wastewater	wastewater metagenome
1011875	DTU_2017_1011875_1_MG_GB_EB_292	United Kingdom	Edinburgh	55.95	-3.19	Europe & Central Asia	2017	2017-11-21	ERS5186550	ERX4603879	ERR4682427	Illumina NovaSeq 6000	wastewater	wastewater metagenome
1011876	DTU_2017_1011876_1_MG_UY_MV_293	Uruguay	Montevideo	-34.91	-56.19	Latin America & Caribbean	2017	2017-12-01	ERS5186551	ERX4603880	ERR4682428	Illumina NovaSeq 6000	wastewater	wastewater metagenome
1011877	DTU_2017_1011877_1_MG_CL_SA_294	Chile	Santiago	-33.44	-70.65	Latin America & Caribbean	2017	2017-12-04	ERS5186552	ERX4603881	ERR4682429	Illumina NovaSeq 6000	wastewater	wastewater metagenome
1011878	DTU_2017_1011878_1_MG_CL_PA_295	Chile	Punta Arenas	-53.16	-70.91	Latin America & Caribbean	2017	2017-11-29	ERS5186553	ERX4603882	ERR4682430	Illumina NovaSeq 6000	wastewater	wastewater metagenome
1011879	DTU_2017_1011879_1_MG_MA_CA_296	Morocco	Casablanca	33.6	-7.62	Middle East & North Africa	2017	2017-11-29	ERS5186554	ERX4603883	ERR4682431	Illumina NovaSeq 6000	wastewater	wastewater metagenome
1011880	DTU_2017_1011880_1_MG_IL_BE_297	Israel	Beer-Sheva	31.25	34.79	Middle East & North Africa	2017	2017-12-06	ERS5186555	ERX4603884	ERR4682432	Illumina NovaSeq 6000	wastewater	wastewater metagenome
1011881	DTU_2017_1011881_1_MG_CA_OT_298	Canada	Ottawa	45.42	-75.69	North America	2017	2017-11-27	ERS5186556	ERX4603885	ERR4682433	Illumina NovaSeq 6000	wastewater	wastewater metagenome
1011882	DTU_2017_1011882_1_MG_CA_RE_299	Canada	Regina	50.45	-104.62	North America	2017	2017-11-22	ERS5186557	ERX4603886	ERR4682434	Illumina NovaSeq 6000	wastewater	wastewater metagenome
1011883	DTU_2017_1011883_1_MG_CA_CA_300	Canada	Calgary	51.05	-114.06	North America	2017	2017-11-21	ERS5186558	ERX4603887	ERR4682435	Illumina NovaSeq 6000	wastewater	wastewater metagenome
1011884	DTU_2017_1011884_1_MG_CA_VA_301	Canada	Vancouver	49.26	-123.11	North America	2017	2017-11-19	ERS5186559	ERX4603888	ERR4682436	Illumina NovaSeq 6000	wastewater	wastewater metagenome
1011885	DTU_2017_1011885_1_MG_GH_KU_302	Ghana	Kumasi	6.7	-1.62	Sub-Saharan Africa	2017	2017-11-29	ERS5186560	ERX4603889	ERR4682437	Illumina NovaSeq 6000	wastewater	wastewater metagenome
1011886	DTU_2017_1011886_1_MG_GB_NC_303	United Kingdom	Newcastle Upon Tyne	54.97	-1.61	Europe & Central Asia	2017	2017-12-04	ERS5186561	ERX4603890	ERR4682438	Illumina NovaSeq 6000	wastewater	wastewater metagenome
1011887	DTU_2017_1011887_1_MG_FI_OU_304	Finland	Oulu	65.01	25.47	Europe & Central Asia	2017	2017-11-21	ERS5186562	ERX4603891	ERR4682439	Illumina NovaSeq 6000	wastewater	wastewater metagenome
1011888	DTU_2017_1011888_1_MG_FI_TU_305	Finland	Turku	60.45	22.27	Europe & Central Asia	2017	2017-11-22	ERS5186563	ERX4603892	ERR4682440	Illumina NovaSeq 6000	wastewater	wastewater metagenome
1011889	DTU_2017_1011889_1_MG_FI_HE_306	Finland	Helsinki	60.17	24.94	Europe & Central Asia	2017	2017-11-22	ERS5186564	ERX4603893	ERR4682441	Illumina NovaSeq 6000	wastewater	wastewater metagenome
1011890	DTU_2017_1011890_1_MG_US_SE_307	United States of America	Seattle	47.6	-122.33	North America	2017	2017-11-28	ERS5186565	ERX4603894	ERR4682442	Illumina NovaSeq 6000	wastewater	wastewater metagenome
1011891	DTU_2017_1011891_1_MG_AE_AD_308	United Arab Emirates	Abu Dhabi	25.07	55.17	Middle East & North Africa	2017	2017-11-28	ERS5186566	ERX4603895	ERR4682443	Illumina NovaSeq 6000	wastewater	wastewater metagenome
1011892	DTU_2017_1011892_1_MG_NZ_CH_309	New Zealand	Christchurch	-43.53	172.64	East Asia & Pacific	2017	2017-11-21	ERS5186567	ERX4603896	ERR4682444	Illumina NovaSeq 6000	wastewater	wastewater metagenome
1011893	DTU_2017_1011893_1_MG_US_HO_310	United States of America	Houston	29.76	-95.37	North America	2018	2018-01-19	ERS5186568	ERX4603897	ERR4682445	Illumina NovaSeq 6000	wastewater	wastewater metagenome
1011894	DTU_2017_1011894_1_MG_US_AU_311	United States of America	Austin	30.27	-97.74	North America	2018	2018-01-18	ERS5186569	ERX4603898	ERR4682446	Illumina NovaSeq 6000	wastewater	wastewater metagenome
1011895	DTU_2017_1011895_1_MG_US_WA_312	United States of America	Waco	31.55	-97.15	North America	2018	2018-01-11	ERS5186570	ERX4603899	ERR4682447	Illumina NovaSeq 6000	wastewater	wastewater metagenome
1011896	DTU_2017_1011896_1_MG_MY_AS_313	Malaysia	Alor Setar	6.12	100.37	East Asia & Pacific	2017	2017-11-23	ERS5186571	ERX4603900	ERR4682448	Illumina NovaSeq 6000	wastewater	wastewater metagenome
1011897	DTU_2017_1011897_1_MG_MY_PG_314	Malaysia	Jelutong	5.39	100.31	East Asia & Pacific	2017	2017-11-23	ERS5186572	ERX4603901	ERR4682449	Illumina NovaSeq 6000	wastewater	wastewater metagenome
1011898	DTU_2017_1011898_1_MG_MY_PB_315	Malaysia	Butterworth	5.39	100.37	East Asia & Pacific	2017	2017-11-23	ERS5186573	ERX4603902	ERR4682450	Illumina NovaSeq 6000	wastewater	wastewater metagenome
1011899	DTU_2017_1011899_1_MG_TZ_MS_316	Tanzania	Moshi	-3.35	37.34	Sub-Saharan Africa	2017	2017-11-29	ERS5186574	ERX4603903	ERR4682451	Illumina NovaSeq 6000	wastewater	wastewater metagenome
1011900	DTU_2017_1011900_1_MG_PH_QU_317	Philippines	Quezon	14.65	121.05	East Asia & Pacific	2017	2017-12-21	ERS5186575	ERX4603904	ERR4682452	Illumina NovaSeq 6000	wastewater	wastewater metagenome
1011901	DTU_2017_1011901_1_MG_AR_BA_318	Argentina	Buenos Aires	-34.61	-58.44	Latin America & Caribbean	2017	2017-11-22	ERS5186576	ERX4603905	ERR4682453	Illumina NovaSeq 6000	wastewater	wastewater metagenome
1011902	DTU_2017_1011902_1_MG_LC_CA_319	Saint Lucia	Castries	13.95	-60.99	Latin America & Caribbean	2017	2017	ERS5186577	ERX4603906	ERR4682454	Illumina NovaSeq 6000	wastewater	wastewater metagenome
1011903	DTU_2017_1011903_1_MG_LC_GR_320	Saint Lucia	Gros Islet	14.08	-60.95	Latin America & Caribbean	2017	2017	ERS5186578	ERX4603907	ERR4682455	Illumina NovaSeq 6000	wastewater	wastewater metagenome
1011904	DTU_2017_1011904_1_MG_ET_AD_321	Ethiopia	Addis Ababa	9	38.75	Sub-Saharan Africa	2017	2017-11-24	ERS5186579	ERX4603908	ERR4682456	Illumina NovaSeq 6000	wastewater	wastewater metagenome
1011905	DTU_2017_1011905_1_MG_NG_IL_322	Nigeria	Ilorin	8.5	4.55	Sub-Saharan Africa	2018	2018-01-10	ERS5186580	ERX4603909	ERR4682457	Illumina NovaSeq 6000	wastewater	wastewater metagenome
1011906	DTU_2017_1011906_1_MG_EC_QU_323	Ecuador	Quito	-0.22	-78.51	Latin America & Caribbean	2017	2017-11-23	ERS5186581	ERX4603910	ERR4682458	Illumina NovaSeq 6000	wastewater	wastewater metagenome
1011907	DTU_2017_1011907_1_MG_MZ_MA_324	Mozambique	Maputo	-25.97	32.57	Sub-Saharan Africa	2017	2017-11-17	ERS5186582	ERX4603911	ERR4682459	Illumina NovaSeq 6000	wastewater	wastewater metagenome
1011908	DTU_2017_1011908_1_MG_IR_TH_325	Iran	Tehran	35.7	51.4	Middle East & North Africa	2018	2018-10-01	ERS5186583	ERX4603912	ERR4682460	Illumina NovaSeq 6000	wastewater	wastewater metagenome
1011909	DTU_2017_1011909_1_MG_SN_DA_326	Senegal	Dakar	14.69	-17.45	Sub-Saharan Africa	2018	2018-03-08	ERS5186584	ERX4603913	ERR4682461	Illumina NovaSeq 6000	wastewater	wastewater metagenome
1011910	DTU_2017_1011910_1_MG_DK_VA_327	Denmark	Copenhagen	55.66	12.52	Europe & Central Asia	2017	2017-11-18	ERS5186585	ERX4603914	ERR4682462	Illumina NovaSeq 6000	wastewater	wastewater metagenome
1011911	DTU_2017_1011911_1_MG_DK_MA_328	Denmark	Copenhagen	55.62	12.6	Europe & Central Asia	2017	2017-11-18	ERS5186586	ERX4603915	ERR4682463	Illumina NovaSeq 6000	wastewater	wastewater metagenome
1011912	DTU_2017_1011912_1_MG_DK_AV_329	Denmark	Copenhagen	55.63	12.46	Europe & Central Asia	2017	2017-11-18	ERS5186587	ERX4603916	ERR4682464	Illumina NovaSeq 6000	wastewater	wastewater metagenome
1011913	DTU_2017_1011913_1_MG_CN_GU_330	China	Guangzhou	23.13	113.26	East Asia & Pacific	2017	2017-12-21	ERS5186588	ERX4603917	ERR4682465	Illumina NovaSeq 6000	wastewater	wastewater metagenome
1011914	DTU_2017_1011914_1_MG_VN_HO_331	Vietnam	Ho Chi Minh	10.78	106.7	East Asia & Pacific	2017	2017-12-27	ERS5186589	ERX4603918	ERR4682466	Illumina NovaSeq 6000	wastewater	wastewater metagenome
1011915	DTU_2017_1011915_1_MG_RS_BE_332	Serbia	Belgrade	44.82	20.46	Europe & Central Asia	2017	2017	ERS5186590	ERX4603919	ERR4682467	Illumina NovaSeq 6000	wastewater	wastewater metagenome
1011916	DTU_2017_1011916_1_MG_NL_UT_333	Netherlands	Utrecht	52.09	5.11	Europe & Central Asia	2017	2017-11-23	ERS5186591	ERX4603920	ERR4682468	Illumina NovaSeq 6000	wastewater	wastewater metagenome
1013506	DTU_2017_1013506_1_MG_AU1707_L1	Australia	Melbourne	-37.9767	144.638	East Asia & Pacific	2017	2017-07-18	ERS10793206	ERX8521141	ERR8977341	Illumina NovaSeq 6000	wastewater	wastewater metagenome
1013507	DTU_2017_1013507_1_MG_AU1708_L2	Australia	Melbourne	-37.9767	144.638	East Asia & Pacific	2017	2017-08-16	ERS10793207	ERX8521142	ERR8977342	Illumina NovaSeq 6000	wastewater	wastewater metagenome
1013508	DTU_2017_1013508_1_MG_PK1708_L3	Pakistan	Karachi	25.14	67.18	South Asia	2017	2017-08-18	ERS10793208	ERX8521143	ERR8977343	Illumina NovaSeq 6000	wastewater	wastewater metagenome
1013509	DTU_2017_1013509_1_MG_PK1707_L4	Pakistan	Karachi	25.14	67.18	South Asia	2017	2017-07-19	ERS10793209	ERX8521144	ERR8977344	Illumina NovaSeq 6000	wastewater	wastewater metagenome
1013510	DTU_2017_1013510_1_MG_GR1707_L5	Greece	Athens	37.98	23.73	Europe & Central Asia	2017	2017-07-31	ERS10793210	ERX8521145	ERR8977345	Illumina NovaSeq 6000	wastewater	wastewater metagenome
1013511	DTU_2017_1013511_1_MG_GR1709_L6	Greece	Athens	37.98	23.73	Europe & Central Asia	2017	2017-09-29	ERS10793211	ERX8521146	ERR8977346	Illumina NovaSeq 6000	wastewater	wastewater metagenome
1013512	DTU_2017_1013512_1_MG_MY1707_L8	Malaysia	Kuala Lumpur	3.15	101.69	East Asia & Pacific	2017	2017-07-18	ERS10793212	ERX8521147	ERR8977347	Illumina NovaSeq 6000	wastewater	wastewater metagenome
1013513	DTU_2017_1013513_1_MG_MY1708_L9	Malaysia	Kuala Lumpur	3.15	101.69	East Asia & Pacific	2017	2017-08-15	ERS10793213	ERX8521148	ERR8977348	Illumina NovaSeq 6000	wastewater	wastewater metagenome
1013514	DTU_2017_1013514_1_MG_MY1709_L10	Malaysia	Kuala Lumpur	3.15	101.69	East Asia & Pacific	2017	2017-09-12	ERS10793214	ERX8521149	ERR8977349	Illumina NovaSeq 6000	wastewater	wastewater metagenome
1013515	DTU_2017_1013515_1_MG_MY1710_L11	Malaysia	Kuala Lumpur	3.15	101.69	East Asia & Pacific	2017	2017-10-10	ERS10793215	ERX8521150	ERR8977350	Illumina NovaSeq 6000	wastewater	wastewater metagenome
1013516	DTU_2017_1013516_1_MG_CN1707_L12	China	Guangzhou	23.13	113.26	East Asia & Pacific	2017	2017-07-11	ERS10793216	ERX8521151	ERR8977351	Illumina NovaSeq 6000	wastewater	wastewater metagenome
1013517	DTU_2017_1013517_1_MG_CN1708_L13	China	Guangzhou	23.13	113.26	East Asia & Pacific	2017	2017-08-23	ERS10793217	ERX8521152	ERR8977352	Illumina NovaSeq 6000	wastewater	wastewater metagenome
1013518	DTU_2017_1013518_1_MG_CN1709_L14	China	Guangzhou	23.13	113.26	East Asia & Pacific	2017	2017-09-30	ERS10793218	ERX8521153	ERR8977353	Illumina NovaSeq 6000	wastewater	wastewater metagenome
1013519	DTU_2017_1013519_1_MG_CN1710_L15	China	Guangzhou	23.13	113.26	East Asia & Pacific	2017	2017-10-13	ERS10793219	ERX8521154	ERR8977354	Illumina NovaSeq 6000	wastewater	wastewater metagenome
1013520	DTU_2017_1013520_1_MG_PK1709_L18	Pakistan	Karachi	25.14	67.18	South Asia	2017	2017-09-28	ERS10793220	ERX8521155	ERR8977355	Illumina NovaSeq 6000	wastewater	wastewater metagenome
1013521	DTU_2017_1013521_1_MG_PK1710_L19	Pakistan	Karachi	25.14	67.18	South Asia	2017	2017-10-30	ERS10793221	ERX8521156	ERR8977356	Illumina NovaSeq 6000	wastewater	wastewater metagenome
1013522	DTU_2017_1013522_1_MG_AU1709_L20	Australia	Melbourne	-37.9767	144.638	East Asia & Pacific	2017	2017-09-27	ERS10793222	ERX8521157	ERR8977357	Illumina NovaSeq 6000	wastewater	wastewater metagenome
1013523	DTU_2017_1013523_1_MG_AU1710_L21	Australia	Melbourne	-37.9767	144.638	East Asia & Pacific	2017	2017-10-16	ERS10793223	ERX8521158	ERR8977358	Illumina NovaSeq 6000	wastewater	wastewater metagenome
1013524	DTU_2017_1013524_1_MG_CM1710_L22	Cameroon	Yaounde	3.87	11.52	Sub-Saharan Africa	2017	2017-10-23	ERS10793224	ERX8521159	ERR8977359	Illumina NovaSeq 6000	wastewater	wastewater metagenome
1013525	DTU_2017_1013525_1_MG_CM1712_L23	Cameroon	Yaounde	3.87	11.52	Sub-Saharan Africa	2017	2017-12-20	ERS10793225	ERX8521160	ERR8977360	Illumina NovaSeq 6000	wastewater	wastewater metagenome
1013527	DTU_2017_1013527_1_MG_CM1707_L25	Cameroon	Yaounde	3.87	11.52	Sub-Saharan Africa	2017	2017-07-19	ERS10793227	ERX8521162	ERR8977362	Illumina NovaSeq 6000	wastewater	wastewater metagenome
1013528	DTU_2017_1013528_1_MG_CM1708_L26	Cameroon	Yaounde	3.87	11.52	Sub-Saharan Africa	2017	2017-08-18	ERS10793228	ERX8521163	ERR8977363	Illumina NovaSeq 6000	wastewater	wastewater metagenome
1013529	DTU_2017_1013529_1_MG_CM1709_L27	Cameroon	Yaounde	3.87	11.52	Sub-Saharan Africa	2017	2017-09-19	ERS10793229	ERX8521164	ERR8977364	Illumina NovaSeq 6000	wastewater	wastewater metagenome
1013530	DTU_2017_1013530_1_MG_US1709_L28	United States of America	Seattle	47.6	-122.33	North America	2017	2017-09-28	ERS10793230	ERX8521165	ERR8977365	Illumina NovaSeq 6000	wastewater	wastewater metagenome
1013531	DTU_2017_1013531_1_MG_US1710_L29	United States of America	Seattle	47.6	-122.33	North America	2017	2017-10-25	ERS10793231	ERX8521166	ERR8977366	Illumina NovaSeq 6000	wastewater	wastewater metagenome
1013532	DTU_2017_1013532_1_MG_US1712_L30	United States of America	Seattle	47.6	-122.33	North America	2017	2017-01-12	ERS10793232	ERX8521167	ERR8977367	Illumina NovaSeq 6000	wastewater	wastewater metagenome
1013533	DTU_2017_1013533_1_MG_MY1712_L31	Malaysia	Kuala Lumpur	3.15	101.69	East Asia & Pacific	2017	2017-12-05	ERS10793233	ERX8521168	ERR8977368	Illumina NovaSeq 6000	wastewater	wastewater metagenome
1013536	DTU_2017_1013536_1_MG_MY1711_L34	Malaysia	Kuala Lumpur	3.15	101.69	East Asia & Pacific	2017	2017-11-04	ERS10793236	ERX8521171	ERR8977371	Illumina NovaSeq 6000	wastewater	wastewater metagenome
1013537	DTU_2017_1013537_1_MG_CA1707_L35	Canada	Regina	50.45	-104.62	North America	2017	2017-07-26	ERS10793237	ERX8521172	ERR8977372	Illumina NovaSeq 6000	wastewater	wastewater metagenome
1013538	DTU_2017_1013538_1_MG_CA1708_L36	Canada	Regina	50.45	-104.62	North America	2017	2017-08-22	ERS10793238	ERX8521173	ERR8977373	Illumina NovaSeq 6000	wastewater	wastewater metagenome
1013539	DTU_2017_1013539_1_MG_CA1709_L37	Canada	Regina	50.45	-104.62	North America	2017	2017-09-27	ERS10793239	ERX8521174	ERR8977374	Illumina NovaSeq 6000	wastewater	wastewater metagenome
1013540	DTU_2017_1013540_1_MG_CA1710_L38	Canada	Regina	50.45	-104.62	North America	2017	2017-10-25	ERS10793240	ERX8521175	ERR8977375	Illumina NovaSeq 6000	wastewater	wastewater metagenome
1013541	DTU_2017_1013541_1_MG_EC1712_L39	Ecuador	Quito	-0.22	-78.51	Latin America & Caribbean	2017	2017-12-23	ERS10793241	ERX8521176	ERR8977376	Illumina NovaSeq 6000	wastewater	wastewater metagenome
1013544	DTU_2017_1013544_1_MG_CA1712_L42	Canada	Regina	50.45	-104.62	North America	2017	2017-12-19	ERS10793244	ERX8521179	ERR8977379	Illumina NovaSeq 6000	wastewater	wastewater metagenome
1013545	DTU_2017_1013545_1_MG_AU1712_L43	Australia	Melbourne	-37.9767	144.638	East Asia & Pacific	2017	2017-12-21	ERS10793245	ERX8521180	ERR8977380	Illumina NovaSeq 6000	wastewater	wastewater metagenome
1013548	DTU_2017_1013548_1_MG_CN1712_L46	China	Guangzhou	23.13	113.26	East Asia & Pacific	2017	2017-12-21	ERS10793248	ERX8521183	ERR8977383	Illumina NovaSeq 6000	wastewater	wastewater metagenome
1013552	DTU_2017_1013552_1_MG_US1712_L54	United States of America	Seattle	47.6	-122.33	North America	2017	2017-12-20	ERS10793252	ERX8521187	ERR8977387	Illumina NovaSeq 6000	wastewater	wastewater metagenome
1011925	DTU_2018_1011925_1_MG_SG_JU_334	Singapore	Jurong	1.26	103.67	East Asia & Pacific	2017	2017-11-22	ERS5186629	ERX4604221	ERR4682772	Illumina NovaSeq 6000	wastewater	wastewater metagenome
1011926	DTU_2018_1011926_1_MG_DK_AV_335	Denmark	Copenhagen	55.63	12.46	Europe & Central Asia	2018	2018-06-11	ERS5186630	ERX4604222	ERR4682773	Illumina NovaSeq 6000	wastewater	wastewater metagenome
1011927	DTU_2018_1011927_1_MG_DK_VA_336	Denmark	Copenhagen	55.64	12.5073	Europe & Central Asia	2018	2018-06-11	ERS5186631	ERX4604223	ERR4682774	Illumina NovaSeq 6000	wastewater	wastewater metagenome
1011928	DTU_2018_1011928_1_MG_DK_AM_337	Denmark	Copenhagen	55.62	12.6	Europe & Central Asia	2018	2018-06-11	ERS5186632	ERX4604224	ERR4682775	Illumina NovaSeq 6000	wastewater	wastewater metagenome
1011929	DTU_2018_1011929_1_MG_SE_GO_338	Sweden	Gothenburg	57.71	11.97	Europe & Central Asia	2018	2018-06-15	ERS5186633	ERX4604225	ERR4682776	Illumina NovaSeq 6000	wastewater	wastewater metagenome
1011930	DTU_2018_1011930_1_MG_SE_UP_339	Sweden	Uppsala	59.86	17.64	Europe & Central Asia	2018	2018-06-18	ERS5186634	ERX4604226	ERR4682777	Illumina NovaSeq 6000	wastewater	wastewater metagenome
1011931	DTU_2018_1011931_1_MG_GR_AT_340	Greece	Athens	37.98	23.73	Europe & Central Asia	2018	2018-06-20	ERS5186635	ERX4604227	ERR4682778	Illumina NovaSeq 6000	wastewater	wastewater metagenome
1011932	DTU_2018_1011932_1_MG_KH_PP_341	Cambodia	Phnom Penh	11.57	104.92	East Asia & Pacific	2018	2018-06-22	ERS5186636	ERX4604228	ERR4682779	Illumina NovaSeq 6000	wastewater	wastewater metagenome
1011933	DTU_2018_1011933_1_MG_ES_BA_342	Spain	Barcelona	41.38	2.18	Europe & Central Asia	2018	2018-06-21	ERS5186637	ERX4604229	ERR4682780	Illumina NovaSeq 6000	wastewater	wastewater metagenome
1011934	DTU_2018_1011934_1_MG_BE_OS_343	Belgium	Ostend	51.23	2.92	Europe & Central Asia	2018	2018-06-12	ERS5186638	ERX4604230	ERR4682781	Illumina NovaSeq 6000	wastewater	wastewater metagenome
1011935	DTU_2018_1011935_1_MG_BE_LE_344	Belgium	Leuven	50.88	4.7	Europe & Central Asia	2018	2018-06-20	ERS5186639	ERX4604231	ERR4682782	Illumina NovaSeq 6000	wastewater	wastewater metagenome
1011936	DTU_2018_1011936_1_MG_BE_HA_345	Belgium	Harelbeke	50.84	3.31	Europe & Central Asia	2018	2018-06-12	ERS5186640	ERX4604232	ERR4682783	Illumina NovaSeq 6000	wastewater	wastewater metagenome
1011937	DTU_2018_1011937_1_MG_CZ_PR_346	Czechia	Praha	50.09	14.42	Europe & Central Asia	2018	2018-06-20	ERS5186641	ERX4604233	ERR4682784	Illumina NovaSeq 6000	wastewater	wastewater metagenome
1011938	DTU_2018_1011938_1_MG_CZ_BR_347	Czechia	Brno	49.19	16.61	Europe & Central Asia	2018	2018-06-20	ERS5186642	ERX4604234	ERR4682785	Illumina NovaSeq 6000	wastewater	wastewater metagenome
1011939	DTU_2018_1011939_1_MG_DE_DR_348	Germany	Dresden	51.05	13.74	Europe & Central Asia	2018	2018-06-21	ERS5186643	ERX4604235	ERR4682786	Illumina NovaSeq 6000	wastewater	wastewater metagenome
1011940	DTU_2018_1011940_1_MG_MY_KL_349	Malaysia	Kuala Lumpur	3.15	101.69	East Asia & Pacific	2018	2018-05-31	ERS5186644	ERX4604236	ERR4682787	Illumina NovaSeq 6000	wastewater	wastewater metagenome
1011942	DTU_2018_1011942_1_MG_FR_NA_351	France	Nantes	47.22	-1.55	Europe & Central Asia	2018	2018-06-11	ERS5186645	ERX4604237	ERR4682788	Illumina NovaSeq 6000	wastewater	wastewater metagenome
1011943	DTU_2018_1011943_1_MG_FR_SA_352	France	Saint Philibert	2.97429	50.6521	Europe & Central Asia	2018	2018-06-20	ERS5186646	ERX4604238	ERR4682789	Illumina NovaSeq 6000	wastewater	wastewater metagenome
1011943	DTU_2018_1011943_1_MG_FR_SA_352	France	Saint-Philibert	47.21	5.01	Europe & Central Asia	2018	2018-06-20	ERS5186646	ERX4604238	ERR4682789	Illumina NovaSeq 6000	wastewater	wastewater metagenome
1011944	DTU_2018_1011944_1_MG_SA_KA_353	Saudi Arabia	Kaust	22.28	39.11	Middle East & North Africa	2018	2018-06-12	ERS5186647	ERX4604239	ERR4682790	Illumina NovaSeq 6000	wastewater	wastewater metagenome
1011945	DTU_2018_1011945_1_MG_AT_VI_354	Austria	Vienna	48	16	Europe & Central Asia	2018	2018-06-21	ERS5186648	ERX4604240	ERR4682791	Illumina NovaSeq 6000	wastewater	wastewater metagenome
1011946	DTU_2018_1011946_1_MG_BA_BL_355	Bosnia and Herz.	Banja Luka	44.77	17.2	Europe & Central Asia	2018	2018-06-27	ERS5186649	ERX4604241	ERR4682792	Illumina NovaSeq 6000	wastewater	wastewater metagenome
1011947	DTU_2018_1011947_1_MG_BF_OU_356	Burkina Faso	Ouagadougou	12.37	-1.53	Sub-Saharan Africa	2018	2018-06-22	ERS5186650	ERX4604242	ERR4682793	Illumina NovaSeq 6000	wastewater	wastewater metagenome
1011948	DTU_2018_1011948_1_MG_PT_LI_357	Portugal	Lisbon	38.71	-9.14	Europe & Central Asia	2018	2018-06-27	ERS5186651	ERX4604243	ERR4682794	Illumina NovaSeq 6000	wastewater	wastewater metagenome
1011949	DTU_2018_1011949_1_MG_TG_LO_358	Togo	Lome	6.13	1.22	Sub-Saharan Africa	2018	2018-06-23	ERS5186652	ERX4604244	ERR4682795	Illumina NovaSeq 6000	wastewater	wastewater metagenome
1011950	DTU_2018_1011950_1_MG_HU_BU_359	Hungary	Budapest	47.48	19.15	Europe & Central Asia	2018	2018-06-25	ERS5186653	ERX4604245	ERR4682796	Illumina NovaSeq 6000	wastewater	wastewater metagenome
1011951	DTU_2018_1011951_1_MG_IT_NO_360	Italy	Novara	45.58	8.55	Europe & Central Asia	2018	2018-06-29	ERS5186654	ERX4604246	ERR4682797	Illumina NovaSeq 6000	wastewater	wastewater metagenome
1011952	DTU_2018_1011952_1_MG_IT_VE_361	Italy	Verbania	45.92	8.55	Europe & Central Asia	2018	2018-06-28	ERS5186655	ERX4604247	ERR4682798	Illumina NovaSeq 6000	wastewater	wastewater metagenome
1011953	DTU_2018_1011953_1_MG_IT_CA_362	Italy	Cannobio	46.06	8.7	Europe & Central Asia	2018	2018-06-28	ERS5186656	ERX4604248	ERR4682799	Illumina NovaSeq 6000	wastewater	wastewater metagenome
1011954	DTU_2018_1011954_1_MG_SI_LJ_363	Slovenia	Ljubljana	46.05	14.51	Europe & Central Asia	2018	2018-06-20	ERS5186657	ERX4604249	ERR4682800	Illumina NovaSeq 6000	wastewater	wastewater metagenome
1011955	DTU_2018_1011955_1_MG_TR_HA_364	Turkey	Hatay	36.2	36.16	Europe & Central Asia	2018	2018-06-29	ERS5186658	ERX4604250	ERR4682801	Illumina NovaSeq 6000	wastewater	wastewater metagenome
1011955	DTU_2018_1011955_1_MG_TR_HA_364	Turkey	Hatay	36.16	36.202	Europe & Central Asia	2018	2018-06-29	ERS5186658	ERX4604250	ERR4682801	Illumina NovaSeq 6000	wastewater	wastewater metagenome
1011956	DTU_2018_1011956_1_MG_HR_ZA_365	Croatia	Zagreb	45.81	15.98	Europe & Central Asia	2018	2018-07-02	ERS5186659	ERX4604251	ERR4682802	Illumina NovaSeq 6000	wastewater	wastewater metagenome
1011959	DTU_2018_1011959_1_MG_KR_DA_368	South Korea	Daejeon	36.35	127.38	East Asia & Pacific	2018	2018-12-03	ERS5186660	ERX4604252	ERR4682803	Illumina NovaSeq 6000	wastewater	wastewater metagenome
1011960	DTU_2018_1011960_1_MG_TZ_MO_369	Tanzania	Morogoro	-6.87	37.81	Sub-Saharan Africa	2018	2018-06-25	ERS5186661	ERX4604253	ERR4682804	Illumina NovaSeq 6000	wastewater	wastewater metagenome
1011961	DTU_2018_1011961_1_MG_TZ_MW_370	Tanzania	Mwanza	-2.52	32.9	Sub-Saharan Africa	2018	2018-06-20	ERS5186662	ERX4604254	ERR4682805	Illumina NovaSeq 6000	wastewater	wastewater metagenome
1011962	DTU_2018_1011962_1_MG_JP_JP_371	Japan	Japan	36.57	139.24	East Asia & Pacific	2018	2018-06-22	ERS5186663	ERX4604255	ERR4682806	Illumina NovaSeq 6000	wastewater	wastewater metagenome
1011963	DTU_2018_1011963_1_MG_GB_FA_372	United Kingdom	Falmouth	50.16	-5.07	Europe & Central Asia	2018	2018-06-29	ERS5186664	ERX4604256	ERR4682807	Illumina NovaSeq 6000	wastewater	wastewater metagenome
1011964	DTU_2018_1011964_1_MG_GB_CA_373	United Kingdom	Camborne	50.21	-5.3	Europe & Central Asia	2018	2018-06-21	ERS5186665	ERX4604257	ERR4682808	Illumina NovaSeq 6000	wastewater	wastewater metagenome
1011965	DTU_2018_1011965_1_MG_CA_QE_374	Canada	Quebec	52.48	-71.83	North America	2018	2018-12-10	ERS5186666	ERX4604258	ERR4682809	Illumina NovaSeq 6000	wastewater	wastewater metagenome
1011966	DTU_2018_1011966_1_MG_PK_FA_375	Pakistan	Faisalabad	31.42	73.09	South Asia	2018	2018-06-21	ERS5186667	ERX4604259	ERR4682810	Illumina NovaSeq 6000	wastewater	wastewater metagenome
1011967	DTU_2018_1011967_1_MG_RS_BE_376	Serbia	Belgrade	44.82	20.46	Europe & Central Asia	2018	2018-06-12	ERS5186668	ERX4604260	ERR4682811	Illumina NovaSeq 6000	wastewater	wastewater metagenome
1011968	DTU_2018_1011968_1_MG_BW_GA_377	Botswana	Gaborone	-24.66	25.91	Sub-Saharan Africa	2018	2018-07-31	ERS5186669	ERX4604261	ERR4682812	Illumina NovaSeq 6000	wastewater	wastewater metagenome
1011969	DTU_2018_1011969_1_MG_BG_SO_378	Bulgaria	Sofia	42.7	23.32	Europe & Central Asia	2018	2018-06-07	ERS5186670	ERX4604262	ERR4682813	Illumina NovaSeq 6000	wastewater	wastewater metagenome
1011970	DTU_2018_1011970_1_MG_NL_AM_380	Netherlands	Amsterdam	52.37	4.89	Europe & Central Asia	2018	2018-07-04	ERS5186671	ERX4604263	ERR4682814	Illumina NovaSeq 6000	wastewater	wastewater metagenome
1011971	DTU_2018_1011971_1_MG_ME_PO_381	Montenegro	Podgorica	42.44	19.26	Europe & Central Asia	2018	2018-07-09	ERS5186672	ERX4604264	ERR4682815	Illumina NovaSeq 6000	wastewater	wastewater metagenome
1011972	DTU_2018_1011972_1_MG_KR_GW_382	South Korea	Gwangju	35.16	126.85	East Asia & Pacific	2018	2018-07-10	ERS5186673	ERX4604265	ERR4682816	Illumina NovaSeq 6000	wastewater	wastewater metagenome
1011973	DTU_2018_1011973_1_MG_MU_SM_383	Mauritius	Saint Martin	-20.5	57.39	Sub-Saharan Africa	2018	2018-07-06	ERS5186674	ERX4604266	ERR4682817	Illumina NovaSeq 6000	wastewater	wastewater metagenome
1011974	DTU_2018_1011974_1_MG_MU_GB_384	Mauritius	Grand Baie	-20.01	57.58	Sub-Saharan Africa	2018	2018-07-06	ERS5186675	ERX4604267	ERR4682818	Illumina NovaSeq 6000	wastewater	wastewater metagenome
1011975	DTU_2018_1011975_1_MG_GR_TH_385	Greece	Thessaloniki	40.64	22.94	Europe & Central Asia	2018	2018-07-13	ERS5186676	ERX4604268	ERR4682819	Illumina NovaSeq 6000	wastewater	wastewater metagenome
1011976	DTU_2018_1011976_1_MG_PT_PO_386	Portugal	Porto	41.15	-8.61	Europe & Central Asia	2018	2018-07-02	ERS5186677	ERX4604269	ERR4682820	Illumina NovaSeq 6000	wastewater	wastewater metagenome
1011977	DTU_2018_1011977_1_MG_IN_KO_387	India	Kochi	9.98	76.25	South Asia	2018	2018-07-04	ERS5186678	ERX4604270	ERR4682821	Illumina NovaSeq 6000	wastewater	wastewater metagenome
1011978	DTU_2018_1011978_1_MG_SK_BR_388	Slovakia	Bratislava	48.15	17.11	Europe & Central Asia	2018	2018-07-03	ERS5186679	ERX4604271	ERR4682822	Illumina NovaSeq 6000	wastewater	wastewater metagenome
1011979	DTU_2018_1011979_1_MG_PL_PL_389	Poland	Pulawy	51.42	21.97	Europe & Central Asia	2018	2018-07-09	ERS5186680	ERX4604272	ERR4682823	Illumina NovaSeq 6000	wastewater	wastewater metagenome
1011980	DTU_2018_1011980_1_MG_NL_UT_389	Netherlands	Utrecht	52.09	5.11	Europe & Central Asia	2018	2018-07-02	ERS5186681	ERX4604273	ERR4682824	Illumina NovaSeq 6000	wastewater	wastewater metagenome
1011981	DTU_2018_1011981_1_MG_TW_TA_390	Taiwan	Taipei	25.04	121.56	East Asia & Pacific	2018	2018-07-09	ERS5186682	ERX4604274	ERR4682825	Illumina NovaSeq 6000	wastewater	wastewater metagenome
1011982	DTU_2018_1011982_1_MG_IT_RO_391	Italy	Rome	41.89	12.48	Europe & Central Asia	2018	2018-06-26	ERS5186683	ERX4604275	ERR4682826	Illumina NovaSeq 6000	wastewater	wastewater metagenome
1011983	DTU_2018_1011983_1_MG_CN_NA_392	China	Nanjing	32.06	118.79	East Asia & Pacific	2018	2018-06-21	ERS5186684	ERX4604276	ERR4682827	Illumina NovaSeq 6000	wastewater	wastewater metagenome
1011984	DTU_2018_1011984_1_MG_CN_YA_393	China	Yangzhou	32.39	119.44	East Asia & Pacific	2018	2018-06-22	ERS5186685	ERX4604277	ERR4682828	Illumina NovaSeq 6000	wastewater	wastewater metagenome
1011985	DTU_2018_1011985_1_MG_CH_BR_394	Switzerland	Bern	46.95	7.45	Europe & Central Asia	2018	2018-06-28	ERS5186686	ERX4604278	ERR4682829	Illumina NovaSeq 6000	wastewater	wastewater metagenome
1011986	DTU_2018_1011986_1_MG_CA_CA_395	Canada	Calgary	51.05	-114.06	North America	2018	2018-06-26	ERS5186687	ERX4604279	ERR4682830	Illumina NovaSeq 6000	wastewater	wastewater metagenome
1011987	DTU_2018_1011987_1_MG_CA_RE_396	Canada	Regina	50.45	-104.62	North America	2018	2018-07-10	ERS5186688	ERX4604280	ERR4682831	Illumina NovaSeq 6000	wastewater	wastewater metagenome
1011988	DTU_2018_1011988_1_MG_KW_KW_397	Kuwait	Kuwait	29.27	47.5	Middle East & North Africa	2018	2018-07-07	ERS5186689	ERX4604281	ERR4682832	Illumina NovaSeq 6000	wastewater	wastewater metagenome
1011989	DTU_2018_1011989_1_MG_MA_CA_398	Morocco	Casablanca	33.6	-7.62	Middle East & North Africa	2018	2018-06-29	ERS5186690	ERX4604282	ERR4682833	Illumina NovaSeq 6000	wastewater	wastewater metagenome
1011990	DTU_2018_1011990_1_MG_BR_BH_408	Brazil	Belo Horizonte	-19.92	-43.95	Latin America & Caribbean	2018	2018-07-09	ERS5186691	ERX4604283	ERR4682834	Illumina NovaSeq 6000	wastewater	wastewater metagenome
1011991	DTU_2018_1011991_1_MG_BB_WO_409	Barbados	Worthing	13.07	-59.58	Latin America & Caribbean	2018	2018-07-05	ERS5186692	ERX4604284	ERR4682835	Illumina NovaSeq 6000	wastewater	wastewater metagenome
1011992	DTU_2018_1011992_1_MG_BB_BR_410	Barbados	Bridgetown	13.106	-59.6132	Latin America & Caribbean	2018	2018-07-05	ERS5186693	ERX4604285	ERR4682836	Illumina NovaSeq 6000	wastewater	wastewater metagenome
1011993	DTU_2018_1011993_1_MG_IN_UD_411	India	Udupi	13.34	74.75	South Asia	2018	2018-06-18	ERS5186694	ERX4604286	ERR4682837	Illumina NovaSeq 6000	wastewater	wastewater metagenome
1011995	DTU_2018_1011995_1_MG_EC_QU_413	Ecuador	Quito	-0.22	-78.51	Latin America & Caribbean	2018	2018-06-28	ERS5186695	ERX4604287	ERR4682838	Illumina NovaSeq 6000	wastewater	wastewater metagenome
1011996	DTU_2018_1011996_1_MG_CI_AB_414	C√¥te d'Ivoire	Abidjan	5.32	-4.02	Sub-Saharan Africa	2018	2018-07-07	ERS5186696	ERX4604288	ERR4682839	Illumina NovaSeq 6000	wastewater	wastewater metagenome
1011997	DTU_2018_1011997_1_MG_CI_YA_415	C√¥te d'Ivoire	Yamoussoukro	6.81	-5.27	Sub-Saharan Africa	2018	2018-07-07	ERS5186697	ERX4604289	ERR4682840	Illumina NovaSeq 6000	wastewater	wastewater metagenome
1011998	DTU_2018_1011998_1_MG_CI_BO_416	C√¥te d'Ivoire	Bouake	7.69	-5.03	Sub-Saharan Africa	2018	2018-07-06	ERS5186698	ERX4604290	ERR4682841	Illumina NovaSeq 6000	wastewater	wastewater metagenome
1011999	DTU_2018_1011999_1_MG_CA_OT_417	Canada	Ottawa	45.42	-75.69	North America	2018	2018-07-09	ERS5186699	ERX4604291	ERR4682842	Illumina NovaSeq 6000	wastewater	wastewater metagenome
1012000	DTU_2018_1012000_1_MG_CA_VA_418	Canada	Vancouver	49.26	-123.11	North America	2018	2018-07-13	ERS5186700	ERX4604292	ERR4682843	Illumina NovaSeq 6000	wastewater	wastewater metagenome
1012001	DTU_2018_1012001_1_MG_AR_BA_419	Argentina	Buenos Aires	-34.61	-58.44	Latin America & Caribbean	2018	2018-07-10	ERS5186701	ERX4604293	ERR4682844	Illumina NovaSeq 6000	wastewater	wastewater metagenome
1012002	DTU_2018_1012002_1_MG_UG_KA_420	Uganda	Kampala	0.32	32.58	Sub-Saharan Africa	2018	2018-07-18	ERS5186702	ERX4604294	ERR4682845	Illumina NovaSeq 6000	wastewater	wastewater metagenome
1012003	DTU_2018_1012003_1_MG_NG_LA_421	Nigeria	Lagos	6.46	3.39	Sub-Saharan Africa	2018	2018-07-03	ERS5186703	ERX4604295	ERR4682846	Illumina NovaSeq 6000	wastewater	wastewater metagenome
1012004	DTU_2018_1012004_1_MG_MY_PB_422	Malaysia	Butterworth	5.39	100.37	East Asia & Pacific	2018	2018-06-27	ERS5186704	ERX4604296	ERR4682847	Illumina NovaSeq 6000	wastewater	wastewater metagenome
1012005	DTU_2018_1012005_1_MG_MY_PG_423	Malaysia	Jelutong	5.39	100.31	East Asia & Pacific	2018	2018-06-27	ERS5186705	ERX4604297	ERR4682848	Illumina NovaSeq 6000	wastewater	wastewater metagenome
1012006	DTU_2018_1012006_1_MG_MY_SU_424	Malaysia	Sungai Petani	5.64	100.49	East Asia & Pacific	2018	2018-07-06	ERS5186706	ERX4604298	ERR4682849	Illumina NovaSeq 6000	wastewater	wastewater metagenome
1012007	DTU_2018_1012007_1_MG_MY_KL_1_425	Malaysia	Kuala Lumpur	3.15	101.69	East Asia & Pacific	2018	2018-06-29	ERS5186707	ERX4604299	ERR4682850	Illumina NovaSeq 6000	wastewater	wastewater metagenome
1012008	DTU_2018_1012008_1_MG_MY_IH_426	Malaysia	Ipoh	4.6	101.09	East Asia & Pacific	2018	2018-06-28	ERS5186708	ERX4604300	ERR4682851	Illumina NovaSeq 6000	wastewater	wastewater metagenome
1012009	DTU_2018_1012009_1_MG_MY_KG_427	Malaysia	Klang	3.04	101.45	East Asia & Pacific	2018	2018-06-29	ERS5186709	ERX4604301	ERR4682852	Illumina NovaSeq 6000	wastewater	wastewater metagenome
1012010	DTU_2018_1012010_1_MG_NZ_CH_428	New Zealand	Christchurch	-43.53	172.64	East Asia & Pacific	2018	2018-07-04	ERS5186710	ERX4604302	ERR4682853	Illumina NovaSeq 6000	wastewater	wastewater metagenome
1012011	DTU_2018_1012011_1_MG_LV_RI_429	Latvia	Riga	56.95	24.11	Europe & Central Asia	2018	2018-06-20	ERS5186711	ERX4604303	ERR4682854	Illumina NovaSeq 6000	wastewater	wastewater metagenome
1012012	DTU_2018_1012012_1_MG_LV_LI_430	Latvia	Liepaja	56.5	21.01	Europe & Central Asia	2018	2018-06-21	ERS5186712	ERX4604304	ERR4682855	Illumina NovaSeq 6000	wastewater	wastewater metagenome
1012013	DTU_2018_1012013_1_MG_GB_EB_431	United Kingdom	Edinburgh	55.95	-3.19	Europe & Central Asia	2018	2018-06-27	ERS5186713	ERX4604305	ERR4682856	Illumina NovaSeq 6000	wastewater	wastewater metagenome
1012014	DTU_2018_1012014_1_MG_CI_YA_2_432	C√¥te d'Ivoire	Yamoussoukro	6.81	-5.27	Sub-Saharan Africa	2018	2018-07-07	ERS5186714	ERX4604306	ERR4682857	Illumina NovaSeq 6000	wastewater	wastewater metagenome
1012015	DTU_2018_1012015_1_MG_CI_BO_2_433	C√¥te d'Ivoire	Bouake	7.69	-5.03	Sub-Saharan Africa	2018	2018-07-06	ERS5186715	ERX4604307	ERR4682858	Illumina NovaSeq 6000	wastewater	wastewater metagenome
1012016	DTU_2018_1012016_1_MG_CL_SA_434	Chile	Santiago	-33.44	-70.65	Latin America & Caribbean	2018	2018-08-14	ERS5186716	ERX4604308	ERR4682859	Illumina NovaSeq 6000	wastewater	wastewater metagenome
1012017	DTU_2018_1012017_1_MG_CL_SA_2_435	Chile	Santiago	-33.44	-70.65	Latin America & Caribbean	2018	2018-08-14	ERS5186717	ERX4604309	ERR4682860	Illumina NovaSeq 6000	wastewater	wastewater metagenome
1012018	DTU_2018_1012018_1_MG_FI_TU_436	Finland	Turku	60.45	22.27	Europe & Central Asia	2018	2018-06-27	ERS5186718	ERX4604310	ERR4682861	Illumina NovaSeq 6000	wastewater	wastewater metagenome
1012019	DTU_2018_1012019_1_MG_FI_HE_437	Finland	Helsinki	60.17	24.94	Europe & Central Asia	2018	2018-06-20	ERS5186719	ERX4604311	ERR4682862	Illumina NovaSeq 6000	wastewater	wastewater metagenome
1012020	DTU_2018_1012020_1_MG_FI_OU_438	Finland	Oulu	65.01	25.47	Europe & Central Asia	2018	2018-06-20	ERS5186720	ERX4604312	ERR4682863	Illumina NovaSeq 6000	wastewater	wastewater metagenome
1012021	DTU_2018_1012021_1_MG_NO_OS_439	Norway	Oslo	59.91	10.74	Europe & Central Asia	2018	2018-07-18	ERS5186721	ERX4604313	ERR4682864	Illumina NovaSeq 6000	wastewater	wastewater metagenome
1012022	DTU_2018_1012022_1_MG_GL_SI_440	Greenland	Sisimiut	66.94	-53.67	Europe & Central Asia	2018	2018-06-26	ERS5186722	ERX4604314	ERR4682865	Illumina NovaSeq 6000	wastewater	wastewater metagenome
1012023	DTU_2018_1012023_1_MG_IL_BE_441	Israel	Beer-Sheva	31.25	34.79	Middle East & North Africa	2018	2018-07-07	ERS5186723	ERX4604315	ERR4682866	Illumina NovaSeq 6000	wastewater	wastewater metagenome
1012026	DTU_2018_1012026_1_MG_BJ_DJ_444	Benin	Djeffa	6.39	2.57	Sub-Saharan Africa	2018	2018-08-22	ERS5186724	ERX4604316	ERR4682867	Illumina NovaSeq 6000	wastewater	wastewater metagenome
1012027	DTU_2018_1012027_1_MG_GB_NC_445	United Kingdom	Newcastle Upon Tyne	54.97	-1.61	Europe & Central Asia	2018	2018-06-28	ERS5186725	ERX4604317	ERR4682868	Illumina NovaSeq 6000	wastewater	wastewater metagenome
1012028	DTU_2018_1012028_1_MG_BD_DH_446	Bangladesh	Dhaka	23.76	90.38	South Asia	2018	2018-07-03	ERS5186726	ERX4604318	ERR4682869	Illumina NovaSeq 6000	wastewater	wastewater metagenome
1012029	DTU_2018_1012029_1_MG_KE_NA_447	Kenya	Nairobi	-1.28	36.82	Sub-Saharan Africa	2018	2018-06-29	ERS5186727	ERX4604319	ERR4682870	Illumina NovaSeq 6000	wastewater	wastewater metagenome
1012030	DTU_2018_1012030_1_MG_US_SE_448	United States of America	Seattle	47.6	-122.33	North America	2018	2018-06-21	ERS5186728	ERX4604320	ERR4682871	Illumina NovaSeq 6000	wastewater	wastewater metagenome
1012031	DTU_2018_1012031_1_MG_US_SE_2_449	United States of America	Seattle	47.6	-122.33	North America	2018	2018-06-20	ERS5186729	ERX4604321	ERR4682872	Illumina NovaSeq 6000	wastewater	wastewater metagenome
1012032	DTU_2018_1012032_1_MG_LC_CA_450	Saint Lucia	Castries	13.95	-60.99	Latin America & Caribbean	2018	2018	ERS5186730	ERX4604322	ERR4682873	Illumina NovaSeq 6000	wastewater	wastewater metagenome
1012033	DTU_2018_1012033_1_MG_LC_GR_451	Saint Lucia	Gros Islet	14.08	-60.95	Latin America & Caribbean	2018	2018	ERS5186731	ERX4604323	ERR4682874	Illumina NovaSeq 6000	wastewater	wastewater metagenome
1012034	DTU_2018_1012034_1_MG_MK_SK_452	North Macedonia	Skopje	42	21.43	Europe & Central Asia	2018	2018	ERS5186732	ERX4604324	ERR4682875	Illumina NovaSeq 6000	wastewater	wastewater metagenome
1012035	DTU_2018_1012035_1_MG_MK_SK_453	North Macedonia	Skopje	42	21.43	Europe & Central Asia	2018	2018	ERS5186733	ERX4604325	ERR4682876	Illumina NovaSeq 6000	wastewater	wastewater metagenome
1012036	DTU_2018_1012036_1_MG_AU_ME_454	Australia	Melbourne	-37.9767	144.638	East Asia & Pacific	2018	2018-06-19	ERS5186734	ERX4604326	ERR4682877	Illumina NovaSeq 6000	wastewater	wastewater metagenome
1012037	DTU_2018_1012037_1_MG_AU_DD_455	Australia	Darwin	-12.46	130.84	East Asia & Pacific	2018	2018-07-10	ERS5186735	ERX4604327	ERR4682878	Illumina NovaSeq 6000	wastewater	wastewater metagenome
1012038	DTU_2018_1012038_1_MG_AU_MA_456	Australia	Maningrida	-12.05	134.23	East Asia & Pacific	2018	2018-07-10	ERS5186736	ERX4604328	ERR4682879	Illumina NovaSeq 6000	wastewater	wastewater metagenome
1012040	DTU_2018_1012040_1_MG_CM_YA_458	Cameroon	Yaounde	3.87	11.52	Sub-Saharan Africa	2018	2018-06-20	ERS5186737	ERX4604329	ERR4682880	Illumina NovaSeq 6000	wastewater	wastewater metagenome
1012041	DTU_2018_1012041_1_MG_PY_SL_459	Paraguay	San Lorenzo	-25.34	-57.51	Latin America & Caribbean	2018	2018-06-28	ERS5186738	ERX4604330	ERR4682881	Illumina NovaSeq 6000	wastewater	wastewater metagenome
1012042	DTU_2018_1012042_1_MG_DE_BE_460	Germany	Berlin	52.52	13.39	Europe & Central Asia	2018	2018-07-04	ERS5186739	ERX4604331	ERR4682882	Illumina NovaSeq 6000	wastewater	wastewater metagenome
1012043	DTU_2018_1012043_1_MG_US_CH_461	United States of America	Chapel Hill	35.91	-79.06	North America	2018	2018-09-12	ERS5186740	ERX4604332	ERR4682883	Illumina NovaSeq 6000	wastewater	wastewater metagenome
1012044	DTU_2018_1012044_1_MG_MG_AN_462	Madagascar	Antananarivo	-18.91	47.53	Sub-Saharan Africa	2018	2018-06-27	ERS5186741	ERX4604333	ERR4682884	Illumina NovaSeq 6000	wastewater	wastewater metagenome
1012045	DTU_2018_1012045_1_MG_MG_AN_1_463	Madagascar	Antananarivo	-18.91	47.53	Sub-Saharan Africa	2018	2018-06-28	ERS5186742	ERX4604334	ERR4682885	Illumina NovaSeq 6000	wastewater	wastewater metagenome
1012046	DTU_2018_1012046_1_MG_SG_JU_464	Singapore	Jurong	1.26	103.67	East Asia & Pacific	2018	2018-06-20	ERS5186743	ERX4604335	ERR4682886	Illumina NovaSeq 6000	wastewater	wastewater metagenome
1012051	DTU_2018_1012051_1_MG_CO_MO_469	Colombia	Bogota-Mosquera	4.65	-74.2	Latin America & Caribbean	2018	2018-09-17	ERS5186744	ERX4604336	ERR4682887	Illumina NovaSeq 6000	wastewater	wastewater metagenome
1012052	DTU_2018_1012052_1_MG_MG_AN_2_470	Madagascar	Antananarivo	-18.91	47.53	Sub-Saharan Africa	2018	2018-09-24	ERS5186745	ERX4604337	ERR4682888	Illumina NovaSeq 6000	wastewater	wastewater metagenome
1012053	DTU_2018_1012053_1_MG_TH_PA_471	Thailand	Pathum Thani	14.1	100.63	East Asia & Pacific	2018	2018-09-10	ERS5186746	ERX4604338	ERR4682889	Illumina NovaSeq 6000	wastewater	wastewater metagenome
1012054	DTU_2018_1012054_1_MG_PK_KA_472	Pakistan	Karachi	25.14	67.18	South Asia	2018	2018-06-20	ERS5186747	ERX4604339	ERR4682890	Illumina NovaSeq 6000	wastewater	wastewater metagenome
1012055	DTU_2018_1012055_1_MG_BR_RJ_473	Brazil	Rio De Janeiro	-22.91	-43.21	Latin America & Caribbean	2018	2018-09-17	ERS5186748	ERX4604340	ERR4682891	Illumina NovaSeq 6000	wastewater	wastewater metagenome
1012056	DTU_2018_1012056_1_MG_BR_BE_474	Brazil	Rio De Janeiro	-22.91	-43.21	Latin America & Caribbean	2018	2018	ERS5186749	ERX4604341	ERR4682892	Illumina NovaSeq 6000	wastewater	wastewater metagenome
1012057	DTU_2018_1012057_1_MG_US_AT_475	United States of America	Atlanta	33.75	-84.39	North America	2018	2018-09-27	ERS5186750	ERX4604342	ERR4682893	Illumina NovaSeq 6000	wastewater	wastewater metagenome
1012058	DTU_2018_1012058_1_MG_US_WA_476	United States of America	Waco	31.55	-97.15	North America	2018	2018-06-21	ERS5186751	ERX4604343	ERR4682894	Illumina NovaSeq 6000	wastewater	wastewater metagenome
1012059	DTU_2018_1012059_1_MG_AE_DU_477	United Arab Emirates	Dubai	25.07	55.17	Middle East & North Africa	2018	2018-06-27	ERS5186752	ERX4604344	ERR4682895	Illumina NovaSeq 6000	wastewater	wastewater metagenome
1012060	DTU_2018_1012060_1_MG_VN_HO_478	Vietnam	Ho Chi Minh	10.78	106.7	East Asia & Pacific	2018	2018	ERS5186753	ERX4604345	ERR4682896	Illumina NovaSeq 6000	wastewater	wastewater metagenome
1012061	DTU_2018_1012061_1_MG_SN_DA_479	Senegal	Dakar	14.69	-17.45	Sub-Saharan Africa	2018	2018	ERS5186754	ERX4604346	ERR4682897	Illumina NovaSeq 6000	wastewater	wastewater metagenome
1012062	DTU_2018_1012062_1_MG_CN_GU_480	China	Guangzhou	23.13	113.26	East Asia & Pacific	2018	2018-06-05	ERS5186755	ERX4604347	ERR4682898	Illumina NovaSeq 6000	wastewater	wastewater metagenome
1012063	DTU_2018_1012063_1_MG_NZ_DU_481	New Zealand	Dunedin	-45.87	170.5	East Asia & Pacific	2018	2018-10-16	ERS5186756	ERX4604348	ERR4682899	Illumina NovaSeq 6000	wastewater	wastewater metagenome
1012064	DTU_2018_1012064_1_MG_TZ_MS_482	Tanzania	Moshi	-3.35	37.34	Sub-Saharan Africa	2018	2018-08-03	ERS5186757	ERX4604349	ERR4682900	Illumina NovaSeq 6000	wastewater	wastewater metagenome
1012074	DTU_2018_1012074_1_MG_GH_AC_561	Ghana	Accra	5.56	-0.21	Sub-Saharan Africa	2018	2018-07-16	ERS5186767	ERX4604359	ERR4682910	Illumina NovaSeq 6000	wastewater	wastewater metagenome
1012075	DTU_2018_1012075_1_MG_GH_AC_2_566	Ghana	Accra	5.56	-0.21	Sub-Saharan Africa	2018	2018-07-16	ERS5186768	ERX4604360	ERR4682911	Illumina NovaSeq 6000	wastewater	wastewater metagenome
1012076	DTU_2018_1012076_1_MG_GH_AC_3_567	Ghana	Accra	5.56	-0.21	Sub-Saharan Africa	2018	2018-07-16	ERS5186769	ERX4604361	ERR4682912	Illumina NovaSeq 6000	wastewater	wastewater metagenome
1012078	DTU_2018_1012078_1_MG_AT_VI_483	Austria	Vienna	48.21	16.37	Europe & Central Asia	2018	2018-11-08	ERS5184476	ERX4600182	ERR4678558	Illumina NovaSeq 6000	wastewater	wastewater metagenome
1012079	DTU_2018_1012079_1_MG_ZA_PR_484	South Africa	Pretoria	-25.75	28.19	Sub-Saharan Africa	2018	2018-11-22	ERS5184477	ERX4600183	ERR4678559	Illumina NovaSeq 6000	wastewater	wastewater metagenome
1012080	DTU_2018_1012080_1_MG_SE_GO_485	Sweden	Gothenburg	57.71	11.97	Europe & Central Asia	2018	2018-11-21	ERS5184478	ERX4600184	ERR4678560	Illumina NovaSeq 6000	wastewater	wastewater metagenome
1012081	DTU_2018_1012081_1_MG_TD_ND_486	Chad	N'djamena	12.12	15.05	Sub-Saharan Africa	2018	2018-11-18	ERS5184479	ERX4600185	ERR4678561	Illumina NovaSeq 6000	wastewater	wastewater metagenome
1012082	DTU_2018_1012082_1_MG_LV_RI_487	Latvia	Riga	56.95	24.11	Europe & Central Asia	2018	2018-11-16	ERS5184480	ERX4600186	ERR4678562	Illumina NovaSeq 6000	wastewater	wastewater metagenome
1012083	DTU_2018_1012083_1_MG_LV_LI_488	Latvia	Liepaja	56.5	21.01	Europe & Central Asia	2018	2018-11-07	ERS5184481	ERX4600187	ERR4678563	Illumina NovaSeq 6000	wastewater	wastewater metagenome
1012084	DTU_2018_1012084_1_MG_IL_BE_489	Israel	Beer-Sheva	31.25	34.79	Middle East & North Africa	2018	2018-11-26	ERS5184482	ERX4600188	ERR4678564	Illumina NovaSeq 6000	wastewater	wastewater metagenome
1012085	DTU_2018_1012085_1_MG_FR_NA_490	France	Nantes	47.22	-1.55	Europe & Central Asia	2018	2018-11-08	ERS5184483	ERX4600189	ERR4678565	Illumina NovaSeq 6000	wastewater	wastewater metagenome
1012086	DTU_2018_1012086_1_MG_FR_SA_491	France	Saint-Philibert	47.21	5.01	Europe & Central Asia	2018	2018-11-26	ERS5184484	ERX4600190	ERR4678566	Illumina NovaSeq 6000	wastewater	wastewater metagenome
1012087	DTU_2018_1012087_1_MG_GB_FA_492	United Kingdom	Falmouth	50.16	-5.07	Europe & Central Asia	2018	2018-11-09	ERS5184485	ERX4600191	ERR4678567	Illumina NovaSeq 6000	wastewater	wastewater metagenome
1012088	DTU_2018_1012088_1_MG_GB_CA_493	United Kingdom	Camborne	50.21	-5.3	Europe & Central Asia	2018	2018-11-09	ERS5184486	ERX4600192	ERR4678568	Illumina NovaSeq 6000	wastewater	wastewater metagenome
1012089	DTU_2018_1012089_1_MG_GT_GU_494	Guatemala	Guatemala	14.62	-90.52	Latin America & Caribbean	2018	2018-11-16	ERS5184487	ERX4600193	ERR4678569	Illumina NovaSeq 6000	wastewater	wastewater metagenome
1012090	DTU_2018_1012090_1_MG_HU_BU_495	Hungary	Budapest	47.48	19.15	Europe & Central Asia	2018	2018-11-26	ERS5184488	ERX4600194	ERR4678570	Illumina NovaSeq 6000	wastewater	wastewater metagenome
1012092	DTU_2018_1012092_1_MG_MG_AN_497	Madagascar	Antananarivo	-18.91	47.53	Sub-Saharan Africa	2018	2018-12-05	ERS5184489	ERX4600195	ERR4678571	Illumina NovaSeq 6000	wastewater	wastewater metagenome
1012093	DTU_2018_1012093_1_MG_HR_ZA_498	Croatia	Zagreb	45.81	15.98	Europe & Central Asia	2018	2018-12-05	ERS5184490	ERX4600196	ERR4678572	Illumina NovaSeq 6000	wastewater	wastewater metagenome
1012094	DTU_2018_1012094_1_MG_ES_BA_499	Spain	Barcelona	41.38	2.18	Europe & Central Asia	2018	2018-11-29	ERS5184491	ERX4600197	ERR4678573	Illumina NovaSeq 6000	wastewater	wastewater metagenome
1012095	DTU_2018_1012095_1_MG_ES_IL_500	Spain	Lleida	41.61	0.63	Europe & Central Asia	2018	2018-12-03	ERS5184492	ERX4600198	ERR4678574	Illumina NovaSeq 6000	wastewater	wastewater metagenome
1012096	DTU_2018_1012096_1_MG_HU_SK_501	Hungary	Szekesfehervar	47.19	18.41	Europe & Central Asia	2018	2018-12-06	ERS5184493	ERX4600199	ERR4678575	Illumina NovaSeq 6000	wastewater	wastewater metagenome
1012097	DTU_2018_1012097_1_MG_DE_DR_502	Germany	Dresden	51.05	13.74	Europe & Central Asia	2018	2018-12-05	ERS5184494	ERX4600200	ERR4678576	Illumina NovaSeq 6000	wastewater	wastewater metagenome
1012098	DTU_2018_1012098_1_MG_CZ_PR_503	Czechia	Praha	50.09	14.42	Europe & Central Asia	2018	2018-12-04	ERS5184495	ERX4600201	ERR4678577	Illumina NovaSeq 6000	wastewater	wastewater metagenome
1012099	DTU_2018_1012099_1_MG_CZ_BR_504	Czechia	Brno	49.19	16.61	Europe & Central Asia	2018	2018-12-05	ERS5184496	ERX4600202	ERR4678578	Illumina NovaSeq 6000	wastewater	wastewater metagenome
1012100	DTU_2018_1012100_1_MG_IS_RE_505	Iceland	Reykjavik	64.15	-21.94	Europe & Central Asia	2018	2018-12-05	ERS5184497	ERX4600203	ERR4678579	Illumina NovaSeq 6000	wastewater	wastewater metagenome
1012101	DTU_2018_1012101_1_MG_US_CO_506	United States of America	Columbus	39.96	-83	North America	2018	2018-11-11	ERS5184498	ERX4600204	ERR4678580	Illumina NovaSeq 6000	wastewater	wastewater metagenome
1012102	DTU_2018_1012102_1_MG_MY_KG_507	Malaysia	Klang	3.04	101.45	East Asia & Pacific	2018	2018-12-07	ERS5184499	ERX4600205	ERR4678581	Illumina NovaSeq 6000	wastewater	wastewater metagenome
1012103	DTU_2018_1012103_1_MG_MY_KL_508	Malaysia	Kuala Lumpur	3.15	101.69	East Asia & Pacific	2018	2018-12-07	ERS5184500	ERX4600206	ERR4678582	Illumina NovaSeq 6000	wastewater	wastewater metagenome
1012104	DTU_2018_1012104_1_MG_GR_AT_509	Greece	Athens	37.98	23.73	Europe & Central Asia	2018	2018-12-07	ERS5184501	ERX4600207	ERR4678583	Illumina NovaSeq 6000	wastewater	wastewater metagenome
1012105	DTU_2018_1012105_1_MG_PT_LI_510	Portugal	Lisbon	38.71	-9.14	Europe & Central Asia	2018	2018-12-11	ERS5184502	ERX4600208	ERR4678584	Illumina NovaSeq 6000	wastewater	wastewater metagenome
1012106	DTU_2018_1012106_1_MG_SA_KA_511	Saudi Arabia	Kaust	22.28	39.11	Middle East & North Africa	2018	2018-11-27	ERS5184503	ERX4600209	ERR4678585	Illumina NovaSeq 6000	wastewater	wastewater metagenome
1012107	DTU_2018_1012107_1_MG_SI_LJ_512	Slovenia	Ljubljana	46.05	14.51	Europe & Central Asia	2018	2018-12-11	ERS5184504	ERX4600210	ERR4678586	Illumina NovaSeq 6000	wastewater	wastewater metagenome
1012108	DTU_2018_1012108_1_MG_TH_PA_513	Thailand	Pathum Thani	14.1	100.63	East Asia & Pacific	2018	2018-12-07	ERS5184505	ERX4600211	ERR4678587	Illumina NovaSeq 6000	wastewater	wastewater metagenome
1012109	DTU_2018_1012109_1_MG_BR_BH_514	Brazil	Belo Horizonte	-19.92	-43.95	Latin America & Caribbean	2018	2018-12-08	ERS5184506	ERX4600212	ERR4678588	Illumina NovaSeq 6000	wastewater	wastewater metagenome
1012110	DTU_2018_1012110_1_MG_JP_HI_AM_515	Japan	Hiroshima	34.39	132.45	East Asia & Pacific	2018	2018-11-21	ERS5184507	ERX4600213	ERR4678589	Illumina NovaSeq 6000	wastewater	wastewater metagenome
1012111	DTU_2018_1012111_1_MG_JP_HI_SB_516	Japan	Hiroshima	34.39	132.45	East Asia & Pacific	2018	2018-11-21	ERS5184508	ERX4600214	ERR4678590	Illumina NovaSeq 6000	wastewater	wastewater metagenome
1012112	DTU_2018_1012112_1_MG_JP_HI_EB_517	Japan	Hiroshima	34.39	132.45	East Asia & Pacific	2018	2018-11-21	ERS5184509	ERX4600215	ERR4678591	Illumina NovaSeq 6000	wastewater	wastewater metagenome
1012113	DTU_2018_1012113_1_MG_JP_HI_SD_518	Japan	Hiroshima	34.39	132.45	East Asia & Pacific	2018	2018-11-21	ERS5184510	ERX4600216	ERR4678592	Illumina NovaSeq 6000	wastewater	wastewater metagenome
1012114	DTU_2018_1012114_1_MG_MT_MT_519	Malta	Santa Venera	35.89	14.48	Middle East & North Africa	2018	2018-12-11	ERS5184511	ERX4600217	ERR4678593	Illumina NovaSeq 6000	wastewater	wastewater metagenome
1012115	DTU_2018_1012115_1_MG_TR_HA_520	Turkey	Hatay	36.2	36.16	Europe & Central Asia	2018	2018-12-04	ERS5184512	ERX4600218	ERR4678594	Illumina NovaSeq 6000	wastewater	wastewater metagenome
1012116	DTU_2018_1012116_1_MG_BR_RJ_521	Brazil	Rio De Janeiro	-22.91	-43.21	Latin America & Caribbean	2018	2018	ERS5184513	ERX4600219	ERR4678595	Illumina NovaSeq 6000	wastewater	wastewater metagenome
1012117	DTU_2018_1012117_1_MG_IN_UD_522	India	Udupi	13.34	74.75	South Asia	2018	2018-11-28	ERS5184514	ERX4600220	ERR4678596	Illumina NovaSeq 6000	wastewater	wastewater metagenome
1012118	DTU_2018_1012118_1_MG_TZ_MO_523	Tanzania	Morogoro	-6.87	37.81	Sub-Saharan Africa	2018	2018-11-28	ERS5184515	ERX4600221	ERR4678597	Illumina NovaSeq 6000	wastewater	wastewater metagenome
1012119	DTU_2018_1012119_1_MG_TZ_MW_524	Tanzania	Mwanza	-2.52	32.9	Sub-Saharan Africa	2018	2018-11-28	ERS5184516	ERX4600222	ERR4678598	Illumina NovaSeq 6000	wastewater	wastewater metagenome
1012123	DTU_2018_1012123_1_MG_CI_BO_528	C√¥te d'Ivoire	Bouake	7.69	-5.03	Sub-Saharan Africa	2018	2018-12-17	ERS5184517	ERX4600223	ERR4678599	Illumina NovaSeq 6000	wastewater	wastewater metagenome
1012124	DTU_2018_1012124_1_MG_KR_DA_529	South Korea	Daejeon	36.35	127.38	East Asia & Pacific	2018	2018	ERS5184518	ERX4600224	ERR4678600	Illumina NovaSeq 6000	wastewater	wastewater metagenome
1012125	DTU_2018_1012125_1_MG_BE_OS_530	Belgium	Ostend	51.23	2.92	Europe & Central Asia	2018	2018-12-09	ERS5184519	ERX4600225	ERR4678601	Illumina NovaSeq 6000	wastewater	wastewater metagenome
1012126	DTU_2018_1012126_1_MG_BE_LE_531	Belgium	Leuven	50.88	4.7	Europe & Central Asia	2018	2018-12-12	ERS5184520	ERX4600226	ERR4678602	Illumina NovaSeq 6000	wastewater	wastewater metagenome
1012127	DTU_2018_1012127_1_MG_BE_BRU_532	Belgium	Bruges	51.21	3.23	Europe & Central Asia	2018	2018-12-05	ERS5184521	ERX4600227	ERR4678603	Illumina NovaSeq 6000	wastewater	wastewater metagenome
1012128	DTU_2018_1012128_1_MG_BE_DE_533	Belgium	Deurne	51.21	4.47	Europe & Central Asia	2018	2018-12-05	ERS5184522	ERX4600228	ERR4678604	Illumina NovaSeq 6000	wastewater	wastewater metagenome
1012129	DTU_2018_1012129_1_MG_BE_GH_534	Belgium	Ghent	51.05	3.73	Europe & Central Asia	2018	2018-12-05	ERS5184523	ERX4600229	ERR4678605	Illumina NovaSeq 6000	wastewater	wastewater metagenome
1012130	DTU_2018_1012130_1_MG_IN_KO_535	India	Kochi	9.98	76.25	South Asia	2018	2018-12-20	ERS5184524	ERX4600230	ERR4678606	Illumina NovaSeq 6000	wastewater	wastewater metagenome
1012131	DTU_2018_1012131_1_MG_US_AT_536	United States of America	Atlanta	33.75	-84.39	North America	2018	2018-11-29	ERS5184525	ERX4600231	ERR4678607	Illumina NovaSeq 6000	wastewater	wastewater metagenome
1012132	DTU_2018_1012132_1_MG_UY_MO_537	Uruguay	Montevideo	-34.91	-56.19	Latin America & Caribbean	2018	2018-08-27	ERS5184526	ERX4600232	ERR4678608	Illumina NovaSeq 6000	wastewater	wastewater metagenome
1012133	DTU_2018_1012133_1_MG_KH_PP_538	Cambodia	Phnom Penh	11.57	104.92	East Asia & Pacific	2019	2019-01-03	ERS5184527	ERX4600233	ERR4678609	Illumina NovaSeq 6000	wastewater	wastewater metagenome
1012134	DTU_2018_1012134_1_MG_MG_AN_3_539	Madagascar	Lake Anosy	-24.06	46.26	Sub-Saharan Africa	2018	2018-11-21	ERS5184528	ERX4600234	ERR4678610	Illumina NovaSeq 6000	wastewater	wastewater metagenome
1012135	DTU_2018_1012135_1_MG_UG_KA_540	Uganda	Kampala	0.32	32.58	Sub-Saharan Africa	2019	2019-01-10	ERS5184529	ERX4600235	ERR4678611	Illumina NovaSeq 6000	wastewater	wastewater metagenome
1012136	DTU_2018_1012136_1_MG_MG_AN_4_541	Madagascar	Canal Andriantany	-18.91	47.52	Sub-Saharan Africa	2018	2018-11-21	ERS5184530	ERX4600236	ERR4678612	Illumina NovaSeq 6000	wastewater	wastewater metagenome
1012137	DTU_2018_1012137_1_MG_MU_SM_542	Mauritius	Saint Martin	-20.5	57.39	Sub-Saharan Africa	2018	2018-12-18	ERS5184531	ERX4600237	ERR4678613	Illumina NovaSeq 6000	wastewater	wastewater metagenome
1012138	DTU_2018_1012138_1_MG_MU_GB_543	Mauritius	Grand Baie	-20.01	57.58	Sub-Saharan Africa	2018	2018-12-18	ERS5184532	ERX4600238	ERR4678614	Illumina NovaSeq 6000	wastewater	wastewater metagenome
1012139	DTU_2018_1012139_1_MG_IT_NO_544	Italy	Novara	45.58	8.55	Europe & Central Asia	2018	2018-12-14	ERS5184533	ERX4600239	ERR4678615	Illumina NovaSeq 6000	wastewater	wastewater metagenome
1012140	DTU_2018_1012140_1_MG_TW_TA_545	Taiwan	Taipei	25.04	121.56	East Asia & Pacific	2018	2018-12-19	ERS5184534	ERX4600240	ERR4678616	Illumina NovaSeq 6000	wastewater	wastewater metagenome
1012141	DTU_2018_1012141_1_MG_IT_VE_546	Italy	Verbania	45.92	8.55	Europe & Central Asia	2018	2018-12-13	ERS5184535	ERX4600241	ERR4678617	Illumina NovaSeq 6000	wastewater	wastewater metagenome
1012142	DTU_2018_1012142_1_MG_IT_CA_547	Italy	Cannobio	46.06	8.7	Europe & Central Asia	2018	2018-12-13	ERS5184536	ERX4600242	ERR4678618	Illumina NovaSeq 6000	wastewater	wastewater metagenome
1012143	DTU_2018_1012143_1_MG_CN_NA_548	China	Nanjing	32.06	118.79	East Asia & Pacific	2018	2018-12-27	ERS5184537	ERX4600243	ERR4678619	Illumina NovaSeq 6000	wastewater	wastewater metagenome
1012144	DTU_2018_1012144_1_MG_KR_GW_549	South Korea	Gwangju	35.16	126.85	East Asia & Pacific	2018	2018-12-03	ERS5184538	ERX4600244	ERR4678620	Illumina NovaSeq 6000	wastewater	wastewater metagenome
1012145	DTU_2018_1012145_1_MG_BW_GA_550	Botswana	Palapye	-22.54	27.12	Sub-Saharan Africa	2018	2018-12-07	ERS5184539	ERX4600245	ERR4678621	Illumina NovaSeq 6000	wastewater	wastewater metagenome
1012146	DTU_2018_1012146_1_MG_ZA_CT_551	South Africa	Pretoria	-25.75	28.19	Sub-Saharan Africa	2018	2018-12-06	ERS5184540	ERX4600246	ERR4678622	Illumina NovaSeq 6000	wastewater	wastewater metagenome
1012147	DTU_2018_1012147_1_MG_CH_SU_552	China	Suzhou	31.3	120.58	East Asia & Pacific	2018	2018-12-27	ERS5184541	ERX4600247	ERR4678623	Illumina NovaSeq 6000	wastewater	wastewater metagenome
1012148	DTU_2018_1012148_1_MG_PK_FA_553	Pakistan	Faisalabad	31.42	73.09	South Asia	2018	2018-12-27	ERS5184542	ERX4600248	ERR4678624	Illumina NovaSeq 6000	wastewater	wastewater metagenome
1012149	DTU_2018_1012149_1_MG_BO_LP_554	Bolivia	La Paz	-16.5	-68.13	Latin America & Caribbean	2019	2019-01-15	ERS5184543	ERX4600249	ERR4678625	Illumina NovaSeq 6000	wastewater	wastewater metagenome
1012150	DTU_2018_1012150_1_MG_CH_BR_555	Switzerland	Herrenschwanden	46.98	7.42	Europe & Central Asia	2018	2018-11-22	ERS5184544	ERX4600250	ERR4678626	Illumina NovaSeq 6000	wastewater	wastewater metagenome
1012151	DTU_2018_1012151_1_MG_GB_EB_556	United Kingdom	Edinburgh	55.95	-3.19	Europe & Central Asia	2018	2018-11-30	ERS5184545	ERX4600251	ERR4678627	Illumina NovaSeq 6000	wastewater	wastewater metagenome
1012152	DTU_2018_1012152_1_MG_US_CH_557	United States of America	Chapel Hill	35.91	-79.06	North America	2019	2019-01-16	ERS5184546	ERX4600252	ERR4678628	Illumina NovaSeq 6000	wastewater	wastewater metagenome
1012153	DTU_2018_1012153_1_MG_BD_DH_558	Bangladesh	Dhaka	23.76	90.38	South Asia	2018	2018-12-31	ERS5184547	ERX4600253	ERR4678629	Illumina NovaSeq 6000	wastewater	wastewater metagenome
1012154	DTU_2018_1012154_1_MG_AU_DD_559	Australia	Darwin	-12.46	130.84	East Asia & Pacific	2018	2018-12-18	ERS5184548	ERX4600254	ERR4678630	Illumina NovaSeq 6000	wastewater	wastewater metagenome
1012155	DTU_2018_1012155_1_MG_AU_MA_560	Australia	Maningrida	-12.05	134.23	East Asia & Pacific	2018	2018-12-18	ERS5184549	ERX4600255	ERR4678631	Illumina NovaSeq 6000	wastewater	wastewater metagenome
1012156	DTU_2018_1012156_1_MG_BA_BL_562	Bosnia and Herz.	Banja Luka	44.77	17.2	Europe & Central Asia	2018	2018-12-10	ERS5184550	ERX4600256	ERR4678632	Illumina NovaSeq 6000	wastewater	wastewater metagenome
1012157	DTU_2018_1012157_1_MG_GH_TA_563	Ghana	Tamale	9.41	-0.84	Sub-Saharan Africa	2019	2019-01-19	ERS5184551	ERX4600257	ERR4678633	Illumina NovaSeq 6000	wastewater	wastewater metagenome
1012158	DTU_2018_1012158_1_MG_JP_JP_564	Japan	Tokyo	35.68	139.76	East Asia & Pacific	2018	2018-12-19	ERS5184552	ERX4600258	ERR4678634	Illumina NovaSeq 6000	wastewater	wastewater metagenome
1012159	DTU_2018_1012159_1_MG_DE_BE_565	Germany	Berlin	52.52	13.39	Europe & Central Asia	2018	2018-12-13	ERS5184553	ERX4600259	ERR4678635	Illumina NovaSeq 6000	wastewater	wastewater metagenome
1012160	DTU_2018_1012160_1_MG_GH_AC_568	Ghana	Accra	5.56	-0.21	Sub-Saharan Africa	2018	2018-11-20	ERS5184554	ERX4600260	ERR4678636	Illumina NovaSeq 6000	wastewater	wastewater metagenome
1012161	DTU_2018_1012161_1_MG_GH_AC_2_569	Ghana	Accra	5.56	-0.21	Sub-Saharan Africa	2018	2018-11-19	ERS5184555	ERX4600261	ERR4678637	Illumina NovaSeq 6000	wastewater	wastewater metagenome
1012162	DTU_2018_1012162_1_MG_GH_KA_570	Ghana	Kasoa	5.53	-0.44	Sub-Saharan Africa	2018	2018-11-19	ERS5184556	ERX4600262	ERR4678638	Illumina NovaSeq 6000	wastewater	wastewater metagenome
1012163	DTU_2018_1012163_1_MG_CL_SA_571	Chile	Valparaiso	-33.05	-71.62	Latin America & Caribbean	2019	2019-01-24	ERS5184557	ERX4600263	ERR4678639	Illumina NovaSeq 6000	wastewater	wastewater metagenome
1012164	DTU_2018_1012164_1_MG_CL_SA_2_572	Chile	Santiago	-33.44	-70.65	Latin America & Caribbean	2019	2019-01-24	ERS5184558	ERX4600264	ERR4678640	Illumina NovaSeq 6000	wastewater	wastewater metagenome
1012165	DTU_2018_1012165_1_MG_NG_IL_573	Nigeria	Ilorin	8.5	4.55	Sub-Saharan Africa	2018	2018-11-29	ERS5184559	ERX4600265	ERR4678641	Illumina NovaSeq 6000	wastewater	wastewater metagenome
1012166	DTU_2018_1012166_1_MG_GR_TH_574	Greece	Thessaloniki	40.64	22.94	Europe & Central Asia	2019	2019-01-29	ERS5184560	ERX4600266	ERR4678642	Illumina NovaSeq 6000	wastewater	wastewater metagenome
1012167	DTU_2018_1012167_1_MG_BB_WO_575	Barbados	Worthing	13.07	-59.58	Latin America & Caribbean	2018	2018-12-21	ERS5184561	ERX4600267	ERR4678643	Illumina NovaSeq 6000	wastewater	wastewater metagenome
1012168	DTU_2018_1012168_1_MG_BB_BR_576	Barbados	Bridgetown	13.1	-59.62	Latin America & Caribbean	2018	2018-12-21	ERS5184562	ERX4600268	ERR4678644	Illumina NovaSeq 6000	wastewater	wastewater metagenome
1012169	DTU_2018_1012169_1_MG_NG_IL_2_577	Nigeria	Ilorin	8.5	4.55	Sub-Saharan Africa	2018	2018	ERS5184563	ERX4600269	ERR4678645	Illumina NovaSeq 6000	wastewater	wastewater metagenome
1012170	DTU_2018_1012170_1_MG_SN_DA_578	Senegal	Dakar	14.69	-17.45	Sub-Saharan Africa	2019	2019-01-17	ERS5184564	ERX4600270	ERR4678646	Illumina NovaSeq 6000	wastewater	wastewater metagenome
1012171	DTU_2018_1012171_1_MG_MA_CA_579	Morocco	Casablanca	33.6	-7.62	Middle East & North Africa	2018	2018	ERS5184565	ERX4600271	ERR4678647	Illumina NovaSeq 6000	wastewater	wastewater metagenome
1012172	DTU_2018_1012172_1_MG_SK_BR_580	Slovakia	Bratislava	48.15	17.11	Europe & Central Asia	2018	2018-12-05	ERS5184566	ERX4600272	ERR4678648	Illumina NovaSeq 6000	wastewater	wastewater metagenome
1012173	DTU_2018_1012173_1_MG_ES_SA_581	Spain	Santiago	42.84	-8.5	Europe & Central Asia	2019	2019-01-08	ERS5184567	ERX4600273	ERR4678649	Illumina NovaSeq 6000	wastewater	wastewater metagenome
1012174	DTU_2018_1012174_1_MG_PT_PO_582	Portugal	Porto	41.15	-8.61	Europe & Central Asia	2019	2019-01-29	ERS5184568	ERX4600274	ERR4678650	Illumina NovaSeq 6000	wastewater	wastewater metagenome
1012175	DTU_2018_1012175_1_MG_IT_RO_583	Italy	Rome	41.89	12.48	Europe & Central Asia	2018	2018-11-26	ERS5184569	ERX4600275	ERR4678651	Illumina NovaSeq 6000	wastewater	wastewater metagenome
1012176	DTU_2018_1012176_1_MG_FI_OU_584	Finland	Oulu	65.01	25.47	Europe & Central Asia	2018	2018-11-01	ERS5184570	ERX4600276	ERR4678652	Illumina NovaSeq 6000	wastewater	wastewater metagenome
1012176	DTU_2018_1012176_2_MG_FI_OU_584_re_1	Finland	Oulu	65.01	25.47	Europe & Central Asia	2018	2018-11-01	ERS5184571	ERX4600277	ERR4678653	Illumina NovaSeq 6000	wastewater	wastewater metagenome
1012178	DTU_2018_1012178_1_MG_FI_TU_585	Finland	Turku	60.45	22.27	Europe & Central Asia	2018	2018-11-14	ERS5184572	ERX4600278	ERR4678654	Illumina NovaSeq 6000	wastewater	wastewater metagenome
1012179	DTU_2018_1012179_1_MG_FI_HE_586	Finland	Helsinki	60.17	24.94	Europe & Central Asia	2018	2018-11-13	ERS5184573	ERX4600279	ERR4678655	Illumina NovaSeq 6000	wastewater	wastewater metagenome
1012179	DTU_2018_1012179_2_MG_FI_HE_586_re_1	Finland	Helsinki	60.17	24.94	Europe & Central Asia	2018	2018-11-13	ERS5184574	ERX4600280	ERR4678656	Illumina NovaSeq 6000	wastewater	wastewater metagenome
1012181	DTU_2018_1012181_1_MG_CA_CA_587	Canada	Calgary	51.05	-114.06	North America	2018	2018-12-10	ERS5184575	ERX4600281	ERR4678657	Illumina NovaSeq 6000	wastewater	wastewater metagenome
1012182	DTU_2018_1012182_1_MG_CA_RE_588	Canada	Regina	50.45	-104.62	North America	2018	2018-12-19	ERS5184576	ERX4600282	ERR4678658	Illumina NovaSeq 6000	wastewater	wastewater metagenome
1012183	DTU_2018_1012183_1_MG_CA_VA_589	Canada	Vancouver	49.26	-123.11	North America	2018	2018-12-06	ERS5184577	ERX4600283	ERR4678659	Illumina NovaSeq 6000	wastewater	wastewater metagenome
1012184	DTU_2018_1012184_1_MG_CA_OT_590	Canada	Ottawa	45.42	-75.69	North America	2018	2018-12-06	ERS5184578	ERX4600284	ERR4678660	Illumina NovaSeq 6000	wastewater	wastewater metagenome
1012185	DTU_2018_1012185_1_MG_MZ_MA_591	Mozambique	Maputo	-25.97	32.57	Sub-Saharan Africa	2018	2018-12-13	ERS5184579	ERX4600285	ERR4678661	Illumina NovaSeq 6000	wastewater	wastewater metagenome
1012186	DTU_2018_1012186_1_MG_NP_KA_592	Nepal	Kathmandu	27.71	85.32	South Asia	2019	2019-02-13	ERS5184580	ERX4600286	ERR4678662	Illumina NovaSeq 6000	wastewater	wastewater metagenome
1012187	DTU_2018_1012187_1_MG_NG_LA_593	Nigeria	Lagos	6.46	3.39	Sub-Saharan Africa	2018	2018-12-18	ERS5184581	ERX4600287	ERR4678663	Illumina NovaSeq 6000	wastewater	wastewater metagenome
1012188	DTU_2018_1012188_1_MG_AR_BA_594	Argentina	Buenos Aires	-34.61	-58.44	Latin America & Caribbean	2018	2018-12-08	ERS5184582	ERX4600288	ERR4678664	Illumina NovaSeq 6000	wastewater	wastewater metagenome
1012189	DTU_2018_1012189_1_MG_ME_PO_595	Montenegro	Podgorica	42.44	19.26	Europe & Central Asia	2019	2019-02-08	ERS5184583	ERX4600289	ERR4678665	Illumina NovaSeq 6000	wastewater	wastewater metagenome
1012190	DTU_2018_1012190_1_MG_SG_JU_596	Singapore	Jurong	1.26	103.67	East Asia & Pacific	2019	2019-01-16	ERS5184584	ERX4600290	ERR4678666	Illumina NovaSeq 6000	wastewater	wastewater metagenome
1012191	DTU_2018_1012191_1_MG_CM_YA_597	Cameroon	Yaounde	3.87	11.52	Sub-Saharan Africa	2018	2018-11-23	ERS5184585	ERX4600291	ERR4678667	Illumina NovaSeq 6000	wastewater	wastewater metagenome
1012192	DTU_2018_1012192_1_MG_RS_BE_598	Serbia	Belgrade	44.82	20.46	Europe & Central Asia	2019	2019-01-14	ERS5184586	ERX4600292	ERR4678668	Illumina NovaSeq 6000	wastewater	wastewater metagenome
1012193	DTU_2018_1012193_1_MG_RS_BE_2_599	Serbia	Belgrade	44.82	20.46	Europe & Central Asia	2019	2019-01-14	ERS5184587	ERX4600293	ERR4678669	Illumina NovaSeq 6000	wastewater	wastewater metagenome
1012194	DTU_2018_1012194_1_MG_NZ_CH_600	New Zealand	Christchurch	-43.53	172.64	East Asia & Pacific	2018	2018-12-17	ERS5184588	ERX4600294	ERR4678670	Illumina NovaSeq 6000	wastewater	wastewater metagenome
1012195	DTU_2018_1012195_1_MG_DK_AV_601	Denmark	Copenhagen	55.63	12.46	Europe & Central Asia	2018	2018-11-18	ERS5184589	ERX4600295	ERR4678671	Illumina NovaSeq 6000	wastewater	wastewater metagenome
1012196	DTU_2018_1012196_1_MG_DK_VA_602	Denmark	Copenhagen	55.66	12.52	Europe & Central Asia	2018	2018-11-18	ERS5184590	ERX4600296	ERR4678672	Illumina NovaSeq 6000	wastewater	wastewater metagenome
1012197	DTU_2018_1012197_1_MG_DK_AM_603	Denmark	Copenhagen	55.62	12.6	Europe & Central Asia	2018	2018-11-18	ERS5184591	ERX4600297	ERR4678673	Illumina NovaSeq 6000	wastewater	wastewater metagenome
1012197	DTU_2018_1012197_2_MG_DK_AM_603_re_1	Denmark	Copenhagen	55.62	12.6	Europe & Central Asia	2018	2018-11-18	ERS5184592	ERX4600298	ERR4678674	Illumina NovaSeq 6000	wastewater	wastewater metagenome
1012199	DTU_2018_1012199_1_MG_GL_SI_604	Greenland	Sisimiut	66.94	-53.67	Europe & Central Asia	2018	2018-11-18	ERS5184593	ERX4600299	ERR4678675	Illumina NovaSeq 6000	wastewater	wastewater metagenome
1012204	DTU_2018_1012204_1_MG_NL_UT_608	Netherlands	Utrecht	52.09	5.11	Europe & Central Asia	2018	2018-12-20	ERS5184594	ERX4600300	ERR4678676	Illumina NovaSeq 6000	wastewater	wastewater metagenome
1012205	DTU_2018_1012205_1_MG_MY_PB_609	Malaysia	Butterworth	5.39	100.37	East Asia & Pacific	2018	2018-12-13	ERS5184595	ERX4600301	ERR4678677	Illumina NovaSeq 6000	wastewater	wastewater metagenome
1012206	DTU_2018_1012206_1_MG_MY_PG_610	Malaysia	Jelutong	5.39	100.31	East Asia & Pacific	2018	2018-12-13	ERS5184596	ERX4600302	ERR4678678	Illumina NovaSeq 6000	wastewater	wastewater metagenome
1012207	DTU_2018_1012207_1_MG_MY_SU_611	Malaysia	Sungai Petani	5.64	100.49	East Asia & Pacific	2018	2018-12-14	ERS5184597	ERX4600303	ERR4678679	Illumina NovaSeq 6000	wastewater	wastewater metagenome
1012208	DTU_2018_1012208_1_MG_TG_LO_612	Togo	Lome	6.13	1.22	Sub-Saharan Africa	2018	2018-11-25	ERS5184598	ERX4600304	ERR4678680	Illumina NovaSeq 6000	wastewater	wastewater metagenome
1012209	DTU_2018_1012209_1_MG_AE_DU_613	United Arab Emirates	Dubai	25.07	55.17	Middle East & North Africa	2018	2018-12-10	ERS5184599	ERX4600305	ERR4678681	Illumina NovaSeq 6000	wastewater	wastewater metagenome
1012210	DTU_2018_1012210_1_MG_PL_PL_614	Poland	Pulawy	51.42	21.97	Europe & Central Asia	2018	2018-12-13	ERS5184600	ERX4600306	ERR4678682	Illumina NovaSeq 6000	wastewater	wastewater metagenome
1012210	DTU_2018_1012210_2_MG_PL_PL_614_re_1	Poland	Pulawy	51.42	21.97	Europe & Central Asia	2018	2018-12-13	ERS5184601	ERX4600307	ERR4678683	Illumina NovaSeq 6000	wastewater	wastewater metagenome
1012212	DTU_2018_1012212_1_MG_CO_MO_615	Colombia	Mosquera	4.68	-74.23	Latin America & Caribbean	2019	2019-04-25	ERS5184602	ERX4600308	ERR4678684	Illumina NovaSeq 6000	wastewater	wastewater metagenome
1012213	DTU_2018_1012213_1_MG_CO_BU_616	Dem. Rep. Congo	Bukavu	-11.64	27.52	Sub-Saharan Africa	2018	2018-11-17	ERS5184603	ERX4600309	ERR4678685	Illumina NovaSeq 6000	wastewater	wastewater metagenome
1012215	DTU_2018_1012215_1_MG_CO_BU_2_618	Dem. Rep. Congo	Bukavu	-11.64	27.52	Sub-Saharan Africa	2018	2018-11-17	ERS5184604	ERX4600310	ERR4678686	Illumina NovaSeq 6000	wastewater	wastewater metagenome
1012216	DTU_2018_1012216_1_MG_CO_BU_3_619	Dem. Rep. Congo	Bukavu	-11.64	27.52	Sub-Saharan Africa	2018	2018-11-17	ERS5184605	ERX4600311	ERR4678687	Illumina NovaSeq 6000	wastewater	wastewater metagenome
1012217	DTU_2018_1012217_1_MG_CO_BU_4_620	Dem. Rep. Congo	Bukavu	-11.64	27.52	Sub-Saharan Africa	2018	2018-11-17	ERS5184606	ERX4600312	ERR4678688	Illumina NovaSeq 6000	wastewater	wastewater metagenome
1012218	DTU_2018_1012218_1_MG_CO_BU_5_621	Dem. Rep. Congo	Bukavu	-11.64	27.52	Sub-Saharan Africa	2018	2018-12-18	ERS5184607	ERX4600313	ERR4678689	Illumina NovaSeq 6000	wastewater	wastewater metagenome
1012220	DTU_2018_1012220_1_MG_CO_BU_7_623	Dem. Rep. Congo	Bukavu	-11.64	27.52	Sub-Saharan Africa	2018	2018-12-18	ERS5184608	ERX4600314	ERR4678690	Illumina NovaSeq 6000	wastewater	wastewater metagenome
1012221	DTU_2018_1012221_1_MG_CO_BU_8_624	Dem. Rep. Congo	Bukavu	-11.64	27.52	Sub-Saharan Africa	2018	2018-12-18	ERS5184609	ERX4600315	ERR4678691	Illumina NovaSeq 6000	wastewater	wastewater metagenome
1012222	DTU_2018_1012222_1_MG_CO_BU_9_625	Dem. Rep. Congo	Bukavu	-11.64	27.52	Sub-Saharan Africa	2018	2018-12-18	ERS5184610	ERX4600316	ERR4678692	Illumina NovaSeq 6000	wastewater	wastewater metagenome
1012223	DTU_2018_1012223_1_MG_PK_HY_a_626	Pakistan	Hyderabad	25.38	68.38	South Asia	2017	2017-06-15	ERS5184611	ERX4600317	ERR4678693	Illumina NovaSeq 6000	wastewater	wastewater metagenome
1012224	DTU_2018_1012224_1_MG_US_CH_2_627	United States of America	Chapel Hill	35.91	-79.06	North America	2018	2018-01-22	ERS5184612	ERX4600318	ERR4678694	Illumina NovaSeq 6000	wastewater	wastewater metagenome
1012225	DTU_2018_1012225_1_MG_US_HO_2_628	United States of America	Houston	29.76	-95.37	North America	2018	2018-01-19	ERS5184613	ERX4600319	ERR4678695	Illumina NovaSeq 6000	wastewater	wastewater metagenome
1012226	DTU_2018_1012226_1_MG_NG_IB_629	Nigeria	Ibadan	7.38	3.9	Sub-Saharan Africa	2017	2017-12-27	ERS5184614	ERX4600320	ERR4678696	Illumina NovaSeq 6000	wastewater	wastewater metagenome
1012226	DTU_2018_1012226_2_MG_NG_IB_629_re_1	Nigeria	Ibadan	7.38	3.9	Sub-Saharan Africa	2017	2017-12-27	ERS5184615	ERX4600321	ERR4678697	Illumina NovaSeq 6000	wastewater	wastewater metagenome
1012228	DTU_2018_1012228_1_MG_CI_BO_2_630	C√¥te d'Ivoire	Bouake	7.69	-5.03	Sub-Saharan Africa	2018	2018-12-17	ERS5184616	ERX4600322	ERR4678698	Illumina NovaSeq 6000	wastewater	wastewater metagenome
1013526	DTU_2018_1013526_1_MG_CM1801_L24	Cameroon	Yaounde	3.87	11.52	Sub-Saharan Africa	2018	2018-01-19	ERS10793226	ERX8521161	ERR8977361	Illumina NovaSeq 6000	wastewater	wastewater metagenome
1013534	DTU_2018_1013534_1_MG_MY1801_L32	Malaysia	Kuala Lumpur	3.15	101.69	East Asia & Pacific	2018	2018-01-04	ERS10793234	ERX8521169	ERR8977369	Illumina NovaSeq 6000	wastewater	wastewater metagenome
1013535	DTU_2018_1013535_1_MG_MY1802_L33	Malaysia	Kuala Lumpur	3.15	101.69	East Asia & Pacific	2018	2018-01-06	ERS10793235	ERX8521170	ERR8977370	Illumina NovaSeq 6000	wastewater	wastewater metagenome
1013542	DTU_2018_1013542_1_MG_EC1801_L40	Ecuador	Quito	-0.22	-78.51	Latin America & Caribbean	2018	2018-01-31	ERS10793242	ERX8521177	ERR8977377	Illumina NovaSeq 6000	wastewater	wastewater metagenome
1013543	DTU_2018_1013543_1_MG_EC1802_L41	Ecuador	Quito	-0.22	-78.51	Latin America & Caribbean	2018	2018-02-28	ERS10793243	ERX8521178	ERR8977378	Illumina NovaSeq 6000	wastewater	wastewater metagenome
1013546	DTU_2018_1013546_1_MG_AU1801_L44	Australia	Melbourne	-37.9767	144.638	East Asia & Pacific	2018	2018-01-23	ERS10793246	ERX8521181	ERR8977381	Illumina NovaSeq 6000	wastewater	wastewater metagenome
1013547	DTU_2018_1013547_1_MG_AU1802_L45	Australia	Melbourne	-37.9767	144.638	East Asia & Pacific	2018	2018-02-26	ERS10793247	ERX8521182	ERR8977382	Illumina NovaSeq 6000	wastewater	wastewater metagenome
1013549	DTU_2018_1013549_1_MG_CN1801_L47	China	Guangzhou	23.13	113.26	East Asia & Pacific	2018	2018-01-10	ERS10793249	ERX8521184	ERR8977384	Illumina NovaSeq 6000	wastewater	wastewater metagenome
1013550	DTU_2018_1013550_1_MG_CN1802_L48	China	Guangzhou	23.13	113.26	East Asia & Pacific	2018	2018-02-08	ERS10793250	ERX8521185	ERR8977385	Illumina NovaSeq 6000	wastewater	wastewater metagenome
1013551	DTU_2018_1013551_1_MG_CN1803_L49	China	Guangzhou	23.13	113.26	East Asia & Pacific	2018	2018-03-18	ERS10793251	ERX8521186	ERR8977386	Illumina NovaSeq 6000	wastewater	wastewater metagenome
1013553	DTU_2018_1013553_1_MG_US1801_L55	United States of America	Seattle	47.6	-122.33	North America	2018	2018-01-30	ERS10793253	ERX8521188	ERR8977388	Illumina NovaSeq 6000	wastewater	wastewater metagenome
1013554	DTU_2018_1013554_1_MG_US1802_L56	United States of America	Seattle	47.6	-122.33	North America	2018	2018-02-22	ERS10793254	ERX8521189	ERR8977389	Illumina NovaSeq 6000	wastewater	wastewater metagenome
1013555	DTU_2018_1013555_1_MG_US1803_L57	United States of America	Seattle	47.6	-122.33	North America	2018	2018-03-29	ERS10793255	ERX8521190	ERR8977390	Illumina NovaSeq 6000	wastewater	wastewater metagenome
1013556	DTU_2018_1013556_1_MG_AU1803_L58	Australia	Melbourne	-37.9767	144.638	East Asia & Pacific	2018	2018-03-27	ERS10793256	ERX8521191	ERR8977391	Illumina NovaSeq 6000	wastewater	wastewater metagenome
1013557	DTU_2018_1013557_1_MG_AU1804_L59	Australia	Melbourne	-37.9767	144.638	East Asia & Pacific	2018	2018-04-27	ERS10793257	ERX8521192	ERR8977392	Illumina NovaSeq 6000	wastewater	wastewater metagenome
1013558	DTU_2018_1013558_1_MG_AU1805_L60	Australia	Melbourne	-37.9767	144.638	East Asia & Pacific	2018	2018-05-17	ERS10793258	ERX8521193	ERR8977393	Illumina NovaSeq 6000	wastewater	wastewater metagenome
1013559	DTU_2018_1013559_1_MG_MY1803_L61	Malaysia	Kuala Lumpur	3.15	101.69	East Asia & Pacific	2018	2018-03-16	ERS10793259	ERX8521194	ERR8977394	Illumina NovaSeq 6000	wastewater	wastewater metagenome
1013560	DTU_2018_1013560_1_MG_MY1804_L62	Malaysia	Kuala Lumpur	3.15	101.69	East Asia & Pacific	2018	2018-04-12	ERS10793260	ERX8521195	ERR8977395	Illumina NovaSeq 6000	wastewater	wastewater metagenome
1013561	DTU_2018_1013561_1_MG_MY1805_L63	Malaysia	Kuala Lumpur	3.15	101.69	East Asia & Pacific	2018	2018-05-08	ERS10793261	ERX8521196	ERR8977396	Illumina NovaSeq 6000	wastewater	wastewater metagenome
1013562	DTU_2018_1013562_1_MG_US1804_L66	United States of America	Seattle	47.6	-122.33	North America	2018	2018-04-15	ERS10793262	ERX8521197	ERR8977397	Illumina NovaSeq 6000	wastewater	wastewater metagenome
1013563	DTU_2018_1013563_1_MG_US1805_L67	United States of America	Seattle	47.6	-122.33	North America	2018	2018-05-13	ERS10793263	ERX8521198	ERR8977398	Illumina NovaSeq 6000	wastewater	wastewater metagenome
1013564	DTU_2018_1013564_1_MG_US1807_L68	United States of America	Seattle	47.6	-122.33	North America	2018	2018-07-17	ERS10793264	ERX8521199	ERR8977399	Illumina NovaSeq 6000	wastewater	wastewater metagenome
1013565	DTU_2018_1013565_1_MG_US1808_L69	United States of America	Seattle	47.6	-122.33	North America	2018	2018-08-23	ERS10793265	ERX8521200	ERR8977400	Illumina NovaSeq 6000	wastewater	wastewater metagenome
1013566	DTU_2018_1013566_1_MG_AU1807_L70	Australia	Melbourne	-37.9767	144.638	East Asia & Pacific	2018	2018-07-19	ERS10793266	ERX8521201	ERR8977401	Illumina NovaSeq 6000	wastewater	wastewater metagenome
1013567	DTU_2018_1013567_1_MG_AU1808_L71	Australia	Melbourne	-37.9767	144.638	East Asia & Pacific	2018	2018-08-30	ERS10793267	ERX8521202	ERR8977402	Illumina NovaSeq 6000	wastewater	wastewater metagenome
1013568	DTU_2018_1013568_1_MG_CM1807_L72	Cameroon	Yaounde	3.87	11.52	Sub-Saharan Africa	2018	2018-07-19	ERS10793268	ERX8521203	ERR8977403	Illumina NovaSeq 6000	wastewater	wastewater metagenome
1013569	DTU_2018_1013569_1_MG_CM1808_L73	Cameroon	Yaounde	3.87	11.52	Sub-Saharan Africa	2018	2018-08-17	ERS10793269	ERX8521204	ERR8977404	Illumina NovaSeq 6000	wastewater	wastewater metagenome
1013570	DTU_2018_1013570_1_MG_CA1803_L74	Canada	Regina	50.45	-104.62	North America	2018	2018-03-21	ERS10793270	ERX8521205	ERR8977405	Illumina NovaSeq 6000	wastewater	wastewater metagenome
1013571	DTU_2018_1013571_1_MG_CA1804_L75	Canada	Regina	50.45	-104.62	North America	2018	2018-04-01	ERS10793271	ERX8521206	ERR8977406	Illumina NovaSeq 6000	wastewater	wastewater metagenome
1013572	DTU_2018_1013572_1_MG_CA1805_L76	Canada	Regina	50.45	-104.62	North America	2018	2018-05-29	ERS10793272	ERX8521207	ERR8977407	Illumina NovaSeq 6000	wastewater	wastewater metagenome
1013573	DTU_2018_1013573_1_MG_CA1807_L77	Canada	Regina	50.45	-104.62	North America	2018	2018-07-30	ERS10793273	ERX8521208	ERR8977408	Illumina NovaSeq 6000	wastewater	wastewater metagenome
1013574	DTU_2018_1013574_1_MG_CA1808_L78	Canada	Regina	50.45	-104.62	North America	2018	2018-08-16	ERS10793274	ERX8521209	ERR8977409	Illumina NovaSeq 6000	wastewater	wastewater metagenome
1013575	DTU_2018_1013575_1_MG_CA1809_L79	Canada	Regina	50.45	-104.62	North America	2018	2018-09-28	ERS10793275	ERX8521210	ERR8977410	Illumina NovaSeq 6000	wastewater	wastewater metagenome
1013576	DTU_2018_1013576_1_MG_EC1803_L80	Ecuador	Quito	-0.22	-78.51	Latin America & Caribbean	2018	2018-03-29	ERS10793276	ERX8521211	ERR8977411	Illumina NovaSeq 6000	wastewater	wastewater metagenome
1013577	DTU_2018_1013577_1_MG_EC1804_L81	Ecuador	Quito	-0.22	-78.51	Latin America & Caribbean	2018	2018-04-26	ERS10793277	ERX8521212	ERR8977412	Illumina NovaSeq 6000	wastewater	wastewater metagenome
1013578	DTU_2018_1013578_1_MG_EC1805_L82	Ecuador	Quito	-0.22	-78.51	Latin America & Caribbean	2018	2018-05-25	ERS10793278	ERX8521213	ERR8977413	Illumina NovaSeq 6000	wastewater	wastewater metagenome
1013579	DTU_2018_1013579_1_MG_EC1807_L83	Ecuador	Quito	-0.22	-78.51	Latin America & Caribbean	2018	2018-07-26	ERS10793279	ERX8521214	ERR8977414	Illumina NovaSeq 6000	wastewater	wastewater metagenome
1013580	DTU_2018_1013580_1_MG_EC1808_L84	Ecuador	Quito	-0.22	-78.51	Latin America & Caribbean	2018	2018-08-29	ERS10793280	ERX8521215	ERR8977415	Illumina NovaSeq 6000	wastewater	wastewater metagenome
1013581	DTU_2018_1013581_1_MG_CN1804_L85	China	Guangzhou	23.13	113.26	East Asia & Pacific	2018	2018-04-10	ERS10793281	ERX8521216	ERR8977416	Illumina NovaSeq 6000	wastewater	wastewater metagenome
1013582	DTU_2018_1013582_1_MG_CN1805_L86	China	Guangzhou	23.13	113.26	East Asia & Pacific	2018	2018-05-11	ERS10793282	ERX8521217	ERR8977417	Illumina NovaSeq 6000	wastewater	wastewater metagenome
1013583	DTU_2018_1013583_1_MG_CN1808_L87	China	Guangzhou	23.13	113.26	East Asia & Pacific	2018	2018-08-09	ERS10793283	ERX8521218	ERR8977418	Illumina NovaSeq 6000	wastewater	wastewater metagenome
1013584	DTU_2018_1013584_1_MG_CN1809_L88	China	Guangzhou	23.13	113.26	East Asia & Pacific	2018	2018-09-01	ERS10793284	ERX8521219	ERR8977419	Illumina NovaSeq 6000	wastewater	wastewater metagenome
1013585	DTU_2018_1013585_1_MG_CN1810_L89	China	Guangzhou	23.13	113.26	East Asia & Pacific	2018	2018-10-09	ERS10793285	ERX8521220	ERR8977420	Illumina NovaSeq 6000	wastewater	wastewater metagenome
1013586	DTU_2018_1013586_1_MG_CM1804_L96	Cameroon	Yaounde	3.87	11.52	Sub-Saharan Africa	2018	2018-04-03	ERS10793286	ERX8521221	ERR8977421	Illumina NovaSeq 6000	wastewater	wastewater metagenome
1013589	DTU_2018_1013589_1_MG_CM1803_L99	Cameroon	Yaounde	3.87	11.52	Sub-Saharan Africa	2018	2018-03-18	ERS10793289	ERX8521224	ERR8977424	Illumina NovaSeq 6000	wastewater	wastewater metagenome
1013593	DTU_2018_1013593_1_MG_TZ_MO_2	Tanzania	Moshi	-3.35	37.34	Sub-Saharan Africa	2018	2018-08-03	ERS10793290	ERX8521225	ERR8977425	Illumina NovaSeq 6000	wastewater	wastewater metagenome
1013594	DTU_2018_1013594_1_MG_TZ_MO_3	Tanzania	Moshi	-3.35	37.34	Sub-Saharan Africa	2018	2018-08-09	ERS10793291	ERX8521226	ERR8977426	Illumina NovaSeq 6000	wastewater	wastewater metagenome
1013595	DTU_2018_1013595_1_MG_TZ_MO_4	Tanzania	Moshi	-3.35	37.34	Sub-Saharan Africa	2018	2018-08-17	ERS10793292	ERX8521227	ERR8977427	Illumina NovaSeq 6000	wastewater	wastewater metagenome
1013596	DTU_2018_1013596_1_MG_TZ_MO_5	Tanzania	Moshi	-3.35	37.34	Sub-Saharan Africa	2018	2018-08-20	ERS10793293	ERX8521228	ERR8977428	Illumina NovaSeq 6000	wastewater	wastewater metagenome
1013597	DTU_2018_1013597_1_MG_TZ_MO_6	Tanzania	Moshi	-3.35	37.34	Sub-Saharan Africa	2018	2018-09-04	ERS10793294	ERX8521229	ERR8977429	Illumina NovaSeq 6000	wastewater	wastewater metagenome
1013598	DTU_2018_1013598_1_MG_TZ_MO_7	Tanzania	Moshi	-3.35	37.34	Sub-Saharan Africa	2018	2018-09-11	ERS10793295	ERX8521230	ERR8977430	Illumina NovaSeq 6000	wastewater	wastewater metagenome
1013599	DTU_2018_1013599_1_MG_TZ_MO_8	Tanzania	Moshi	-3.35	37.34	Sub-Saharan Africa	2018	2018-09-01	ERS10793296	ERX8521231	ERR8977431	Illumina NovaSeq 6000	wastewater	wastewater metagenome
1013600	DTU_2018_1013600_1_MG_TZ_MO_9	Tanzania	Moshi	-3.35	37.34	Sub-Saharan Africa	2018	2018-09-18	ERS10793297	ERX8521232	ERR8977432	Illumina NovaSeq 6000	wastewater	wastewater metagenome
1013601	DTU_2018_1013601_1_MG_TZ_MO_10	Tanzania	Moshi	-3.35	37.34	Sub-Saharan Africa	2018	2018-09-26	ERS10793298	ERX8521233	ERR8977433	Illumina NovaSeq 6000	wastewater	wastewater metagenome
1013587	DTU_2019_1013587_1_MG_CM1805_L97	Cameroon	Yaounde	3.87	11.52	Sub-Saharan Africa	2019	2019-05-22	ERS10793287	ERX8521222	ERR8977422	Illumina NovaSeq 6000	wastewater	wastewater metagenome
1013588	DTU_2019_1013588_1_MG_CM1802_L98	Cameroon	Yaounde	3.87	11.52	Sub-Saharan Africa	2019	2019-02-21	ERS10793288	ERX8521223	ERR8977423	Illumina NovaSeq 6000	wastewater	wastewater metagenome
1011236	DTU_2021_1011236_1_MG_US_SE_2_631_S0_L001	United States of America				North America	2018	2018-12-05	ERS22875067	ERX13530221	ERP167630	Illumina NovaSeq 6000	wastewater	wastewater metagenome
1011237	DTU_2021_1011237_1_MG_US_SE_632_S0_L001	United States of America				North America	2018	2018-11-25	ERS22875068	ERX13530415	ERP167630	Illumina NovaSeq 6000	wastewater	wastewater metagenome
1011238	DTU_2021_1011238_1_MG_SE_GO_633_S0_L001	Sweden	Gothenburg	57.71	11.97	Europe & Central Asia	2019	2019-12-02	ERS22875069	ERX13530917	ERP167630	Illumina NovaSeq 6000	wastewater	wastewater metagenome
1011239	DTU_2021_1011239_1_MG_MX_SP_634_S0_L001	Mexico	Queretaro	22.1233	-100.878	Latin America & Caribbean	2019	2019-12-09	ERS22875070	ERX13530925	ERP167630	Illumina NovaSeq 6000	wastewater	wastewater metagenome
1011240	DTU_2021_1011240_1_MG_MX_QU_635_S4_L002	Mexico	Queretaro	20.6044	-100.453	Latin America & Caribbean	2019	2019-12-10	ERS22875071	ERX13530933	ERP167630	Illumina NovaSeq 6000	wastewater	wastewater metagenome
1011241	DTU_2021_1011241_1_MG_ES_BA_636_S5_L002	Spain	Barcelona	41	2	Europe & Central Asia	2019	2019-12-10	ERS22875072	ERX13531325	ERP167630	Illumina NovaSeq 6000	wastewater	wastewater metagenome
1011242	DTU_2021_1011242_1_MG_AT_VI_637_S0_L001	Austria	Vienna	48	16	Europe & Central Asia	2019	2019-12-12	ERS22875073	ERX13531965	ERP167630	Illumina NovaSeq 6000	wastewater	wastewater metagenome
1011244	DTU_2021_1011244_1_MG_CZ_PR_639_S0_L001	Czechia	Brno	50.1128	14.3985	Europe & Central Asia	2019	2019-12-13	ERS22875074	ERX13531974	ERP167630	Illumina NovaSeq 6000	wastewater	wastewater metagenome
1011245	DTU_2021_1011245_1_MG_CZ_BR_640_S0_L001	Czechia	Brno	49.1313	16.6295	Europe & Central Asia	2019	2019-12-16	ERS22875075	ERX13531975	ERP167630	Illumina NovaSeq 6000	wastewater	wastewater metagenome
1011246	DTU_2021_1011246_1_MG_SA_KA_641_S1_L002	Saudi Arabia				Middle East & North Africa	2019	2019-12-17	ERS22875076	ERX13531987	ERP167630	Illumina NovaSeq 6000	wastewater	wastewater metagenome
1011247	DTU_2021_1011247_1_MG_SI_LJ_642_S6_L002	Slovenia	Ljubljana	46.05	14.5069	Europe & Central Asia	2019	2019-12-16	ERS22875077	ERX13532009	ERP167630	Illumina NovaSeq 6000	wastewater	wastewater metagenome
1011248	DTU_2021_1011248_1_MG_KR_DA_643_S27_L002	South Korea				East Asia & Pacific	2020	2020-01-01	ERS22875078	ERX13532067	ERP167630	Illumina NovaSeq 6000	wastewater	wastewater metagenome
1011249	DTU_2021_1011249_1_MG_NO_OS_644_S28_L002	Norway	Slemmestad	59.7935	10.4983	Europe & Central Asia	2020	2020-01-02	ERS22875079	ERX13532077	ERP167630	Illumina NovaSeq 6000	wastewater	wastewater metagenome
1011250	DTU_2021_1011250_1_MG_NG_MA_646_S29_L002	Nigeria	Abuja	11.4822	13.1245	Sub-Saharan Africa	2019	2019-12-30	ERS22875080	ERX13532086	ERP167630	Illumina NovaSeq 6000	wastewater	wastewater metagenome
1011251	DTU_2021_1011251_1_MG_FR_NA_647_S7_L002	France	Nantes	47.5992	-2.98184	Europe & Central Asia	2019	2019-10-09	ERS22875081	ERX13532104	ERP167630	Illumina NovaSeq 6000	wastewater	wastewater metagenome
1011252	DTU_2021_1011252_1_MG_FR_AU_648_S30_L002	France	Nantes	47.1905	-1.582	Europe & Central Asia	2019	2019-12-17	ERS22875082	ERX13532209	ERP167630	Illumina NovaSeq 6000	wastewater	wastewater metagenome
1011253	DTU_2021_1011253_1_MG_CA_WA_649_S8_L002	Canada	Guelph	43.4724	-80.5414	North America	2019	2019-12-09	ERS22875083	ERX13532236	ERP167630	Illumina NovaSeq 6000	wastewater	wastewater metagenome
1011254	DTU_2021_1011254_1_MG_NL_RO_650_S9_L002	Netherlands	Rotterdam	51.8961	4.46456	Europe & Central Asia	2019	2019-12-09	ERS22875084	ERX13532370	ERP167630	Illumina NovaSeq 6000	wastewater	wastewater metagenome
1011255	DTU_2021_1011255_1_MG_ES_MA_651_S31_L002	Spain	Majadahonda	40.3689	-3.68016	Europe & Central Asia	2019	2019-12-16	ERS22875085	ERX13537185	ERP167630	Illumina NovaSeq 6000	wastewater	wastewater metagenome
1011256	DTU_2021_1011256_1_MG_CH_BR_652_S32_L002	Switzerland	Herrenschwanden	46.9722	7.42852	Europe & Central Asia	2019	2019-12-16	ERS22875086	ERX13537211	ERP167630	Illumina NovaSeq 6000	wastewater	wastewater metagenome
1011257	DTU_2021_1011257_1_MG_NG_NS_654_S10_L002	Nigeria	Abuja	9.0261	7.61655	Sub-Saharan Africa	2020	2020-01-11	ERS22875087	ERX13540055	ERP167630	Illumina NovaSeq 6000	wastewater	wastewater metagenome
1011258	DTU_2021_1011258_1_MG_TW_TA_655_S33_L002	Taiwan	Taipei	25.0662	121.574	East Asia & Pacific	2020	2020-01-07	ERS22875088	ERX13540069	ERP167630	Illumina NovaSeq 6000	wastewater	wastewater metagenome
1011259	DTU_2021_1011259_1_MG_KR_GW_658_S11_L002	South Korea	Gwangju	35.1556	126.831	East Asia & Pacific	2019	2019-11-13	ERS22875089	ERX13543721	ERP167630	Illumina NovaSeq 6000	wastewater	wastewater metagenome
1011260	DTU_2021_1011260_1_MG_TR_HA_659_S12_L002	Turkey	Hatay	36.2	36.16	Europe & Central Asia	2020	2020-01-03	ERS22875090	ERX13543729	ERP167630	Illumina NovaSeq 6000	wastewater	wastewater metagenome
1011261	DTU_2021_1011261_1_MG_FI_KU_660_S0_L001	Finland	Kuopio	62.8658	27.7036	Europe & Central Asia	2020	2020-01-13	ERS22875091	ERX13543742	ERP167630	Illumina NovaSeq 6000	wastewater	wastewater metagenome
1011262	DTU_2021_1011262_1_MG_PL_PL_661_S34_L002	Poland	Pulawy	51.448	21.9517	Europe & Central Asia	2020	2020-01-13	ERS22875092	ERX13543749	ERP167630	Illumina NovaSeq 6000	wastewater	wastewater metagenome
1011263	DTU_2021_1011263_1_MG_MD_OR_662_S35_L002	Moldova	Chisinau	47.02	28.83	Europe & Central Asia	2019	2019-12-24	ERS22875093	ERX13543757	ERP167630	Illumina NovaSeq 6000	wastewater	wastewater metagenome
1011264	DTU_2021_1011264_1_MG_MD_CA_663_S13_L002	Moldova	Chisinau	47.02	28.83	Europe & Central Asia	2019	2019-12-26	ERS22875094	ERX13543761	ERP167630	Illumina NovaSeq 6000	wastewater	wastewater metagenome
1011265	DTU_2021_1011265_1_MG_MD_BA_664_S0_L001	Moldova	Chisinau	47.02	28.83	Europe & Central Asia	2019	2019-12-23	ERS22875095	ERX13543765	ERP167630	Illumina NovaSeq 6000	wastewater	wastewater metagenome
1011266	DTU_2021_1011266_1_MG_MD_ED_665_S118_L003	Moldova	Chisinau	47.02	28.83	Europe & Central Asia	2019	2019-12-24	ERS22875096	ERX13543770	ERP167630	Illumina NovaSeq 6000	wastewater	wastewater metagenome
1011267	DTU_2021_1011267_1_MG_MD_CO_666_S14_L002	Moldova	Chisinau	47.02	28.83	Europe & Central Asia	2019	2019-12-27	ERS22875097	ERX13543773	ERP167630	Illumina NovaSeq 6000	wastewater	wastewater metagenome
1011268	DTU_2021_1011268_1_MG_MD_UN_667_S0_L001	Moldova	Chisinau	47.02	28.83	Europe & Central Asia	2019	2019-12-24	ERS22875098	ERX13543776	ERP167630	Illumina NovaSeq 6000	wastewater	wastewater metagenome
1011269	DTU_2021_1011269_1_MG_MD_CI_668_S0_L001	Moldova	Chisinau	47.02	28.83	Europe & Central Asia	2019	2019-12-30	ERS22875099	ERX13543777	ERP167630	Illumina NovaSeq 6000	wastewater	wastewater metagenome
1011270	DTU_2021_1011270_1_MG_MD_HI_669_S2_L002	Moldova	Chisinau	47.02	28.83	Europe & Central Asia	2019	2019-12-30	ERS22875100	ERX13543779	ERP167630	Illumina NovaSeq 6000	wastewater	wastewater metagenome
1011271	DTU_2021_1011271_1_MG_MD_SO_670_S0_L001	Moldova	Chisinau	47.02	28.83	Europe & Central Asia	2020	2020-01-26	ERS22875101	ERX13543780	ERP167630	Illumina NovaSeq 6000	wastewater	wastewater metagenome
1011272	DTU_2021_1011272_1_MG_MD_CH_671_S0_L001	Moldova	Chisinau	47.02	28.83	Europe & Central Asia	2019	2019-12-30	ERS22875102	ERX13543781	ERP167630	Illumina NovaSeq 6000	wastewater	wastewater metagenome
1011273	DTU_2021_1011273_1_MG_GB_FA_672_S38_L002	United Kingdom	Penryn	50.1511	-5.04802	Europe & Central Asia	2019	2019-12-17	ERS22875103	ERX13543782	ERP167630	Illumina NovaSeq 6000	wastewater	wastewater metagenome
1011274	DTU_2021_1011274_1_MG_GB_CA_673_S15_L002	United Kingdom	Penryn	50.2301	-5.32179	Europe & Central Asia	2019	2019-12-17	ERS22875104	ERX13543783	ERP167630	Illumina NovaSeq 6000	wastewater	wastewater metagenome
1011275	DTU_2021_1011275_1_MG_TT_AR_674_S0_L001	Trinidad and Tobago	Sangre Grande	10.6184	-61.2826	Latin America & Caribbean	2020	2020-01-14	ERS22875105	ERX13543786	ERP167630	Illumina NovaSeq 6000	wastewater	wastewater metagenome
1011276	DTU_2021_1011276_1_MG_IS_RE_675_S39_L002	Iceland	Reykjavik	64.1557	-21.8725	Europe & Central Asia	2020	2020-01-14	ERS22875106	ERX13543787	ERP167630	Illumina NovaSeq 6000	wastewater	wastewater metagenome
1011277	DTU_2021_1011277_1_MG_TZ_DS_676_S0_L001	Tanzania	Morogoro	-6.80861	39.2229	Sub-Saharan Africa	2020	2020-01-11	ERS22875107	ERX13543788	ERP167630	Illumina NovaSeq 6000	wastewater	wastewater metagenome
1011278	DTU_2021_1011278_1_MG_LV_LI_677_S0_L001	Latvia	Riga	57	24	Europe & Central Asia	2019	2019-12-12	ERS22875108	ERX13543789	ERP167630	Illumina NovaSeq 6000	wastewater	wastewater metagenome
1011279	DTU_2021_1011279_1_MG_LV_RI_678_S0_L001	Latvia	Riga	57	24	Europe & Central Asia	2019	2019-12-16	ERS22875109	ERX13543790	ERP167630	Illumina NovaSeq 6000	wastewater	wastewater metagenome
1011280	DTU_2021_1011280_1_MG_PT_PO_679_S0_L001	Portugal	Porto	41	-9	Europe & Central Asia	2019	2019-12-20	ERS22875110	ERX13543791	ERP167630	Illumina NovaSeq 6000	wastewater	wastewater metagenome
1011281	DTU_2021_1011281_1_MG_FI_ES_680_S0_L001	Finland	Espoo	60.152	24.7059	Europe & Central Asia	2020	2020-01-14	ERS22875111	ERX13543792	ERP167630	Illumina NovaSeq 6000	wastewater	wastewater metagenome
1011282	DTU_2021_1011282_1_MG_FI_RO_681_S0_L001	Finland	Rovaniemi	66.4859	25.6345	Europe & Central Asia	2020	2020-01-20	ERS22875112	ERX13543793	ERP167630	Illumina NovaSeq 6000	wastewater	wastewater metagenome
1011283	DTU_2021_1011283_1_MG_GR_AT_682_S0_L001	Greece	Athens	37.98	23.73	Europe & Central Asia	2020	2020-01-20	ERS22875113	ERX13543795	ERP167630	Illumina NovaSeq 6000	wastewater	wastewater metagenome
1011284	DTU_2021_1011284_1_MG_IT_RO_683_S0_L001	Italy	Rome	41.8193	12.4281	Europe & Central Asia	2020	2020-01-21	ERS22875114	ERX13543796	ERP167630	Illumina NovaSeq 6000	wastewater	wastewater metagenome
1011285	DTU_2021_1011285_1_MG_BZ_LP_684_S0_L001	Bolivia	La Paz	-16.5495	-68.0925	Latin America & Caribbean	2020	2020-01-24	ERS22875115	ERX13543797	ERP167630	Illumina NovaSeq 6000	wastewater	wastewater metagenome
1011286	DTU_2021_1011286_1_MG_GH_TA_685_S0_L001	Ghana	Tamale	9.41	-0.84	Sub-Saharan Africa	2020	2020-01-25	ERS22875116	ERX13543798	ERP167630	Illumina NovaSeq 6000	wastewater	wastewater metagenome
1011287	DTU_2021_1011287_1_MG_GH_TA_2_686_S0_L001	Ghana	Tamale	9.41	-0.84	Sub-Saharan Africa	2020	2020-01-25	ERS22875117	ERX13543799	ERP167630	Illumina NovaSeq 6000	wastewater	wastewater metagenome
1011288	DTU_2021_1011288_1_MG_IT_AN_687_S19_L002	Italy	Ancona	43.3638	13.2945	Europe & Central Asia	2020	2020-01-21	ERS22875118	ERX13543800	ERP167630	Illumina NovaSeq 6000	wastewater	wastewater metagenome
1011289	DTU_2021_1011289_1_MG_IT_PE_688_S0_L001	Italy	Pesaro	43.8983	12.8743	Europe & Central Asia	2020	2020-01-21	ERS22875119	ERX13543801	ERP167630	Illumina NovaSeq 6000	wastewater	wastewater metagenome
1011290	DTU_2021_1011290_1_MG_IT_MA_689_S0_L001	Italy	Corridonia	43.25	13.51	Europe & Central Asia	2020	2020-01-21	ERS22875120	ERX13543802	ERP167630	Illumina NovaSeq 6000	wastewater	wastewater metagenome
1011291	DTU_2021_1011291_1_MG_IT_FE_690_S0_L001	Italy	Fermo	43.1998	13.7871	Europe & Central Asia	2020	2020-01-21	ERS22875121	ERX13545001	ERP167630	Illumina NovaSeq 6000	wastewater	wastewater metagenome
1011292	DTU_2021_1011292_1_MG_IT_AP_691_S0_L001	Italy	Ascoli Piceno	42.9	13.6	Europe & Central Asia	2020	2020-01-21	ERS22875122	ERX13547396	ERP167630	Illumina NovaSeq 6000	wastewater	wastewater metagenome
1011293	DTU_2021_1011293_1_MG_DK_AM_692_S0_L001	Denmark	Kgs. Lyngby	55.6956	12.6142	Europe & Central Asia	2019	2019-12-14	ERS22875123	ERX13547397	ERP167630	Illumina NovaSeq 6000	wastewater	wastewater metagenome
1011294	DTU_2021_1011294_1_MG_DK_AV_693_S0_L001	Denmark	Kgs. Lyngby	55.6082	12.4511	Europe & Central Asia	2019	2019-12-14	ERS22875124	ERX13547398	ERP167630	Illumina NovaSeq 6000	wastewater	wastewater metagenome
1011295	DTU_2021_1011295_1_MG_DK_VA_694_S0_L001	Denmark	Kgs. Lyngby	55.64	12.5073	Europe & Central Asia	2019	2019-12-14	ERS22875125	ERX13548630	ERP167630	Illumina NovaSeq 6000	wastewater	wastewater metagenome
1011296	DTU_2021_1011296_1_MG_ES_VA_695_S0_L001	Spain	Valencia	39.4667	-0.375	Europe & Central Asia	2020	2020-01-29	ERS22875126	ERX13548632	ERP167630	Illumina NovaSeq 6000	wastewater	wastewater metagenome
1011297	DTU_2021_1011297_1_MG_AT_GR_698_S0_L001	Austria	Graz	46.9969	15.4739	Europe & Central Asia	2020	2020-01-28	ERS22875127	ERX13548633	ERP167630	Illumina NovaSeq 6000	wastewater	wastewater metagenome
1011298	DTU_2021_1011298_1_MG_FI_OU_699_S0_L001	Finland	Helsinki	65.0212	25.5099	Europe & Central Asia	2019	2019-12-02	ERS22875128	ERX13548634	ERP167630	Illumina NovaSeq 6000	wastewater	wastewater metagenome
1011299	DTU_2021_1011299_1_MG_FI_TU_700_S0_L001	Finland	Helsinki	60.4432	22.238	Europe & Central Asia	2020	2020-01-26	ERS22875129	ERX13548635	ERP167630	Illumina NovaSeq 6000	wastewater	wastewater metagenome
1011300	DTU_2021_1011300_1_MG_FI_HE_701_S0_L001	Finland	Helsinki	60.2258	24.9937	Europe & Central Asia	2019	2019-12-04	ERS22875130	ERX13548924	ERP167630	Illumina NovaSeq 6000	wastewater	wastewater metagenome
1011301	DTU_2021_1011301_1_MG_GL_NU_702_S0_L001	Greenland	Nuuk	64.1786	-51.7444	Europe & Central Asia	2020	2020-01-20	ERS22875131	ERX13548926	ERP167630	Illumina NovaSeq 6000	wastewater	wastewater metagenome
1011302	DTU_2021_1011302_1_MG_MT_GO_703_S0_L001	Malta	St.venera	36.0193	14.278	Middle East & North Africa	2020	2020-01-10	ERS22875132	ERX13548927	ERP167630	Illumina NovaSeq 6000	wastewater	wastewater metagenome
1011303	DTU_2021_1011303_1_MG_MT_XG_704_S0_L001	Malta	St.venera	35.881	14.5546	Middle East & North Africa	2020	2020-01-08	ERS22875133	ERX13548928	ERP167630	Illumina NovaSeq 6000	wastewater	wastewater metagenome
1011304	DTU_2021_1011304_1_MG_EC_QU_705_S0_L001	Ecuador	Ambato	-0.304801	-78.5373	Latin America & Caribbean	2019	2019-12-25	ERS22875134	ERX13548929	ERP167630	Illumina NovaSeq 6000	wastewater	wastewater metagenome
1011305	DTU_2021_1011305_1_MG_EC_QU_2_706_S0_L001	Ecuador	Ambato	-0.304801	-78.5374	Latin America & Caribbean	2019	2019-12-25	ERS22875135	ERX13548931	ERP167630	Illumina NovaSeq 6000	wastewater	wastewater metagenome
1011306	DTU_2021_1011306_1_MG_EC_AM_707_S0_L001	Ecuador	Ambato	-1.25324	-78.605	Latin America & Caribbean	2020	2020-01-27	ERS22875136	ERX13548933	ERP167630	Illumina NovaSeq 6000	wastewater	wastewater metagenome
1011307	DTU_2021_1011307_1_MG_EC_LA_708_S0_L001	Ecuador	Ambato	-0.93995	-78.614	Latin America & Caribbean	2020	2020-01-19	ERS22875137	ERX13548934	ERP167630	Illumina NovaSeq 6000	wastewater	wastewater metagenome
1011308	DTU_2021_1011308_1_MG_EC_GY_709_S0_L001	Ecuador	Ambato	-2.14183	-79.9669	Latin America & Caribbean	2020	2020-01-09	ERS22875138	ERX13548936	ERP167630	Illumina NovaSeq 6000	wastewater	wastewater metagenome
1011309	DTU_2021_1011309_1_MG_EC_GU_710_S0_L001	Ecuador	Ambato	-1.59561	-78.9964	Latin America & Caribbean	2020	2020-01-01	ERS22875139	ERX13548956	ERP167630	Illumina NovaSeq 6000	wastewater	wastewater metagenome
1011310	DTU_2021_1011310_1_MG_EC_EC_711_S0_L001	Ecuador	Ambato	-1.42845	-79.2879	Latin America & Caribbean	2019	2019-12-30	ERS22875140	ERX13548957	ERP167630	Illumina NovaSeq 6000	wastewater	wastewater metagenome
1011311	DTU_2021_1011311_1_MG_US_SE_712_S0_L001	United States of America	Seattle	47.6	-122.33	North America	2020	2020-01-02	ERS22875141	ERX13548962	ERP167630	Illumina NovaSeq 6000	wastewater	wastewater metagenome
1011312	DTU_2021_1011312_1_MG_NG_IH_713_S0_L001	Nigeria	Ilishan -Remo	6.89234	3.71368	Sub-Saharan Africa	2020	2020-02-05	ERS22875142	ERX13548969	ERP167630	Illumina NovaSeq 6000	wastewater	wastewater metagenome
1011313	DTU_2021_1011313_1_MG_NG_SA_714_S0_L001	Nigeria	Ilishan-Remo	6.82253	3.64147	Sub-Saharan Africa	2020	2020-02-05	ERS22875143	ERX13548973	ERP167630	Illumina NovaSeq 6000	wastewater	wastewater metagenome
1011314	DTU_2021_1011314_1_MG_GH_TI_715_S0_L001	Ghana	Sekondi-Takoradi	4.9762	-1.70006	Sub-Saharan Africa	2020	2020-01-07	ERS22875144	ERX13548978	ERP167630	Illumina NovaSeq 6000	wastewater	wastewater metagenome
1011315	DTU_2021_1011315_1_MG_NG_OS_717_S0_L001	Nigeria	Osun	7.75889	4.56167	Sub-Saharan Africa	2020	2020-01-24	ERS22875145	ERX13548983	ERP167630	Illumina NovaSeq 6000	wastewater	wastewater metagenome
1011316	DTU_2021_1011316_1_MG_NZ_CH_718_S0_L001	New Zealand	Christchurch	-43.5225	172.696	East Asia & Pacific	2020	2020-01-07	ERS22875146	ERX13548987	ERP167630	Illumina NovaSeq 6000	wastewater	wastewater metagenome
1011317	DTU_2021_1011317_1_MG_NG_KI_719_S0_L001	Nigeria	Abuja	8.84532	7.87683	Sub-Saharan Africa	2020	2020-01-31	ERS22875147	ERX13548992	ERP167630	Illumina NovaSeq 6000	wastewater	wastewater metagenome
1011318	DTU_2021_1011318_1_MG_NG_MI_720_S0_L001	Nigeria	Abuja	9.61871	6.54758	Sub-Saharan Africa	2020	2020-01-28	ERS22875148	ERX13548993	ERP167630	Illumina NovaSeq 6000	wastewater	wastewater metagenome
1011319	DTU_2021_1011319_1_MG_IT_TO_721_S0_L001	Italy	Rome	45.1351	7.79306	Europe & Central Asia	2019	2019-12-18	ERS22875149	ERX13548995	ERP167630	Illumina NovaSeq 6000	wastewater	wastewater metagenome
1011320	DTU_2021_1011320_1_MG_IT_NA_722_S0_L001	Italy	Rome	40.865	14.3093	Europe & Central Asia	2020	2020-01-15	ERS22875150	ERX13548996	ERP167630	Illumina NovaSeq 6000	wastewater	wastewater metagenome
1011321	DTU_2021_1011321_1_MG_IT_MI_723_S0_L001	Italy	Rome	45.4255	9.22127	Europe & Central Asia	2019	2019-01-19	ERS22875151	ERX13548997	ERP167630	Illumina NovaSeq 6000	wastewater	wastewater metagenome
1011322	DTU_2021_1011322_1_MG_IT_MI_2_724_S0_L001	Italy	Rome	45.3929	9.18384	Europe & Central Asia	2019	2019-01-19	ERS22875152	ERX13548999	ERP167630	Illumina NovaSeq 6000	wastewater	wastewater metagenome
1011323	DTU_2021_1011323_1_MG_NP_KA_725_S0_L001	Nepal	Kathmandu	27.7	85.3	South Asia	2019	2019-01-31	ERS22875153	ERX13549001	ERP167630	Illumina NovaSeq 6000	wastewater	wastewater metagenome
1011324	DTU_2021_1011324_1_MG_BH_MA_726_S0_L001	Bahrain	Manama	26.1948	50.5554	Middle East & North Africa	2019	2019-12-29	ERS22875154	ERX13549002	ERP167630	Illumina NovaSeq 6000	wastewater	wastewater metagenome
1011325	DTU_2021_1011325_1_MG_ZA_PR_727_S0_L001	South Africa	Johannesburg	-26.21	28.05	Sub-Saharan Africa	2020	2020-01-22	ERS22875155	ERX13549006	ERP167630	Illumina NovaSeq 6000	wastewater	wastewater metagenome
1011326	DTU_2021_1011326_1_MG_KM_MO_728_S0_L001	Comoros	Moroni	-11.6913	43.2559	Sub-Saharan Africa	2020	2020-01-18	ERS22875156	ERX13549008	ERP167630	Illumina NovaSeq 6000	wastewater	wastewater metagenome
1011327	DTU_2021_1011327_1_MG_PY_AS_729_S0_L001	Paraguay	Asuncion	-25.2797	-57.5881	Latin America & Caribbean	2020	2020-01-31	ERS22875157	ERX13549010	ERP167630	Illumina NovaSeq 6000	wastewater	wastewater metagenome
1011328	DTU_2021_1011328_1_MG_MG_AN_2_730_S0_L001	Madagascar	Antananarivo	-18.9146	47.5232	Sub-Saharan Africa	2019	2019-12-17	ERS22875158	ERX13549013	ERP167630	Illumina NovaSeq 6000	wastewater	wastewater metagenome
1011329	DTU_2021_1011329_1_MG_LU_LU_731_S0_L001	Luxembourg	Esch-Sur-Alzette	49.6515	6.13061	Europe & Central Asia	2019	2019-12-17	ERS22875159	ERX13549052	ERP167630	Illumina NovaSeq 6000	wastewater	wastewater metagenome
1011330	DTU_2021_1011330_1_MG_GB_OX_732_S0_L001	United Kingdom	Oxford	51.75	-1.26	Europe & Central Asia	2019	2019-12-05	ERS22875160	ERX13549055	ERP167630	Illumina NovaSeq 6000	wastewater	wastewater metagenome
1011331	DTU_2021_1011331_1_MG_CL_CO_733_S0_L001	Chile	Concepcion	-36.805	-73.1057	Latin America & Caribbean	2020	2020-02-12	ERS22875161	ERX13549059	ERP167630	Illumina NovaSeq 6000	wastewater	wastewater metagenome
1011332	DTU_2021_1011332_1_MG_BR_PA_734_S0_L001	Brazil		30.0959	51.126	Latin America & Caribbean	2020	2020-01-28	ERS22875162	ERX13549063	ERP167630	Illumina NovaSeq 6000	wastewater	wastewater metagenome
1011333	DTU_2021_1011333_1_MG_NG_LA_735_S0_L001	Nigeria	Ibadan	7.40848	3.89629	Sub-Saharan Africa	2020	2020-01-23	ERS22875163	ERX13549071	ERP167630	Illumina NovaSeq 6000	wastewater	wastewater metagenome
1011334	DTU_2021_1011334_1_MG_CL_MO_736_S117_L001	Chile	Colina	-35.0925	-71.3121	Latin America & Caribbean	2020	2020-01-28	ERS22875164	ERX13549076	ERP167630	Illumina NovaSeq 6000	wastewater	wastewater metagenome
1011335	DTU_2021_1011335_1_MG_CL_BU_737_S0_L001	Chile	Colina	-33.7509	-70.8077	Latin America & Caribbean	2020	2020-01-29	ERS22875165	ERX13549080	ERP167630	Illumina NovaSeq 6000	wastewater	wastewater metagenome
1011336	DTU_2021_1011336_1_MG_CL_PE_738_S0_L001	Chile	Colina	-33.8372	-70.7436	Latin America & Caribbean	2020	2020-01-29	ERS22875166	ERX13549081	ERP167630	Illumina NovaSeq 6000	wastewater	wastewater metagenome
1011337	DTU_2021_1011337_1_MG_GH_KU_739_S0_L001	Ghana	Kumasi	6.7	-1.62	Sub-Saharan Africa	2020	2020-01-28	ERS22875167	ERX13549083	ERP167630	Illumina NovaSeq 6000	wastewater	wastewater metagenome
1011338	DTU_2021_1011338_1_MG_SD_KH_740_S0_L001	Sudan	Khartoum	15.5092	32.5481	Sub-Saharan Africa	2020	2020-01-15	ERS22875168	ERX13549095	ERP167630	Illumina NovaSeq 6000	wastewater	wastewater metagenome
1011339	DTU_2021_1011339_1_MG_MX_MC_741_S0_L001	Mexico	Mexico	19.9544	-99.2978	Latin America & Caribbean	2019	2019-12-11	ERS22875169	ERX13549101	ERP167630	Illumina NovaSeq 6000	wastewater	wastewater metagenome
1011340	DTU_2021_1011340_1_MG_NG_IB_742_S0_L001	Nigeria	Ibadan	7.43695	3.89258	Sub-Saharan Africa	2020	2020-01-28	ERS22875170	ERX13549174	ERP167630	Illumina NovaSeq 6000	wastewater	wastewater metagenome
1011341	DTU_2021_1011341_1_MG_NG_IL_743_S0_L001	Nigeria	Ilorin	8.49156	4.67394	Sub-Saharan Africa	2020	2020-02-10	ERS22875171	ERX13549179	ERP167630	Illumina NovaSeq 6000	wastewater	wastewater metagenome
1011342	DTU_2021_1011342_1_MG_GB_BL_744_S0_L001	United Kingdom	Lisburn	54.372	-5.5437	Europe & Central Asia	2020	2020-01-30	ERS22875172	ERX13549181	ERP167630	Illumina NovaSeq 6000	wastewater	wastewater metagenome
1011343	DTU_2021_1011343_1_MG_PT_PE_745_S0_L001	Portugal	Peniche	39.35	-9.38	Europe & Central Asia	2020	2020-01-08	ERS22875173	ERX13549270	ERP167630	Illumina NovaSeq 6000	wastewater	wastewater metagenome
1011344	DTU_2021_1011344_1_MG_PT_LO_746_S0_L001	Portugal	Peniche	39.35	-9.38	Europe & Central Asia	2020	2020-01-16	ERS22875174	ERX13549273	ERP167630	Illumina NovaSeq 6000	wastewater	wastewater metagenome
1011346	DTU_2021_1011346_1_MG_RS_BE_748_S66_L001	Serbia	Belgrade	44.7963	20.4359	Europe & Central Asia	2019	2019-11-20	ERS22875175	ERX13549307	ERP167630	Illumina NovaSeq 6000	wastewater	wastewater metagenome
1011347	DTU_2021_1011347_1_MG_RS_BE_2_749_S0_L001	Serbia	Belgrade	44.8078	20.4559	Europe & Central Asia	2019	2019-11-20	ERS22875176	ERX13549314	ERP167630	Illumina NovaSeq 6000	wastewater	wastewater metagenome
1011348	DTU_2021_1011348_1_MG_RS_BE_3_750_S0_L001	Serbia	Belgrade	44.8729	20.3228	Europe & Central Asia	2019	2019-11-20	ERS22875177	ERX13549317	ERP167630	Illumina NovaSeq 6000	wastewater	wastewater metagenome
1011349	DTU_2021_1011349_1_MG_RS_BE_4_751_S0_L001	Serbia	Belgrade	44.8366	20.4173	Europe & Central Asia	2019	2019-11-20	ERS22875178	ERX13549320	ERP167630	Illumina NovaSeq 6000	wastewater	wastewater metagenome
1011350	DTU_2021_1011350_1_MG_RS_NS_752_S0_L001	Serbia	Belgrade	45.2511	19.8547	Europe & Central Asia	2019	2019-11-26	ERS22875179	ERX13549336	ERP167630	Illumina NovaSeq 6000	wastewater	wastewater metagenome
1011351	DTU_2021_1011351_1_MG_RS_NS_4_755_S0_L001	Serbia	Belgrade	45.2627	19.8562	Europe & Central Asia	2019	2019-11-26	ERS22875180	ERX13549341	ERP167630	Illumina NovaSeq 6000	wastewater	wastewater metagenome
1011352	DTU_2021_1011352_1_MG_NZ_NE_756_S211_L002	New Zealand	Nelson	-41.297	173.178	East Asia & Pacific	2020	2020-02-20	ERS22875181	ERX13549345	ERP167630	Illumina NovaSeq 6000	wastewater	wastewater metagenome
1011353	DTU_2021_1011353_1_MG_NZ_NE_2_757_S0_L001	New Zealand	Nelson	-41.2035	173.324	East Asia & Pacific	2020	2020-03-12	ERS22875182	ERX13549349	ERP167630	Illumina NovaSeq 6000	wastewater	wastewater metagenome
1011354	DTU_2021_1011354_1_MG_ME_PO_758_S0_L001	Montenegro	Podgorica	42.4346	19.2337	Europe & Central Asia	2019	2019-12-25	ERS22875183	ERX13549357	ERP167630	Illumina NovaSeq 6000	wastewater	wastewater metagenome
1011355	DTU_2021_1011355_1_MG_DE_BE_759_S0_L001	Germany	Berlin	52.5313	13.223	Europe & Central Asia	2020	2020-01-16	ERS22875184	ERX13549362	ERP167630	Illumina NovaSeq 6000	wastewater	wastewater metagenome
1011356	DTU_2021_1011356_1_MG_IL_SO_760_S0_L001	Israel	Jerusalem	31.7576	35.1048	Middle East & North Africa	2020	2020-03-08	ERS22875185	ERX13549369	ERP167630	Illumina NovaSeq 6000	wastewater	wastewater metagenome
1011357	DTU_2021_1011357_1_MG_NZ_CH_2_761_S0_L001	New Zealand	Christchurch	-43.53	172.64	East Asia & Pacific	2020	2020-01-22	ERS22875186	ERX13549375	ERP167630	Illumina NovaSeq 6000	wastewater	wastewater metagenome
1011358	DTU_2021_1011358_1_MG_MW_MU_762_S0_L001	Malawi	Blantyre	-15.7881	35.0018	Sub-Saharan Africa	2020	2020-01-19	ERS22875187	ERX13549378	ERP167630	Illumina NovaSeq 6000	wastewater	wastewater metagenome
1011359	DTU_2021_1011359_1_MG_MW_MM_764_S70_L001	Malawi	Blantyre	-15.7881	35.0018	Sub-Saharan Africa	2020	2020-01-17	ERS22875188	ERX13549392	ERP167630	Illumina NovaSeq 6000	wastewater	wastewater metagenome
1011360	DTU_2021_1011360_1_MG_MW_CA_765_S0_L001	Malawi	Blantyre	-15.7881	35.0018	Sub-Saharan Africa	2020	2020-01-16	ERS22875189	ERX13549395	ERP167630	Illumina NovaSeq 6000	wastewater	wastewater metagenome
1011361	DTU_2021_1011361_1_MG_MW_KH_766_S0_L001	Malawi	Blantyre	-15.7881	35.0018	Sub-Saharan Africa	2020	2020-01-15	ERS22875190	ERX13549400	ERP167630	Illumina NovaSeq 6000	wastewater	wastewater metagenome
1011362	DTU_2021_1011362_1_MG_SK_BR_767_S212_L002	Slovakia	Bratislava	48.155	17.2156	Europe & Central Asia	2020	2020-01-15	ERS22875191	ERX13549404	ERP167630	Illumina NovaSeq 6000	wastewater	wastewater metagenome
1011363	DTU_2021_1011363_1_MG_GH_AC_861_S0_L001	Ghana	Accra	5.55564	-0.230848	Sub-Saharan Africa	2020	2020-01-17	ERS22875192	ERX13549409	ERP167630	Illumina NovaSeq 6000	wastewater	wastewater metagenome
1011364	DTU_2021_1011364_1_MG_GH_TE_862_S0_L001	Ghana	Accra	5.6262	0.00757	Sub-Saharan Africa	2020	2020-01-17	ERS22875193	ERX13549413	ERP167630	Illumina NovaSeq 6000	wastewater	wastewater metagenome
1011365	DTU_2021_1011365_1_MG_CR_SJ_867_S118_L001	Costa Rica	San Jose	9.96164	-84.138	Latin America & Caribbean	2020	2020-03-04	ERS22875194	ERX13549424	ERP167630	Illumina NovaSeq 6000	wastewater	wastewater metagenome
1011366	DTU_2021_1011366_1_MG_MY_IH_898_S0_L001	Malaysia	Bedong	5.73	100.51	East Asia & Pacific	2019	2019-12-16	ERS22875195	ERX13549428	ERP167630	Illumina NovaSeq 6000	wastewater	wastewater metagenome
1011367	DTU_2021_1011367_1_MG_MY_PN_899_S0_L001	Malaysia	Bedong	5.73	100.51	East Asia & Pacific	2019	2019-12-16	ERS22875196	ERX13549441	ERP167630	Illumina NovaSeq 6000	wastewater	wastewater metagenome
1011368	DTU_2021_1011368_1_MG_MY_KL_900_S0_L001	Malaysia	Bedong	5.73	100.51	East Asia & Pacific	2020	2020-01-19	ERS22875197	ERX13549446	ERP167630	Illumina NovaSeq 6000	wastewater	wastewater metagenome
1011369	DTU_2021_1011369_1_MG_MY_PB_901_S0_L001	Malaysia	Bedong	5.73	100.51	East Asia & Pacific	2020	2020-01-17	ERS22875198	ERX13549450	ERP167630	Illumina NovaSeq 6000	wastewater	wastewater metagenome
1011370	DTU_2021_1011370_1_MG_NZ_DU_932_S30_L001	New Zealand	Dunedin	-45.9045	170.521	East Asia & Pacific	2020	2020-03-25	ERS22875199	ERX13549454	ERP167630	Illumina NovaSeq 6000	wastewater	wastewater metagenome
1011371	DTU_2021_1011371_1_MG_AT_VI_768_S0_L001	Austria	Vienna	48	16	Europe & Central Asia	2020	2020-10-06	ERS22875200	ERX13549458	ERP167630	Illumina NovaSeq 6000	wastewater	wastewater metagenome
1011372	DTU_2021_1011372_1_MG_SE_GO_769_S213_L002	Sweden	Gothenburg	57.71	11.97	Europe & Central Asia	2020	2020-10-04	ERS22875201	ERX13549463	ERP167630	Illumina NovaSeq 6000	wastewater	wastewater metagenome
1011373	DTU_2021_1011373_1_MG_DZ_BC_770_S0_L001	Algeria	Batna	35.575	6.18221	Middle East & North Africa	2020	2020-10-22	ERS22875202	ERX13549465	ERP167630	Illumina NovaSeq 6000	wastewater	wastewater metagenome
1011374	DTU_2021_1011374_1_MG_AU_SY_1_771_S0_L001	Australia	Sydney	-33.8651	151.21	East Asia & Pacific	2020	2020-10-12	ERS22875203	ERX13549472	ERP167630	Illumina NovaSeq 6000	wastewater	wastewater metagenome
1011375	DTU_2021_1011375_1_MG_AU_SY_2_772_S0_L001	Australia	Sydney	-33.8651	151.21	East Asia & Pacific	2020	2020-10-12	ERS22875204	ERX13549478	ERP167630	Illumina NovaSeq 6000	wastewater	wastewater metagenome
1011376	DTU_2021_1011376_1_MG_AU_SY_3_773_S0_L001	Australia	Sydney	-33.8651	151.21	East Asia & Pacific	2020	2020-10-12	ERS22875205	ERX13549483	ERP167630	Illumina NovaSeq 6000	wastewater	wastewater metagenome
1011377	DTU_2021_1011377_1_MG_AU_SY_4_774_S0_L001	Australia	Sydney	-33.8651	151.21	East Asia & Pacific	2020	2020-10-12	ERS22875206	ERX13549485	ERP167630	Illumina NovaSeq 6000	wastewater	wastewater metagenome
1011378	DTU_2021_1011378_1_MG_AU_WO_1_775_S36_L001	Australia	Wollongong	-34.4248	150.893	East Asia & Pacific	2020	2020-10-13	ERS22875207	ERX13549486	ERP167630	Illumina NovaSeq 6000	wastewater	wastewater metagenome
1011379	DTU_2021_1011379_1_MG_AU_WO_2_776_S0_L001	Australia	Wollongong	-34.4248	150.893	East Asia & Pacific	2020	2020-10-13	ERS22875208	ERX13549491	ERP167630	Illumina NovaSeq 6000	wastewater	wastewater metagenome
1011380	DTU_2021_1011380_1_MG_AU_WO_3_777_S0_L001	Australia	Wollongong	-34.4248	150.893	East Asia & Pacific	2020	2020-10-13	ERS22875209	ERX13549495	ERP167630	Illumina NovaSeq 6000	wastewater	wastewater metagenome
1011381	DTU_2021_1011381_1_MG_KR_DA_778_S214_L002	South Korea	Daejeon	36.3879	127.409	East Asia & Pacific	2020	2020-10-28	ERS22875210	ERX13549499	ERP167630	Illumina NovaSeq 6000	wastewater	wastewater metagenome
1011382	DTU_2021_1011382_1_MG_NO_OS_779_S38_L001	Norway	Oslo	60	11	Europe & Central Asia	2020	2020-10-23	ERS22875211	ERX13549503	ERP167630	Illumina NovaSeq 6000	wastewater	wastewater metagenome
1011383	DTU_2021_1011383_1_MG_SA_KA_780_S0_L001	Saudi Arabia	Kaust	22.28	39.11	Middle East & North Africa	2020	2020-10-11	ERS22875212	ERX13549504	ERP167630	Illumina NovaSeq 6000	wastewater	wastewater metagenome
1011384	DTU_2021_1011384_1_MG_GB_FA_781_S0_L001	United Kingdom	Falmouth	50.1513	-5.04844	Europe & Central Asia	2020	2020-10-26	ERS22875213	ERX13549507	ERP167630	Illumina NovaSeq 6000	wastewater	wastewater metagenome
1011385	DTU_2021_1011385_1_MG_GB_CA_782_S0_L001	United Kingdom	Camborne	50	-5	Europe & Central Asia	2020	2020-10-26	ERS22875214	ERX13549509	ERP167630	Illumina NovaSeq 6000	wastewater	wastewater metagenome
1011386	DTU_2021_1011386_1_MG_HR_ZA_783_S0_L001	Croatia	Zagreb	46	16	Europe & Central Asia	2020	2020-11-05	ERS22875215	ERX13549512	ERP167630	Illumina NovaSeq 6000	wastewater	wastewater metagenome
1011387	DTU_2021_1011387_1_MG_NG_AB_2_784_S0_L001	Nigeria	Abuja	9.01106	7.53883	Sub-Saharan Africa	2020	2020-11-02	ERS22875216	ERX13549517	ERP167630	Illumina NovaSeq 6000	wastewater	wastewater metagenome
1011388	DTU_2021_1011388_1_MG_NG_NS_785_S0_L001	Nigeria	New Karu	8.99	7.57	Sub-Saharan Africa	2020	2020-10-31	ERS22875217	ERX13549521	ERP167630	Illumina NovaSeq 6000	wastewater	wastewater metagenome
1011389	DTU_2021_1011389_1_MG_TW_TA_786_S0_L001	Taiwan	Taipei	25.0662	121.574	East Asia & Pacific	2020	2020-11-03	ERS22875218	ERX13549524	ERP167630	Illumina NovaSeq 6000	wastewater	wastewater metagenome
1011390	DTU_2021_1011390_1_MG_DE_DR_787_S0_L001	Germany	Dresden	51.0617	13.7089	Europe & Central Asia	2020	2020-10-22	ERS22875219	ERX13549526	ERP167630	Illumina NovaSeq 6000	wastewater	wastewater metagenome
1011391	DTU_2021_1011391_1_MG_IE_GA_788_S0_L001	Ireland	Galway	53.3	53.3	Europe & Central Asia	2020	2020-11-05	ERS22875220	ERX13549527	ERP167630	Illumina NovaSeq 6000	wastewater	wastewater metagenome
1011392	DTU_2021_1011392_1_MG_CZ_BR_789_S0_L001	Czechia	Brno	49.19	16.61	Europe & Central Asia	2020	2020-11-04	ERS22875221	ERX13549530	ERP167630	Illumina NovaSeq 6000	wastewater	wastewater metagenome
1011393	DTU_2021_1011393_1_MG_CZ_PR_790_S0_L001	Czechia	Praha	50	14	Europe & Central Asia	2020	2020-10-09	ERS22875222	ERX13549538	ERP167630	Illumina NovaSeq 6000	wastewater	wastewater metagenome
1011394	DTU_2021_1011394_1_MG_FR_NA_791_S0_L001	France	Nantes	47.218	-1.58	Europe & Central Asia	2020	2020-11-03	ERS22875223	ERX13549542	ERP167630	Illumina NovaSeq 6000	wastewater	wastewater metagenome
1011395	DTU_2021_1011395_1_MG_FR_SA_792_S0_L001	France	Saint-Philibert	47.2002	1.714	Europe & Central Asia	2020	2020-10-26	ERS22875224	ERX13549543	ERP167630	Illumina NovaSeq 6000	wastewater	wastewater metagenome
1011396	DTU_2021_1011396_1_MG_MD_OR_793_S0_L001	Moldova	Orhei	47.3726	28.8405	Europe & Central Asia	2020	2020-11-05	ERS22875225	ERX13549547	ERP167630	Illumina NovaSeq 6000	wastewater	wastewater metagenome
1011397	DTU_2021_1011397_1_MG_MD_CA_794_S0_L001	Moldova	Cahul	45.91	28.2	Europe & Central Asia	2020	2020-11-10	ERS22875226	ERX13549549	ERP167630	Illumina NovaSeq 6000	wastewater	wastewater metagenome
1011398	DTU_2021_1011398_1_MG_MD_BA_795_S0_L001	Moldova	Balti	47.7663	27.9588	Europe & Central Asia	2020	2020-11-04	ERS22875227	ERX13549555	ERP167630	Illumina NovaSeq 6000	wastewater	wastewater metagenome
1011399	DTU_2021_1011399_1_MG_MD_ED_796_S0_L001	Moldova	Edinet	48.17	27.3	Europe & Central Asia	2020	2020-11-06	ERS22875228	ERX13549559	ERP167630	Illumina NovaSeq 6000	wastewater	wastewater metagenome
1011400	DTU_2021_1011400_1_MG_MD_CO_797_S0_L001	Moldova	Comrat	46.29	28.66	Europe & Central Asia	2020	2020-11-05	ERS22875229	ERX13549562	ERP167630	Illumina NovaSeq 6000	wastewater	wastewater metagenome
1011401	DTU_2021_1011401_1_MG_MD_UN_798_S0_L001	Moldova	Ungheni	47.1235	27.8583	Europe & Central Asia	2020	2020-11-04	ERS22875230	ERX13549563	ERP167630	Illumina NovaSeq 6000	wastewater	wastewater metagenome
1011402	DTU_2021_1011402_1_MG_MD_CI_799_S0_L001	Moldova	Causeni	46.64	29.41	Europe & Central Asia	2020	2020-11-03	ERS22875231	ERX13549565	ERP167630	Illumina NovaSeq 6000	wastewater	wastewater metagenome
1011403	DTU_2021_1011403_1_MG_MD_CH_800_S0_L001	Moldova	Chisinau	47.02	28.83	Europe & Central Asia	2020	2020-11-05	ERS22875232	ERX13549569	ERP167630	Illumina NovaSeq 6000	wastewater	wastewater metagenome
1011404	DTU_2021_1011404_1_MG_MD_HI_801_S0_L001	Moldova	Hincesti	46.8057	28.6213	Europe & Central Asia	2020	2020-11-12	ERS22875233	ERX13549575	ERP167630	Illumina NovaSeq 6000	wastewater	wastewater metagenome
1011405	DTU_2021_1011405_1_MG_MD_SO_802_S0_L001	Moldova	Soroca	48.1438	28.3557	Europe & Central Asia	2020	2020-11-06	ERS22875234	ERX13549603	ERP167630	Illumina NovaSeq 6000	wastewater	wastewater metagenome
1011406	DTU_2021_1011406_1_MG_US_BO_1_803_S0_L001	United States of America	Boston	42.3606	-71.058	North America	2020	2020-11-05	ERS22875235	ERX13549605	ERP167630	Illumina NovaSeq 6000	wastewater	wastewater metagenome
1011407	DTU_2021_1011407_1_MG_US_BO_2_804_S0_L001	United States of America	Boston	42.3606	-71.058	North America	2020	2020-11-05	ERS22875236	ERX13549607	ERP167630	Illumina NovaSeq 6000	wastewater	wastewater metagenome
1011408	DTU_2021_1011408_1_MG_BA_BL_805_S0_L001	Bosnia and Herz.	Banja Luka	44.77	17.19	Europe & Central Asia	2020	2020-10-16	ERS22875237	ERX13549609	ERP167630	Illumina NovaSeq 6000	wastewater	wastewater metagenome
1011409	DTU_2021_1011409_1_MG_GR_MA_806_S0_L001	Greece	Markopoulo	37.8677	23.935	Europe & Central Asia	2020	2020-11-16	ERS22875238	ERX13549611	ERP167630	Illumina NovaSeq 6000	wastewater	wastewater metagenome
1011410	DTU_2021_1011410_1_MG_RS_BE_1_807_S0_L001	Serbia	Belgrade	44.8123	20.493	Europe & Central Asia	2020	2020-11-02	ERS22875239	ERX13549615	ERP167630	Illumina NovaSeq 6000	wastewater	wastewater metagenome
1011411	DTU_2021_1011411_1_MG_RS_BE_2_808_S0_L001	Serbia	Belgrade	44.8221	20.5078	Europe & Central Asia	2020	2020-11-02	ERS22875240	ERX13549621	ERP167630	Illumina NovaSeq 6000	wastewater	wastewater metagenome
1011412	DTU_2021_1011412_1_MG_RS_NS_1_809_S16_L001	Serbia	Novi Sad	45.2511	19.8547	Europe & Central Asia	2020	2020-11-03	ERS22875241	ERX13549624	ERP167630	Illumina NovaSeq 6000	wastewater	wastewater metagenome
1011413	DTU_2021_1011413_1_MG_RS_NS_2_810_S0_L001	Serbia	Novi Sad	45.2627	19.8562	Europe & Central Asia	2020	2020-11-03	ERS22875242	ERX13549625	ERP167630	Illumina NovaSeq 6000	wastewater	wastewater metagenome
1011414	DTU_2021_1011414_1_MG_RS_SU_811_S0_L001	Serbia	Subotica	46.0822	19.6974	Europe & Central Asia	2020	2020-10-21	ERS22875243	ERX13549629	ERP167630	Illumina NovaSeq 6000	wastewater	wastewater metagenome
1011415	DTU_2021_1011415_1_MG_RS_ZR_812_S0_L001	Serbia	Zrenjanin	45.3817	20.3878	Europe & Central Asia	2020	2020-10-21	ERS22875244	ERX13549633	ERP167630	Illumina NovaSeq 6000	wastewater	wastewater metagenome
1011416	DTU_2021_1011416_1_MG_RS_KR_813_S0_L001	Serbia	Kraljevo	43.7206	20.6945	Europe & Central Asia	2020	2020-10-30	ERS22875245	ERX13549638	ERP167630	Illumina NovaSeq 6000	wastewater	wastewater metagenome
1011417	DTU_2021_1011417_1_MG_ES_MA_814_S0_L001	Spain	Madrid	40.3689	3.68016	Europe & Central Asia	2020	2020-11-11	ERS22875246	ERX13550818	ERP167630	Illumina NovaSeq 6000	wastewater	wastewater metagenome
1011418	DTU_2021_1011418_1_MG_PL_PL_815_S0_L001	Poland	Pulawy	51.448	21.9517	Europe & Central Asia	2020	2020-11-17	ERS22875247	ERX13551407	ERP167630	Illumina NovaSeq 6000	wastewater	wastewater metagenome
1011419	DTU_2021_1011419_1_MG_ZA_PR_816_S0_L001	South Africa	Pretoria	-26	28	Sub-Saharan Africa	2020	2020-11-02	ERS22875248	ERX13551995	ERP167630	Illumina NovaSeq 6000	wastewater	wastewater metagenome
1011420	DTU_2021_1011420_1_MG_SI_LJ_817_S0_L001	Slovenia	Ljubljana	46.05	14.5069	Europe & Central Asia	2020	2020-11-25	ERS22875249	ERX13551998	ERP167630	Illumina NovaSeq 6000	wastewater	wastewater metagenome
1011421	DTU_2021_1011421_1_MG_PT_LI_818_S62_L001	Portugal	Lisbon	38.71	-9.14	Europe & Central Asia	2020	2020-11-26	ERS22875250	ERX13552001	ERP167630	Illumina NovaSeq 6000	wastewater	wastewater metagenome
1011422	DTU_2021_1011422_1_MG_CL_PE_819_S215_L002	Chile	Paine	-33.8372	-70.7436	Latin America & Caribbean	2020	2020-11-25	ERS22875251	ERX13552007	ERP167630	Illumina NovaSeq 6000	wastewater	wastewater metagenome
1011423	DTU_2021_1011423_1_MG_CL_BU_820_S203_L002	Chile	Colina	-33.8372	-70.8077	Latin America & Caribbean	2020	2020-11-25	ERS22875252	ERX13552012	ERP167630	Illumina NovaSeq 6000	wastewater	wastewater metagenome
1011424	DTU_2021_1011424_1_MG_CL_SA_1_821_S0_L001	Chile	Santiago	-33	-71	Latin America & Caribbean	2020	2020-11-24	ERS22875253	ERX13552014	ERP167630	Illumina NovaSeq 6000	wastewater	wastewater metagenome
1011425	DTU_2021_1011425_1_MG_CL_SA_3_822_S0_L001	Chile	Santiago	-33	-71	Latin America & Caribbean	2020	2020-11-24	ERS22875254	ERX13552015	ERP167630	Illumina NovaSeq 6000	wastewater	wastewater metagenome
1011426	DTU_2021_1011426_1_MG_BW_GA_823_S0_L001	Botswana	Gaborone	-24.66	25.91	Sub-Saharan Africa	2020	2020-11-05	ERS22875255	ERX13552019	ERP167630	Illumina NovaSeq 6000	wastewater	wastewater metagenome
1011427	DTU_2021_1011427_1_MG_GH_TI_824_S0_L001	Ghana	Sekondi-Takoradi	4.9762	-1.70006	Sub-Saharan Africa	2020	2020-11-27	ERS22875256	ERX13552020	ERP167630	Illumina NovaSeq 6000	wastewater	wastewater metagenome
1011428	DTU_2021_1011428_1_MG_TR_HA_825_S0_L001	Turkey	Hatay	36.2	36.16	Europe & Central Asia	2020	2020-11-30	ERS22875257	ERX13552025	ERP167630	Illumina NovaSeq 6000	wastewater	wastewater metagenome
1011429	DTU_2021_1011429_1_MG_CA_OT_826_S23_L004	Canada	Ottawa	45.42	-75.69	North America	2020	2020-11-07	ERS22875258	ERX13552031	ERP167630	Illumina NovaSeq 6000	wastewater	wastewater metagenome
1011430	DTU_2021_1011430_1_MG_CA_RE_827_S61_L004	Canada	Regina	50.45	-104.62	North America	2020	2020-10-29	ERS22875259	ERX13552034	ERP167630	Illumina NovaSeq 6000	wastewater	wastewater metagenome
1011431	DTU_2021_1011431_1_MG_CA_CA_828P1_S116_L003	Canada	Calgary	51.05	-114.06	North America	2020	2020-11-22	ERS22875260	ERX13552036	ERP167630	Illumina NovaSeq 6000	wastewater	wastewater metagenome
1011432	DTU_2021_1011432_1_MG_CA_DE_829_S62_L004	Canada	Delta	32.8	-90.81	North America	2020	2020-11-16	ERS22875261	ERX13552038	ERP167630	Illumina NovaSeq 6000	wastewater	wastewater metagenome
1011433	DTU_2021_1011433_1_MG_GL_NU_830_S67_L004	Greenland	Nuuk	64.1786	-51.7444	Europe & Central Asia	2020	2020-11-25	ERS22875262	ERX13552041	ERP167630	Illumina NovaSeq 6000	wastewater	wastewater metagenome
1011434	DTU_2021_1011434_1_MG_CH_BR_831_S43_L004	Switzerland	Bern	46.9611	7.43926	Europe & Central Asia	2020	2020-10-31	ERS22875263	ERX13552045	ERP167630	Illumina NovaSeq 6000	wastewater	wastewater metagenome
1011435	DTU_2021_1011435_1_MG_GR_TH_833_S68_L004	Greece	Thessaloniki	40.64	22.94	Europe & Central Asia	2020	2020-12-03	ERS22875264	ERX13552052	ERP167630	Illumina NovaSeq 6000	wastewater	wastewater metagenome
1011436	DTU_2021_1011436_1_MG_BJ_AC_835_S117_L003	Benin	Abomey-Calavi	6.45	2.36	Sub-Saharan Africa	2020	2020-11-10	ERS22875265	ERX13552053	ERP167630	Illumina NovaSeq 6000	wastewater	wastewater metagenome
1011437	DTU_2021_1011437_1_MG_HU_BU_1_840_S31_L004	Hungary	Budapest	47.48	19.15	Europe & Central Asia	2020	2020-10-19	ERS22875266	ERX13552055	ERP167630	Illumina NovaSeq 6000	wastewater	wastewater metagenome
1011438	DTU_2021_1011438_1_MG_HU_BU_2_841_S0_L001	Hungary	Budapest	47.48	19.15	Europe & Central Asia	2020	2020-10-20	ERS22875267	ERX13552058	ERP167630	Illumina NovaSeq 6000	wastewater	wastewater metagenome
1011439	DTU_2021_1011439_1_MG_HU_BU_3_842_S2_L004	Hungary	Budapest	47.48	19.15	Europe & Central Asia	2020	2020-10-20	ERS22875268	ERX13552061	ERP167630	Illumina NovaSeq 6000	wastewater	wastewater metagenome
1011440	DTU_2021_1011440_1_MG_GH_KU_843_S44_L004	Ghana	Kumasi	6.7	-1.62	Sub-Saharan Africa	2020	2020-11-27	ERS22875269	ERX13552063	ERP167630	Illumina NovaSeq 6000	wastewater	wastewater metagenome
1011441	DTU_2021_1011441_1_MG_IT_AN_845_S0_L001	Italy	Ancona	43.4874	13.395	Europe & Central Asia	2020	2020-11-18	ERS22875270	ERX13552069	ERP167630	Illumina NovaSeq 6000	wastewater	wastewater metagenome
1011442	DTU_2021_1011442_1_MG_IT_MA_846_S0_L001	Italy	Macerata	43.2635	13.5565	Europe & Central Asia	2020	2020-11-25	ERS22875271	ERX13552070	ERP167630	Illumina NovaSeq 6000	wastewater	wastewater metagenome
1011443	DTU_2021_1011443_1_MG_IT_FE_847_S13_L004	Italy	Fermo	43.1998	13.7871	Europe & Central Asia	2020	2020-11-18	ERS22875272	ERX13552073	ERP167630	Illumina NovaSeq 6000	wastewater	wastewater metagenome
1011444	DTU_2021_1011444_1_MG_IT_AP_848_S0_L001	Italy	Ascoli Piceno	42.9	13.6	Europe & Central Asia	2020	2020-11-18	ERS22875273	ERX13552077	ERP167630	Illumina NovaSeq 6000	wastewater	wastewater metagenome
1011445	DTU_2021_1011445_1_MG_NG_IM_849_S3_L004	Nigeria	Ilara Mokin	7.36509	5.1041	Sub-Saharan Africa	2020	2020-11-27	ERS22875274	ERX13552080	ERP167630	Illumina NovaSeq 6000	wastewater	wastewater metagenome
1011446	DTU_2021_1011446_1_MG_IT_RO_850_S66_L004	Italy	Rome	41.8193	12.4281	Europe & Central Asia	2020	2020-10-20	ERS22875275	ERX13552081	ERP167630	Illumina NovaSeq 6000	wastewater	wastewater metagenome
1011447	DTU_2021_1011447_1_MG_AT_GR_851_S45_L004	Austria	Graz	46.9969	15.4739	Europe & Central Asia	2020	2020-12-17	ERS22875276	ERX13552086	ERP167630	Illumina NovaSeq 6000	wastewater	wastewater metagenome
1011448	DTU_2021_1011448_1_MG_NG_LA_852_S0_L001	Nigeria	Lagos	6.46	3.39	Sub-Saharan Africa	2020	2020-11-19	ERS22875277	ERX13552088	ERP167630	Illumina NovaSeq 6000	wastewater	wastewater metagenome
1011449	DTU_2021_1011449_1_MG_IT_NO_853_S118_L003	Italy	Novara	45.58	8.55	Europe & Central Asia	2020	2020-11-23	ERS22875278	ERX13552092	ERP167630	Illumina NovaSeq 6000	wastewater	wastewater metagenome
1011450	DTU_2021_1011450_1_MG_IT_VE_854_S33_L004	Italy	Verbania	45.92	8.55	Europe & Central Asia	2020	2020-11-20	ERS22875279	ERX13552094	ERP167630	Illumina NovaSeq 6000	wastewater	wastewater metagenome
1011451	DTU_2021_1011451_1_MG_IT_CA_855_S46_L004	Italy	Cannobio	46.06	8.7	Europe & Central Asia	2020	2020-11-24	ERS22875280	ERX13552099	ERP167630	Illumina NovaSeq 6000	wastewater	wastewater metagenome
1011452	DTU_2021_1011452_1_MG_LV_LI_856_S47_L004	Latvia	Liepaja	56.5482	21.0153	Europe & Central Asia	2020	2020-10-21	ERS22875281	ERX13552104	ERP167630	Illumina NovaSeq 6000	wastewater	wastewater metagenome
1011453	DTU_2021_1011453_1_MG_LV_RI_857_S48_L004	Latvia	Riga	57	24	Europe & Central Asia	2020	2020-10-27	ERS22875282	ERX13552107	ERP167630	Illumina NovaSeq 6000	wastewater	wastewater metagenome
1011454	DTU_2021_1011454_1_MG_IN_KO_858_S49_L004	India	Kochi	9.97573	76.2775	South Asia	2020	2020-11-20	ERS22875283	ERX13552109	ERP167630	Illumina NovaSeq 6000	wastewater	wastewater metagenome
1011455	DTU_2021_1011455_1_MG_NG_IL_859_S0_L001	Nigeria	Ilorin	8.49578	4.61197	Sub-Saharan Africa	2020	2020-12-28	ERS22875284	ERX13552111	ERP167630	Illumina NovaSeq 6000	wastewater	wastewater metagenome
1011456	DTU_2021_1011456_1_MG_EG_KE_860_S50_L004	Egypt	Kafr Elshiekh	31.11	30.94	Middle East & North Africa	2021	2021-01-08	ERS22875285	ERX13552117	ERP167630	Illumina NovaSeq 6000	wastewater	wastewater metagenome
1011457	DTU_2021_1011457_1_MG_CM_YA_863_S51_L004	Cameroon	Yaonde	3.86	11.52	Sub-Saharan Africa	2020	2020-10-28	ERS22875286	ERX13552123	ERP167630	Illumina NovaSeq 6000	wastewater	wastewater metagenome
1011458	DTU_2021_1011458_1_MG_TT_SA_1_864_S34_L004	Trinidad and Tobago	Saint Augustine	10.6416	-61.4	Latin America & Caribbean	2020	2020-12-23	ERS22875287	ERX13552125	ERP167630	Illumina NovaSeq 6000	wastewater	wastewater metagenome
1011459	DTU_2021_1011459_1_MG_TT_SA_2_865_S0_L001	Trinidad and Tobago	Saint Augustine	10.6416	-61.4	Latin America & Caribbean	2020	2020-12-23	ERS22875288	ERX13552127	ERP167630	Illumina NovaSeq 6000	wastewater	wastewater metagenome
1011460	DTU_2021_1011460_1_MG_SG_JU_866_S52_L004	Singapore	Singapore	1.33774	103.753	East Asia & Pacific	2020	2020-12-23	ERS22875289	ERX13552129	ERP167630	Illumina NovaSeq 6000	wastewater	wastewater metagenome
1011461	DTU_2021_1011461_1_MG_PT_PO_868_S24_L004	Portugal	Porto	41	-9	Europe & Central Asia	2020	2020-11-24	ERS22875290	ERX13552132	ERP167630	Illumina NovaSeq 6000	wastewater	wastewater metagenome
1011462	DTU_2021_1011462_1_MG_NG_MA_869_S0_L001	Nigeria	Maiduguri	11.83	13.15	Sub-Saharan Africa	2021	2021-02-05	ERS22875291	ERX13552139	ERP167630	Illumina NovaSeq 6000	wastewater	wastewater metagenome
1011463	DTU_2021_1011463_1_MG_BD_DH_870_S22_L004	Bangladesh	Dhaka	23.76	90.38	South Asia	2021	2021-01-20	ERS22875292	ERX13552141	ERP167630	Illumina NovaSeq 6000	wastewater	wastewater metagenome
1011464	DTU_2021_1011464_1_MG_EC_QU_871_S25_L004	Ecuador	Quito	-0.22	-78.51	Latin America & Caribbean	2020	2020-12-26	ERS22875293	ERX13552145	ERP167630	Illumina NovaSeq 6000	wastewater	wastewater metagenome
1011465	DTU_2021_1011465_1_MG_EC_LA_872_S119_L003	Ecuador	Latacunga	-0.93	-78.62	Latin America & Caribbean	2020	2020-12-26	ERS22875294	ERX13552147	ERP167630	Illumina NovaSeq 6000	wastewater	wastewater metagenome
1011466	DTU_2021_1011466_1_MG_EC_AM_873_S53_L004	Ecuador	Ambato	-1.25324	-78.614	Latin America & Caribbean	2021	2021-01-13	ERS22875295	ERX13552149	ERP167630	Illumina NovaSeq 6000	wastewater	wastewater metagenome
1011467	DTU_2021_1011467_1_MG_EC_GU_874P1_S117_L003	Ecuador	Guaranda	-1.60333	-79.0018	Latin America & Caribbean	2021	2021-01-02	ERS22875296	ERX13552288	ERP167630	Illumina NovaSeq 6000	wastewater	wastewater metagenome
1011468	DTU_2021_1011468_1_MG_EC_GY_875_S26_L004	Ecuador	Guayaquil	-2.19	-79.89	Latin America & Caribbean	2020	2020-12-18	ERS22875297	ERX13552290	ERP167630	Illumina NovaSeq 6000	wastewater	wastewater metagenome
1011469	DTU_2021_1011469_1_MG_MG_AN_876_S4_L004	Madagascar	Antananarivo	-18.9146	47.5232	Sub-Saharan Africa	2020	2020-11-26	ERS22875298	ERX13552292	ERP167630	Illumina NovaSeq 6000	wastewater	wastewater metagenome
1011470	DTU_2021_1011470_1_MG_CA_QE_877_S27_L004	Canada	Quebec	49.6581	-71.518	North America	2020	2020-10-15	ERS22875299	ERX13552296	ERP167630	Illumina NovaSeq 6000	wastewater	wastewater metagenome
1011471	DTU_2021_1011471_1_MG_CA_GU_878_S69_L004	Canada	Guelph	43.4724	-80.5414	North America	2020	2020-10-15	ERS22875300	ERX13552302	ERP167630	Illumina NovaSeq 6000	wastewater	wastewater metagenome
1011472	DTU_2021_1011472_1_MG_AE_AD_879_S54_L004	United Arab Emirates	Abu Dhabi	24.1848	54.6015	Middle East & North Africa	2020	2020-11-23	ERS22875301	ERX13552305	ERP167630	Illumina NovaSeq 6000	wastewater	wastewater metagenome
1011473	DTU_2021_1011473_1_MG_AE_DU_880_S55_L004	United Arab Emirates	Dubai	25.184	55.5342	Middle East & North Africa	2020	2020-12-17	ERS22875302	ERX13552308	ERP167630	Illumina NovaSeq 6000	wastewater	wastewater metagenome
1011474	DTU_2021_1011474_1_MG_DK_AV_881_S120_L003	Denmark				Europe & Central Asia	2020	2020-12-05	ERS22875303	ERX13552310	ERP167630	Illumina NovaSeq 6000	wastewater	wastewater metagenome
1011475	DTU_2021_1011475_1_MG_DK_VA_882_S0_L001	Denmark				Europe & Central Asia	2020	2020-12-05	ERS22875304	ERX13552312	ERP167630	Illumina NovaSeq 6000	wastewater	wastewater metagenome
1011476	DTU_2021_1011476_1_MG_DK_AM_883_S121_L003	Denmark				Europe & Central Asia	2020	2020-12-05	ERS22875305	ERX13552320	ERP167630	Illumina NovaSeq 6000	wastewater	wastewater metagenome
1011477	DTU_2021_1011477_1_MG_CO_MO_1_887_S19_L004	Colombia	Mosquera	4.68	-74.23	Latin America & Caribbean	2020	2020-11-17	ERS22875306	ERX13552322	ERP167630	Illumina NovaSeq 6000	wastewater	wastewater metagenome
1011478	DTU_2021_1011478_1_MG_GB_OX_889_S0_L001	United Kingdom	Oxford	51.75	-1.26	Europe & Central Asia	2020	2020-10-20	ERS22875307	ERX13552324	ERP167630	Illumina NovaSeq 6000	wastewater	wastewater metagenome
1011479	DTU_2021_1011479_1_MG_SK_BR_890_S70_L004	Slovakia	Bratislava	48.155	17.2156	Europe & Central Asia	2020	2020-12-02	ERS22875308	ERX13552326	ERP167630	Illumina NovaSeq 6000	wastewater	wastewater metagenome
1011480	DTU_2021_1011480_1_MG_CI_AB_891_S28_L004	Cote d'Ivoire	Abidjan	5.32	-4.02	Sub-Saharan Africa	2020	2020-10-07	ERS22875309	ERX13552328	ERP167630	Illumina NovaSeq 6000	wastewater	wastewater metagenome
1011481	DTU_2021_1011481_1_MG_CI_YA_1_892_S0_L001	Cote d'Ivoire	Yamoussoukro	6.81	-5.27	Sub-Saharan Africa	2020	2020-10-07	ERS22875310	ERX13552333	ERP167630	Illumina NovaSeq 6000	wastewater	wastewater metagenome
1011482	DTU_2021_1011482_1_MG_CI_YA_2_893_S0_L001	Cote d'Ivoire	Yamoussoukro	6.81	-5.27	Sub-Saharan Africa	2020	2020-10-07	ERS22875311	ERX13552337	ERP167630	Illumina NovaSeq 6000	wastewater	wastewater metagenome
1011483	DTU_2021_1011483_1_MG_CI_BO_1_894_S7_L004	Cote d'Ivoire	Bouake	7.69789	-5.02886	Sub-Saharan Africa	2020	2020-10-06	ERS22875312	ERX13552341	ERP167630	Illumina NovaSeq 6000	wastewater	wastewater metagenome
1011485	DTU_2021_1011485_1_MG_MX_QU_896_S29_L004	Mexico	Queretaro	20.7341	-100.46	Latin America & Caribbean	2020	2020-11-20	ERS22875313	ERX13552343	ERP167630	Illumina NovaSeq 6000	wastewater	wastewater metagenome
1011486	DTU_2021_1011486_1_MG_MT_XG_897_S0_L001	Malta	Xghajra	35.8869	14.5518	Middle East & North Africa	2021	2021-03-05	ERS22875314	ERX13552345	ERP167630	Illumina NovaSeq 6000	wastewater	wastewater metagenome
1011487	DTU_2021_1011487_1_MG_MW_BL_902_S56_L004	Malawi	Blantyre	-15.7863	35.0036	Sub-Saharan Africa	2020	2020-11-05	ERS22875315	ERX13552350	ERP167630	Illumina NovaSeq 6000	wastewater	wastewater metagenome
1011488	DTU_2021_1011488_1_MG_MW_ZO_903_S57_L004	Malawi	Zomba	-15.3863	35.3268	Sub-Saharan Africa	2020	2020-11-04	ERS22875316	ERX13552354	ERP167630	Illumina NovaSeq 6000	wastewater	wastewater metagenome
1011489	DTU_2021_1011489_1_MG_MW_MZ_904_S58_L004	Malawi	Mzuzu	-11.4608	34.0226	Sub-Saharan Africa	2020	2020-11-07	ERS22875317	ERX13552356	ERP167630	Illumina NovaSeq 6000	wastewater	wastewater metagenome
1011490	DTU_2021_1011490_1_MG_MW_KH_905_S59_L004	Malawi	Nkhotakota	-12.8322	34.0329	Sub-Saharan Africa	2020	2020-11-06	ERS22875318	ERX13552357	ERP167630	Illumina NovaSeq 6000	wastewater	wastewater metagenome
1011491	DTU_2021_1011491_1_MG_MW_MA_906_S8_L004	Malawi	Machinga	-14.9027	35.6026	Sub-Saharan Africa	2020	2020-11-04	ERS22875319	ERX13552361	ERP167630	Illumina NovaSeq 6000	wastewater	wastewater metagenome
1011492	DTU_2021_1011492_1_MG_FI_HE_933_S63_L004	Finland	Helsinki	60	25	Europe & Central Asia	2020	2020-09-03	ERS22875320	ERX13552364	ERP167630	Illumina NovaSeq 6000	wastewater	wastewater metagenome
1011493	DTU_2021_1011493_1_MG_IT_BO_934_S0_L001	Italy	Bologna	44.49	11.32	Europe & Central Asia	2020	2020-10-30	ERS22875321	ERX13552367	ERP167630	Illumina NovaSeq 6000	wastewater	wastewater metagenome
1011494	DTU_2021_1011494_1_MG_IT_CO_935_S0_L001	Italy	Cremona	45.13	10.02	Europe & Central Asia	2020	2020-10-20	ERS22875322	ERX13552370	ERP167630	Illumina NovaSeq 6000	wastewater	wastewater metagenome
1011495	DTU_2021_1011495_1_MG_IT_CR_936_S38_L004	Italy	Crema	45.36	0.68	Europe & Central Asia	2020	2020-10-21	ERS22875323	ERX13552371	ERP167630	Illumina NovaSeq 6000	wastewater	wastewater metagenome
1011496	DTU_2021_1011496_1_MG_IT_BE_937_S39_L004	Italy	Bergamo	45.69	9.67	Europe & Central Asia	2020	2020-10-12	ERS22875324	ERX13552373	ERP167630	Illumina NovaSeq 6000	wastewater	wastewater metagenome
1011497	DTU_2021_1011497_1_MG_LU_SC_938_S0_L001	Luxembourg	Luxembourg	49.82	6.13	Europe & Central Asia	2020	2020-10-20	ERS22875325	ERX13552376	ERP167630	Illumina NovaSeq 6000	wastewater	wastewater metagenome
1011498	DTU_2021_1011498_1_MG_LU_BE_939_S0_L001	Luxembourg	Luxembourg	49.82	6.13	Europe & Central Asia	2020	2020-10-20	ERS22875326	ERX13552381	ERP167630	Illumina NovaSeq 6000	wastewater	wastewater metagenome
1011499	DTU_2021_1011499_1_MG_ES_BA_940_S42_L004	Spain	Barcelona	41	2	Europe & Central Asia	2020	2020-10-21	ERS22875327	ERX13552383	ERP167630	Illumina NovaSeq 6000	wastewater	wastewater metagenome
1011500	DTU_2021_1011500_1_MG_US_CB_941_S30_L004	United States of America	Christiansburg	37.1553	-80.4706	North America	2020	2020-10-30	ERS22875328	ERX13552386	ERP167630	Illumina NovaSeq 6000	wastewater	wastewater metagenome
1011501	DTU_2021_1011501_1_MG_BB_BR_949_S60_L004	Barbados	Bridgetown	13	-60	Latin America & Caribbean	2020	2020-11-26	ERS22875329	ERX13552388	ERP167630	Illumina NovaSeq 6000	wastewater	wastewater metagenome
1011502	DTU_2021_1011502_1_MG_BB_WO_950_S64_L004	Barbados	Worthing	13.0706	-59.5815	Latin America & Caribbean	2020	2020-11-26	ERS22875330	ERX13552392	ERP167630	Illumina NovaSeq 6000	wastewater	wastewater metagenome
1024401	DTU_2022_1024401_1_MG_DZ_BC_907_S0_L001	Algeria	Batna	35.575	6.18221	Middle East & North Africa	2021	2021-04-04	ERS22875331	ERX13575949	ERP167630	Illumina NovaSeq 6000	wastewater	wastewater metagenome
1024402	DTU_2022_1024402_1_MG_ZA_PR_908_S0_L001	South Africa	Pretoria	-25.7345	28.1781	Sub-Saharan Africa	2021	2021-04-07	ERS22875332	ERX13575947	ERP167630	Illumina NovaSeq 6000	wastewater	wastewater metagenome
1024403	DTU_2022_1024403_1_MG_KR_DA_909_S0_L001	South Korea	Daejeon	36.3847	127.408	East Asia & Pacific	2021	2021-04-15	ERS22875333	ERX13575950	ERP167630	Illumina NovaSeq 6000	wastewater	wastewater metagenome
1024404	DTU_2022_1024404_1_MG_CZ_BR_910_S0_L001	Czechia	Brno	49.1313	16.6295	Europe & Central Asia	2021	2021-04-08	ERS22875334	ERX13575946	ERP167630	Illumina NovaSeq 6000	wastewater	wastewater metagenome
1024405	DTU_2022_1024405_1_MG_CZ_PR_911_S0_L001	Czechia	Praha	50.1128	14.3985	Europe & Central Asia	2021	2021-04-13	ERS22875335	ERX13575960	ERP167630	Illumina NovaSeq 6000	wastewater	wastewater metagenome
1024406	DTU_2022_1024406_1_MG_AT_VI_912_S0_L001	Austria	Vienna	48	16	Europe & Central Asia	2021	2021-04-15	ERS22875336	ERX13575961	ERP167630	Illumina NovaSeq 6000	wastewater	wastewater metagenome
1024407	DTU_2022_1024407_1_MG_MD_CH_913_S0_L001	Moldova	Chisinau	47.02	28.83	Europe & Central Asia	2021	2021-04-07	ERS22875337	ERX13575945	ERP167630	Illumina NovaSeq 6000	wastewater	wastewater metagenome
1024409	DTU_2022_1024409_1_MG_MD_CO_915_S8_L001	Moldova	Comrat	46.29	28.66	Europe & Central Asia	2021	2021-04-09	ERS22875338	ERX13575953	ERP167630	Illumina NovaSeq 6000	wastewater	wastewater metagenome
1024410	DTU_2022_1024410_1_MG_MD_ED_916_S0_L001	Moldova	Edinet	48.17	27.3	Europe & Central Asia	2021	2021-04-07	ERS22875339	ERX13575956	ERP167630	Illumina NovaSeq 6000	wastewater	wastewater metagenome
1024411	DTU_2022_1024411_1_MG_MD_HI_917_S0_L001	Moldova	Hincesti	46.8057	28.6213	Europe & Central Asia	2021	2021-04-05	ERS22875340	ERX13575948	ERP167630	Illumina NovaSeq 6000	wastewater	wastewater metagenome
1024412	DTU_2022_1024412_1_MG_MD_OR_918_S0_L001	Moldova	Orhei	47.3726	28.8405	Europe & Central Asia	2021	2021-04-19	ERS22875341	ERX13575966	ERP167630	Illumina NovaSeq 6000	wastewater	wastewater metagenome
1024413	DTU_2022_1024413_1_MG_MD_SO_919_S0_L001	Moldova	Soroca	48.1438	28.3557	Europe & Central Asia	2021	2021-04-07	ERS22875342	ERX13575968	ERP167630	Illumina NovaSeq 6000	wastewater	wastewater metagenome
1024414	DTU_2022_1024414_1_MG_MD_UN_920_S0_L001	Moldova	Ungheni	47.1235	27.8583	Europe & Central Asia	2021	2021-04-02	ERS22875343	ERX13575978	ERP167630	Illumina NovaSeq 6000	wastewater	wastewater metagenome
1024416	DTU_2022_1024416_1_MG_MD_BA_922_S0_L001	Moldova	Balti	47.7663	27.9588	Europe & Central Asia	2021	2021-04-07	ERS22875344	ERX13575951	ERP167630	Illumina NovaSeq 6000	wastewater	wastewater metagenome
1024417	DTU_2022_1024417_1_MG_IE_GA_923_S0_L001	Ireland	Galway	53.3	53.3	Europe & Central Asia	2021	2021-04-22	ERS22875345	ERX13575954	ERP167630	Illumina NovaSeq 6000	wastewater	wastewater metagenome
1024418	DTU_2022_1024418_1_MG_HR_ZA_925_S0_L001	Croatia	Zagreb	45.7886	16.0808	Europe & Central Asia	2021	2021-05-04	ERS22875346	ERX13575976	ERP167630	Illumina NovaSeq 6000	wastewater	wastewater metagenome
1024419	DTU_2022_1024419_1_MG_FR_NA_926_S0_L001	France	Nantes	47.5992	-2.98184	Europe & Central Asia	2021	2021-04-28	ERS22875347	ERX13575977	ERP167630	Illumina NovaSeq 6000	wastewater	wastewater metagenome
1024420	DTU_2022_1024420_1_MG_FR_CR_927_S0_L001	France	Saint-Philibert	47.1905	-1.582	Europe & Central Asia	2021	2021-04-14	ERS22875348	ERX13575952	ERP167630	Illumina NovaSeq 6000	wastewater	wastewater metagenome
1024421	DTU_2022_1024421_1_MG_ES_MA_928_S0_L001	Spain	Madrid	40.3689	3.68016	Europe & Central Asia	2021	2021-04-27	ERS22875349	ERX13575979	ERP167630	Illumina NovaSeq 6000	wastewater	wastewater metagenome
1024422	DTU_2022_1024422_1_MG_BR_BH_929_S0_L001	Brazil	Belo Horizonte	-19.8607	-43.9971	Latin America & Caribbean	2021	2021-04-30	ERS22875350	ERX13575970	ERP167630	Illumina NovaSeq 6000	wastewater	wastewater metagenome
1024423	DTU_2022_1024423_1_MG_TW_TA_930_S21_L001	Taiwan	Taipei	25.0662	121.574	East Asia & Pacific	2021	2021-05-04	ERS22875351	ERX13575959	ERP167630	Illumina NovaSeq 6000	wastewater	wastewater metagenome
1024424	DTU_2022_1024424_1_MG_CH_BR_931_S22_L001	Switzerland	Bern	46.9722	7.42852	Europe & Central Asia	2021	2021-04-16	ERS22875352	ERX13575969	ERP167630	Illumina NovaSeq 6000	wastewater	wastewater metagenome
1024425	DTU_2022_1024425_1_MG_BA_BL_942_S0_L001	Bosnia and Herz.	Banja Luka	44.7677	17.2094	Europe & Central Asia	2021	2021-05-07	ERS22875353	ERX13575965	ERP167630	Illumina NovaSeq 6000	wastewater	wastewater metagenome
1024426	DTU_2022_1024426_1_MG_SI_LJ_943_S0_L001	Slovenia	Ljubljana	46.05	14.5069	Europe & Central Asia	2021	2021-05-05	ERS22875354	ERX13575967	ERP167630	Illumina NovaSeq 6000	wastewater	wastewater metagenome
1024427	DTU_2022_1024427_1_MG_CR_LB_944_S25_L001	Costa Rica	Liberia	10.6345	-85.4407	Latin America & Caribbean	2021	2021-00-00	ERS22875355	ERX13575955	ERP167630	Illumina NovaSeq 6000	wastewater	wastewater metagenome
1024428	DTU_2022_1024428_1_MG_CR_LI_945_S0_L001	Costa Rica	Lima¬≥N	9.99131	-83.0415	Latin America & Caribbean	2021	2021-00-00	ERS22875356	ERX13575962	ERP167630	Illumina NovaSeq 6000	wastewater	wastewater metagenome
1024429	DTU_2022_1024429_1_MG_CR_SG_946_S0_L001	Costa Rica	San Isidro De El General	10.0182	-84.0551	Latin America & Caribbean	2021	2021-00-00	ERS22875357	ERX13575974	ERP167630	Illumina NovaSeq 6000	wastewater	wastewater metagenome
1024430	DTU_2022_1024430_1_MG_CR_PU_947_S0_L001	Costa Rica	Puntarenas	9.98182	-84.7387	Latin America & Caribbean	2021	2021-04-14	ERS22875358	ERX13575975	ERP167630	Illumina NovaSeq 6000	wastewater	wastewater metagenome
1024431	DTU_2022_1024431_1_MG_CR_SJ_948_S29_L001	Costa Rica	San Jose	9.96162	-84.138	Latin America & Caribbean	2021	2021-03-03	ERS22875359	ERX13575958	ERP167630	Illumina NovaSeq 6000	wastewater	wastewater metagenome
1024432	DTU_2022_1024432_1_MG_NG_AB_951_S0_L001	Nigeria	Abuja	8.99599	7.4611	Sub-Saharan Africa	2021	2021-05-01	ERS22875360	ERX13575971	ERP167630	Illumina NovaSeq 6000	wastewater	wastewater metagenome
1024433	DTU_2022_1024433_1_MG_IT_PE_952_S31_L001	Italy	Pesaro	43.8985	12.8741	Europe & Central Asia	2021	2021-04-27	ERS22875361	ERX13575972	ERP167630	Illumina NovaSeq 6000	wastewater	wastewater metagenome
1024434	DTU_2022_1024434_1_MG_IT_AN_953_S0_L001	Italy	Ancona	43.611	13.4955	Europe & Central Asia	2021	2021-04-26	ERS22875362	ERX13575995	ERP167630	Illumina NovaSeq 6000	wastewater	wastewater metagenome
1024435	DTU_2022_1024435_1_MG_IT_MA_954_S33_L001	Italy	Macerata	43.2635	13.5565	Europe & Central Asia	2021	2021-04-27	ERS22875363	ERX13575957	ERP167630	Illumina NovaSeq 6000	wastewater	wastewater metagenome
1024436	DTU_2022_1024436_1_MG_IT_FE_955_S0_L001	Italy	Fermo	43.1998	13.7871	Europe & Central Asia	2021	2021-04-27	ERS22875364	ERX13575964	ERP167630	Illumina NovaSeq 6000	wastewater	wastewater metagenome
1024437	DTU_2022_1024437_1_MG_IT_BO_957_S35_L001	Italy	Bologna	44.49	11.32	Europe & Central Asia	2021	2021-04-15	ERS22875365	ERX13575973	ERP167630	Illumina NovaSeq 6000	wastewater	wastewater metagenome
1024438	DTU_2022_1024438_1_MG_LU_CH_958_S36_L001	Luxembourg	Schifflange	49.5139	6.01911	Europe & Central Asia	2021	2021-04-13	ERS22875366	ERX13575980	ERP167630	Illumina NovaSeq 6000	wastewater	wastewater metagenome
1024439	DTU_2022_1024439_1_MG_LU_BE_959_S0_L001	Luxembourg	Beggen	49.651	6.13537	Europe & Central Asia	2021	2021-04-13	ERS22875367	ERX13575982	ERP167630	Illumina NovaSeq 6000	wastewater	wastewater metagenome
1024440	DTU_2022_1024440_1_MG_HU_BU_1_960_S93_L002	Hungary	Budapest	47.48	19.15	Europe & Central Asia	2021	2021-04-13	ERS22875368	ERX13576102	ERP167630	Illumina NovaSeq 6000	wastewater	wastewater metagenome
1024441	DTU_2022_1024441_1_MG_HU_BU_2_961_S0_L001	Hungary	Budapest	47.48	19.15	Europe & Central Asia	2021	2021-04-13	ERS22875369	ERX13575981	ERP167630	Illumina NovaSeq 6000	wastewater	wastewater metagenome
1024442	DTU_2022_1024442_1_MG_HU_BU_3_962_S0_L001	Hungary	Budapest	47.48	19.15	Europe & Central Asia	2021	2021-04-12	ERS22875370	ERX13575985	ERP167630	Illumina NovaSeq 6000	wastewater	wastewater metagenome
1024443	DTU_2022_1024443_1_MG_WA_SE_963_S40_L001	United States of America	Seattle	47.6	-122.33	North America	2021	2021-04-19	ERS22875371	ERX13576033	ERP167630	Illumina NovaSeq 6000	wastewater	wastewater metagenome
1024444	DTU_2022_1024444_1_MG_WA_WO_964_S41_L001	United States of America	Woodinville Brightwater	47.793	-122.14	North America	2021	2021-04-19	ERS22875372	ERX13576001	ERP167630	Illumina NovaSeq 6000	wastewater	wastewater metagenome
1024445	DTU_2022_1024445_1_MG_ES_BA_965_S42_L001	Spain	Barcelona	41	2	Europe & Central Asia	2021	2021-04-14	ERS22875373	ERX13575983	ERP167630	Illumina NovaSeq 6000	wastewater	wastewater metagenome
1024446	DTU_2022_1024446_1_MG_SE_GO_966_S0_L001	Sweden	Gothenburg	57.71	11.97	Europe & Central Asia	2021	2021-04-11	ERS22875374	ERX13575984	ERP167630	Illumina NovaSeq 6000	wastewater	wastewater metagenome
1024447	DTU_2022_1024447_1_MG_IS_RE_967_S0_L001	Iceland	Reykjavik	64.1557	21.8725	Europe & Central Asia	2021	2021-05-20	ERS22875375	ERX13575991	ERP167630	Illumina NovaSeq 6000	wastewater	wastewater metagenome
1024448	DTU_2022_1024448_1_MG_SA_KA_968_S0_L001	Saudi Arabia	Kaust	22.2756	39.1133	Middle East & North Africa	2021	2021-00-00	ERS22875376	ERX13575998	ERP167630	Illumina NovaSeq 6000	wastewater	wastewater metagenome
1024449	DTU_2022_1024449_1_MG_WI_SM_969_S46_L001	United States of America	South Milwaukee	42.9011	-87.8496	North America	2021	2021-05-20	ERS22875377	ERX13576064	ERP167630	Illumina NovaSeq 6000	wastewater	wastewater metagenome
1024450	DTU_2022_1024450_1_MG_GH_TA_970_S0_L001	Ghana	Tamale	9.41	-0.84	Sub-Saharan Africa	2021	2021-04-24	ERS22875378	ERX13575986	ERP167630	Illumina NovaSeq 6000	wastewater	wastewater metagenome
1024451	DTU_2022_1024451_1_MG_PL_PL_971_S48_L001	Poland	Pulawy	51.4483	21.9515	Europe & Central Asia	2021	2021-05-10	ERS22875379	ERX13575992	ERP167630	Illumina NovaSeq 6000	wastewater	wastewater metagenome
1024452	DTU_2022_1024452_1_MG_LV_RI_972_S0_L001	Latvia	Riga	57	24	Europe & Central Asia	2021	2021-05-26	ERS22875380	ERX13575987	ERP167630	Illumina NovaSeq 6000	wastewater	wastewater metagenome
1024453	DTU_2022_1024453_1_MG_LV_LI_973_S50_L001	Latvia	Liepaja	56.5965	21.0205	Europe & Central Asia	2021	2021-05-26	ERS22875381	ERX13575993	ERP167630	Illumina NovaSeq 6000	wastewater	wastewater metagenome
1024454	DTU_2022_1024454_1_MG_DK_AV_974_S0_L001	Denmark	Copenhagen	55.6082	12.4511	Europe & Central Asia	2021	2021-04-25	ERS22875382	ERX13575988	ERP167630	Illumina NovaSeq 6000	wastewater	wastewater metagenome
1024455	DTU_2022_1024455_1_MG_DK_VA_975_S52_L001	Denmark	Copenhagen	55.64	12.5073	Europe & Central Asia	2021	2021-04-25	ERS22875383	ERX13575990	ERP167630	Illumina NovaSeq 6000	wastewater	wastewater metagenome
1024456	DTU_2022_1024456_1_MG_DK_AM_976_S0_L001	Denmark	Copenhagen	55.6956	12.6142	Europe & Central Asia	2021	2021-04-25	ERS22875384	ERX13576074	ERP167630	Illumina NovaSeq 6000	wastewater	wastewater metagenome
1024457	DTU_2022_1024457_1_MG_AU_SY_1_977_S54_L001	Australia	Sydney	-33.8651	151.21	East Asia & Pacific	2021	2021-05-09	ERS22875385	ERX13576020	ERP167630	Illumina NovaSeq 6000	wastewater	wastewater metagenome
1024458	DTU_2022_1024458_1_MG_AU_SY_2_978_S0_L001	Australia	Sydney	-33.8651	151.21	East Asia & Pacific	2021	2021-05-09	ERS22875386	ERX13575989	ERP167630	Illumina NovaSeq 6000	wastewater	wastewater metagenome
1024459	DTU_2022_1024459_1_MG_AU_SY_3_979_S0_L001	Australia	Sydney	-33.8651	151.21	East Asia & Pacific	2021	2021-05-09	ERS22875387	ERX13575997	ERP167630	Illumina NovaSeq 6000	wastewater	wastewater metagenome
1024460	DTU_2022_1024460_1_MG_AU_SY_4_980_S57_L001	Australia	Sydney	-33.8651	151.21	East Asia & Pacific	2021	2021-05-09	ERS22875388	ERX13575994	ERP167630	Illumina NovaSeq 6000	wastewater	wastewater metagenome
1024461	DTU_2022_1024461_1_MG_AU_WO_1_981_S58_L001	Australia	Wollongong	-34.4248	150.893	East Asia & Pacific	2021	2021-05-11	ERS22875389	ERX13576032	ERP167630	Illumina NovaSeq 6000	wastewater	wastewater metagenome
1024462	DTU_2022_1024462_1_MG_AU_WO_2_982_S0_L001	Australia	Wollongong	-34.4248	150.893	East Asia & Pacific	2021	2021-05-11	ERS22875390	ERX13576077	ERP167630	Illumina NovaSeq 6000	wastewater	wastewater metagenome
1024463	DTU_2022_1024463_1_MG_AU_WO_3_983_S0_L001	Australia	Wollongong	-34.4248	150.893	East Asia & Pacific	2021	2021-05-11	ERS22875391	ERX13576044	ERP167630	Illumina NovaSeq 6000	wastewater	wastewater metagenome
1024464	DTU_2022_1024464_1_MG_AU_ME_984_S0_L001	Australia	Melbourne	-37.9767	144.638	East Asia & Pacific	2021	2021-05-20	ERS22875392	ERX13576009	ERP167630	Illumina NovaSeq 6000	wastewater	wastewater metagenome
1024465	DTU_2022_1024465_1_MG_VI_CH_985_S62_L001	United States of America	Christiansburg	37.1553	-80.4706	North America	2021	2021-05-07	ERS22875393	ERX13576086	ERP167630	Illumina NovaSeq 6000	wastewater	wastewater metagenome
1024466	DTU_2022_1024466_1_MG_VI_BL_986_S0_L001	United States of America	Blacksburg	37.1815	-80.5148	North America	2021	2021-05-07	ERS22875394	ERX13576107	ERP167630	Illumina NovaSeq 6000	wastewater	wastewater metagenome
1024467	DTU_2022_1024467_1_MG_NG_LA_987_S64_L001	Nigeria	Lagos	6.46	3.39	Sub-Saharan Africa	2021	2021-05-25	ERS22875395	ERX13576000	ERP167630	Illumina NovaSeq 6000	wastewater	wastewater metagenome
1024468	DTU_2022_1024468_1_MG_FI_KU_988_S0_L001	Finland	Kuopio	62.8658	27.7036	Europe & Central Asia	2021	2021-05-17	ERS22875396	ERX13576051	ERP167630	Illumina NovaSeq 6000	wastewater	wastewater metagenome
1024469	DTU_2022_1024469_1_MG_CO_BO_989_S0_L001	Colombia	Bogota!	4.67306	-74.8	Latin America & Caribbean	2021	2021-05-25	ERS22875397	ERX13576096	ERP167630	Illumina NovaSeq 6000	wastewater	wastewater metagenome
1024470	DTU_2022_1024470_1_MG_RS_BE_1_990_S0_L001	Serbia	Belgrade	44.8436	20.5419	Europe & Central Asia	2021	2021-05-06	ERS22875398	ERX13576076	ERP167630	Illumina NovaSeq 6000	wastewater	wastewater metagenome
1024471	DTU_2022_1024471_1_MG_RS_BE_2_991_S0_L001	Serbia	Belgrade	44.8483	20.5358	Europe & Central Asia	2021	2021-05-06	ERS22875399	ERX13576016	ERP167630	Illumina NovaSeq 6000	wastewater	wastewater metagenome
1024475	DTU_2022_1024475_1_MG_RS_SU_996_S0_L001	Serbia	Subotica	46.097	19.6576	Europe & Central Asia	2021	2021-04-22	ERS22875400	ERX13576036	ERP167630	Illumina NovaSeq 6000	wastewater	wastewater metagenome
1024476	DTU_2022_1024476_1_MG_RS_ZR_997_S70_L001	Serbia	Zrenjanin	45.3834	20.3906	Europe & Central Asia	2021	2021-04-22	ERS22875401	ERX13576049	ERP167630	Illumina NovaSeq 6000	wastewater	wastewater metagenome
1024477	DTU_2022_1024477_1_MG_TR_HA_998_S0_L001	Turkey	Hatay	36.2	36.16	Europe & Central Asia	2021	2021-04-16	ERS22875402	ERX13576004	ERP167630	Illumina NovaSeq 6000	wastewater	wastewater metagenome
1024478	DTU_2022_1024478_1_MG_BJ_CO_999_S72_L001	Benin	Cotonou	6.37	2.43	Sub-Saharan Africa	2021	2021-00-00	ERS22875403	ERX13576062	ERP167630	Illumina NovaSeq 6000	wastewater	wastewater metagenome
1024479	DTU_2022_1024479_1_MG_BJ_AC_1000_S0_L001	Benin	Calavi	6.37029	2.3912	Sub-Saharan Africa	2021	2021-00-00	ERS22875404	ERX13576060	ERP167630	Illumina NovaSeq 6000	wastewater	wastewater metagenome
1024480	DTU_2022_1024480_1_MG_BJ_SK_1001_S0_L001	Benin	Sa¬®Ma¬®-Kpodji Ekpe	6.36226	2.54343	Sub-Saharan Africa	2021	2021-00-00	ERS22875405	ERX13576065	ERP167630	Illumina NovaSeq 6000	wastewater	wastewater metagenome
1024481	DTU_2022_1024481_1_MG_DE_DR_1002_S75_L001	Germany	Dresden	51.0734	13.6778	Europe & Central Asia	2021	2021-06-08	ERS22875406	ERX13576053	ERP167630	Illumina NovaSeq 6000	wastewater	wastewater metagenome
1024482	DTU_2022_1024482_1_MG_BD_DH_1003_S0_L001	Bangladesh	Dhaka	23.76	90.38	South Asia	2021	2021-04-04	ERS22875407	ERX13576022	ERP167630	Illumina NovaSeq 6000	wastewater	wastewater metagenome
1024483	DTU_2022_1024483_1_MG_CI_BO_1004_S0_L001	C√¥te d'Ivoire	Bouake	7.69789	-5.02886	Sub-Saharan Africa	2021	2021-05-29	ERS22875408	ERX13576090	ERP167630	Illumina NovaSeq 6000	wastewater	wastewater metagenome
1024484	DTU_2022_1024484_1_MG_CI_BO_2_1005_S78_L001	C√¥te d'Ivoire	Bouake	7.69789	-5.02886	Sub-Saharan Africa	2021	2021-05-29	ERS22875409	ERX13576080	ERP167630	Illumina NovaSeq 6000	wastewater	wastewater metagenome
1024485	DTU_2022_1024485_1_MG_CI_AB_1006_S0_L001	C√¥te d'Ivoire	Abidjan	5.32	-4.02	Sub-Saharan Africa	2021	2021-05-30	ERS22875410	ERX13576088	ERP167630	Illumina NovaSeq 6000	wastewater	wastewater metagenome
1024486	DTU_2022_1024486_1_MG_CI_YA_2_1008_S0_L001	C√¥te d'Ivoire	Yamoussoukro	6.81	-5.27	Sub-Saharan Africa	2021	2021-05-29	ERS22875411	ERX13576041	ERP167630	Illumina NovaSeq 6000	wastewater	wastewater metagenome
1024487	DTU_2022_1024487_1_MG_LB_CH_1009_S0_L001	Lebanon	Chaqra	33.188	35.4647	Middle East & North Africa	2021	2021-05-22	ERS22875412	ERX13576069	ERP167630	Illumina NovaSeq 6000	wastewater	wastewater metagenome
1024488	DTU_2022_1024488_1_MG_LB_QA_1010_S0_L001	Lebanon	Qana	33.1225	35.1833	Middle East & North Africa	2021	2021-05-22	ERS22875413	ERX13576071	ERP167630	Illumina NovaSeq 6000	wastewater	wastewater metagenome
1024489	DTU_2022_1024489_1_MG_LB_BI_1_1012_S0_L001	Lebanon	Biyad	33.2038	35.3267	Middle East & North Africa	2021	2021-05-22	ERS22875414	ERX13576047	ERP167630	Illumina NovaSeq 6000	wastewater	wastewater metagenome
1024490	DTU_2022_1024490_1_MG_LB_BI_2_1013_S0_L001	Lebanon	Biyad	33.2079	35.3233	Middle East & North Africa	2021	2021-05-22	ERS22875415	ERX13576128	ERP167630	Illumina NovaSeq 6000	wastewater	wastewater metagenome
1024491	DTU_2022_1024491_1_MG_CA_VA_1014_S0_L001	Canada	Vancouver	49.2827	-123.121	North America	2021	2021-06-09	ERS22875416	ERX13576098	ERP167630	Illumina NovaSeq 6000	wastewater	wastewater metagenome
1024492	DTU_2022_1024492_1_MG_CA_CA_1015_S0_L001	Canada	Calgary	51.05	-114.06	North America	2021	2021-05-25	ERS22875417	ERX13576105	ERP167630	Illumina NovaSeq 6000	wastewater	wastewater metagenome
1024493	DTU_2022_1024493_1_MG_CA_RE_1016_S0_L001	Canada	Regina	50.45	-104.62	North America	2021	2021-05-26	ERS22875418	ERX13576087	ERP167630	Illumina NovaSeq 6000	wastewater	wastewater metagenome
1024494	DTU_2022_1024494_1_MG_CA_OT_1017_S0_L001	Canada	Ottawa	45.42	-75.69	North America	2021	2021-05-10	ERS22875419	ERX13576052	ERP167630	Illumina NovaSeq 6000	wastewater	wastewater metagenome
1024495	DTU_2022_1024495_1_MG_NO_OS_1018_S0_L001	Norway	Oslo	59.7935	10.4983	Europe & Central Asia	2021	2021-04-27	ERS22875420	ERX13576067	ERP167630	Illumina NovaSeq 6000	wastewater	wastewater metagenome
1024496	DTU_2022_1024496_1_MG_GB_FA_1019_S0_L001	United Kingdom	Falmouth	50.151	-5.04837	Europe & Central Asia	2021	2021-06-04	ERS22875421	ERX13576081	ERP167630	Illumina NovaSeq 6000	wastewater	wastewater metagenome
1024497	DTU_2022_1024497_1_MG_GB_CA_1020_S0_L001	United Kingdom	Camborne	50.23	-5.32201	Europe & Central Asia	2021	2021-06-04	ERS22875422	ERX13576057	ERP167630	Illumina NovaSeq 6000	wastewater	wastewater metagenome
1024498	DTU_2022_1024498_1_MG_US_BO_1021_S0_L001	United States of America	Boston	42.3611	-71.0571	North America	2021	2021-05-23	ERS22875423	ERX13576112	ERP167630	Illumina NovaSeq 6000	wastewater	wastewater metagenome
1024499	DTU_2022_1024499_1_MG_US_BO_1022_S0_L001	United States of America	Boston	42.3601	-71.0589	North America	2021	2021-05-23	ERS22875424	ERX13576084	ERP167630	Illumina NovaSeq 6000	wastewater	wastewater metagenome
1024500	DTU_2022_1024500_1_MG_AE_AD_1023_S0_L001	United Arab Emirates	Abu Dhabi	24.1848	54.6015	Middle East & North Africa	2021	2021-05-30	ERS22875425	ERX13576079	ERP167630	Illumina NovaSeq 6000	wastewater	wastewater metagenome
1024501	DTU_2022_1024501_1_MG_AE_DU_1024_S95_L002	United Arab Emirates	Dubai	25.1601	55.4322	Middle East & North Africa	2021	2021-05-31	ERS22875426	ERX13576100	ERP167630	Illumina NovaSeq 6000	wastewater	wastewater metagenome
1024502	DTU_2022_1024502_1_MG_AT_GR_1026_S0_L001	Austria	Graz	46.9969	15.4739	Europe & Central Asia	2021	2021-05-18	ERS22875427	ERX13576072	ERP167630	Illumina NovaSeq 6000	wastewater	wastewater metagenome
1024503	DTU_2022_1024503_1_MG_IT_NO_1027_S0_L001	Italy	Novara	45.58	8.55	Europe & Central Asia	2021	2021-05-11	ERS22875428	ERX13576129	ERP167630	Illumina NovaSeq 6000	wastewater	wastewater metagenome
1024504	DTU_2022_1024504_1_MG_IT_VE_1028_S0_L001	Italy	Verbania	45.92	8.55	Europe & Central Asia	2021	2021-05-11	ERS22875429	ERX13576138	ERP167630	Illumina NovaSeq 6000	wastewater	wastewater metagenome
1024505	DTU_2022_1024505_1_MG_IT_CA_1029_S0_L001	Italy	Cannobio	46.06	8.7	Europe & Central Asia	2021	2021-05-10	ERS22875430	ERX13576117	ERP167630	Illumina NovaSeq 6000	wastewater	wastewater metagenome
1024506	DTU_2022_1024506_1_MG_MG_AN_1030_S0_L001	Madagascar	Antananarivo	-18.9192	47.5164	Sub-Saharan Africa	2021	2021-06-04	ERS22875431	ERX13576159	ERP167630	Illumina NovaSeq 6000	wastewater	wastewater metagenome
1024507	DTU_2022_1024507_1_MG_CN_NA_1031_S0_L001	China	Nanjing	31.97	118.833	East Asia & Pacific	2021	2021-06-04	ERS22875432	ERX13576148	ERP167630	Illumina NovaSeq 6000	wastewater	wastewater metagenome
1024508	DTU_2022_1024508_1_MG_CN_SU_1032_S0_L001	China	Suzhou	31.3	120.58	East Asia & Pacific	2021	2021-05-30	ERS22875433	ERX13576177	ERP167630	Illumina NovaSeq 6000	wastewater	wastewater metagenome
1024509	DTU_2022_1024509_1_MG_IN_KO_1035_S0_L001	India	Kochi	9.97147	76.3051	South Asia	2021	2021-07-07	ERS22875434	ERX13576106	ERP167630	Illumina NovaSeq 6000	wastewater	wastewater metagenome
1024510	DTU_2022_1024510_1_MG_MW_CO_1036_S0_L001	Malawi	Chiradzulo	-15.7106	35.1758	Sub-Saharan Africa	2021	2021-04-19	ERS22875435	ERX13576180	ERP167630	Illumina NovaSeq 6000	wastewater	wastewater metagenome
1024511	DTU_2022_1024511_1_MG_MW_LI_1037_S105_L002	Malawi	Lilongwe	-13.5669	33.4967	Sub-Saharan Africa	2021	2021-04-30	ERS22875436	ERX13576130	ERP167630	Illumina NovaSeq 6000	wastewater	wastewater metagenome
1024512	DTU_2022_1024512_1_MG_MW_MC_1038_S106_L002	Malawi	Mchinji	-13.4826	32.5322	Sub-Saharan Africa	2021	2021-04-29	ERS22875437	ERX13576113	ERP167630	Illumina NovaSeq 6000	wastewater	wastewater metagenome
1024513	DTU_2022_1024513_1_MG_MW_NI_1039_S0_L001	Malawi	Ntchisi	-13.2108	33.5452	Sub-Saharan Africa	2021	2021-04-29	ERS22875438	ERX13576190	ERP167630	Illumina NovaSeq 6000	wastewater	wastewater metagenome
1024514	DTU_2022_1024514_1_MG_MW_KA_1040_S0_L001	Malawi	Karonga	-10.2233	34.1207	Sub-Saharan Africa	2021	2021-04-28	ERS22875439	ERX13576175	ERP167630	Illumina NovaSeq 6000	wastewater	wastewater metagenome
1024515	DTU_2022_1024515_1_MG_MW_NB_1041_S0_L001	Malawi	Nkhata	-11.3641	34.1207	Sub-Saharan Africa	2021	2021-04-22	ERS22875440	ERX13576161	ERP167630	Illumina NovaSeq 6000	wastewater	wastewater metagenome
1024516	DTU_2022_1024516_1_MG_SK_BR_1042_S0_L001	Slovakia	Bratislava	48.155	17.2156	Europe & Central Asia	2021	2021-04-24	ERS22875441	ERX13576126	ERP167630	Illumina NovaSeq 6000	wastewater	wastewater metagenome
1024517	DTU_2022_1024517_1_MG_IT_RO_1045_S0_L001	Italy	Rome	41.8193	12.4281	Europe & Central Asia	2021	2021-04-13	ERS22875442	ERX13576124	ERP167630	Illumina NovaSeq 6000	wastewater	wastewater metagenome
1024518	DTU_2022_1024518_1_MG_KR_DA_1046_S0_L001	South Korea	Daejeon	36.3849	127.407	East Asia & Pacific	2021	2021-10-07	ERS22875443	ERX13576171	ERP167630	Illumina NovaSeq 6000	wastewater	wastewater metagenome
1024519	DTU_2022_1024519_1_MG_NG_AB_1047_S0_L001	Nigeria	Abuja	8.99602	7.46103	Sub-Saharan Africa	2021	2021-10-08	ERS22875444	ERX13576169	ERP167630	Illumina NovaSeq 6000	wastewater	wastewater metagenome
1024520	DTU_2022_1024520_1_MG_IT_BO_1048_S114_L002	Italy	Bologna	44.49	11.32	Europe & Central Asia	2021	2021-10-07	ERS22875445	ERX13576133	ERP167630	Illumina NovaSeq 6000	wastewater	wastewater metagenome
1024521	DTU_2022_1024521_1_MG_DZ_BC_1049_S0_L001	Algeria	Batna	35.575	6.18221	Middle East & North Africa	2021	2021-10-10	ERS22875446	ERX13576135	ERP167630	Illumina NovaSeq 6000	wastewater	wastewater metagenome
1024522	DTU_2022_1024522_1_MG_FI_HE_1050_S0_L001	Finland	Helsinki	60	25	Europe & Central Asia	2021	2021-10-04	ERS22875447	ERX13576140	ERP167630	Illumina NovaSeq 6000	wastewater	wastewater metagenome
1024523	DTU_2022_1024523_1_MG_MD_BA_1051_S0_L001	Moldova	Balti	47.7663	27.9588	Europe & Central Asia	2021	2021-10-20	ERS22875448	ERX13576202	ERP167630	Illumina NovaSeq 6000	wastewater	wastewater metagenome
1024524	DTU_2022_1024524_1_MG_MD_CA_1052_S0_L001	Moldova	Cahul	45.91	28.2	Europe & Central Asia	2021	2021-10-19	ERS22875449	ERX13576142	ERP167630	Illumina NovaSeq 6000	wastewater	wastewater metagenome
1024525	DTU_2022_1024525_1_MG_MD_CI_1053_S0_L001	Moldova	Causeni	46.64	29.41	Europe & Central Asia	2021	2021-10-13	ERS22875450	ERX13576143	ERP167630	Illumina NovaSeq 6000	wastewater	wastewater metagenome
1024526	DTU_2022_1024526_1_MG_MD_CH_1054_S0_L001	Moldova	Chisinau	47.02	28.83	Europe & Central Asia	2021	2021-10-13	ERS22875451	ERX13576168	ERP167630	Illumina NovaSeq 6000	wastewater	wastewater metagenome
1024527	DTU_2022_1024527_1_MG_MD_CO_1055_S0_L001	Moldova	Comrat	46.29	28.66	Europe & Central Asia	2021	2021-10-15	ERS22875452	ERX13576147	ERP167630	Illumina NovaSeq 6000	wastewater	wastewater metagenome
1024528	DTU_2022_1024528_1_MG_MD_ED_1056_S0_L001	Moldova	Edinet	48.17	27.3	Europe & Central Asia	2021	2021-10-20	ERS22875453	ERX13576166	ERP167630	Illumina NovaSeq 6000	wastewater	wastewater metagenome
1024529	DTU_2022_1024529_1_MG_MD_HI_1057_S0_L001	Moldova	Hincesti	46.8057	28.6213	Europe & Central Asia	2021	2021-10-15	ERS22875454	ERX13576150	ERP167630	Illumina NovaSeq 6000	wastewater	wastewater metagenome
1024530	DTU_2022_1024530_1_MG_MD_OR_1058_S0_L001	Moldova	Orhei	47.3726	28.8405	Europe & Central Asia	2021	2021-10-11	ERS22875455	ERX13576183	ERP167630	Illumina NovaSeq 6000	wastewater	wastewater metagenome
1024531	DTU_2022_1024531_1_MG_MD_SO_1059_S0_L001	Moldova	Soroca	48.1438	28.3557	Europe & Central Asia	2021	2021-10-10	ERS22875456	ERX13576164	ERP167630	Illumina NovaSeq 6000	wastewater	wastewater metagenome
1024532	DTU_2022_1024532_1_MG_MD_UN_1060_S0_L001	Moldova	Ungheni	47.1235	27.8583	Europe & Central Asia	2021	2021-10-13	ERS22875457	ERX13576172	ERP167630	Illumina NovaSeq 6000	wastewater	wastewater metagenome
1024533	DTU_2022_1024533_1_MG_SA_KA_1061_S0_L001	Saudi Arabia	Kaust	22.2756	39.1133	Middle East & North Africa	2021	2021-10-24	ERS22875458	ERX13576141	ERP167630	Illumina NovaSeq 6000	wastewater	wastewater metagenome
1024534	DTU_2022_1024534_1_MG_ES_MA_1062_S0_L001	Spain	Madrid	40.3689	3.68016	Europe & Central Asia	2021	2021-10-18	ERS22875459	ERX13576224	ERP167630	Illumina NovaSeq 6000	wastewater	wastewater metagenome
1024535	DTU_2022_1024535_1_MG_AU_SY_1_1063_S0_L001	Australia	Sydney	-33.8651	151.21	East Asia & Pacific	2021	2021-10-25	ERS22875460	ERX13576153	ERP167630	Illumina NovaSeq 6000	wastewater	wastewater metagenome
1024536	DTU_2022_1024536_1_MG_AU_SY_2_1064_S0_L001	Australia	Sydney	-33.8651	151.21	East Asia & Pacific	2021	2021-10-25	ERS22875461	ERX13576176	ERP167630	Illumina NovaSeq 6000	wastewater	wastewater metagenome
1024537	DTU_2022_1024537_1_MG_AU_SY_3_1065_S0_L001	Australia	Sydney	-33.8651	151.21	East Asia & Pacific	2021	2021-10-25	ERS22875462	ERX13576157	ERP167630	Illumina NovaSeq 6000	wastewater	wastewater metagenome
1024538	DTU_2022_1024538_1_MG_AU_SY_4_1066_S0_L001	Australia	Sydney	-33.8651	151.21	East Asia & Pacific	2021	2021-10-25	ERS22875463	ERX13576152	ERP167630	Illumina NovaSeq 6000	wastewater	wastewater metagenome
1024539	DTU_2022_1024539_1_MG_AU_WO_1_1067_S0_L001	Australia	Wollongong	-34.4248	150.893	East Asia & Pacific	2021	2021-10-26	ERS22875464	ERX13576193	ERP167630	Illumina NovaSeq 6000	wastewater	wastewater metagenome
1024540	DTU_2022_1024540_1_MG_AU_WO_2_1068_S0_L001	Australia	Wollongong	-34.4248	150.893	East Asia & Pacific	2021	2021-10-26	ERS22875465	ERX13576208	ERP167630	Illumina NovaSeq 6000	wastewater	wastewater metagenome
1024541	DTU_2022_1024541_1_MG_AU_WO_3_1069_S0_L001	Australia	Wollongong	-34.4248	150.893	East Asia & Pacific	2021	2021-10-26	ERS22875466	ERX13576156	ERP167630	Illumina NovaSeq 6000	wastewater	wastewater metagenome
1024542	DTU_2022_1024542_1_MG_GB_FA_1071_S0_L001	United Kingdom	Falmouth	50.1513	-5.04844	Europe & Central Asia	2021	2021-10-08	ERS22875467	ERX13576187	ERP167630	Illumina NovaSeq 6000	wastewater	wastewater metagenome
1024543	DTU_2022_1024543_1_MG_IE_GA_1072_S0_L001	Ireland	Galway	53.3	53.3	Europe & Central Asia	2021	2021-10-29	ERS22875468	ERX13576178	ERP167630	Illumina NovaSeq 6000	wastewater	wastewater metagenome
1024544	DTU_2022_1024544_1_MG_MT_LU_1073_S0_L001	Malta	Xghajra	35.8837	14.5535	Middle East & North Africa	2021	2021-11-04	ERS22875469	ERX13576188	ERP167630	Illumina NovaSeq 6000	wastewater	wastewater metagenome
1024545	DTU_2022_1024545_1_MG_IQ_HA_1074_S0_L001	Iraq	Halabja	35.1998	45.9696	Middle East & North Africa	2021	2021-10-26	ERS22875470	ERX13576179	ERP167630	Illumina NovaSeq 6000	wastewater	wastewater metagenome
1024546	DTU_2022_1024546_1_MG_IQ_SU_1075_S0_L001	Iraq	Sulaymaniyah	35.5438	45.3786	Middle East & North Africa	2021	2021-10-27	ERS22875471	ERX13576170	ERP167630	Illumina NovaSeq 6000	wastewater	wastewater metagenome
1024547	DTU_2022_1024547_1_MG_SI_LJ_1076_S94_L002	Slovenia	Ljubljana	46.05	14.5069	Europe & Central Asia	2021	2021-11-03	ERS22875472	ERX13576219	ERP167630	Illumina NovaSeq 6000	wastewater	wastewater metagenome
1024548	DTU_2022_1024548_1_MG_HR_ZA_1077_S0_L001	Croatia	Zagreb	45.7926	16.0806	Europe & Central Asia	2021	2021-09-08	ERS22875473	ERX13576200	ERP167630	Illumina NovaSeq 6000	wastewater	wastewater metagenome
1024549	DTU_2022_1024549_1_MG_AU_ME_1078_S0_L001	Australia	Melbourne	-37.9767	144.638	East Asia & Pacific	2021	2021-10-11	ERS22875474	ERX13576182	ERP167630	Illumina NovaSeq 6000	wastewater	wastewater metagenome
1024550	DTU_2022_1024550_1_MG_FR_NA_1079_S0_L001	France	Nantes	47.5992	-2.98184	Europe & Central Asia	2021	2021-10-19	ERS22875475	ERX13576184	ERP167630	Illumina NovaSeq 6000	wastewater	wastewater metagenome
1024551	DTU_2022_1024551_1_MG_FR_SA_1080_S0_L001	France	Saint-Philibert	47.1905	-1.582	Europe & Central Asia	2021	2021-10-20	ERS22875476	ERX13576189	ERP167630	Illumina NovaSeq 6000	wastewater	wastewater metagenome
1024552	DTU_2022_1024552_1_MG_GR_MA_1081_S145_L002	Greece	Markopoulo	37.8677	23.935	Europe & Central Asia	2021	2021-11-10	ERS22875477	ERX13576173	ERP167630	Illumina NovaSeq 6000	wastewater	wastewater metagenome
1024553	DTU_2022_1024553_1_MG_TW_TA_1082_S0_L001	Taiwan	Taipei	25.0662	121.574	East Asia & Pacific	2021	2021-11-02	ERS22875478	ERX13576196	ERP167630	Illumina NovaSeq 6000	wastewater	wastewater metagenome
1024554	DTU_2022_1024554_1_MG_NG_JO_1083_S0_L001	Nigeria	Jos, Plateau State	9.5667	9.0833	Sub-Saharan Africa	2021	2021-11-11	ERS22875479	ERX13576174	ERP167630	Illumina NovaSeq 6000	wastewater	wastewater metagenome
1024555	DTU_2022_1024555_1_MG_FI_KU_1084_S0_L001	Finland	Kuopio	62.8658	27.7036	Europe & Central Asia	2021	2021-11-01	ERS22875480	ERX13576192	ERP167630	Illumina NovaSeq 6000	wastewater	wastewater metagenome
1024556	DTU_2022_1024556_1_MG_GB_ED_1085_S0_L001	United Kingdom	Edinburgh	55.9709	-3.14479	Europe & Central Asia	2021	2021-11-15	ERS22875481	ERX13576243	ERP167630	Illumina NovaSeq 6000	wastewater	wastewater metagenome
1024557	DTU_2022_1024557_1_MG_GB_GL_1086_S0_L001	United Kingdom	Glasgow	55.8346	-4.12353	Europe & Central Asia	2021	2021-11-15	ERS22875482	ERX13576222	ERP167630	Illumina NovaSeq 6000	wastewater	wastewater metagenome
1024558	DTU_2022_1024558_1_MG_IT_AN_1087_S0_L001	Italy	Ancona	43.611	13.4955	Europe & Central Asia	2021	2021-11-09	ERS22875483	ERX13576181	ERP167630	Illumina NovaSeq 6000	wastewater	wastewater metagenome
1024559	DTU_2022_1024559_1_MG_IT_AP_1088_S0_L001	Italy	Ascoli Piceno	42.9	13.6	Europe & Central Asia	2021	2021-11-10	ERS22875484	ERX13576186	ERP167630	Illumina NovaSeq 6000	wastewater	wastewater metagenome
1024560	DTU_2022_1024560_1_MG_IT_FE_1089_S153_L002	Italy	Fermo	43.1998	13.7871	Europe & Central Asia	2021	2021-11-10	ERS22875485	ERX13576191	ERP167630	Illumina NovaSeq 6000	wastewater	wastewater metagenome
1024561	DTU_2022_1024561_1_MG_IT_MA_1090_S0_L001	Italy	Macerata	43.2635	13.5565	Europe & Central Asia	2021	2021-11-10	ERS22875486	ERX13576201	ERP167630	Illumina NovaSeq 6000	wastewater	wastewater metagenome
1024562	DTU_2022_1024562_1_MG_LU_BE_1092_S0_L001	Luxembourg	Beggen	49.651	6.13537	Europe & Central Asia	2021	2021-10-07	ERS22875487	ERX13576203	ERP167630	Illumina NovaSeq 6000	wastewater	wastewater metagenome
1024563	DTU_2022_1024563_1_MG_LU_CH_1093_S0_L001	Luxembourg	Schifflange	49.5139	6.01911	Europe & Central Asia	2021	2021-10-07	ERS22875488	ERX13576185	ERP167630	Illumina NovaSeq 6000	wastewater	wastewater metagenome
1024564	DTU_2022_1024564_1_MG_AT_VI_1094_S0_L001	Austria	Vienna	48	16	Europe & Central Asia	2021	2021-11-15	ERS22875489	ERX13576198	ERP167630	Illumina NovaSeq 6000	wastewater	wastewater metagenome
1024565	DTU_2022_1024565_1_MG_BD_DH_1095_S0_L001	Bangladesh	Dhaka	23.76	90.38	South Asia	2021	2021-10-11	ERS22875490	ERX13576195	ERP167630	Illumina NovaSeq 6000	wastewater	wastewater metagenome
1024566	DTU_2022_1024566_1_MG_PT_LI_1096_S0_L001	Portugal	Lisbon	38.71	-9.14	Europe & Central Asia	2021	2021-11-23	ERS22875491	ERX13576221	ERP167630	Illumina NovaSeq 6000	wastewater	wastewater metagenome
1024567	DTU_2022_1024567_1_MG_GR_TH_1097_S0_L001	Greece	Thessaloniki	40.6637	22.8339	Europe & Central Asia	2021	2021-11-24	ERS22875492	ERX13576197	ERP167630	Illumina NovaSeq 6000	wastewater	wastewater metagenome
1024568	DTU_2022_1024568_1_MG_TT_SA_1_1098_S0_L001	Trinidad and Tobago	Saint Augustine	10.6416	-61.4	Latin America & Caribbean	2021	2021-11-23	ERS22875493	ERX13576216	ERP167630	Illumina NovaSeq 6000	wastewater	wastewater metagenome
1024569	DTU_2022_1024569_1_MG_ES_AL_1100_S0_L001	Spain	Alguazas	38.0526	-1.2494	Europe & Central Asia	2021	2021-11-24	ERS22875494	ERX13576218	ERP167630	Illumina NovaSeq 6000	wastewater	wastewater metagenome
1024570	DTU_2022_1024570_1_MG_ES_CA_1101_S0_L001	Spain	Calasparra	38.2292	-1.70159	Europe & Central Asia	2021	2021-11-25	ERS22875495	ERX13576199	ERP167630	Illumina NovaSeq 6000	wastewater	wastewater metagenome
1024571	DTU_2022_1024571_1_MG_ES_CI_1102_S0_L001	Spain	Cieza	38.2421	-1.42173	Europe & Central Asia	2021	2021-11-25	ERS22875496	ERX13576207	ERP167630	Illumina NovaSeq 6000	wastewater	wastewater metagenome
1024572	DTU_2022_1024572_1_MG_ES_SP_1103_S0_L001	Spain	San Pedro	37.8355	-0.791313	Europe & Central Asia	2021	2021-11-24	ERS22875497	ERX13576210	ERP167630	Illumina NovaSeq 6000	wastewater	wastewater metagenome
1024573	DTU_2022_1024573_1_MG_PL_PL_1104_S0_L001	Poland	Pulawy	51.448	21.9517	Europe & Central Asia	2021	2021-11-15	ERS22875498	ERX13576230	ERP167630	Illumina NovaSeq 6000	wastewater	wastewater metagenome
1024574	DTU_2022_1024574_1_MG_DK_AV_1105_S0_L001	Denmark	Copenhagen	55.6082	12.4511	Europe & Central Asia	2021	2021-12-29	ERS22875499	ERX13576194	ERP167630	Illumina NovaSeq 6000	wastewater	wastewater metagenome
1024575	DTU_2022_1024575_1_MG_DK_VA_1106_S168_L002	Denmark	Copenhagen	55.64	12.5073	Europe & Central Asia	2021	2021-12-29	ERS22875500	ERX13576212	ERP167630	Illumina NovaSeq 6000	wastewater	wastewater metagenome
1024576	DTU_2022_1024576_1_MG_DK_AM_1107_S169_L002	Denmark	Copenhagen	55.6956	12.6142	Europe & Central Asia	2021	2021-12-29	ERS22875501	ERX13576223	ERP167630	Illumina NovaSeq 6000	wastewater	wastewater metagenome
1024577	DTU_2022_1024577_1_MG_CN_NA_1108_S0_L001	China	Nanjing	31.97	118.833	East Asia & Pacific	2021	2021-11-27	ERS22875502	ERX13576215	ERP167630	Illumina NovaSeq 6000	wastewater	wastewater metagenome
1024578	DTU_2022_1024578_1_MG_CN_SU_1109_S171_L002	China	Suzhou	31.3	120.58	East Asia & Pacific	2021	2021-11-26	ERS22875503	ERX13576217	ERP167630	Illumina NovaSeq 6000	wastewater	wastewater metagenome
1024579	DTU_2022_1024579_1_MG_LV_LI_1110_S0_L001	Latvia	Liepaja	56.5965	21.0205	Europe & Central Asia	2021	2021-11-30	ERS22875504	ERX13576213	ERP167630	Illumina NovaSeq 6000	wastewater	wastewater metagenome
1024580	DTU_2022_1024580_1_MG_LV_RI_1111_S0_L001	Latvia	Riga	57.0254	24.0059	Europe & Central Asia	2021	2021-11-29	ERS22875505	ERX13576206	ERP167630	Illumina NovaSeq 6000	wastewater	wastewater metagenome
1024581	DTU_2022_1024581_1_MG_IS_RE_1112_S174_L002	Iceland	Reykjavik	64.1557	21.8725	Europe & Central Asia	2021	2021-11-24	ERS22875506	ERX13576205	ERP167630	Illumina NovaSeq 6000	wastewater	wastewater metagenome
1024582	DTU_2022_1024582_1_MG_RS_BE_1113_S175_L002	Serbia	Belgrade -Dorcol	44.81	20.5	Europe & Central Asia	2021	2021-11-09	ERS22875507	ERX13576211	ERP167630	Illumina NovaSeq 6000	wastewater	wastewater metagenome
1024583	DTU_2022_1024583_1_MG_RS_BE_2_1114_S0_L001	Serbia	Belgrade	44.81	20.5	Europe & Central Asia	2021	2021-11-09	ERS22875508	ERX13576209	ERP167630	Illumina NovaSeq 6000	wastewater	wastewater metagenome
1024584	DTU_2022_1024584_1_MG_RS_NS_2_1116_S177_L002	Serbia	Novi Sad	45.25	19.85	Europe & Central Asia	2021	2021-10-03	ERS22875509	ERX13576277	ERP167630	Illumina NovaSeq 6000	wastewater	wastewater metagenome
1024585	DTU_2022_1024585_1_MG_RS_SU_1117_S0_L001	Serbia	Subotica	46.0822	19.6974	Europe & Central Asia	2021	2021-10-03	ERS22875510	ERX13576254	ERP167630	Illumina NovaSeq 6000	wastewater	wastewater metagenome
1024586	DTU_2022_1024586_1_MG_MU_SM_1119_S0_L001	Mauritius	Saint Martin	-20.223	57.4684	Sub-Saharan Africa	2021	2021-11-10	ERS22875511	ERX13576227	ERP167630	Illumina NovaSeq 6000	wastewater	wastewater metagenome
1024587	DTU_2022_1024587_1_MG_BJ_AC_1120_S180_L002	Benin	Calavi	6.37029	2.3912	Sub-Saharan Africa	2021	2021-11-07	ERS22875512	ERX13576204	ERP167630	Illumina NovaSeq 6000	wastewater	wastewater metagenome
1024588	DTU_2022_1024588_1_MG_BJ_AG_1121_S0_L001	Benin	Agblangandan	6.383	2.5	Sub-Saharan Africa	2021	2021-11-07	ERS22875513	ERX13576232	ERP167630	Illumina NovaSeq 6000	wastewater	wastewater metagenome
1024589	DTU_2022_1024589_1_MG_BJ_CO_1122_S182_L002	Benin	Cotonou	6.37	2.43	Sub-Saharan Africa	2021	2021-11-07	ERS22875514	ERX13576238	ERP167630	Illumina NovaSeq 6000	wastewater	wastewater metagenome
1024590	DTU_2022_1024590_1_MG_AT_GR_1123_S0_L001	Austria	Graz	46.9969	15.4739	Europe & Central Asia	2021	2021-11-25	ERS22875515	ERX13576220	ERP167630	Illumina NovaSeq 6000	wastewater	wastewater metagenome
1024591	DTU_2022_1024591_1_MG_NG_LA_1124_S184_L002	Nigeria	Lagos	6.46	3.39	Sub-Saharan Africa	2021	2021-11-23	ERS22875516	ERX13576228	ERP167630	Illumina NovaSeq 6000	wastewater	wastewater metagenome
1024592	DTU_2022_1024592_1_MG_SE_GO_1125_S0_L001	Sweden	Gothenburg	57.71	11.97	Europe & Central Asia	2021	2021-10-03	ERS22875517	ERX13576214	ERP167630	Illumina NovaSeq 6000	wastewater	wastewater metagenome
1024593	DTU_2022_1024593_1_MG_CI_AB_1126_S259_L004	C√¥te d'Ivoire	Abidjan	5.32	-4.02	Sub-Saharan Africa	2021	2021-11-14	ERS22875518	ERX13576234	ERP167630	Illumina NovaSeq 6000	wastewater	wastewater metagenome
1024594	DTU_2022_1024594_1_MG_CI_BO_2_1128_S260_L004	C√¥te d'Ivoire	Bouake	7.69789	-5.02886	Sub-Saharan Africa	2021	2021-11-13	ERS22875519	ERX13576269	ERP167630	Illumina NovaSeq 6000	wastewater	wastewater metagenome
1024595	DTU_2022_1024595_1_MG_CI_YA_1_1129_S261_L004	C√¥te d'Ivoire	Yamoussoukro	6.81	-5.27	Sub-Saharan Africa	2021	2021-11-13	ERS22875520	ERX13576235	ERP167630	Illumina NovaSeq 6000	wastewater	wastewater metagenome
1024596	DTU_2022_1024596_1_MG_CI_YA_2_1130_S262_L004	C√¥te d'Ivoire	Yamoussoukro	6.81	-5.27	Sub-Saharan Africa	2021	2021-11-13	ERS22875521	ERX13576257	ERP167630	Illumina NovaSeq 6000	wastewater	wastewater metagenome
1024597	DTU_2022_1024597_1_MG_SG_JU_1131_S263_L004	Singapore	Singapore	1.31548	103.686	East Asia & Pacific	2021	2021-11-13	ERS22875522	ERX13576248	ERP167630	Illumina NovaSeq 6000	wastewater	wastewater metagenome
1024598	DTU_2022_1024598_1_MG_CH_BR_1132_S264_L004	Switzerland	Bern	46.9722	7.42852	Europe & Central Asia	2021	2021-09-14	ERS22875523	ERX13576263	ERP167630	Illumina NovaSeq 6000	wastewater	wastewater metagenome
1024599	DTU_2022_1024599_1_MG_CR_LB_1133_S0_L001	Costa Rica	Liberia	10.6245	-85.4615	Latin America & Caribbean	2021	2021-09-29	ERS22875524	ERX13576264	ERP167630	Illumina NovaSeq 6000	wastewater	wastewater metagenome
1024600	DTU_2022_1024600_1_MG_CR_LI_1134_S0_L001	Costa Rica	Lima¬≥N	9.9939	-83.0262	Latin America & Caribbean	2021	2021-11-17	ERS22875525	ERX13576226	ERP167630	Illumina NovaSeq 6000	wastewater	wastewater metagenome
1024601	DTU_2022_1024601_1_MG_CR_PU_1135_S267_L004	Costa Rica	Puntarenas El Roble	9.9821	-84.738	Latin America & Caribbean	2021	2021-10-05	ERS22875526	ERX13576236	ERP167630	Illumina NovaSeq 6000	wastewater	wastewater metagenome
1024602	DTU_2022_1024602_1_MG_CR_SG_1136_S268_L004	Costa Rica	San Isidro De El General	9.36138	-83.7104	Latin America & Caribbean	2021	2021-11-23	ERS22875527	ERX13576231	ERP167630	Illumina NovaSeq 6000	wastewater	wastewater metagenome
1024603	DTU_2022_1024603_1_MG_CR_SJ_1137_S269_L004	Costa Rica	San Jose	9.96163	-84.138	Latin America & Caribbean	2021	2021-10-13	ERS22875528	ERX13576229	ERP167630	Illumina NovaSeq 6000	wastewater	wastewater metagenome
1024604	DTU_2022_1024604_1_MG_LB_AA_1139_S270_L004	Lebanon	Aadbil	34.5366	36.0891	Middle East & North Africa	2021	2021-12-04	ERS22875529	ERX13576265	ERP167630	Illumina NovaSeq 6000	wastewater	wastewater metagenome
1024605	DTU_2022_1024605_1_MG_LB_HR_1140_S271_L004	Lebanon	Hrar	34.4633	36.124	Middle East & North Africa	2021	2021-12-04	ERS22875530	ERX13576253	ERP167630	Illumina NovaSeq 6000	wastewater	wastewater metagenome
1024606	DTU_2022_1024606_1_MG_LB_CM_1141_S272_L004	Lebanon	Cheikh Mohammad	34.5505	36.0791	Middle East & North Africa	2021	2021-12-04	ERS22875531	ERX13576240	ERP167630	Illumina NovaSeq 6000	wastewater	wastewater metagenome
1024607	DTU_2022_1024607_1_MG_BH_MA_1142_S273_L004	Bahrain	Manama	26.1948	50.5554	Middle East & North Africa	2021	2021-11-25	ERS22875532	ERX13576225	ERP167630	Illumina NovaSeq 6000	wastewater	wastewater metagenome
1024608	DTU_2022_1024608_1_MG_GH_KU_1143_S274_L004	Ghana	Tamale	9.41	-0.84	Sub-Saharan Africa	2021	2021-11-29	ERS22875533	ERX13576258	ERP167630	Illumina NovaSeq 6000	wastewater	wastewater metagenome
1024609	DTU_2022_1024609_1_MG_IT_CA_1144_S275_L004	Italy	Cannobio	46.06	8.7	Europe & Central Asia	2021	2021-10-26	ERS22875534	ERX13576244	ERP167630	Illumina NovaSeq 6000	wastewater	wastewater metagenome
1024610	DTU_2022_1024610_1_MG_IT_NO_1145_S276_L004	Italy	Novara	45.58	8.55	Europe & Central Asia	2021	2021-10-27	ERS22875535	ERX13576246	ERP167630	Illumina NovaSeq 6000	wastewater	wastewater metagenome
1024611	DTU_2022_1024611_1_MG_IT_VE_1146_S277_L004	Italy	Verbania	45.92	8.55	Europe & Central Asia	2021	2021-10-26	ERS22875536	ERX13576247	ERP167630	Illumina NovaSeq 6000	wastewater	wastewater metagenome
1024612	DTU_2022_1024612_1_MG_IN_KO_1147_S0_L001	India	Kochi	9.97147	76.3051	South Asia	2021	2021-12-28	ERS22875537	ERX13576273	ERP167630	Illumina NovaSeq 6000	wastewater	wastewater metagenome
1024613	DTU_2022_1024613_1_MG_HU_BU_3_1148_S0_L001	Hungary	Budapest	47.48	19.15	Europe & Central Asia	2021	2021-10-18	ERS22875538	ERX13576239	ERP167630	Illumina NovaSeq 6000	wastewater	wastewater metagenome
1024614	DTU_2022_1024614_1_MG_WA_RE_1149_S280_L004	United States of America	Renton	47.4764	-122.25	North America	2021	2021-11-02	ERS22875539	ERX13576242	ERP167630	Illumina NovaSeq 6000	wastewater	wastewater metagenome
1024615	DTU_2022_1024615_1_MG_WA_SE_1150_S281_L004	United States of America	Seattle	47.6	-122.33	North America	2021	2021-10-04	ERS22875540	ERX13576266	ERP167630	Illumina NovaSeq 6000	wastewater	wastewater metagenome
1024616	DTU_2022_1024616_1_MG_WA_WO_1151_S282_L004	United States of America	Woodinville Brightwater	47.793	-122.14	North America	2021	2021-10-04	ERS22875541	ERX13576261	ERP167630	Illumina NovaSeq 6000	wastewater	wastewater metagenome
1024617	DTU_2022_1024617_1_MG_WA_RE_1152_S283_L004	United States of America	Renton	47.4764	-122.25	North America	2021	2021-05-18	ERS22875542	ERX13576245	ERP167630	Illumina NovaSeq 6000	wastewater	wastewater metagenome
1024618	DTU_2022_1024618_1_MG_CA_CA_1153_S284_L004	Canada	Calgary	51.05	-114.06	North America	2021	2021-11-22	ERS22875543	ERX13576233	ERP167630	Illumina NovaSeq 6000	wastewater	wastewater metagenome
1024619	DTU_2022_1024619_1_MG_CA_HA_1154_S285_L004	Canada	Halifax	44.65	-63.58	North America	2021	2021-11-29	ERS22875544	ERX13576278	ERP167630	Illumina NovaSeq 6000	wastewater	wastewater metagenome
1024620	DTU_2022_1024620_1_MG_CA_OT_1155_S286_L004	Canada	Ottawa	45.42	-75.69	North America	2021	2021-10-09	ERS22875545	ERX13576237	ERP167630	Illumina NovaSeq 6000	wastewater	wastewater metagenome
1024621	DTU_2022_1024621_1_MG_CA_RE_1156_S287_L004	Canada	Regina	50.45	-104.62	North America	2021	2021-11-05	ERS22875546	ERX13576255	ERP167630	Illumina NovaSeq 6000	wastewater	wastewater metagenome
1024622	DTU_2022_1024622_1_MG_CA_VA_1157_S0_L001	Canada	Vancouver	49.2714	-123.115	North America	2021	2021-11-14	ERS22875547	ERX13576241	ERP167630	Illumina NovaSeq 6000	wastewater	wastewater metagenome
1024623	DTU_2022_1024623_1_MG_VI_BL_1158_S289_L004	United States of America	Blacksburg	37.1815	-80.5148	North America	2021	2021-11-14	ERS22875548	ERX13576251	ERP167630	Illumina NovaSeq 6000	wastewater	wastewater metagenome
1024624	DTU_2022_1024624_1_MG_VI_CH_1159_S290_L004	United States of America	Christiansburg	37.1553	-80.4706	North America	2021	2021-11-14	ERS22875549	ERX13576283	ERP167630	Illumina NovaSeq 6000	wastewater	wastewater metagenome
1024625	DTU_2022_1024625_1_MG_ME_PO_1160_S291_L004	Montenegro	Podgorica	42.4304	19.2594	Europe & Central Asia	2021	2021-12-15	ERS22875550	ERX13576274	ERP167630	Illumina NovaSeq 6000	wastewater	wastewater metagenome
1024626	DTU_2022_1024626_1_MG_AE_AD_1161_S292_L004	United Arab Emirates	Abu Dhabi	24.1847	54.6015	Middle East & North Africa	2021	2021-11-24	ERS22875551	ERX13576279	ERP167630	Illumina NovaSeq 6000	wastewater	wastewater metagenome
1024627	DTU_2022_1024627_1_MG_NO_OS_1162_S293_L004	Norway	Oslo	59.7935	10.4983	Europe & Central Asia	2021	2021-11-30	ERS22875552	ERX13576250	ERP167630	Illumina NovaSeq 6000	wastewater	wastewater metagenome
1024628	DTU_2022_1024628_1_MG_DE_DR_1163_S294_L004	Germany	Dresden	51.0617	13.7089	Europe & Central Asia	2021	2021-11-00	ERS22875553	ERX13576256	ERP167630	Illumina NovaSeq 6000	wastewater	wastewater metagenome
1024629	DTU_2022_1024629_1_MG_ES_BA_1164_S295_L004	Spain	Barcelona	41	2	Europe & Central Asia	2021	2021-11-18	ERS22875554	ERX13576268	ERP167630	Illumina NovaSeq 6000	wastewater	wastewater metagenome
1024630	DTU_2022_1024630_1_MG_BB_BR_1165_S296_L004	Barbados	Bridgetown	13.106	-59.6132	Latin America & Caribbean	2021	2021-12-29	ERS22875555	ERX13576272	ERP167630	Illumina NovaSeq 6000	wastewater	wastewater metagenome
1024631	DTU_2022_1024631_1_MG_BB_WO_1166_S297_L004	Barbados	Worthing	13.0712	-59.5831	Latin America & Caribbean	2021	2021-12-29	ERS22875556	ERX13576249	ERP167630	Illumina NovaSeq 6000	wastewater	wastewater metagenome
1024632	DTU_2022_1024632_1_MG_MX_QU_1167_S298_L004	Mexico	Queretaro	20.7341	-100.46	Latin America & Caribbean	2021	2021-12-06	ERS22875557	ERX13576260	ERP167630	Illumina NovaSeq 6000	wastewater	wastewater metagenome
1024633	DTU_2022_1024633_1_MG_CA_QE_1168_S299_L004	Canada	Quebec	46.8361	-71.206	North America	2021	2021-04-06	ERS22875558	ERX13576252	ERP167630	Illumina NovaSeq 6000	wastewater	wastewater metagenome
1024634	DTU_2022_1024634_1_MG_CA_QE_1169_S300_L004	Canada	Quebec	46.8361	-71.206	North America	2021	2021-10-12	ERS22875559	ERX13576276	ERP167630	Illumina NovaSeq 6000	wastewater	wastewater metagenome
1024635	DTU_2022_1024635_1_MG_ZA_PR_1170_S301_L004	South Africa	Pretoria	-25.7345	28.1781	Sub-Saharan Africa	2021	2021-11-30	ERS22875560	ERX13576282	ERP167630	Illumina NovaSeq 6000	wastewater	wastewater metagenome
1024636	DTU_2022_1024636_1_MG_MG_AN_1171_S302_L004	Madagascar	Antananarivo	-18.9192	47.5164	Sub-Saharan Africa	2021	2021-11-29	ERS22875561	ERX13576280	ERP167630	Illumina NovaSeq 6000	wastewater	wastewater metagenome
1024637	DTU_2022_1024637_1_MG_NZ_CH_1172_S303_L004	New Zealand	Christchurch	-43.5225	172.696	East Asia & Pacific	2021	2021-12-05	ERS22875562	ERX13576281	ERP167630	Illumina NovaSeq 6000	wastewater	wastewater metagenome
1024638	DTU_2022_1024638_1_MG_DE_BE_1173_S304_L004	Germany	Berlin	52.5321	13.2212	Europe & Central Asia	2021	2021-12-17	ERS22875563	ERX13576275	ERP167630	Illumina NovaSeq 6000	wastewater	wastewater metagenome
1024639	DTU_2022_1024639_1_MG_PT_PE_1025_S305_L004	Portugal	Peniche	39.35	-9.38	Europe & Central Asia	2020	2020-11-27	ERS22875564	ERX13576259	ERP167630	Illumina NovaSeq 6000	wastewater	wastewater metagenome
1024640	DTU_2022_1024640_1_MG_PT_LO_1033_S306_L004	Portugal	Lourinha	39.246	-9.27134	Europe & Central Asia	2020	2020-12-17	ERS22875565	ERX13576267	ERP167630	Illumina NovaSeq 6000	wastewater	wastewater metagenome
1024641	DTU_2022_1024641_1_MG_NZ_CH_1034_S307_L004	New Zealand	Christchurch	-43.53	172.64	East Asia & Pacific	2020	2020-12-17	ERS22875566	ERX13576270	ERP167630	Illumina NovaSeq 6000	wastewater	wastewater metagenome
1024642	DTU_2022_1024642_1_MG_CN_NA_1043_S308_L004	China	Nanjing	31.97	118.833	East Asia & Pacific	2020	2020-11-30	ERS22875567	ERX13576271	ERP167630	Illumina NovaSeq 6000	wastewater	wastewater metagenome
1024643	DTU_2022_1024643_1_MG_CN_SU_1044_S309_L004	China	Suzhou	31.3	120.58	East Asia & Pacific	2020	2020-11-30	ERS22875568	ERX13576262	ERP167630	Illumina NovaSeq 6000	wastewater	wastewater metagenome
