# Supplementary material for: Geographics and bacterial networks differently shape the acquired and latent global sewage resistomes
Source: Nat Commun. 2025 Nov 21;16:10278. doi: 10.1038/s41467-025-66070-7 (PMC12639157; doi:10.1038/s41467-025-66070-7)
Supplement: Supplementary file 5 — Supplementary Data 2 [file 41467_2025_66070_MOESM5_ESM.xlsx]

## Sheet: SD2 ARG metadata
gene	class	database	fa_name	gene_length	ResFinder	ResFinderFG	csabapal	group	cluster_representative_98
pan_1	beta_lactam	functional_amr	functional_amr|beta-lactamase|jn086160.1|human_fecal_matter|amx	825	TRUE	TRUE	FALSE	ResFinder	pan_1
pan_1	beta_lactam	resfinder	resfinder|blaoxa-347_1_acwg01000053	825	TRUE	TRUE	FALSE	ResFinder	pan_1
pan_10	beta_lactam	functional_amr	functional_amr|beta-lactamase|ku546394.1|feces|amx	861	TRUE	TRUE	FALSE	ResFinder	pan_814
pan_10	beta_lactam	resfinder	resfinder|blashv-12_1_kf976405	861	TRUE	TRUE	FALSE	ResFinder	pan_814
pan_100	beta_lactam	resfinder	resfinder|blamox-6_1_gq152601	1152	TRUE	FALSE	FALSE	ResFinder	pan_100
pan_1000	beta_lactam	resfinder	resfinder|blacmy-26_1_ab300358	1146	TRUE	FALSE	FALSE	ResFinder	pan_1960
pan_10000	tetracycline	functional_amr	functional_amr|tet-efflux|kj694639.1|grassland_soil|tet	1233	FALSE	TRUE	FALSE	Functional	pan_10000
pan_10001	glycopeptide	functional_amr	functional_amr|van-ligase|kj694850.1|agricultural_soil|cyc	981	FALSE	TRUE	FALSE	Functional	pan_10001
pan_10002	folate_pathway_antagonist	functional_amr	functional_amr|dfr|kj694800.1|grassland_soil|tmp	561	FALSE	TRUE	FALSE	Functional	pan_10002
pan_10003	glycopeptide	functional_amr	functional_amr|van-ligase|kj694874.1|agricultural_soil|cyc	1056	FALSE	TRUE	FALSE	Functional	pan_10003
pan_10004	folate_pathway_antagonist	functional_amr	functional_amr|dfr|kj694854.1|agricultural_soil|tmp	528	FALSE	TRUE	FALSE	Functional	pan_10004
pan_10005	folate_pathway_antagonist	functional_amr	functional_amr|dfr|kj694757.1|grassland_soil|sxt	498	FALSE	TRUE	FALSE	Functional	pan_10005
pan_10006	tetracycline	functional_amr	functional_amr|tet-efflux|kj694661.1|grassland_soil|tet	1185	FALSE	TRUE	FALSE	Functional	pan_10006
pan_10007	folate_pathway_antagonist	functional_amr	functional_amr|dfr|kj694786.1|grassland_soil|tmp	483	FALSE	TRUE	FALSE	Functional	pan_12058
pan_10008	folate_pathway_antagonist	functional_amr	functional_amr|dfr|kj694785.1|grassland_soil|tmp	513	FALSE	TRUE	FALSE	Functional	pan_10008
pan_10009	folate_pathway_antagonist	functional_amr	functional_amr|dfr|kj693742.1|grassland_soil|sxt	540	FALSE	TRUE	FALSE	Functional	pan_10009
pan_1001	beta_lactam	resfinder	resfinder|blalat-1_1_x78117	1146	TRUE	FALSE	FALSE	ResFinder	pan_91
pan_10010	beta_lactam	functional_amr	functional_amr|beta-lactamase|kj693740.1|grassland_soil|fox	891	FALSE	TRUE	FALSE	Functional	pan_10010
pan_10011	beta_lactam	functional_amr	functional_amr|beta-lactamase|kj693790.1|grassland_soil|pen	942	FALSE	TRUE	FALSE	Functional	pan_10011
pan_10012	folate_pathway_antagonist	functional_amr	functional_amr|dfr|kj693743.1|grassland_soil|tmp	501	FALSE	TRUE	FALSE	Functional	pan_13850
pan_10013	glycopeptide	functional_amr	functional_amr|van-ligase|kj693699.1|grassland_soil|cyc	927	FALSE	TRUE	FALSE	Functional	pan_10013
pan_10014	folate_pathway_antagonist	functional_amr	functional_amr|dfr|kj693654.1|grassland_soil|tmp	501	FALSE	TRUE	FALSE	Functional	pan_7594
pan_10015	beta_lactam	functional_amr	functional_amr|beta-lactamase|kj693732.1|grassland_soil|ctx	966	FALSE	TRUE	FALSE	Functional	pan_10399
pan_10016	glycopeptide	functional_amr	functional_amr|van-ligase|kj693720.1|grassland_soil|cyc	966	FALSE	TRUE	FALSE	Functional	pan_10016
pan_10017	glycopeptide	functional_amr	functional_amr|van-ligase|kj693793.1|grassland_soil|cyc	486	FALSE	TRUE	FALSE	Functional	pan_10017
pan_10018	glycopeptide	functional_amr	functional_amr|van-ligase|kj694236.1|grassland_soil|cyc	987	FALSE	TRUE	FALSE	Functional	pan_10018
pan_10019	glycopeptide	functional_amr	functional_amr|van-ligase|kj694212.1|grassland_soil|cyc	930	FALSE	TRUE	FALSE	Functional	pan_10019
pan_1002	beta_lactam	resfinder	resfinder|blacmy-118_1_km087838	1146	TRUE	FALSE	FALSE	ResFinder	pan_1567
pan_10020	aminoglycoside	functional_amr	functional_amr|aac|kj694287.1|grassland_soil|gen	768	FALSE	TRUE	FALSE	Functional	pan_10020
pan_10021	phenicol	functional_amr	functional_amr|cat|kj694261.1|grassland_soil|chl	654	FALSE	TRUE	FALSE	Functional	pan_10021
pan_10022	beta_lactam	functional_amr	functional_amr|beta-lactamase|kj694108.1|grassland_soil|pen	873	FALSE	TRUE	FALSE	Functional	pan_10022
pan_10023	folate_pathway_antagonist	functional_amr	functional_amr|dfr|kj694048.1|grassland_soil|tmp	477	FALSE	TRUE	FALSE	Functional	pan_10023
pan_10024	folate_pathway_antagonist	functional_amr	functional_amr|dfr|kj694204.1|grassland_soil|tmp	504	FALSE	TRUE	FALSE	Functional	pan_10024
pan_10025	folate_pathway_antagonist	functional_amr	functional_amr|dfr|kj694122.1|grassland_soil|sxt	507	FALSE	TRUE	FALSE	Functional	pan_10025
pan_10026	glycopeptide	functional_amr	functional_amr|van-ligase|kj695790.1|agricultural_soil|cyc	369	FALSE	TRUE	FALSE	Functional	pan_10026
pan_10027	glycopeptide	functional_amr	functional_amr|van-ligase|kj695753.1|agricultural_soil|cyc	936	FALSE	TRUE	FALSE	Functional	pan_10027
pan_10028	folate_pathway_antagonist	functional_amr	functional_amr|dfr|kj695821.1|agricultural_soil|tmp	504	FALSE	TRUE	FALSE	Functional	pan_10038
pan_10029	folate_pathway_antagonist	functional_amr	functional_amr|dfr|kj695804.1|agricultural_soil|sxt	477	FALSE	TRUE	FALSE	Functional	pan_10029
pan_1003	beta_lactam	resfinder	resfinder|blabel-3_1_gq202694	852	TRUE	FALSE	FALSE	ResFinder	pan_936
pan_10030	folate_pathway_antagonist	functional_amr	functional_amr|dfr|kj695613.1|agricultural_soil|tmp	531	FALSE	TRUE	FALSE	Functional	pan_10030
pan_10031	folate_pathway_antagonist	functional_amr	functional_amr|dfr|kj695580.1|agricultural_soil|tmp	483	FALSE	TRUE	FALSE	Functional	pan_10031
pan_10032	beta_lactam	functional_amr	functional_amr|beta-lactamase|kj695701.1|agricultural_soil|pip	894	FALSE	TRUE	FALSE	Functional	pan_10032
pan_10033	folate_pathway_antagonist	functional_amr	functional_amr|dfr|kj695631.1|agricultural_soil|sxt	534	FALSE	TRUE	FALSE	Functional	pan_10033
pan_10034	folate_pathway_antagonist	functional_amr	functional_amr|dfr|kj695846.1|agricultural_soil|tmp	609	FALSE	TRUE	FALSE	Functional	pan_10034
pan_10035	folate_pathway_antagonist	functional_amr	functional_amr|dfr|kj696015.1|agricultural_soil|tmp	519	FALSE	TRUE	FALSE	Functional	pan_10035
pan_10036	beta_lactam	functional_amr	functional_amr|beta-lactamase|kj695930.1|agricultural_soil|atm	900	FALSE	TRUE	FALSE	Functional	pan_10036
pan_10037	aminoglycoside	functional_amr	functional_amr|16s-rrna-methyltransferase|kj696062.1|agricultural_soil|gen	909	FALSE	TRUE	FALSE	Functional	pan_10037
pan_10038	folate_pathway_antagonist	functional_amr	functional_amr|dfr|kj696016.1|agricultural_soil|tmp	504	FALSE	TRUE	FALSE	Functional	pan_10038
pan_10039	folate_pathway_antagonist	functional_amr	functional_amr|dfr|kj695892.1|agricultural_soil|tmp	597	FALSE	TRUE	FALSE	Functional	pan_10039
pan_1004	beta_lactam	resfinder	resfinder|blakpc-24_1_kr052099	882	TRUE	FALSE	FALSE	ResFinder	pan_103
pan_10040	folate_pathway_antagonist	functional_amr	functional_amr|dfr|kj695887.1|agricultural_soil|tmp	504	FALSE	TRUE	FALSE	Functional	pan_10040
pan_10041	folate_pathway_antagonist	functional_amr	functional_amr|dfr|kj695927.1|agricultural_soil|tmp	543	FALSE	TRUE	FALSE	Functional	pan_10041
pan_10042	glycopeptide	functional_amr	functional_amr|van-ligase|kj695909.1|agricultural_soil|cyc	1161	FALSE	TRUE	FALSE	Functional	pan_10042
pan_10043	folate_pathway_antagonist	functional_amr	functional_amr|dfr|kj695122.1|agricultural_soil|tmp	504	FALSE	TRUE	FALSE	Functional	pan_10043
pan_10044	aminoglycoside	functional_amr	functional_amr|aac|kj695098.1|agricultural_soil|gen	786	FALSE	TRUE	FALSE	Functional	pan_10044
pan_10045	glycopeptide	functional_amr	functional_amr|van-ligase|kj695221.1|agricultural_soil|cyc	1125	FALSE	TRUE	FALSE	Functional	pan_10045
pan_10046	folate_pathway_antagonist	functional_amr	functional_amr|dfr|kj695184.1|agricultural_soil|tmp	528	FALSE	TRUE	FALSE	Functional	pan_10046
pan_10047	beta_lactam	functional_amr	functional_amr|beta-lactamase|kj694914.1|agricultural_soil|atm	834	FALSE	TRUE	FALSE	Functional	pan_10047
pan_10048	folate_pathway_antagonist	functional_amr	functional_amr|dfr|kj694894.1|agricultural_soil|tmp	495	FALSE	TRUE	FALSE	Functional	pan_10048
pan_10049	folate_pathway_antagonist	functional_amr	functional_amr|dfr|kj694966.1|agricultural_soil|tmp	507	FALSE	TRUE	FALSE	Functional	pan_10049
pan_1005	beta_lactam	resfinder	resfinder|blabic-1_1_gq260093	885	TRUE	FALSE	FALSE	ResFinder	pan_1005
pan_10050	folate_pathway_antagonist	functional_amr	functional_amr|dfr|kj694935.1|agricultural_soil|tmp	477	FALSE	TRUE	FALSE	Functional	pan_10050
pan_10051	folate_pathway_antagonist	functional_amr	functional_amr|dfr|kj695231.1|agricultural_soil|tmp	513	FALSE	TRUE	FALSE	Functional	pan_10051
pan_10052	folate_pathway_antagonist	functional_amr	functional_amr|dfr|kj695498.1|agricultural_soil|tmp	504	FALSE	TRUE	FALSE	Functional	pan_10052
pan_10053	folate_pathway_antagonist	functional_amr	functional_amr|dfr|kj695486.1|agricultural_soil|tmp	504	FALSE	TRUE	FALSE	Functional	pan_10053
pan_10054	folate_pathway_antagonist	functional_amr	functional_amr|dfr|kj695535.1|agricultural_soil|tmp	498	FALSE	TRUE	FALSE	Functional	pan_10054
pan_10055	folate_pathway_antagonist	functional_amr	functional_amr|dfr|kj695522.1|agricultural_soil|tmp	552	FALSE	TRUE	FALSE	Functional	pan_10055
pan_10056	folate_pathway_antagonist	functional_amr	functional_amr|dfr|kj695264.1|agricultural_soil|tmp	549	FALSE	TRUE	FALSE	Functional	pan_10056
pan_10057	glycopeptide	functional_amr	functional_amr|van-ligase|kj695263.1|agricultural_soil|cyc	981	FALSE	TRUE	FALSE	Functional	pan_10057
pan_10058	glycopeptide	functional_amr	functional_amr|van-ligase|kj695372.1|agricultural_soil|cyc	1110	FALSE	TRUE	FALSE	Functional	pan_10058
pan_10059	glycopeptide	functional_amr	functional_amr|van-ligase|kj695317.1|agricultural_soil|cyc	1041	FALSE	TRUE	FALSE	Functional	pan_10059
pan_1006	beta_lactam	resfinder	resfinder|blab-11_1_ay348326	750	TRUE	FALSE	FALSE	ResFinder	pan_3102
pan_10060	beta_lactam	functional_amr	functional_amr|beta-lactamase|kj910914.1|feces|tzp	1005	FALSE	TRUE	FALSE	Functional	pan_8552
pan_10061	glycopeptide	functional_amr	functional_amr|van-ligase|jn086167.1|human_fecal_matter|cyc	1065	FALSE	TRUE	FALSE	Functional	pan_10061
pan_10062	beta_lactam	functional_amr	functional_amr|beta-lactamase|kj910949.1|feces|pip	909	FALSE	TRUE	FALSE	Functional	pan_8886
pan_10063	beta_lactam	functional_amr	functional_amr|beta-lactamase|kj910932.1|feces|caz	1167	FALSE	TRUE	FALSE	Functional	pan_8885
pan_10064	beta_lactam	functional_amr	functional_amr|beta-lactamase|mk935943.1|human_feces|caz	921	FALSE	TRUE	FALSE	Functional	pan_10064
pan_10065	beta_lactam	functional_amr	functional_amr|beta-lactamase|mk935931.1|pan_troglodytes_feces|amx	870	FALSE	TRUE	FALSE	Functional	pan_10065
pan_10066	tetracycline	functional_amr	functional_amr|tet-protection|mk936016.1|pan_troglodytes_feces|tet	1920	FALSE	TRUE	FALSE	Functional	pan_13734
pan_10067	beta_lactam	functional_amr	functional_amr|beta-lactamase|mk935996.1|gorilla_feces|amp	852	FALSE	TRUE	FALSE	Functional	pan_10067
pan_10068	beta_lactam	functional_amr	functional_amr|beta-lactamase|kj910969.1|feces|caz	1749	FALSE	TRUE	FALSE	Functional	pan_10068
pan_10069	beta_lactam	functional_amr	functional_amr|beta-lactamase|jx009322.1|soil|pip	1227	FALSE	TRUE	FALSE	Functional	pan_10069
pan_1007	beta_lactam	resfinder	resfinder|blacmy-56_1_hq322613	1146	TRUE	FALSE	FALSE	ResFinder	pan_91
pan_10070	beta_lactam	functional_amr	functional_amr|beta-lactamase|jx009209.1|soil|amx	1137	FALSE	TRUE	FALSE	Functional	pan_10337
pan_10071	folate_pathway_antagonist	functional_amr	functional_amr|dfr|kj691958.1|grassland_soil|tmp	501	FALSE	TRUE	FALSE	Functional	pan_10071
pan_10072	beta_lactam	functional_amr	functional_amr|beta-lactamase|kj691929.1|grassland_soil|pen	873	FALSE	TRUE	FALSE	Functional	pan_10072
pan_10073	beta_lactam	functional_amr	functional_amr|beta-lactamase|kj910994.1|feces|pen	852	FALSE	TRUE	FALSE	Functional	pan_10073
pan_10074	beta_lactam	functional_amr	functional_amr|beta-lactamase|kj910977.1|feces|caz	1782	FALSE	TRUE	FALSE	Functional	pan_10074
pan_10075	beta_lactam	functional_amr	functional_amr|beta-lactamase|jx009203.1|soil|amx	1281	FALSE	TRUE	FALSE	Functional	pan_10075
pan_10076	beta_lactam	functional_amr	functional_amr|beta-lactamase|gq244493.1|soil|caz	1170	FALSE	TRUE	FALSE	Functional	pan_10076
pan_10077	beta_lactam	functional_amr	functional_amr|beta-lactamase|mk935770.1|human_feces|amp	1167	FALSE	TRUE	FALSE	Functional	pan_9521
pan_10078	beta_lactam	functional_amr	functional_amr|beta-lactamase|mk935751.1|human_feces|pen	1167	FALSE	TRUE	FALSE	Functional	pan_9521
pan_10079	beta_lactam	functional_amr	functional_amr|beta-lactamase|mk935797.1|human_feces|amp	891	FALSE	TRUE	FALSE	Functional	pan_10720
pan_1008	beta_lactam	resfinder	resfinder|blactx-m-19_1_af325134	876	TRUE	FALSE	FALSE	ResFinder	pan_29
pan_10080	beta_lactam	functional_amr	functional_amr|beta-lactamase|mk935781.1|human_feces|amx	891	FALSE	TRUE	FALSE	Functional	pan_10720
pan_10081	beta_lactam, other	csabapal	csabapal|david-tgaactaacg_catggttttt_2	300	FALSE	FALSE	TRUE	Functional	pan_9234
pan_10082	polymyxin, other	csabapal	csabapal|david-tcggccggga_caccctcctc_3	150	FALSE	FALSE	TRUE	Functional	pan_10082
pan_10083	beta_lactam	functional_amr	functional_amr|beta-lactamase|mk935737.1|human_feces|amx	1167	FALSE	TRUE	FALSE	Functional	pan_12845
pan_10084	beta_lactam	functional_amr	functional_amr|beta-lactamase|mk935734.1|human_feces|caz	1167	FALSE	TRUE	FALSE	Functional	pan_8885
pan_10085	beta_lactam	functional_amr	functional_amr|beta-lactamase|mk935798.1|human_feces|caz	891	FALSE	TRUE	FALSE	Functional	pan_11692
pan_10086	beta_lactam	functional_amr	functional_amr|beta-lactamase|mk935898.1|human_feces|amp	861	FALSE	TRUE	FALSE	Functional	pan_21
pan_10087	beta_lactam	functional_amr	functional_amr|beta-lactamase|mk935884.1|human_feces|pip	861	FALSE	TRUE	FALSE	Functional	pan_21
pan_10088	beta_lactam	functional_amr	functional_amr|beta-lactamase|mk935905.1|human_feces|pen	861	FALSE	TRUE	FALSE	Functional	pan_21
pan_10089	beta_lactam	functional_amr	functional_amr|beta-lactamase|mk935900.1|human_feces|pen	861	FALSE	TRUE	FALSE	Functional	pan_21
pan_1009	beta_lactam	resfinder	resfinder|blandm-20_1_ky654092	813	TRUE	FALSE	FALSE	ResFinder	pan_2088
pan_10090	phenicol	functional_amr	functional_amr|cat|mk935842.1|human_feces|chl	624	FALSE	TRUE	FALSE	Functional	pan_10090
pan_10091	beta_lactam	functional_amr	functional_amr|beta-lactamase|mk935800.1|human_feces|pen	891	FALSE	TRUE	FALSE	Functional	pan_10720
pan_10092	aminoglycoside	functional_amr	functional_amr|16s-rrna-methyltransferase|mk935867.1|gorilla_feces|gen	762	FALSE	TRUE	FALSE	Functional	pan_10092
pan_10093	aminoglycoside	functional_amr	functional_amr|16s-rrna-methyltransferase|mk935864.1|pan_troglodytes_feces|gen	744	FALSE	TRUE	FALSE	Functional	pan_10093
pan_10094	folate_pathway_antagonist	functional_amr	functional_amr|dfr|kj693068.1|grassland_soil|sxt	501	FALSE	TRUE	FALSE	Functional	pan_10094
pan_10095	glycopeptide	functional_amr	functional_amr|van-ligase|kj693052.1|grassland_soil|cyc	903	FALSE	TRUE	FALSE	Functional	pan_10095
pan_10096	folate_pathway_antagonist	functional_amr	functional_amr|dfr|kj693125.1|grassland_soil|tmp	492	FALSE	TRUE	FALSE	Functional	pan_10096
pan_10097	folate_pathway_antagonist	functional_amr	functional_amr|dfr|kj693103.1|grassland_soil|tmp	510	FALSE	TRUE	FALSE	Functional	pan_10097
pan_10098	aminoglycoside	functional_amr	functional_amr|aac|kj692920.1|grassland_soil|gen	471	FALSE	TRUE	FALSE	Functional	pan_10098
pan_10099	folate_pathway_antagonist	functional_amr	functional_amr|dfr|kj692911.1|grassland_soil|tmp	606	FALSE	TRUE	FALSE	Functional	pan_10099
pan_101	beta_lactam	resfinder	resfinder|blaimp-35_1_jf816544	741	TRUE	FALSE	FALSE	ResFinder	pan_101
pan_1010	polymyxin	resfinder	resfinder|mcr-1.13_1_mg384739	1626	TRUE	FALSE	FALSE	ResFinder	pan_188
pan_10100	beta_lactam	functional_amr	functional_amr|beta-lactamase|kj692949.1|grassland_soil|ctx	1176	FALSE	TRUE	FALSE	Functional	pan_11268
pan_10101	beta_lactam	functional_amr	functional_amr|beta-lactamase|kj692937.1|grassland_soil|pen	954	FALSE	TRUE	FALSE	Functional	pan_10101
pan_10102	folate_pathway_antagonist	functional_amr	functional_amr|dfr|kj693129.1|grassland_soil|tmp	492	FALSE	TRUE	FALSE	Functional	pan_10102
pan_10103	tetracycline	functional_amr	functional_amr|tet-efflux|kj693474.1|grassland_soil|tet	606	FALSE	TRUE	FALSE	Functional	pan_10103
pan_10104	glycopeptide	functional_amr	functional_amr|van-ligase|kj693421.1|grassland_soil|cyc	1134	FALSE	TRUE	FALSE	Functional	pan_10104
pan_10105	beta_lactam	functional_amr	functional_amr|beta-lactamase|kj693603.1|grassland_soil|atm	933	FALSE	TRUE	FALSE	Functional	pan_10105
pan_10106	folate_pathway_antagonist	functional_amr	functional_amr|dfr|kj693600.1|grassland_soil|sxt	573	FALSE	TRUE	FALSE	Functional	pan_10106
pan_10107	glycopeptide	functional_amr	functional_amr|van-ligase|kj693281.1|grassland_soil|cyc	606	FALSE	TRUE	FALSE	Functional	pan_10107
pan_10108	folate_pathway_antagonist	functional_amr	functional_amr|dfr|kj693130.1|grassland_soil|tmp	534	FALSE	TRUE	FALSE	Functional	pan_10108
pan_10109	glycopeptide	functional_amr	functional_amr|van-ligase|kj693361.1|grassland_soil|cyc	729	FALSE	TRUE	FALSE	Functional	pan_10109
pan_1011	beta_lactam	resfinder	resfinder|blactx-m-56_1_ef374097	876	TRUE	FALSE	FALSE	ResFinder	pan_12473
pan_10110	glycopeptide	functional_amr	functional_amr|van-ligase|kj693282.1|grassland_soil|cyc	957	FALSE	TRUE	FALSE	Functional	pan_12120
pan_10111	beta_lactam	functional_amr	functional_amr|beta-lactamase|kj692110.1|grassland_soil|fox	846	FALSE	TRUE	FALSE	Functional	pan_10111
pan_10112	folate_pathway_antagonist	functional_amr	functional_amr|dfr|kj692107.1|grassland_soil|tmp	501	FALSE	TRUE	FALSE	Functional	pan_10112
pan_10113	folate_pathway_antagonist	functional_amr	functional_amr|dfr|kj692321.1|grassland_soil|tmp	513	FALSE	TRUE	FALSE	Functional	pan_10113
pan_10114	folate_pathway_antagonist	functional_amr	functional_amr|dfr|kj692133.1|grassland_soil|tmp	546	FALSE	TRUE	FALSE	Functional	pan_10114
pan_10115	beta_lactam	functional_amr	functional_amr|beta-lactamase|kj691992.1|grassland_soil|pip	822	FALSE	TRUE	FALSE	Functional	pan_10115
pan_10116	glycopeptide	functional_amr	functional_amr|van-ligase|kj691967.1|grassland_soil|cyc	633	FALSE	TRUE	FALSE	Functional	pan_10116
pan_10117	folate_pathway_antagonist	functional_amr	functional_amr|dfr|kj692009.1|grassland_soil|tmp	513	FALSE	TRUE	FALSE	Functional	pan_10117
pan_10118	beta_lactam	functional_amr	functional_amr|beta-lactamase|kj691998.1|grassland_soil|pen	888	FALSE	TRUE	FALSE	Functional	pan_8918
pan_10119	glycopeptide	functional_amr	functional_amr|van-ligase|kj692329.1|grassland_soil|cyc	1137	FALSE	TRUE	FALSE	Functional	pan_10119
pan_1012	beta_lactam	resfinder	resfinder|blactx-m-26_1_ay157676	876	TRUE	FALSE	FALSE	ResFinder	pan_1122
pan_10120	beta_lactam	functional_amr	functional_amr|beta-lactamase|kj692768.1|grassland_soil|fox	951	FALSE	TRUE	FALSE	Functional	pan_10120
pan_10121	folate_pathway_antagonist	functional_amr	functional_amr|dfr|kj692756.1|grassland_soil|tmp	522	FALSE	TRUE	FALSE	Functional	pan_10121
pan_10122	folate_pathway_antagonist	functional_amr	functional_amr|dfr|kj692892.1|grassland_soil|tmp	546	FALSE	TRUE	FALSE	Functional	pan_10122
pan_10123	folate_pathway_antagonist	functional_amr	functional_amr|dfr|kj692779.1|grassland_soil|sxt	543	FALSE	TRUE	FALSE	Functional	pan_9069
pan_10124	beta_lactam	functional_amr	functional_amr|beta-lactamase|kj692539.1|grassland_soil|pip	1173	FALSE	TRUE	FALSE	Functional	pan_10124
pan_10125	folate_pathway_antagonist	functional_amr	functional_amr|dfr|kj692432.1|grassland_soil|tmp	507	FALSE	TRUE	FALSE	Functional	pan_10125
pan_10126	tetracycline	functional_amr	functional_amr|tet-efflux|kj692734.1|grassland_soil|tet	1332	FALSE	TRUE	FALSE	Functional	pan_10126
pan_10127	folate_pathway_antagonist	functional_amr	functional_amr|dfr|kj692725.1|grassland_soil|tmp	501	FALSE	TRUE	FALSE	Functional	pan_10127
pan_10128	aminoglycoside	functional_amr	functional_amr|16s-rrna-methyltransferase|kf626896.1|pediatric_fecal_sample|gen	765	FALSE	TRUE	FALSE	Functional	pan_9633
pan_10129	folate_pathway_antagonist	functional_amr	functional_amr|dfr|kf626890.1|pediatric_fecal_sample|tmp	492	FALSE	TRUE	FALSE	Functional	pan_10129
pan_1013	polymyxin	resfinder	resfinder|mcr-7.1_1_mg267386	1620	TRUE	FALSE	FALSE	ResFinder	pan_1013
pan_10130	glycopeptide	functional_amr	functional_amr|van-ligase|kf626928.1|pediatric_fecal_sample|cyc	921	FALSE	TRUE	FALSE	Functional	pan_12926
pan_10131	folate_pathway_antagonist	functional_amr	functional_amr|dfr|kf626900.1|pediatric_fecal_sample|sxt	504	FALSE	TRUE	FALSE	Functional	pan_10443
pan_10132	folate_pathway_antagonist	functional_amr	functional_amr|dfr|kf626821.1|pediatric_fecal_sample|tmp	492	FALSE	TRUE	FALSE	Functional	pan_10132
pan_10133	beta_lactam	functional_amr	functional_amr|beta-lactamase|kf626816.1|pediatric_fecal_sample|ctx	891	FALSE	TRUE	FALSE	Functional	pan_10720
pan_10134	folate_pathway_antagonist	functional_amr	functional_amr|dfr|kf626876.1|pediatric_fecal_sample|tmp	489	FALSE	TRUE	FALSE	Functional	pan_10186
pan_10135	glycopeptide	functional_amr	functional_amr|van-ligase|kf626822.1|pediatric_fecal_sample|cyc	1116	FALSE	TRUE	FALSE	Functional	pan_9616
pan_10136	glycopeptide	functional_amr	functional_amr|van-ligase|kf626963.1|pediatric_fecal_sample|cyc	1053	FALSE	TRUE	FALSE	Functional	pan_9658
pan_10137	tetracycline	functional_amr	functional_amr|tet-protection|kf627184.1|pediatric_fecal_sample|tet	1920	FALSE	TRUE	FALSE	Functional	pan_1442
pan_10138	glycopeptide	functional_amr	functional_amr|van-ligase|kf627139.1|pediatric_fecal_sample|cyc	1083	FALSE	TRUE	FALSE	Functional	pan_10138
pan_10139	glycopeptide	functional_amr	functional_amr|van-ligase|kf627275.1|pediatric_fecal_sample|cyc	1299	FALSE	TRUE	FALSE	Functional	pan_10139
pan_1014	beta_lactam	resfinder	resfinder|blacmy-68_1_jn714480	1146	TRUE	FALSE	FALSE	ResFinder	pan_530
pan_10140	aminoglycoside	functional_amr	functional_amr|16s-rrna-methyltransferase|kf627218.1|pediatric_fecal_sample|gen	765	FALSE	TRUE	FALSE	Functional	pan_9633
pan_10141	glycopeptide	functional_amr	functional_amr|van-ligase|kf626994.1|pediatric_fecal_sample|cyc	1083	FALSE	TRUE	FALSE	Functional	pan_12960
pan_10142	phenicol	functional_amr	functional_amr|cat|kf626988.1|pediatric_fecal_sample|chl	624	FALSE	TRUE	FALSE	Functional	pan_10142
pan_10143	folate_pathway_antagonist	functional_amr	functional_amr|dfr|kf627100.1|pediatric_fecal_sample|tmp	513	FALSE	TRUE	FALSE	Functional	pan_10143
pan_10144	folate_pathway_antagonist	functional_amr	functional_amr|dfr|kf627075.1|pediatric_fecal_sample|tmp	480	FALSE	TRUE	FALSE	Functional	pan_7813
pan_10145	glycopeptide	functional_amr	functional_amr|van-ligase|kx127870.1|newborn_gut|cyc	522	FALSE	TRUE	FALSE	Functional	pan_10145
pan_10146	folate_pathway_antagonist	functional_amr	functional_amr|dfr|kx127614.1|human_gut|sxt	495	FALSE	TRUE	FALSE	Functional	pan_9511
pan_10147	tetracycline	functional_amr	functional_amr|tet-protection|kx128140.1|newborn_gut|tet	1926	FALSE	TRUE	FALSE	Functional	pan_5960
pan_10148	folate_pathway_antagonist	functional_amr	functional_amr|dfr|kx127943.1|newborn_gut|sxt	492	FALSE	TRUE	FALSE	Functional	pan_11760
pan_10149	folate_pathway_antagonist	functional_amr	functional_amr|dfr|kx127139.1|newborn_gut|sxt	510	FALSE	TRUE	FALSE	Functional	pan_8726
pan_1015	beta_lactam	resfinder	resfinder|blacmy-67_1_jq711185	1146	TRUE	FALSE	FALSE	ResFinder	pan_1567
pan_10150	folate_pathway_antagonist	functional_amr	functional_amr|dfr|kx127124.1|newborn_gut|tmp	510	FALSE	TRUE	FALSE	Functional	pan_8726
pan_10151	folate_pathway_antagonist	functional_amr	functional_amr|dfr|kx127510.1|newborn_gut|tmp	495	FALSE	TRUE	FALSE	Functional	pan_12844
pan_10152	folate_pathway_antagonist	functional_amr	functional_amr|dfr|kx127150.1|newborn_gut|sxt	495	FALSE	TRUE	FALSE	Functional	pan_13563
pan_10153	tetracycline	functional_amr	functional_amr|tet-protection|kx128146.1|newborn_gut|tet	2037	FALSE	TRUE	FALSE	Functional	pan_8755
pan_10154	glycopeptide	functional_amr	functional_amr|van-ligase|kx128818.1|newborn_gut|cyc	1101	FALSE	TRUE	FALSE	Functional	pan_8672
pan_10155	folate_pathway_antagonist	functional_amr	functional_amr|dfr|kx128723.1|newborn_gut|tmp	492	FALSE	TRUE	FALSE	Functional	pan_10155
pan_10156	folate_pathway_antagonist	functional_amr	functional_amr|dfr|kf626726.1|pediatric_fecal_sample|sxt	519	FALSE	TRUE	FALSE	Functional	pan_10156
pan_10157	folate_pathway_antagonist	functional_amr	functional_amr|dfr|kf626704.1|pediatric_fecal_sample|sxt	486	FALSE	TRUE	FALSE	Functional	pan_7428
pan_10158	beta_lactam	functional_amr	functional_amr|beta-lactamase|kx128280.1|newborn_gut|caz	891	FALSE	TRUE	FALSE	Functional	pan_7867
pan_10159	glycopeptide	functional_amr	functional_amr|van-ligase|kx128242.1|newborn_gut|cyc	1053	FALSE	TRUE	FALSE	Functional	pan_9658
pan_1016	beta_lactam	resfinder	resfinder|blacmy-62_1_jf460796	1146	TRUE	FALSE	FALSE	ResFinder	pan_91
pan_10160	glycopeptide	functional_amr	functional_amr|van-ligase|kx128384.1|newborn_gut|cyc	1017	FALSE	TRUE	FALSE	Functional	pan_10160
pan_10161	folate_pathway_antagonist	functional_amr	functional_amr|dfr|kx128327.1|newborn_gut|tmp	492	FALSE	TRUE	FALSE	Functional	pan_12849
pan_10162	folate_pathway_antagonist	functional_amr	functional_amr|dfr|kf628024.1|pediatric_fecal_sample|sxt	504	FALSE	TRUE	FALSE	Functional	pan_8696
pan_10163	folate_pathway_antagonist	functional_amr	functional_amr|dfr|kf627996.1|pediatric_fecal_sample|sxt	498	FALSE	TRUE	FALSE	Functional	pan_10163
pan_10164	folate_pathway_antagonist	functional_amr	functional_amr|dfr|kf628067.1|pediatric_fecal_sample|tmp	519	FALSE	TRUE	FALSE	Functional	pan_10164
pan_10165	folate_pathway_antagonist	functional_amr	functional_amr|dfr|kf628047.1|pediatric_fecal_sample|sxt	489	FALSE	TRUE	FALSE	Functional	pan_10186
pan_10166	glycopeptide	functional_amr	functional_amr|van-ligase|kf627963.1|pediatric_fecal_sample|cyc	966	FALSE	TRUE	FALSE	Functional	pan_10166
pan_10167	folate_pathway_antagonist	functional_amr	functional_amr|dfr|kf627935.1|pediatric_fecal_sample|sxt	486	FALSE	TRUE	FALSE	Functional	pan_13793
pan_10168	phenicol	functional_amr	functional_amr|cat|kf627991.1|pediatric_fecal_sample|chl	651	FALSE	TRUE	FALSE	Functional	pan_10168
pan_10169	glycopeptide	functional_amr	functional_amr|van-ligase|kf627966.1|pediatric_fecal_sample|cyc	489	FALSE	TRUE	FALSE	Functional	pan_10169
pan_1017	polymyxin	resfinder	resfinder|mcr-4.2_1_mg822663	1626	TRUE	FALSE	FALSE	ResFinder	pan_850
pan_10170	folate_pathway_antagonist	functional_amr	functional_amr|dfr|kf628070.1|pediatric_fecal_sample|sxt	495	FALSE	TRUE	FALSE	Functional	pan_12987
pan_10171	folate_pathway_antagonist	functional_amr	functional_amr|dfr|kf628186.1|pediatric_fecal_sample|sxt	483	FALSE	TRUE	FALSE	Functional	pan_10171
pan_10172	tetracycline	functional_amr	functional_amr|tet-protection|kf628179.1|pediatric_fecal_sample|tet	1926	FALSE	TRUE	FALSE	Functional	pan_9651
pan_10173	folate_pathway_antagonist	functional_amr	functional_amr|dfr|kf628216.1|pediatric_fecal_sample|sxt	486	FALSE	TRUE	FALSE	Functional	pan_10173
pan_10174	folate_pathway_antagonist	functional_amr	functional_amr|dfr|kf628187.1|pediatric_fecal_sample|sxt	492	FALSE	TRUE	FALSE	Functional	pan_11760
pan_10175	glycopeptide	functional_amr	functional_amr|van-ligase|kf628111.1|pediatric_fecal_sample|cyc	891	FALSE	TRUE	FALSE	Functional	pan_10175
pan_10176	glycopeptide	functional_amr	functional_amr|van-ligase|kf628092.1|pediatric_fecal_sample|cyc	966	FALSE	TRUE	FALSE	Functional	pan_10176
pan_10177	folate_pathway_antagonist	functional_amr	functional_amr|dfr|kf628171.1|pediatric_fecal_sample|sxt	570	FALSE	TRUE	FALSE	Functional	pan_12765
pan_10178	folate_pathway_antagonist	functional_amr	functional_amr|dfr|kf628158.1|pediatric_fecal_sample|tmp	531	FALSE	TRUE	FALSE	Functional	pan_10178
pan_10179	glycopeptide	functional_amr	functional_amr|van-ligase|kf627655.1|pediatric_fecal_sample|cyc	966	FALSE	TRUE	FALSE	Functional	pan_9652
pan_1018	beta_lactam	resfinder	resfinder|blactx-m-132_1_jx313020	876	TRUE	FALSE	FALSE	ResFinder	pan_1018
pan_10180	glycopeptide	functional_amr	functional_amr|van-ligase|kf627579.1|pediatric_fecal_sample|cyc	1032	FALSE	TRUE	FALSE	Functional	pan_10180
pan_10181	folate_pathway_antagonist	functional_amr	functional_amr|dfr|kf627695.1|pediatric_fecal_sample|sxt	489	FALSE	TRUE	FALSE	Functional	pan_11035
pan_10182	folate_pathway_antagonist	functional_amr	functional_amr|dfr|kf627678.1|pediatric_fecal_sample|sxt	495	FALSE	TRUE	FALSE	Functional	pan_10182
pan_10183	glycopeptide	functional_amr	functional_amr|van-ligase|kf627355.1|pediatric_fecal_sample|cyc	1047	FALSE	TRUE	FALSE	Functional	pan_10183
pan_10184	folate_pathway_antagonist	functional_amr	functional_amr|dfr|kf627295.1|pediatric_fecal_sample|sxt	498	FALSE	TRUE	FALSE	Functional	pan_8674
pan_10185	beta_lactam	functional_amr	functional_amr|beta-lactamase|kf627557.1|pediatric_fecal_sample|ctx	891	FALSE	TRUE	FALSE	Functional	pan_10720
pan_10186	folate_pathway_antagonist	functional_amr	functional_amr|dfr|kf627458.1|pediatric_fecal_sample|tmp	489	FALSE	TRUE	FALSE	Functional	pan_10186
pan_10187	folate_pathway_antagonist	functional_amr	functional_amr|dfr|kf627703.1|pediatric_fecal_sample|sxt	492	FALSE	TRUE	FALSE	Functional	pan_9677
pan_10188	glycopeptide	functional_amr	functional_amr|van-ligase|kf627892.1|pediatric_fecal_sample|cyc	522	FALSE	TRUE	FALSE	Functional	pan_10188
pan_10189	folate_pathway_antagonist	functional_amr	functional_amr|dfr|kf627876.1|pediatric_fecal_sample|sxt	501	FALSE	TRUE	FALSE	Functional	pan_10189
pan_1019	beta_lactam	resfinder	resfinder|blacmy-76_1_jq733573	1146	TRUE	FALSE	FALSE	ResFinder	pan_530
pan_10190	glycopeptide	functional_amr	functional_amr|van-ligase|kf627901.1|pediatric_fecal_sample|cyc	1101	FALSE	TRUE	FALSE	Functional	pan_8672
pan_10191	glycopeptide	functional_amr	functional_amr|van-ligase|kf627895.1|pediatric_fecal_sample|cyc	846	FALSE	TRUE	FALSE	Functional	pan_10191
pan_10192	glycopeptide	functional_amr	functional_amr|van-ligase|kf627743.1|pediatric_fecal_sample|cyc	912	FALSE	TRUE	FALSE	Functional	pan_10192
pan_10193	folate_pathway_antagonist	functional_amr	functional_amr|dfr|kf627742.1|pediatric_fecal_sample|sxt	507	FALSE	TRUE	FALSE	Functional	pan_10193
pan_10194	glycopeptide	functional_amr	functional_amr|van-ligase|kf627819.1|pediatric_fecal_sample|cyc	924	FALSE	TRUE	FALSE	Functional	pan_10258
pan_10195	glycopeptide	functional_amr	functional_amr|van-ligase|kf627782.1|pediatric_fecal_sample|cyc	1062	FALSE	TRUE	FALSE	Functional	pan_9551
pan_10196	beta_lactam	functional_amr	functional_amr|beta-lactamase|ku607019.1|preterm_infant_stool|pen	861	FALSE	TRUE	FALSE	Functional	pan_8018
pan_10197	beta_lactam	functional_amr	functional_amr|beta-lactamase|ku606575.1|preterm_infant_stool|amx	861	FALSE	TRUE	FALSE	Functional	pan_814
pan_10198	beta_lactam	functional_amr	functional_amr|beta-lactamase|ku607160.1|preterm_infant_stool|fox	1248	FALSE	TRUE	FALSE	Functional	pan_12574
pan_10199	beta_lactam	functional_amr	functional_amr|beta-lactamase|ku607059.1|preterm_infant_stool|amp	1155	FALSE	TRUE	FALSE	Functional	pan_10199
pan_102	beta_lactam	resfinder	resfinder|blaind-2a_4_af219130	732	TRUE	FALSE	FALSE	ResFinder	pan_5641
pan_1020	fosfomycin	resfinder	resfinder|fosb_2_x89875	420	TRUE	FALSE	FALSE	ResFinder	pan_1020
pan_10200	beta_lactam	functional_amr	functional_amr|beta-lactamase|ku605995.1|preterm_infant_stool|amp	1167	FALSE	TRUE	FALSE	Functional	pan_9521
pan_10201	beta_lactam	functional_amr	functional_amr|beta-lactamase|ku605847.1|preterm_infant_stool|amc	861	FALSE	TRUE	FALSE	Functional	pan_1050
pan_10202	beta_lactam	functional_amr	functional_amr|beta-lactamase|ku606395.1|preterm_infant_stool|pip	1248	FALSE	TRUE	FALSE	Functional	pan_9331
pan_10203	beta_lactam	functional_amr	functional_amr|beta-lactamase|ku606101.1|preterm_infant_stool|pen	783	FALSE	TRUE	FALSE	Functional	pan_10203
pan_10204	beta_lactam	functional_amr	functional_amr|beta-lactamase|ku607578.1|preterm_infant_stool|caz	1167	FALSE	TRUE	FALSE	Functional	pan_9521
pan_10205	beta_lactam	functional_amr	functional_amr|beta-lactamase|ky705336.1|agricultural_soil|mem	936	FALSE	TRUE	FALSE	Functional	pan_10205
pan_10206	folate_pathway_antagonist	functional_amr	functional_amr|dpr|ks307999.1|ocean|sdx	423	FALSE	TRUE	FALSE	Functional	pan_10206
pan_10207	beta_lactam	functional_amr	functional_amr|beta-lactamase|mn017298.1|hospital_effluent|amp	903	FALSE	TRUE	FALSE	Functional	pan_10207
pan_10208	beta_lactam	functional_amr	functional_amr|beta-lactamase|ky705337.1|agricultural_soil|mem	843	FALSE	TRUE	FALSE	Functional	pan_10208
pan_10209	beta_lactam	functional_amr	functional_amr|beta-lactamase|ku607673.1|preterm_infant_stool|pen	1146	FALSE	TRUE	FALSE	Functional	pan_3390
pan_1021	beta_lactam	resfinder	resfinder|blatem-115_1_af535127	861	TRUE	FALSE	FALSE	ResFinder	pan_21
pan_10210	beta_lactam	functional_amr	functional_amr|beta-lactamase|ku607583.1|preterm_infant_stool|pen	1167	FALSE	TRUE	FALSE	Functional	pan_10533
pan_10211	tetracycline	functional_amr	functional_amr|tet-efflux|ks307388.1|ocean|tet	480	FALSE	TRUE	FALSE	Functional	pan_10211
pan_10212	tetracycline	functional_amr	functional_amr|tet-efflux|mg586033.1|antibiotics_polluted_stream_sediment|oxy	1122	FALSE	TRUE	FALSE	Functional	pan_10212
pan_10213	folate_pathway_antagonist	functional_amr	functional_amr|dfr|kj696199.1|agricultural_soil|sxt	498	FALSE	TRUE	FALSE	Functional	pan_10213
pan_10214	folate_pathway_antagonist	functional_amr	functional_amr|dfr|kj696160.1|agricultural_soil|tmp	477	FALSE	TRUE	FALSE	Functional	pan_10214
pan_10215	folate_pathway_antagonist	functional_amr	functional_amr|dfr|kj696222.1|agricultural_soil|tmp	507	FALSE	TRUE	FALSE	Functional	pan_10215
pan_10216	folate_pathway_antagonist	functional_amr	functional_amr|dfr|kj696214.1|agricultural_soil|tmp	477	FALSE	TRUE	FALSE	Functional	pan_10216
pan_10217	folate_pathway_antagonist	functional_amr	functional_amr|dfr|kj696095.1|agricultural_soil|tmp	489	FALSE	TRUE	FALSE	Functional	pan_10217
pan_10218	folate_pathway_antagonist	functional_amr	functional_amr|dfr|kj696081.1|agricultural_soil|tmp	498	FALSE	TRUE	FALSE	Functional	pan_10218
pan_10219	glycopeptide	functional_amr	functional_amr|van-ligase|kj696135.1|agricultural_soil|cyc	366	FALSE	TRUE	FALSE	Functional	pan_10219
pan_1022	beta_lactam	resfinder	resfinder|blatem-150_1_am183304	861	TRUE	FALSE	FALSE	ResFinder	pan_21
pan_10220	glycopeptide	functional_amr	functional_amr|van-ligase|kj696100.1|agricultural_soil|cyc	1095	FALSE	TRUE	FALSE	Functional	pan_10220
pan_10221	folate_pathway_antagonist	functional_amr	functional_amr|dfr|kj696227.1|agricultural_soil|tmp	492	FALSE	TRUE	FALSE	Functional	pan_10221
pan_10222	tetracycline	functional_amr	functional_amr|tet-efflux|kj696430.1|agricultural_soil|tet	1131	FALSE	TRUE	FALSE	Functional	pan_10222
pan_10223	folate_pathway_antagonist	functional_amr	functional_amr|dfr|kj696391.1|agricultural_soil|tmp	501	FALSE	TRUE	FALSE	Functional	pan_10223
pan_10224	folate_pathway_antagonist	functional_amr	functional_amr|dfr|kj696497.1|agricultural_soil|tmp	477	FALSE	TRUE	FALSE	Functional	pan_10224
pan_10225	folate_pathway_antagonist	functional_amr	functional_amr|dfr|kj696448.1|agricultural_soil|tmp	480	FALSE	TRUE	FALSE	Functional	pan_10225
pan_10226	folate_pathway_antagonist	functional_amr	functional_amr|dfr|kj696296.1|agricultural_soil|tmp	513	FALSE	TRUE	FALSE	Functional	pan_10226
pan_10227	tetracycline	functional_amr	functional_amr|tet-efflux|kj696269.1|agricultural_soil|tet	1248	FALSE	TRUE	FALSE	Functional	pan_10227
pan_10228	folate_pathway_antagonist	functional_amr	functional_amr|dfr|kj696335.1|agricultural_soil|tmp	498	FALSE	TRUE	FALSE	Functional	pan_10483
pan_10229	beta_lactam	functional_amr	functional_amr|beta-lactamase|kj696314.1|agricultural_soil|pen	1110	FALSE	TRUE	FALSE	Functional	pan_10229
pan_1023	beta_lactam	resfinder	resfinder|blanps_1_ay027589	783	TRUE	FALSE	FALSE	ResFinder	pan_1374
pan_10230	beta_lactam	functional_amr	functional_amr|beta-lactamase|kx125876.1|human_gut|pen	894	FALSE	TRUE	FALSE	Functional	pan_10230
pan_10231	glycopeptide	functional_amr	functional_amr|van-ligase|kx125831.1|human_gut|cyc	516	FALSE	TRUE	FALSE	Functional	pan_10231
pan_10232	folate_pathway_antagonist	functional_amr	functional_amr|dfr|kx126474.1|newborn_gut|tmp	510	FALSE	TRUE	FALSE	Functional	pan_10232
pan_10233	folate_pathway_antagonist	functional_amr	functional_amr|dfr|kx125921.1|human_gut|sxt	489	FALSE	TRUE	FALSE	Functional	pan_10233
pan_10234	glycopeptide	functional_amr	functional_amr|van-ligase|kx125817.1|human_gut|cyc	1053	FALSE	TRUE	FALSE	Functional	pan_10234
pan_10235	glycopeptide	functional_amr	functional_amr|van-ligase|kx125796.1|human_gut|cyc	1068	FALSE	TRUE	FALSE	Functional	pan_10235
pan_10236	glycopeptide	functional_amr	functional_amr|van-ligase|kx125824.1|human_gut|cyc	948	FALSE	TRUE	FALSE	Functional	pan_13271
pan_10237	glycopeptide	functional_amr	functional_amr|van-ligase|kx125819.1|human_gut|cyc	867	FALSE	TRUE	FALSE	Functional	pan_10237
pan_10238	tetracycline	functional_amr	functional_amr|tet-protection|kx126529.1|newborn_gut|tet	1920	FALSE	TRUE	FALSE	Functional	pan_10242
pan_10239	folate_pathway_antagonist	functional_amr	functional_amr|dfr|kx127020.1|newborn_gut|tmp	492	FALSE	TRUE	FALSE	Functional	pan_10239
pan_1024	lincosamide, streptogramin_a	resfinder	resfinder|lsa(b)_1_aj579365	1479	TRUE	FALSE	FALSE	ResFinder	pan_1024
pan_10240	folate_pathway_antagonist	functional_amr	functional_amr|dfr|kx126993.1|newborn_gut|sxt	492	FALSE	TRUE	FALSE	Functional	pan_10240
pan_10241	folate_pathway_antagonist	functional_amr	functional_amr|dfr|kx127106.1|newborn_gut|tmp	495	FALSE	TRUE	FALSE	Functional	pan_10859
pan_10242	tetracycline	functional_amr	functional_amr|tet-protection|kx127054.1|newborn_gut|tet	1920	FALSE	TRUE	FALSE	Functional	pan_10242
pan_10243	folate_pathway_antagonist	functional_amr	functional_amr|dfr|kx126842.1|newborn_gut|sxt	492	FALSE	TRUE	FALSE	Functional	pan_12849
pan_10244	tetracycline	functional_amr	functional_amr|tet-protection|kx126663.1|newborn_gut|tet	1920	FALSE	TRUE	FALSE	Functional	pan_13734
pan_10245	beta_lactam	functional_amr	functional_amr|beta-lactamase|kx126958.1|newborn_gut|pip	1167	FALSE	TRUE	FALSE	Functional	pan_9521
pan_10246	folate_pathway_antagonist	functional_amr	functional_amr|dfr|kx126918.1|newborn_gut|tmp	510	FALSE	TRUE	FALSE	Functional	pan_11022
pan_10247	glycopeptide	functional_amr	functional_amr|van-ligase|kx125165.1|human_gut|cyc	1053	FALSE	TRUE	FALSE	Functional	pan_13360
pan_10248	glycopeptide	functional_amr	functional_amr|van-ligase|kx125154.1|human_gut|cyc	1062	FALSE	TRUE	FALSE	Functional	pan_10248
pan_10249	tetracycline	functional_amr	functional_amr|tet-protection|kx125214.1|human_gut|tet	1920	FALSE	TRUE	FALSE	Functional	pan_1442
pan_1025	beta_lactam	resfinder	resfinder|blatem-111_1_af468003	861	TRUE	FALSE	FALSE	ResFinder	pan_21
pan_10250	glycopeptide	functional_amr	functional_amr|van-ligase|kx125168.1|human_gut|cyc	1074	FALSE	TRUE	FALSE	Functional	pan_9753
pan_10251	folate_pathway_antagonist	functional_amr	functional_amr|dfr|jf924884.1|soil|tmp	498	FALSE	TRUE	FALSE	Functional	pan_10251
pan_10252	beta_lactam	functional_amr	functional_amr|beta-lactamase|jm427375.1|gull_gut|pen	807	FALSE	TRUE	FALSE	Functional	pan_10252
pan_10253	glycopeptide	functional_amr	functional_amr|van-ligase|kx125132.1|human_gut|cyc	1188	FALSE	TRUE	FALSE	Functional	pan_9561
pan_10254	glycopeptide	functional_amr	functional_amr|van-ligase|kx125120.1|human_gut|cyc	1329	FALSE	TRUE	FALSE	Functional	pan_13337
pan_10255	folate_pathway_antagonist	functional_amr	functional_amr|dfr|kx125268.1|human_gut|tmp	519	FALSE	TRUE	FALSE	Functional	pan_10255
pan_10256	phenicol	functional_amr	functional_amr|cat|kx125720.1|human_gut|chl	645	FALSE	TRUE	FALSE	Functional	pan_10256
pan_10257	glycopeptide	functional_amr	functional_amr|van-ligase|kx125436.1|newborn_gut|cyc	933	FALSE	TRUE	FALSE	Functional	pan_10257
pan_10258	glycopeptide	functional_amr	functional_amr|van-ligase|kx125795.1|human_gut|cyc	924	FALSE	TRUE	FALSE	Functional	pan_10258
pan_10259	glycopeptide	functional_amr	functional_amr|van-ligase|kx125730.1|human_gut|cyc	1074	FALSE	TRUE	FALSE	Functional	pan_10960
pan_1026	beta_lactam	resfinder	resfinder|blatem-167_1_fj360884	861	TRUE	FALSE	FALSE	ResFinder	pan_21
pan_10260	folate_pathway_antagonist	functional_amr	functional_amr|dfr|kx125413.1|newborn_gut|tmp	495	FALSE	TRUE	FALSE	Functional	pan_10426
pan_10261	folate_pathway_antagonist	functional_amr	functional_amr|dfr|kx125387.1|newborn_gut|sxt	495	FALSE	TRUE	FALSE	Functional	pan_10859
pan_10262	glycopeptide	functional_amr	functional_amr|van-ligase|kx125433.1|newborn_gut|cyc	933	FALSE	TRUE	FALSE	Functional	pan_7354
pan_10263	glycopeptide	functional_amr	functional_amr|van-ligase|kx125417.1|newborn_gut|cyc	1068	FALSE	TRUE	FALSE	Functional	pan_10430
pan_10265	glycopeptide	functional_amr	functional_amr|van-ligase|kj694199.1|grassland_soil|cyc	1107	FALSE	TRUE	FALSE	Functional	pan_10265
pan_10266	beta_lactam	functional_amr	functional_amr|beta-lactamase|kj694180.1|grassland_soil|pip	1164	FALSE	TRUE	FALSE	Functional	pan_10266
pan_10267	folate_pathway_antagonist	functional_amr	functional_amr|dfr|kj694271.1|grassland_soil|sxt	498	FALSE	TRUE	FALSE	Functional	pan_10267
pan_10268	glycopeptide	functional_amr	functional_amr|van-ligase|kj694270.1|grassland_soil|cyc	984	FALSE	TRUE	FALSE	Functional	pan_10268
pan_10269	glycopeptide	functional_amr	functional_amr|van-ligase|kj694036.1|grassland_soil|cyc	930	FALSE	TRUE	FALSE	Functional	pan_10269
pan_1027	aminoglycoside	resfinder	resfinder|rmtb_1_ab103506	756	TRUE	FALSE	FALSE	ResFinder	pan_3455
pan_10270	glycopeptide	functional_amr	functional_amr|van-ligase|kj694013.1|grassland_soil|cyc	630	FALSE	TRUE	FALSE	Functional	pan_10270
pan_10271	beta_lactam	functional_amr	functional_amr|beta-lactamase|kj694146.1|grassland_soil|pip	894	FALSE	TRUE	FALSE	Functional	pan_10271
pan_10272	beta_lactam	functional_amr	functional_amr|beta-lactamase|kj694075.1|grassland_soil|caz	792	FALSE	TRUE	FALSE	Functional	pan_10272
pan_10273	glycopeptide	functional_amr	functional_amr|van-ligase|kj694338.1|grassland_soil|cyc	966	FALSE	TRUE	FALSE	Functional	pan_10273
pan_10274	folate_pathway_antagonist	functional_amr	functional_amr|dfr|kj694502.1|grassland_soil|tmp	555	FALSE	TRUE	FALSE	Functional	pan_10274
pan_10275	folate_pathway_antagonist	functional_amr	functional_amr|dfr|kj694496.1|grassland_soil|tmp	498	FALSE	TRUE	FALSE	Functional	pan_10275
pan_10276	folate_pathway_antagonist	functional_amr	functional_amr|dfr|kj694515.1|grassland_soil|tmp	483	FALSE	TRUE	FALSE	Functional	pan_10276
pan_10277	folate_pathway_antagonist	functional_amr	functional_amr|dfr|kj694513.1|grassland_soil|tmp	489	FALSE	TRUE	FALSE	Functional	pan_10277
pan_10278	folate_pathway_antagonist	functional_amr	functional_amr|dfr|kj694455.1|grassland_soil|tmp	513	FALSE	TRUE	FALSE	Functional	pan_10278
pan_10279	folate_pathway_antagonist	functional_amr	functional_amr|dfr|kj694415.1|grassland_soil|tmp	519	FALSE	TRUE	FALSE	Functional	pan_10279
pan_1028	phenicol	resfinder	resfinder|cata2_1_x53796	642	TRUE	FALSE	FALSE	ResFinder	pan_1028
pan_10280	folate_pathway_antagonist	functional_amr	functional_amr|dfr|kj694486.1|grassland_soil|tmp	513	FALSE	TRUE	FALSE	Functional	pan_10280
pan_10281	glycopeptide	functional_amr	functional_amr|van-ligase|kj694479.1|grassland_soil|cyc	945	FALSE	TRUE	FALSE	Functional	pan_10281
pan_10282	folate_pathway_antagonist	functional_amr	functional_amr|dfr|kj693658.1|grassland_soil|tmp	507	FALSE	TRUE	FALSE	Functional	pan_10282
pan_10283	beta_lactam	functional_amr	functional_amr|non-enz-beta-lactam-resistance|kj693635.1|grassland_soil|caz	1557	FALSE	TRUE	FALSE	Functional	pan_10283
pan_10284	glycopeptide	functional_amr	functional_amr|van-ligase|kj693722.1|grassland_soil|cyc	999	FALSE	TRUE	FALSE	Functional	pan_10284
pan_10285	tetracycline	functional_amr	functional_amr|tet-efflux|kj693684.1|grassland_soil|tet	1278	FALSE	TRUE	FALSE	Functional	pan_10285
pan_10286	glycopeptide	functional_amr	functional_amr|van-ligase|kj693596.1|grassland_soil|cyc	936	FALSE	TRUE	FALSE	Functional	pan_10286
pan_10287	beta_lactam	functional_amr	functional_amr|beta-lactamase|kj693575.1|grassland_soil|fox	891	FALSE	TRUE	FALSE	Functional	pan_10287
pan_10288	folate_pathway_antagonist	functional_amr	functional_amr|dfr|kj693627.1|grassland_soil|tmp	585	FALSE	TRUE	FALSE	Functional	pan_10288
pan_10289	glycopeptide	functional_amr	functional_amr|van-ligase|kj693608.1|grassland_soil|cyc	918	FALSE	TRUE	FALSE	Functional	pan_10289
pan_1029	polymyxin	resfinder	resfinder|mcr-4.3_1_mg026621	1626	TRUE	FALSE	FALSE	ResFinder	pan_850
pan_10290	glycopeptide	functional_amr	functional_amr|van-ligase|kj693750.1|grassland_soil|cyc	1050	FALSE	TRUE	FALSE	Functional	pan_10290
pan_10291	beta_lactam	functional_amr	functional_amr|beta-lactamase|kj693951.1|grassland_soil|atm	807	FALSE	TRUE	FALSE	Functional	pan_10291
pan_10292	glycopeptide	functional_amr	functional_amr|van-ligase|kj693949.1|grassland_soil|cyc	702	FALSE	TRUE	FALSE	Functional	pan_10292
pan_10293	glycopeptide	functional_amr	functional_amr|van-ligase|kj693981.1|grassland_soil|cyc	918	FALSE	TRUE	FALSE	Functional	pan_10293
pan_10294	glycopeptide	functional_amr	functional_amr|van-ligase|kj693972.1|grassland_soil|cyc	1137	FALSE	TRUE	FALSE	Functional	pan_10294
pan_10295	beta_lactam	functional_amr	functional_amr|beta-lactamase|kj693872.1|grassland_soil|atm	975	FALSE	TRUE	FALSE	Functional	pan_10295
pan_10296	folate_pathway_antagonist	functional_amr	functional_amr|dfr|kj693815.1|grassland_soil|tmp	504	FALSE	TRUE	FALSE	Functional	pan_10296
pan_10297	glycopeptide	functional_amr	functional_amr|van-ligase|kj693947.1|grassland_soil|cyc	675	FALSE	TRUE	FALSE	Functional	pan_10297
pan_10298	glycopeptide	functional_amr	functional_amr|van-ligase|kj693946.1|grassland_soil|cyc	921	FALSE	TRUE	FALSE	Functional	pan_10298
pan_10299	beta_lactam	functional_amr	functional_amr|beta-lactamase|kj695175.1|agricultural_soil|pen	927	FALSE	TRUE	FALSE	Functional	pan_10299
pan_103	beta_lactam	resfinder	resfinder|blakpc-16_1_kc465199	882	TRUE	FALSE	FALSE	ResFinder	pan_103
pan_1030	beta_lactam	resfinder	resfinder|blatem-163_1_eu815939	861	TRUE	FALSE	FALSE	ResFinder	pan_21
pan_10300	beta_lactam	functional_amr	functional_amr|beta-lactamase|kj695034.1|agricultural_soil|caz	921	FALSE	TRUE	FALSE	Functional	pan_10300
pan_10301	glycopeptide	functional_amr	functional_amr|van-ligase|kj695192.1|agricultural_soil|cyc	837	FALSE	TRUE	FALSE	Functional	pan_10301
pan_10302	glycopeptide	functional_amr	functional_amr|van-ligase|kj695190.1|agricultural_soil|cyc	1131	FALSE	TRUE	FALSE	Functional	pan_10302
pan_10303	glycopeptide	functional_amr	functional_amr|van-ligase|kj694968.1|agricultural_soil|cyc	999	FALSE	TRUE	FALSE	Functional	pan_10303
pan_10304	folate_pathway_antagonist	functional_amr	functional_amr|dfr|kj694961.1|agricultural_soil|tmp	477	FALSE	TRUE	FALSE	Functional	pan_10304
pan_10305	tetracycline	functional_amr	functional_amr|tet-efflux|kj695023.1|agricultural_soil|tet	1260	FALSE	TRUE	FALSE	Functional	pan_10305
pan_10306	folate_pathway_antagonist	functional_amr	functional_amr|dfr|kj694990.1|agricultural_soil|tmp	477	FALSE	TRUE	FALSE	Functional	pan_8145
pan_10307	glycopeptide	functional_amr	functional_amr|van-ligase|kj695204.1|agricultural_soil|cyc	492	FALSE	TRUE	FALSE	Functional	pan_10307
pan_10308	beta_lactam	functional_amr	functional_amr|beta-lactamase|kj695283.1|agricultural_soil|atm	855	FALSE	TRUE	FALSE	Functional	pan_10308
pan_10309	folate_pathway_antagonist	functional_amr	functional_amr|dfr|kj695262.1|agricultural_soil|tmp	504	FALSE	TRUE	FALSE	Functional	pan_10309
pan_1031	aminoglycoside	resfinder	resfinder|aac(2')-id_1_u72743	633	TRUE	FALSE	FALSE	ResFinder	pan_1031
pan_10310	beta_lactam	functional_amr	functional_amr|beta-lactamase|kj695330.1|agricultural_soil|pen	1191	FALSE	TRUE	FALSE	Functional	pan_10310
pan_10311	folate_pathway_antagonist	functional_amr	functional_amr|dfr|kj695299.1|agricultural_soil|tmp	498	FALSE	TRUE	FALSE	Functional	pan_10483
pan_10312	folate_pathway_antagonist	functional_amr	functional_amr|dfr|kj695254.1|agricultural_soil|tmp	501	FALSE	TRUE	FALSE	Functional	pan_10312
pan_10313	glycopeptide	functional_amr	functional_amr|van-ligase|kj695210.1|agricultural_soil|cyc	1104	FALSE	TRUE	FALSE	Functional	pan_10313
pan_10314	folate_pathway_antagonist	functional_amr	functional_amr|dfr|kj695261.1|agricultural_soil|tmp	477	FALSE	TRUE	FALSE	Functional	pan_10314
pan_10315	folate_pathway_antagonist	functional_amr	functional_amr|dfr|kj695255.1|agricultural_soil|tmp	477	FALSE	TRUE	FALSE	Functional	pan_10315
pan_10316	tetracycline	functional_amr	functional_amr|tet-efflux|kj694660.1|grassland_soil|tet	1260	FALSE	TRUE	FALSE	Functional	pan_10316
pan_10317	folate_pathway_antagonist	functional_amr	functional_amr|dfr|kj694595.1|grassland_soil|tmp	492	FALSE	TRUE	FALSE	Functional	pan_10317
pan_10318	beta_lactam	functional_amr	functional_amr|beta-lactamase|kj694709.1|grassland_soil|caz	885	FALSE	TRUE	FALSE	Functional	pan_10318
pan_10319	glycopeptide	functional_amr	functional_amr|van-ligase|kj694704.1|grassland_soil|cyc	933	FALSE	TRUE	FALSE	Functional	pan_10319
pan_1032	aminoglycoside	resfinder	resfinder|aac(2')-ie_1_nc011896	549	TRUE	FALSE	FALSE	ResFinder	pan_1032
pan_10320	folate_pathway_antagonist	functional_amr	functional_amr|dfr|kj694550.1|grassland_soil|sxt	504	FALSE	TRUE	FALSE	Functional	pan_10320
pan_10321	beta_lactam	functional_amr	functional_amr|beta-lactamase|kj694542.1|grassland_soil|caz	888	FALSE	TRUE	FALSE	Functional	pan_10321
pan_10322	folate_pathway_antagonist	functional_amr	functional_amr|dfr|kj694571.1|grassland_soil|tmp	498	FALSE	TRUE	FALSE	Functional	pan_10322
pan_10323	glycopeptide	functional_amr	functional_amr|van-ligase|kj694561.1|grassland_soil|cyc	1062	FALSE	TRUE	FALSE	Functional	pan_10323
pan_10324	beta_lactam	functional_amr	functional_amr|beta-lactamase|kj694733.1|grassland_soil|pen	879	FALSE	TRUE	FALSE	Functional	pan_10324
pan_10325	folate_pathway_antagonist	functional_amr	functional_amr|dfr|kj694938.1|agricultural_soil|tmp	486	FALSE	TRUE	FALSE	Functional	pan_10325
pan_10326	folate_pathway_antagonist	functional_amr	functional_amr|dfr|kj694878.1|agricultural_soil|tmp	483	FALSE	TRUE	FALSE	Functional	pan_10326
pan_10327	folate_pathway_antagonist	functional_amr	functional_amr|dfr|kj694958.1|agricultural_soil|tmp	507	FALSE	TRUE	FALSE	Functional	pan_10327
pan_10328	folate_pathway_antagonist	functional_amr	functional_amr|dfr|kj694945.1|agricultural_soil|tmp	489	FALSE	TRUE	FALSE	Functional	pan_10328
pan_10329	folate_pathway_antagonist	functional_amr	functional_amr|dfr|kj694745.1|grassland_soil|tmp	543	FALSE	TRUE	FALSE	Functional	pan_10329
pan_1033	phenicol	resfinder	resfinder|cata3_1_x07848	642	TRUE	FALSE	FALSE	ResFinder	pan_7153
pan_10330	glycopeptide	functional_amr	functional_amr|van-ligase|kj694739.1|grassland_soil|cyc	450	FALSE	TRUE	FALSE	Functional	pan_10330
pan_10331	beta_lactam	functional_amr	functional_amr|beta-lactamase|kj694875.1|agricultural_soil|fox	891	FALSE	TRUE	FALSE	Functional	pan_10331
pan_10332	glycopeptide	functional_amr	functional_amr|van-ligase|kj694863.1|agricultural_soil|cyc	942	FALSE	TRUE	FALSE	Functional	pan_10332
pan_10333	phenicol	functional_amr	functional_amr|cat|kj691889.1|grassland_soil|chl	666	FALSE	TRUE	FALSE	Functional	pan_10333
pan_10334	beta_lactam	functional_amr	functional_amr|beta-lactamase|jx009377.1|gut|car	873	FALSE	TRUE	FALSE	Functional	pan_10334
pan_10335	beta_lactam	functional_amr	functional_amr|beta-lactamase|kj691910.1|grassland_soil|fep	894	FALSE	TRUE	FALSE	Functional	pan_10335
pan_10336	tetracycline	functional_amr	functional_amr|tet-protection|kj691905.1|grassland_soil|tet	1866	FALSE	TRUE	FALSE	Functional	pan_10336
pan_10337	beta_lactam	functional_amr	functional_amr|beta-lactamase|jx009234.1|soil|car	1137	FALSE	TRUE	FALSE	Functional	pan_10337
pan_10338	beta_lactam	functional_amr	functional_amr|beta-lactamase|jx009233.1|soil|car	1137	FALSE	TRUE	FALSE	Functional	pan_10340
pan_10339	beta_lactam	functional_amr	functional_amr|beta-lactamase|jx009328.1|soil|pip	1008	FALSE	TRUE	FALSE	Functional	pan_10339
pan_1034	aminoglycoside	resfinder	resfinder|aac(6')-ig_1_l09246	438	TRUE	FALSE	FALSE	ResFinder	pan_1034
pan_10340	beta_lactam	functional_amr	functional_amr|beta-lactamase|jx009294.1|soil|pen	1137	FALSE	TRUE	FALSE	Functional	pan_10340
pan_10341	folate_pathway_antagonist	functional_amr	functional_amr|dfr|kj691954.1|grassland_soil|sxt	573	FALSE	TRUE	FALSE	Functional	pan_10341
pan_10342	beta_lactam	functional_amr	functional_amr|beta-lactamase|kj692085.1|grassland_soil|fox	888	FALSE	TRUE	FALSE	Functional	pan_10342
pan_10343	folate_pathway_antagonist	functional_amr	functional_amr|dfr|kj692038.1|grassland_soil|tmp	516	FALSE	TRUE	FALSE	Functional	pan_10343
pan_10344	glycopeptide	functional_amr	functional_amr|van-ligase|kj692090.1|grassland_soil|cyc	999	FALSE	TRUE	FALSE	Functional	pan_10344
pan_10345	beta_lactam	functional_amr	functional_amr|beta-lactamase|kj692088.1|grassland_soil|fox	900	FALSE	TRUE	FALSE	Functional	pan_10345
pan_10346	beta_lactam	functional_amr	functional_amr|beta-lactamase|kj691985.1|grassland_soil|pen	858	FALSE	TRUE	FALSE	Functional	pan_10346
pan_10347	folate_pathway_antagonist	functional_amr	functional_amr|dfr|kj691959.1|grassland_soil|tmp	504	FALSE	TRUE	FALSE	Functional	pan_10347
pan_10348	folate_pathway_antagonist	functional_amr	functional_amr|dfr|kj692002.1|grassland_soil|sxt	531	FALSE	TRUE	FALSE	Functional	pan_10348
pan_10349	beta_lactam	functional_amr	functional_amr|beta-lactamase|kj691997.1|grassland_soil|pen	873	FALSE	TRUE	FALSE	Functional	pan_10349
pan_1035	aminoglycoside	resfinder	resfinder|aac(6')-iw_1_af031331	441	TRUE	FALSE	FALSE	ResFinder	pan_1035
pan_10350	tetracycline	functional_amr	functional_amr|tet-protection|mk936035.1|gorilla_feces|tet	1926	FALSE	TRUE	FALSE	Functional	pan_11962
pan_10351	tetracycline	functional_amr	functional_amr|tet-protection|mk936025.1|human_feces|tet	1950	FALSE	TRUE	FALSE	Functional	pan_10351
pan_10352	beta_lactam	functional_amr	functional_amr|beta-lactamase|jn086157.1|human_fecal_matter|amx	876	FALSE	TRUE	FALSE	Functional	pan_2184
pan_10353	tetracycline	functional_amr	functional_amr|tet-protection|mk936037.1|human_feces|tet	1926	FALSE	TRUE	FALSE	Functional	pan_9651
pan_10354	tetracycline	functional_amr	functional_amr|tet-protection|mk936002.1|human_feces|tet	1920	FALSE	TRUE	FALSE	Functional	pan_8509
pan_10355	beta_lactam	functional_amr	functional_amr|beta-lactamase|mk935949.1|gorilla_feces|pip	855	FALSE	TRUE	FALSE	Functional	pan_9319
pan_10356	tetracycline	functional_amr	functional_amr|tet-protection|mk936015.1|human_feces|tet	1920	FALSE	TRUE	FALSE	Functional	pan_10356
pan_10357	tetracycline	functional_amr	functional_amr|tet-protection|mk936004.1|human_feces|tet	1920	FALSE	TRUE	FALSE	Functional	pan_10357
pan_10358	beta_lactam	functional_amr	functional_amr|beta-lactamase|kj910926.1|feces|atm	1134	FALSE	TRUE	FALSE	Functional	pan_13303
pan_10359	beta_lactam	functional_amr	functional_amr|beta-lactamase|gq244491.1|soil|amx	852	FALSE	TRUE	FALSE	Functional	pan_10359
pan_1036	beta_lactam	resfinder	resfinder|blashv-67_1_dq174307	861	TRUE	FALSE	FALSE	ResFinder	pan_814
pan_10360	beta_lactam	functional_amr	functional_amr|beta-lactamase|gq244488.1|soil|amx	894	FALSE	TRUE	FALSE	Functional	pan_10360
pan_10361	beta_lactam	functional_amr	functional_amr|beta-lactamase|jx009212.1|soil|amx	1032	FALSE	TRUE	FALSE	Functional	pan_10361
pan_10362	beta_lactam	functional_amr	functional_amr|beta-lactamase|gq244494.1|soil|pip	1164	FALSE	TRUE	FALSE	Functional	pan_10362
pan_10363	tetracycline	functional_amr	functional_amr|tet-protection|kj910950.1|feces|tet	1920	FALSE	TRUE	FALSE	Functional	pan_13734
pan_10364	beta_lactam	functional_amr	functional_amr|beta-lactamase|kj910936.1|feces|pip	924	FALSE	TRUE	FALSE	Functional	pan_10364
pan_10365	tetracycline	functional_amr	functional_amr|tet-protection|kj911008.1|feces|tet	1926	FALSE	TRUE	FALSE	Functional	pan_11962
pan_10366	beta_lactam	functional_amr	functional_amr|beta-lactamase|kj910986.1|feces|pen	891	FALSE	TRUE	FALSE	Functional	pan_10366
pan_10367	tetracycline	functional_amr	functional_amr|tet-efflux|kj692841.1|grassland_soil|tet	1236	FALSE	TRUE	FALSE	Functional	pan_10367
pan_10368	beta_lactam	functional_amr	functional_amr|beta-lactamase|kj692831.1|grassland_soil|pen	957	FALSE	TRUE	FALSE	Functional	pan_10368
pan_10369	folate_pathway_antagonist	functional_amr	functional_amr|dfr|kj692900.1|grassland_soil|tmp	498	FALSE	TRUE	FALSE	Functional	pan_10369
pan_1037	beta_lactam	resfinder	resfinder|bladha-1_1_y16410	1140	TRUE	FALSE	FALSE	ResFinder	pan_591
pan_10370	folate_pathway_antagonist	functional_amr	functional_amr|dfr|kj692865.1|grassland_soil|tmp	534	FALSE	TRUE	FALSE	Functional	pan_8206
pan_10371	folate_pathway_antagonist	functional_amr	functional_amr|dfr|kj692749.1|grassland_soil|tmp	504	FALSE	TRUE	FALSE	Functional	pan_10371
pan_10372	tetracycline	functional_amr	functional_amr|tet-efflux|kj692733.1|grassland_soil|tet	1179	FALSE	TRUE	FALSE	Functional	pan_7671
pan_10373	folate_pathway_antagonist	functional_amr	functional_amr|dfr|kj692803.1|grassland_soil|tmp	495	FALSE	TRUE	FALSE	Functional	pan_10373
pan_10374	folate_pathway_antagonist	functional_amr	functional_amr|dfr|kj692798.1|grassland_soil|tmp	483	FALSE	TRUE	FALSE	Functional	pan_10374
pan_10375	beta_lactam	functional_amr	functional_amr|beta-lactamase|kj692938.1|grassland_soil|pen	873	FALSE	TRUE	FALSE	Functional	pan_10375
pan_10376	folate_pathway_antagonist	functional_amr	functional_amr|dfr|kj693507.1|grassland_soil|sxt	510	FALSE	TRUE	FALSE	Functional	pan_10376
pan_10377	folate_pathway_antagonist	functional_amr	functional_amr|dfr|kj693503.1|grassland_soil|sxt	501	FALSE	TRUE	FALSE	Functional	pan_10377
pan_10378	folate_pathway_antagonist	functional_amr	functional_amr|dfr|kj693537.1|grassland_soil|tmp	513	FALSE	TRUE	FALSE	Functional	pan_10378
pan_10379	folate_pathway_antagonist	functional_amr	functional_amr|dfr|kj693536.1|grassland_soil|tmp	522	FALSE	TRUE	FALSE	Functional	pan_10379
pan_1038	beta_lactam	resfinder	resfinder|blashv-72_1_am176547	861	TRUE	FALSE	FALSE	ResFinder	pan_814
pan_10380	beta_lactam	functional_amr	functional_amr|beta-lactamase|kj693159.1|grassland_soil|atm	816	FALSE	TRUE	FALSE	Functional	pan_10380
pan_10381	folate_pathway_antagonist	functional_amr	functional_amr|dfr|kj693064.1|grassland_soil|tmp	486	FALSE	TRUE	FALSE	Functional	pan_10381
pan_10382	glycopeptide	functional_amr	functional_amr|van-ligase|kj693257.1|grassland_soil|cyc	1086	FALSE	TRUE	FALSE	Functional	pan_10382
pan_10383	folate_pathway_antagonist	functional_amr	functional_amr|dfr|kj693177.1|grassland_soil|tmp	489	FALSE	TRUE	FALSE	Functional	pan_10383
pan_10384	folate_pathway_antagonist	functional_amr	functional_amr|dfr|kj692272.1|grassland_soil|tmp	501	FALSE	TRUE	FALSE	Functional	pan_10384
pan_10385	folate_pathway_antagonist	functional_amr	functional_amr|dfr|kj692271.1|grassland_soil|tmp	507	FALSE	TRUE	FALSE	Functional	pan_8079
pan_10386	beta_lactam	functional_amr	functional_amr|beta-lactamase|kj692346.1|grassland_soil|caz	906	FALSE	TRUE	FALSE	Functional	pan_10386
pan_10387	folate_pathway_antagonist	functional_amr	functional_amr|dfr|kj692320.1|grassland_soil|tmp	501	FALSE	TRUE	FALSE	Functional	pan_7669
pan_10388	folate_pathway_antagonist	functional_amr	functional_amr|dfr|kj692120.1|grassland_soil|sxt	510	FALSE	TRUE	FALSE	Functional	pan_10388
pan_10389	folate_pathway_antagonist	functional_amr	functional_amr|dfr|kj692100.1|grassland_soil|tmp	501	FALSE	TRUE	FALSE	Functional	pan_10389
pan_1039	beta_lactam	resfinder	resfinder|blashv-96_1_ef373971	861	TRUE	FALSE	FALSE	ResFinder	pan_814
pan_10390	glycopeptide	functional_amr	functional_amr|van-ligase|kj692204.1|grassland_soil|cyc	1110	FALSE	TRUE	FALSE	Functional	pan_10390
pan_10391	folate_pathway_antagonist	functional_amr	functional_amr|dfr|kj692135.1|grassland_soil|tmp	495	FALSE	TRUE	FALSE	Functional	pan_10391
pan_10392	glycopeptide	functional_amr	functional_amr|van-ligase|kj692407.1|grassland_soil|cyc	1143	FALSE	TRUE	FALSE	Functional	pan_10392
pan_10393	folate_pathway_antagonist	functional_amr	functional_amr|dfr|kj692618.1|grassland_soil|tmp	504	FALSE	TRUE	FALSE	Functional	pan_10393
pan_10394	aminoglycoside	functional_amr	functional_amr|16s-rrna-methyltransferase|kj692599.1|grassland_soil|gen	813	FALSE	TRUE	FALSE	Functional	pan_10394
pan_10395	tetracycline	functional_amr	functional_amr|tet-efflux|kj692730.1|grassland_soil|tet	354	FALSE	TRUE	FALSE	Functional	pan_10395
pan_10396	folate_pathway_antagonist	functional_amr	functional_amr|dfr|kj692692.1|grassland_soil|tmp	501	FALSE	TRUE	FALSE	Functional	pan_10396
pan_10397	folate_pathway_antagonist	functional_amr	functional_amr|dfr|kj692494.1|grassland_soil|tmp	498	FALSE	TRUE	FALSE	Functional	pan_10397
pan_10398	folate_pathway_antagonist	functional_amr	functional_amr|dfr|kj692428.1|grassland_soil|tmp	540	FALSE	TRUE	FALSE	Functional	pan_10398
pan_10399	beta_lactam	functional_amr	functional_amr|beta-lactamase|kj692567.1|grassland_soil|pip	966	FALSE	TRUE	FALSE	Functional	pan_10399
pan_104	beta_lactam	resfinder	resfinder|blandm-15_1_kp735848	813	TRUE	FALSE	FALSE	ResFinder	pan_2088
pan_1040	aminoglycoside	resfinder	resfinder|aac(6')-im_1_af337947	537	TRUE	FALSE	FALSE	ResFinder	pan_12852
pan_10400	tetracycline	functional_amr	functional_amr|tet-efflux|kj692507.1|grassland_soil|tet	1233	FALSE	TRUE	FALSE	Functional	pan_10400
pan_10401	folate_pathway_antagonist	functional_amr	functional_amr|dfr|kx125923.1|human_gut|sxt	492	FALSE	TRUE	FALSE	Functional	pan_12968
pan_10402	aminoglycoside	functional_amr	functional_amr|bifunctional-aac/aph|kx125861.1|human_gut|gen	1218	FALSE	TRUE	FALSE	Functional	pan_10402
pan_10403	folate_pathway_antagonist	functional_amr	functional_amr|dfr|kx125936.1|human_gut|sxt	495	FALSE	TRUE	FALSE	Functional	pan_9830
pan_10404	folate_pathway_antagonist	functional_amr	functional_amr|dfr|kx125930.1|human_gut|sxt	492	FALSE	TRUE	FALSE	Functional	pan_12987
pan_10405	glycopeptide	functional_amr	functional_amr|van-ligase|kx125835.1|human_gut|cyc	840	FALSE	TRUE	FALSE	Functional	pan_10405
pan_10406	glycopeptide	functional_amr	functional_amr|van-ligase|kx125804.1|human_gut|cyc	1038	FALSE	TRUE	FALSE	Functional	pan_12750
pan_10407	glycopeptide	functional_amr	functional_amr|van-ligase|kx125853.1|human_gut|cyc	1044	FALSE	TRUE	FALSE	Functional	pan_10407
pan_10408	glycopeptide	functional_amr	functional_amr|van-ligase|kx125840.1|human_gut|cyc	1071	FALSE	TRUE	FALSE	Functional	pan_10961
pan_10409	folate_pathway_antagonist	functional_amr	functional_amr|dfr|kx125944.1|human_gut|tmp	513	FALSE	TRUE	FALSE	Functional	pan_10409
pan_1041	folate_pathway_antagonist	resfinder	resfinder|dfrb3_1_x72585	237	TRUE	FALSE	FALSE	ResFinder	pan_6180
pan_10410	tetracycline	functional_amr	functional_amr|tet-protection|kx127066.1|newborn_gut|tet	1920	FALSE	TRUE	FALSE	Functional	pan_10410
pan_10411	folate_pathway_antagonist	functional_amr	functional_amr|dfr|kx127004.1|newborn_gut|tmp	477	FALSE	TRUE	FALSE	Functional	pan_10411
pan_10412	glycopeptide	functional_amr	functional_amr|van-ligase|kx127205.1|newborn_gut|cyc	489	FALSE	TRUE	FALSE	Functional	pan_10412
pan_10413	glycopeptide	functional_amr	functional_amr|van-ligase|kx127184.1|newborn_gut|cyc	570	FALSE	TRUE	FALSE	Functional	pan_10413
pan_10414	tetracycline	functional_amr	functional_amr|tet-protection|kx125974.1|newborn_gut|tet	1920	FALSE	TRUE	FALSE	Functional	pan_10242
pan_10415	folate_pathway_antagonist	functional_amr	functional_amr|dfr|kx125954.1|human_gut|tmp	492	FALSE	TRUE	FALSE	Functional	pan_12968
pan_10416	tetracycline	functional_amr	functional_amr|tet-protection|kx126517.1|newborn_gut|tet	1920	FALSE	TRUE	FALSE	Functional	pan_4205
pan_10417	folate_pathway_antagonist	functional_amr	functional_amr|dfr|kx126476.1|newborn_gut|tmp	498	FALSE	TRUE	FALSE	Functional	pan_10417
pan_10418	glycopeptide	functional_amr	functional_amr|van-ligase|kx125418.1|newborn_gut|cyc	1059	FALSE	TRUE	FALSE	Functional	pan_10418
pan_10419	folate_pathway_antagonist	functional_amr	functional_amr|dfr|kx125399.1|newborn_gut|tmp	492	FALSE	TRUE	FALSE	Functional	pan_10419
pan_1042	beta_lactam	resfinder	resfinder|blacarb-22_1_jyng01000059	852	TRUE	FALSE	FALSE	ResFinder	pan_376
pan_10420	folate_pathway_antagonist	functional_amr	functional_amr|dfr|kx125671.1|newborn_gut|tmp	492	FALSE	TRUE	FALSE	Functional	pan_9593
pan_10421	glycopeptide	functional_amr	functional_amr|van-ligase|kx125432.1|newborn_gut|cyc	1053	FALSE	TRUE	FALSE	Functional	pan_9658
pan_10422	folate_pathway_antagonist	functional_amr	functional_amr|dfr|jf924890.1|soil|tmp	561	FALSE	TRUE	FALSE	Functional	pan_10422
pan_10423	aminoglycoside	functional_amr	functional_amr|aac|jf924867.1|soil|kan	507	FALSE	TRUE	FALSE	Functional	pan_10423
pan_10424	glycopeptide	functional_amr	functional_amr|van-ligase|kx125160.1|human_gut|cyc	1026	FALSE	TRUE	FALSE	Functional	pan_10424
pan_10425	glycopeptide	functional_amr	functional_amr|van-ligase|kx125115.1|human_gut|cyc	975	FALSE	TRUE	FALSE	Functional	pan_13574
pan_10426	folate_pathway_antagonist	functional_amr	functional_amr|dfr|kx125680.1|newborn_gut|tmp	495	FALSE	TRUE	FALSE	Functional	pan_10426
pan_10427	glycopeptide	functional_amr	functional_amr|van-ligase|kx125757.1|human_gut|cyc	345	FALSE	TRUE	FALSE	Functional	pan_10427
pan_10428	glycopeptide	functional_amr	functional_amr|van-ligase|kx125755.1|human_gut|cyc	1038	FALSE	TRUE	FALSE	Functional	pan_10428
pan_10429	glycopeptide	functional_amr	functional_amr|van-ligase|kx125802.1|human_gut|cyc	1053	FALSE	TRUE	FALSE	Functional	pan_10429
pan_1043	beta_lactam	resfinder	resfinder|blashv-85_1_dq322460	861	TRUE	FALSE	FALSE	ResFinder	pan_814
pan_10430	glycopeptide	functional_amr	functional_amr|van-ligase|kx125774.1|human_gut|cyc	1068	FALSE	TRUE	FALSE	Functional	pan_10430
pan_10431	folate_pathway_antagonist	functional_amr	functional_amr|dfr|kx125703.1|newborn_gut|tmp	504	FALSE	TRUE	FALSE	Functional	pan_13630
pan_10432	phenicol	functional_amr	functional_amr|cat|kx125687.1|newborn_gut|chl	681	FALSE	TRUE	FALSE	Functional	pan_10972
pan_10433	glycopeptide	functional_amr	functional_amr|van-ligase|kx125736.1|human_gut|cyc	975	FALSE	TRUE	FALSE	Functional	pan_7383
pan_10434	glycopeptide	functional_amr	functional_amr|van-ligase|kx125732.1|human_gut|cyc	477	FALSE	TRUE	FALSE	Functional	pan_10434
pan_10435	folate_pathway_antagonist	functional_amr	functional_amr|dfr|kf626858.1|pediatric_fecal_sample|tmp	483	FALSE	TRUE	FALSE	Functional	pan_10435
pan_10436	tetracycline	functional_amr	functional_amr|tet-protection|kf626853.1|pediatric_fecal_sample|tet	1920	FALSE	TRUE	FALSE	Functional	pan_1442
pan_10437	folate_pathway_antagonist	functional_amr	functional_amr|dfr|kf626879.1|pediatric_fecal_sample|tmp	480	FALSE	TRUE	FALSE	Functional	pan_10437
pan_10438	folate_pathway_antagonist	functional_amr	functional_amr|dfr|kf626866.1|pediatric_fecal_sample|tmp	495	FALSE	TRUE	FALSE	Functional	pan_10438
pan_10439	folate_pathway_antagonist	functional_amr	functional_amr|dfr|kf626838.1|pediatric_fecal_sample|tmp	489	FALSE	TRUE	FALSE	Functional	pan_9554
pan_1044	aminoglycoside	resfinder	resfinder|aac(6')-ii_1_l12710	549	TRUE	FALSE	FALSE	ResFinder	pan_7196
pan_10440	folate_pathway_antagonist	functional_amr	functional_amr|dfr|kf626825.1|pediatric_fecal_sample|sxt	495	FALSE	TRUE	FALSE	Functional	pan_9620
pan_10441	folate_pathway_antagonist	functional_amr	functional_amr|dfr|kf626846.1|pediatric_fecal_sample|tmp	516	FALSE	TRUE	FALSE	Functional	pan_10441
pan_10442	beta_lactam	functional_amr	functional_amr|beta-lactamase|kf626841.1|pediatric_fecal_sample|atm	891	FALSE	TRUE	FALSE	Functional	pan_10720
pan_10443	folate_pathway_antagonist	functional_amr	functional_amr|dfr|kf626883.1|pediatric_fecal_sample|tmp	504	FALSE	TRUE	FALSE	Functional	pan_10443
pan_10444	folate_pathway_antagonist	functional_amr	functional_amr|dfr|kf626962.1|pediatric_fecal_sample|sxt	504	FALSE	TRUE	FALSE	Functional	pan_10444
pan_10445	glycopeptide	functional_amr	functional_amr|van-ligase|kf626959.1|pediatric_fecal_sample|cyc	399	FALSE	TRUE	FALSE	Functional	pan_10445
pan_10446	tetracycline	functional_amr	functional_amr|tet-protection|kf627030.1|pediatric_fecal_sample|tet	1920	FALSE	TRUE	FALSE	Functional	pan_4205
pan_10447	folate_pathway_antagonist	functional_amr	functional_amr|dfr|kf627023.1|pediatric_fecal_sample|sxt	666	FALSE	TRUE	FALSE	Functional	pan_13306
pan_10448	folate_pathway_antagonist	functional_amr	functional_amr|dfr|kf626948.1|pediatric_fecal_sample|tmp	486	FALSE	TRUE	FALSE	Functional	pan_10448
pan_10449	beta_lactam	functional_amr	functional_amr|beta-lactamase|kf626926.1|pediatric_fecal_sample|atm	1167	FALSE	TRUE	FALSE	Functional	pan_9521
pan_1045	phenicol	resfinder	resfinder|catb9_1_af462019	630	TRUE	FALSE	FALSE	ResFinder	pan_6248
pan_10450	folate_pathway_antagonist	functional_amr	functional_amr|dfr|kf626958.1|pediatric_fecal_sample|tmp	495	FALSE	TRUE	FALSE	Functional	pan_10450
pan_10451	glycopeptide	functional_amr	functional_amr|van-ligase|kf626952.1|pediatric_fecal_sample|cyc	1053	FALSE	TRUE	FALSE	Functional	pan_10451
pan_10452	beta_lactam	functional_amr	functional_amr|beta-lactamase|kx128077.1|newborn_gut|pen	1167	FALSE	TRUE	FALSE	Functional	pan_9322
pan_10453	beta_lactam	functional_amr	functional_amr|beta-lactamase|kx128027.1|newborn_gut|fep	801	FALSE	TRUE	FALSE	Functional	pan_12735
pan_10454	glycopeptide	functional_amr	functional_amr|van-ligase|kx128214.1|newborn_gut|cyc	900	FALSE	TRUE	FALSE	Functional	pan_11021
pan_10455	beta_lactam	functional_amr	functional_amr|beta-lactamase|kx128184.1|newborn_gut|atm	855	FALSE	TRUE	FALSE	Functional	pan_9319
pan_10456	glycopeptide	functional_amr	functional_amr|van-ligase|kx127560.1|human_gut|cyc	966	FALSE	TRUE	FALSE	Functional	pan_10456
pan_10457	glycopeptide	functional_amr	functional_amr|van-ligase|kx127223.1|newborn_gut|cyc	1104	FALSE	TRUE	FALSE	Functional	pan_10457
pan_10458	glycopeptide	functional_amr	functional_amr|van-ligase|kx127875.1|newborn_gut|cyc	1188	FALSE	TRUE	FALSE	Functional	pan_8766
pan_10459	folate_pathway_antagonist	functional_amr	functional_amr|dfr|kx127623.1|human_gut|tmp	519	FALSE	TRUE	FALSE	Functional	pan_10459
pan_1046	beta_lactam	resfinder	resfinder|blatem-91_1_ab049569	861	TRUE	FALSE	FALSE	ResFinder	pan_21
pan_10460	glycopeptide	functional_amr	functional_amr|van-ligase|kx128224.1|newborn_gut|cyc	519	FALSE	TRUE	FALSE	Functional	pan_10460
pan_10461	glycopeptide	functional_amr	functional_amr|van-ligase|kx128801.1|newborn_gut|cyc	945	FALSE	TRUE	FALSE	Functional	pan_10461
pan_10462	glycopeptide	functional_amr	functional_amr|van-ligase|kx128798.1|newborn_gut|cyc	981	FALSE	TRUE	FALSE	Functional	pan_7369
pan_10463	glycopeptide	functional_amr	functional_amr|van-ligase|kf626814.1|pediatric_fecal_sample|cyc	966	FALSE	TRUE	FALSE	Functional	pan_10456
pan_10464	tetracycline	functional_amr	functional_amr|tet-protection|kf626700.1|pediatric_fecal_sample|tet	1920	FALSE	TRUE	FALSE	Functional	pan_4205
pan_10465	folate_pathway_antagonist	functional_amr	functional_amr|dfr|kx128526.1|newborn_gut|tmp	660	FALSE	TRUE	FALSE	Functional	pan_10465
pan_10466	folate_pathway_antagonist	functional_amr	functional_amr|dfr|kx128314.1|newborn_gut|sxt	498	FALSE	TRUE	FALSE	Functional	pan_12929
pan_10467	folate_pathway_antagonist	functional_amr	functional_amr|dfr|kx128724.1|newborn_gut|tmp	666	FALSE	TRUE	FALSE	Functional	pan_13306
pan_10468	folate_pathway_antagonist	functional_amr	functional_amr|dfr|kx128720.1|newborn_gut|tmp	495	FALSE	TRUE	FALSE	Functional	pan_9826
pan_10469	glycopeptide	functional_amr	functional_amr|van-ligase|kj695956.1|agricultural_soil|cyc	903	FALSE	TRUE	FALSE	Functional	pan_10469
pan_1047	beta_lactam	resfinder	resfinder|blacmy-58_1_hq185697	1146	TRUE	FALSE	FALSE	ResFinder	pan_91
pan_10470	folate_pathway_antagonist	functional_amr	functional_amr|dfr|kj695814.1|agricultural_soil|tmp	495	FALSE	TRUE	FALSE	Functional	pan_10470
pan_10471	folate_pathway_antagonist	functional_amr	functional_amr|dfr|kj695988.1|agricultural_soil|tmp	516	FALSE	TRUE	FALSE	Functional	pan_10471
pan_10472	glycopeptide	functional_amr	functional_amr|van-ligase|kj695980.1|agricultural_soil|cyc	1194	FALSE	TRUE	FALSE	Functional	pan_10472
pan_10473	folate_pathway_antagonist	functional_amr	functional_amr|dfr|kj695769.1|agricultural_soil|tmp	495	FALSE	TRUE	FALSE	Functional	pan_10473
pan_10474	glycopeptide	functional_amr	functional_amr|van-ligase|kj695749.1|agricultural_soil|cyc	987	FALSE	TRUE	FALSE	Functional	pan_10474
pan_10475	folate_pathway_antagonist	functional_amr	functional_amr|dfr|kj695812.1|agricultural_soil|tmp	480	FALSE	TRUE	FALSE	Functional	pan_10475
pan_10476	folate_pathway_antagonist	functional_amr	functional_amr|dfr|kj695782.1|agricultural_soil|tmp	537	FALSE	TRUE	FALSE	Functional	pan_10476
pan_10477	folate_pathway_antagonist	functional_amr	functional_amr|dfr|kj695994.1|agricultural_soil|tmp	504	FALSE	TRUE	FALSE	Functional	pan_10477
pan_10478	folate_pathway_antagonist	functional_amr	functional_amr|dfr|kj696073.1|agricultural_soil|tmp	498	FALSE	TRUE	FALSE	Functional	pan_10478
pan_10479	glycopeptide	functional_amr	functional_amr|van-ligase|kj696061.1|agricultural_soil|cyc	999	FALSE	TRUE	FALSE	Functional	pan_9004
pan_1048	beta_lactam	resfinder	resfinder|blashv-80_1_am176555	861	TRUE	FALSE	FALSE	ResFinder	pan_814
pan_10480	folate_pathway_antagonist	functional_amr	functional_amr|dfr|kj696125.1|agricultural_soil|tmp	492	FALSE	TRUE	FALSE	Functional	pan_10221
pan_10481	folate_pathway_antagonist	functional_amr	functional_amr|dfr|kj696110.1|agricultural_soil|tmp	582	FALSE	TRUE	FALSE	Functional	pan_10481
pan_10482	folate_pathway_antagonist	functional_amr	functional_amr|dfr|kj696002.1|agricultural_soil|tmp	498	FALSE	TRUE	FALSE	Functional	pan_10482
pan_10483	folate_pathway_antagonist	functional_amr	functional_amr|dfr|kj695995.1|agricultural_soil|tmp	498	FALSE	TRUE	FALSE	Functional	pan_10483
pan_10484	folate_pathway_antagonist	functional_amr	functional_amr|dfr|kj696039.1|agricultural_soil|tmp	483	FALSE	TRUE	FALSE	Functional	pan_10484
pan_10485	folate_pathway_antagonist	functional_amr	functional_amr|dfr|kj696017.1|agricultural_soil|tmp	495	FALSE	TRUE	FALSE	Functional	pan_10485
pan_10486	folate_pathway_antagonist	functional_amr	functional_amr|dfr|kj695457.1|agricultural_soil|tmp	519	FALSE	TRUE	FALSE	Functional	pan_10486
pan_10487	glycopeptide	functional_amr	functional_amr|van-ligase|kj695426.1|agricultural_soil|cyc	1056	FALSE	TRUE	FALSE	Functional	pan_10487
pan_10488	folate_pathway_antagonist	functional_amr	functional_amr|dfr|kj695516.1|agricultural_soil|tmp	498	FALSE	TRUE	FALSE	Functional	pan_10488
pan_10489	glycopeptide	functional_amr	functional_amr|van-ligase|kj695471.1|agricultural_soil|cyc	1077	FALSE	TRUE	FALSE	Functional	pan_10489
pan_1049	beta_lactam	resfinder	resfinder|blacmy-23_1_dq438952	1146	TRUE	FALSE	FALSE	ResFinder	pan_91
pan_10490	beta_lactam	functional_amr	functional_amr|beta-lactamase|kj695367.1|agricultural_soil|atm	789	FALSE	TRUE	FALSE	Functional	pan_10490
pan_10491	folate_pathway_antagonist	functional_amr	functional_amr|dfr|kj695339.1|agricultural_soil|tmp	564	FALSE	TRUE	FALSE	Functional	pan_10491
pan_10492	folate_pathway_antagonist	functional_amr	functional_amr|dfr|kj695419.1|agricultural_soil|tmp	519	FALSE	TRUE	FALSE	Functional	pan_10492
pan_10493	aminoglycoside	functional_amr	functional_amr|aac|kj695408.1|agricultural_soil|gen	684	FALSE	TRUE	FALSE	Functional	pan_10493
pan_10494	folate_pathway_antagonist	functional_amr	functional_amr|dfr|kj695518.1|agricultural_soil|tmp	507	FALSE	TRUE	FALSE	Functional	pan_10494
pan_10495	folate_pathway_antagonist	functional_amr	functional_amr|dfr|kj695666.1|agricultural_soil|tmp	480	FALSE	TRUE	FALSE	Functional	pan_10495
pan_10496	folate_pathway_antagonist	functional_amr	functional_amr|dfr|kj695653.1|agricultural_soil|tmp	498	FALSE	TRUE	FALSE	Functional	pan_10496
pan_10497	folate_pathway_antagonist	functional_amr	functional_amr|dfr|kj695720.1|agricultural_soil|tmp	534	FALSE	TRUE	FALSE	Functional	pan_10497
pan_10498	tetracycline	functional_amr	functional_amr|tet-efflux|kj695690.1|agricultural_soil|tet	1236	FALSE	TRUE	FALSE	Functional	pan_10498
pan_10499	folate_pathway_antagonist	functional_amr	functional_amr|dfr|kj695556.1|agricultural_soil|tmp	525	FALSE	TRUE	FALSE	Functional	pan_10499
pan_105	beta_lactam	resfinder	resfinder|blaoxa-160_1_gu199038	828	TRUE	FALSE	FALSE	ResFinder	pan_1291
pan_1050	beta_lactam	resfinder	resfinder|blalen2_1_ay037780	861	TRUE	FALSE	FALSE	ResFinder	pan_1050
pan_10500	folate_pathway_antagonist	functional_amr	functional_amr|dfr|kj695541.1|agricultural_soil|tmp	489	FALSE	TRUE	FALSE	Functional	pan_10500
pan_10501	folate_pathway_antagonist	functional_amr	functional_amr|dfr|kj695624.1|agricultural_soil|tmp	492	FALSE	TRUE	FALSE	Functional	pan_10501
pan_10502	folate_pathway_antagonist	functional_amr	functional_amr|dfr|kj695570.1|agricultural_soil|tmp	501	FALSE	TRUE	FALSE	Functional	pan_10502
pan_10503	beta_lactam	functional_amr	functional_amr|beta-lactamase|ku607088.1|preterm_infant_stool|amx	1167	FALSE	TRUE	FALSE	Functional	pan_9521
pan_10504	beta_lactam	functional_amr	functional_amr|beta-lactamase|ku606896.1|preterm_infant_stool|pen	1167	FALSE	TRUE	FALSE	Functional	pan_9521
pan_10505	beta_lactam	functional_amr	functional_amr|beta-lactamase|ku607215.1|preterm_infant_stool|pip	1248	FALSE	TRUE	FALSE	Functional	pan_12574
pan_10506	beta_lactam	functional_amr	functional_amr|beta-lactamase|ku607100.1|preterm_infant_stool|amc	822	FALSE	TRUE	FALSE	Functional	pan_10506
pan_10507	beta_lactam	functional_amr	functional_amr|beta-lactamase|ku606542.1|preterm_infant_stool|pip	861	FALSE	TRUE	FALSE	Functional	pan_21
pan_10508	beta_lactam	functional_amr	functional_amr|beta-lactamase|ku606526.1|preterm_infant_stool|fox	1146	FALSE	TRUE	FALSE	Functional	pan_13950
pan_10509	beta_lactam	functional_amr	functional_amr|beta-lactamase|ku606879.1|preterm_infant_stool|fox	1167	FALSE	TRUE	FALSE	Functional	pan_9521
pan_1051	beta_lactam	resfinder	resfinder|blaoxa-94_1_dq519088	825	TRUE	FALSE	FALSE	ResFinder	pan_40
pan_10510	beta_lactam	functional_amr	functional_amr|beta-lactamase|ku606564.1|preterm_infant_stool|amp	1092	FALSE	TRUE	FALSE	Functional	pan_13784
pan_10511	beta_lactam	functional_amr	functional_amr|beta-lactamase|ku607633.1|preterm_infant_stool|amx	1146	FALSE	TRUE	FALSE	Functional	pan_3390
pan_10512	beta_lactam	functional_amr	functional_amr|beta-lactamase|mg586041.1|antibiotics_polluted_stream_sediment|amp	1152	FALSE	TRUE	FALSE	Functional	pan_3605
pan_10513	folate_pathway_antagonist	functional_amr	functional_amr|dfr|mg585977.1|stream_sediment|tmp	591	FALSE	TRUE	FALSE	Functional	pan_10513
pan_10514	beta_lactam	functional_amr	functional_amr|beta-lactamase|jm427612.1|gull_gut|pen	786	FALSE	TRUE	FALSE	Functional	pan_10514
pan_10515	beta_lactam	functional_amr	functional_amr|beta-lactamase|jm427353.1|gull_gut|pen	792	FALSE	TRUE	FALSE	Functional	pan_10515
pan_10516	beta_lactam	functional_amr	functional_amr|beta-lactamase|ku608079.1|preterm_infant_stool|amp	1026	FALSE	TRUE	FALSE	Functional	pan_11029
pan_10517	tetracycline	functional_amr	functional_amr|tet-protection|ku607965.1|preterm_infant_stool|tet	642	FALSE	TRUE	FALSE	Functional	pan_10517
pan_10518	beta_lactam	functional_amr	functional_amr|beta-lactamase|ku608215.1|preterm_infant_stool|amc	1248	FALSE	TRUE	FALSE	Functional	pan_9331
pan_10519	beta_lactam	functional_amr	functional_amr|beta-lactamase|ku608166.1|preterm_infant_stool|amp	894	FALSE	TRUE	FALSE	Functional	pan_10230
pan_1052	beta_lactam	resfinder	resfinder|blactx-m-67_1_ef581888	876	TRUE	FALSE	FALSE	ResFinder	pan_29
pan_10520	folate_pathway_antagonist	functional_amr	functional_amr|dfr|kj696308.1|agricultural_soil|tmp	504	FALSE	TRUE	FALSE	Functional	pan_10520
pan_10521	folate_pathway_antagonist	functional_amr	functional_amr|dfr|kj696228.1|agricultural_soil|tmp	507	FALSE	TRUE	FALSE	Functional	pan_10521
pan_10522	folate_pathway_antagonist	functional_amr	functional_amr|dfr|kj696394.1|agricultural_soil|tmp	531	FALSE	TRUE	FALSE	Functional	pan_10522
pan_10523	folate_pathway_antagonist	functional_amr	functional_amr|dfr|kj696375.1|agricultural_soil|tmp	522	FALSE	TRUE	FALSE	Functional	pan_10523
pan_10524	beta_lactam	functional_amr	functional_amr|beta-lactamase|kj696147.1|agricultural_soil|pip	840	FALSE	TRUE	FALSE	Functional	pan_10524
pan_10525	tetracycline	functional_amr	functional_amr|tet-efflux|kj696141.1|agricultural_soil|tet	1266	FALSE	TRUE	FALSE	Functional	pan_10525
pan_10526	tetracycline	functional_amr	functional_amr|tet-efflux|kj696157.1|agricultural_soil|tet	1260	FALSE	TRUE	FALSE	Functional	pan_10526
pan_10527	tetracycline	functional_amr	functional_amr|tet-efflux|kj696156.1|agricultural_soil|tet	1209	FALSE	TRUE	FALSE	Functional	pan_10527
pan_10528	tetracycline	functional_amr	functional_amr|tet-efflux|kj696425.1|agricultural_soil|tet	1176	FALSE	TRUE	FALSE	Functional	pan_10528
pan_10529	beta_lactam	functional_amr	functional_amr|beta-lactamase|ku606420.1|preterm_infant_stool|amp	876	FALSE	TRUE	FALSE	Functional	pan_2184
pan_1053	beta_lactam	resfinder	resfinder|blavhw-1_1_af217648	873	TRUE	FALSE	FALSE	ResFinder	pan_205
pan_10530	beta_lactam	functional_amr	functional_amr|beta-lactamase|ku606249.1|preterm_infant_stool|amc	1146	FALSE	TRUE	FALSE	Functional	pan_1567
pan_10531	beta_lactam	functional_amr	functional_amr|beta-lactamase|ku606494.1|preterm_infant_stool|amc	1146	FALSE	TRUE	FALSE	Functional	pan_13950
pan_10532	beta_lactam	functional_amr	functional_amr|beta-lactamase|ku606485.1|preterm_infant_stool|amp	1146	FALSE	TRUE	FALSE	Functional	pan_13950
pan_10533	beta_lactam	functional_amr	functional_amr|beta-lactamase|ku605821.1|preterm_infant_stool|amx	1167	FALSE	TRUE	FALSE	Functional	pan_10533
pan_10534	folate_pathway_antagonist	functional_amr	functional_amr|dfr|kj696468.1|agricultural_soil|sxt	519	FALSE	TRUE	FALSE	Functional	pan_8147
pan_10535	beta_lactam	functional_amr	functional_amr|beta-lactamase|ku606137.1|preterm_infant_stool|pip	1026	FALSE	TRUE	FALSE	Functional	pan_11029
pan_10536	beta_lactam	functional_amr	functional_amr|beta-lactamase|ku606067.1|preterm_infant_stool|fox	1005	FALSE	TRUE	FALSE	Functional	pan_8757
pan_1054	beta_lactam	resfinder	resfinder|blacarb-38_1_bk008898	852	TRUE	FALSE	FALSE	ResFinder	pan_376
pan_1055	beta_lactam	resfinder	resfinder|blavim-24_1_hm855205	801	TRUE	FALSE	FALSE	ResFinder	pan_747
pan_1056	beta_lactam	resfinder	resfinder|blaadc-25_1_ef016355	1152	TRUE	FALSE	FALSE	ResFinder	pan_2548
pan_1057	aminoglycoside	resfinder	resfinder|aph(2'')-id_1_af016483	906	TRUE	FALSE	FALSE	ResFinder	pan_1057
pan_1058	beta_lactam	resfinder	resfinder|blaoxa-136_1_eu086831	810	TRUE	FALSE	FALSE	ResFinder	pan_1484
pan_1059	beta_lactam	resfinder	resfinder|blaoxa-209_1_jf268688	825	TRUE	FALSE	FALSE	ResFinder	pan_1059
pan_106	beta_lactam	resfinder	resfinder|blaoxa-176_1_hm113562	825	TRUE	FALSE	FALSE	ResFinder	pan_40
pan_1060	macrolide	resfinder	resfinder|mef(c)_1_ab571865	1224	TRUE	FALSE	FALSE	ResFinder	pan_1060
pan_1061	beta_lactam	resfinder	resfinder|blatem-17_1_y14574	861	TRUE	FALSE	FALSE	ResFinder	pan_21
pan_1062	beta_lactam	resfinder	resfinder|blatem-177_1_fn652295	861	TRUE	FALSE	FALSE	ResFinder	pan_21
pan_1063	aminoglycoside	resfinder	resfinder|aac(6')-ic_1_m94066	441	TRUE	FALSE	FALSE	ResFinder	pan_1063
pan_1064	aminoglycoside	resfinder	resfinder|aac(6')-isa_1_ab116646	474	TRUE	FALSE	FALSE	ResFinder	pan_1064
pan_1065	beta_lactam	resfinder	resfinder|blafox-5_1_ay007369	1149	TRUE	FALSE	FALSE	ResFinder	pan_1065
pan_1066	fosfomycin	resfinder	resfinder|fosd_1_kc989517	420	TRUE	FALSE	FALSE	ResFinder	pan_1066
pan_10665	aminoglycoside	resfinder	resfinder|aac(3)-xa_1_ab028210	855	TRUE	FALSE	FALSE	ResFinder	pan_10665
pan_1067	beta_lactam	resfinder	resfinder|blaimp-4_1_af244145	741	TRUE	FALSE	FALSE	ResFinder	pan_1067
pan_10673	beta_lactam	csabapal	csabapal|chryso-tcatttgact_attagttacc_2	612	FALSE	FALSE	TRUE	Functional	pan_10673
pan_10674	other, beta_lactam, tetracycline	csabapal	csabapal|chryso-tcaaacgcta_gctcttagcg_1	387	FALSE	FALSE	TRUE	Functional	pan_10674
pan_10675	polymyxin	csabapal	csabapal|chryso-tgaaccccta_tcaacgtaaa_4	750	FALSE	FALSE	TRUE	Functional	pan_10675
pan_10676	beta_lactam, fluoroquinolone, other, tetracycline	csabapal	csabapal|chryso-tccatcaact_tcttcccaat_1	990	FALSE	FALSE	TRUE	Functional	pan_10676
pan_10677	fluoroquinolone, tetracycline, other	csabapal	csabapal|chryso-taccgagcca_gcagtggtac_5	1053	FALSE	FALSE	TRUE	Functional	pan_10677
pan_10678	aminoglycoside	csabapal	csabapal|chryso-taatgaagcc_agttatctaa_4	297	FALSE	FALSE	TRUE	Functional	pan_10678
pan_10679	polymyxin	csabapal	csabapal|chryso-tatgtgtcat_gcgtgaaatt_1	1071	FALSE	FALSE	TRUE	Functional	pan_10679
pan_1068	beta_lactam	resfinder	resfinder|cfia1_1_ab087225	750	TRUE	FALSE	FALSE	ResFinder	pan_4846
pan_10680	fluoroquinolone	csabapal	csabapal|chryso-taggcgacgt_acggtcttac_3	858	FALSE	FALSE	TRUE	Functional	pan_10680
pan_10681	fluoroquinolone	csabapal	csabapal|chryso-tgaggaaaga_gatcttcgtc_3	228	FALSE	FALSE	TRUE	Functional	pan_10681
pan_10682	other	csabapal	csabapal|chryso-ttgagcatga_acccattact_3	261	FALSE	FALSE	TRUE	Functional	pan_10682
pan_10683	polymyxin	csabapal	csabapal|chryso-ttcgaaccac_ggttctatgt_4	270	FALSE	FALSE	TRUE	Functional	pan_10683
pan_10684	beta_lactam	csabapal	csabapal|chryso-tttcacatat_catgtagcga_3	357	FALSE	FALSE	TRUE	Functional	pan_10684
pan_10685	other, fluoroquinolone, tetracycline	csabapal	csabapal|chryso-ttgataacct_agaataatca_1	759	FALSE	FALSE	TRUE	Functional	pan_10685
pan_10686	aminoglycoside	csabapal	csabapal|chryso-tgtcagtgaa_cctccccggt_1	135	FALSE	FALSE	TRUE	Functional	pan_10686
pan_10687	polymyxin	csabapal	csabapal|chryso-tgatcgcccg_ctcccatcgg_1	1365	FALSE	FALSE	TRUE	Functional	pan_10687
pan_10688	polymyxin	csabapal	csabapal|chryso-ttcgaaccac_ggttctatgt_1	207	FALSE	FALSE	TRUE	Functional	pan_10688
pan_10689	other	csabapal	csabapal|chryso-ttacgattag_ccagccaggc_1	627	FALSE	FALSE	TRUE	Functional	pan_10689
pan_1069	beta_lactam	resfinder	resfinder|blatem-188_1_jn211012	861	TRUE	FALSE	FALSE	ResFinder	pan_21
pan_10690	beta_lactam	csabapal	csabapal|chryso-gctgcggaag_gattgatatt_1	333	FALSE	FALSE	TRUE	Functional	pan_10690
pan_10691	aminoglycoside	csabapal	csabapal|chryso-gcgtggcata_tccacattcg_5	600	FALSE	FALSE	TRUE	Functional	pan_10691
pan_10692	fluoroquinolone	csabapal	csabapal|chryso-ggattgaaag_tttgcccaac_2	792	FALSE	FALSE	TRUE	Functional	pan_10692
pan_10693	tetracycline	csabapal	csabapal|chryso-ggatcgtacc_tatcctaagg_3	459	FALSE	FALSE	TRUE	Functional	pan_10693
pan_10694	other	csabapal	csabapal|chryso-gcgtcactga_agcataatct_3	435	FALSE	FALSE	TRUE	Functional	pan_10694
pan_10695	polymyxin	csabapal	csabapal|chryso-gcatgctcaa_ctccagccct_3	315	FALSE	FALSE	TRUE	Functional	pan_10695
pan_10696	aminoglycoside	csabapal	csabapal|chryso-gcgtggcata_tccacattcg_2	768	FALSE	FALSE	TRUE	Functional	pan_10696
pan_10697	polymyxin	csabapal	csabapal|chryso-gcgtcggtca_aacttccgtt_2	540	FALSE	FALSE	TRUE	Functional	pan_10697
pan_10698	polymyxin	csabapal	csabapal|chryso-ggcaactgga_cggggaggaa_2	270	FALSE	FALSE	TRUE	Functional	pan_10698
pan_10699	aminoglycoside	csabapal	csabapal|chryso-taaataaaaa_ttgtcacatg_4	171	FALSE	FALSE	TRUE	Functional	pan_10699
pan_107	aminoglycoside	resfinder	resfinder|aada21_1_ay171244	792	TRUE	FALSE	FALSE	ResFinder	pan_1722
pan_1070	macrolide	resfinder	resfinder|mph(b)_1_d85892	909	TRUE	FALSE	FALSE	ResFinder	pan_1070
pan_10700	polymyxin, beta_lactam	csabapal	csabapal|chryso-gtcttggctt_ttttttagtt_3	435	FALSE	FALSE	TRUE	Functional	pan_10700
pan_10701	aminoglycoside	csabapal	csabapal|chryso-taatgaagcc_agttatctaa_2	507	FALSE	FALSE	TRUE	Functional	pan_8429
pan_10702	other	csabapal	csabapal|chryso-taaattactc_tgtctcctcg_3	702	FALSE	FALSE	TRUE	Functional	pan_10702
pan_10703	beta_lactam	csabapal	csabapal|chryso-gggaaacagt_agcgttctac_2	669	FALSE	FALSE	TRUE	Functional	pan_10703
pan_10704	tetracycline, fluoroquinolone, other	csabapal	csabapal|chryso-ggcaagggaa_ggtttcgtca_5	342	FALSE	FALSE	TRUE	Functional	pan_10704
pan_10705	beta_lactam	csabapal	csabapal|chryso-gtaactagcg_atattttcta_1	138	FALSE	FALSE	TRUE	Functional	pan_10705
pan_10706	beta_lactam	csabapal	csabapal|chryso-ggtagtaaga_tgctaccgag_2	246	FALSE	FALSE	TRUE	Functional	pan_10706
pan_10707	beta_lactam	csabapal	csabapal|david-tttcacatat_catgtagcga_4	186	FALSE	FALSE	TRUE	Functional	pan_10707
pan_10708	fluoroquinolone	csabapal	csabapal|david-taccgagcca_gcagtggtac_7	219	FALSE	FALSE	TRUE	Functional	pan_10708
pan_10709	beta_lactam	functional_amr	functional_amr|beta-lactamase|mk935746.1|human_feces|pip	1167	FALSE	TRUE	FALSE	Functional	pan_8885
pan_1071	folate_pathway_antagonist	resfinder	resfinder|sul3_2_aj459418	792	TRUE	FALSE	FALSE	ResFinder	pan_1071
pan_10710	beta_lactam	functional_amr	functional_amr|beta-lactamase|mk935731.1|human_feces|amp	1167	FALSE	TRUE	FALSE	Functional	pan_9322
pan_10711	beta_lactam	csabapal	csabapal|david-ggcagctcct_tcattcttta_6	111	FALSE	FALSE	TRUE	Functional	pan_10711
pan_10712	beta_lactam	csabapal	csabapal|david-ggcagctcct_tcattcttta_4	357	FALSE	FALSE	TRUE	Functional	pan_10712
pan_10713	fluoroquinolone	csabapal	csabapal|david-taccgagcca_gcagtggtac_4	282	FALSE	FALSE	TRUE	Functional	pan_10713
pan_10714	beta_lactam	csabapal	csabapal|david-gggcccctat_gctcgcaatg_4	411	FALSE	FALSE	TRUE	Functional	pan_10714
pan_10715	beta_lactam	functional_amr	functional_amr|beta-lactamase|mk935764.1|human_feces|amp	1167	FALSE	TRUE	FALSE	Functional	pan_9521
pan_10716	aminoglycoside	functional_amr	functional_amr|16s-rrna-methyltransferase|mk935860.1|gorilla_feces|gen	753	FALSE	TRUE	FALSE	Functional	pan_10716
pan_10717	aminoglycoside	functional_amr	functional_amr|16s-rrna-methyltransferase|mk935857.1|gorilla_feces|gen	762	FALSE	TRUE	FALSE	Functional	pan_8054
pan_10718	aminoglycoside	functional_amr	functional_amr|16s-rrna-methyltransferase|mk935869.1|pan_troglodytes_feces|gen	834	FALSE	TRUE	FALSE	Functional	pan_10718
pan_10719	aminoglycoside	functional_amr	functional_amr|16s-rrna-methyltransferase|mk935865.1|gorilla_feces|gen	834	FALSE	TRUE	FALSE	Functional	pan_10719
pan_1072	phenicol	resfinder	resfinder|cata1_1_v00622	660	TRUE	FALSE	FALSE	ResFinder	pan_4267
pan_10720	beta_lactam	functional_amr	functional_amr|beta-lactamase|mk935813.1|human_feces|caz	891	FALSE	TRUE	FALSE	Functional	pan_10720
pan_10721	beta_lactam	functional_amr	functional_amr|beta-lactamase|mk935796.1|human_feces|pip	891	FALSE	TRUE	FALSE	Functional	pan_10720
pan_10722	phenicol	functional_amr	functional_amr|cat|mk935838.1|human_feces|chl	537	FALSE	TRUE	FALSE	Functional	pan_10722
pan_10723	beta_lactam	functional_amr	functional_amr|beta-lactamase|mk935820.1|human_feces|atm	906	FALSE	TRUE	FALSE	Functional	pan_10723
pan_10724	beta_lactam	csabapal	csabapal|david-acgtatctat_ggactacgtc_3	702	FALSE	FALSE	TRUE	Functional	pan_10724
pan_10725	polymyxin	csabapal	csabapal|david-acagggaaag_cgataacttt_1	591	FALSE	FALSE	TRUE	Functional	pan_7914
pan_10726	fluoroquinolone	csabapal	csabapal|david-atattaaaca_cttcttgggc_4	120	FALSE	FALSE	TRUE	Functional	pan_10726
pan_10727	beta_lactam	csabapal	csabapal|david-agtaacagag_tgactacaac_1	585	FALSE	FALSE	TRUE	Functional	pan_10727
pan_10728	polymyxin	csabapal	csabapal|david-aaggcctaga_gccctgtagc_1	471	FALSE	FALSE	TRUE	Functional	pan_10728
pan_10729	other, beta_lactam	csabapal	csabapal|david-aaaccaaaaa_acttagccca_3	687	FALSE	FALSE	TRUE	Functional	pan_10729
pan_1073	beta_lactam	resfinder	resfinder|blatem-48_1_y10280	861	TRUE	FALSE	FALSE	ResFinder	pan_21
pan_10730	fluoroquinolone	csabapal	csabapal|david-acaccagtta_caactcaaaa_3	129	FALSE	FALSE	TRUE	Functional	pan_10730
pan_10731	other	csabapal	csabapal|david-aattatgtag_catgcattaa_2	645	FALSE	FALSE	TRUE	Functional	pan_10731
pan_10732	fluoroquinolone	csabapal	csabapal|david-attccctatg_attgatcgaa_1	234	FALSE	FALSE	TRUE	Functional	pan_10732
pan_10733	fluoroquinolone	csabapal	csabapal|david-gacgcttgca_gcgggaagtt_1	198	FALSE	FALSE	TRUE	Functional	pan_10733
pan_10734	polymyxin	csabapal	csabapal|david-gaagaatgca_caaagtcgag_2	255	FALSE	FALSE	TRUE	Functional	pan_10734
pan_10735	beta_lactam	csabapal	csabapal|david-ggcagctcct_tcattcttta_3	318	FALSE	FALSE	TRUE	Functional	pan_10735
pan_10736	other	csabapal	csabapal|david-gcagctaaaa_agtctgtcat_1	189	FALSE	FALSE	TRUE	Functional	pan_10736
pan_10737	polymyxin	csabapal	csabapal|david-cataattgat_tttaaattcg_4	396	FALSE	FALSE	TRUE	Functional	pan_10737
pan_10738	beta_lactam	csabapal	csabapal|david-caaaagcaaa_cctgtccaca_1	645	FALSE	FALSE	TRUE	Functional	pan_10738
pan_10739	polymyxin	csabapal	csabapal|david-ccttgcgtac_ttacttttct_1	1245	FALSE	FALSE	TRUE	Functional	pan_10739
pan_1074	beta_lactam	resfinder	resfinder|blatem-55_1_dq286729	861	TRUE	FALSE	FALSE	ResFinder	pan_21
pan_10740	polymyxin	csabapal	csabapal|david-ccctgtaaat_agcttcggac_1	162	FALSE	FALSE	TRUE	Functional	pan_10740
pan_10741	fluoroquinolone	csabapal	csabapal|chryso-acctaatcct_gctagcaatt_2	564	FALSE	FALSE	TRUE	Functional	pan_10741
pan_10742	beta_lactam	csabapal	csabapal|chryso-accgagtatg_gcatcgtcaa_4	216	FALSE	FALSE	TRUE	Functional	pan_10742
pan_10743	tetracycline, other, fluoroquinolone	csabapal	csabapal|chryso-acttgccgaa_actctcgttc_2	189	FALSE	FALSE	TRUE	Functional	pan_10743
pan_10744	fluoroquinolone	csabapal	csabapal|chryso-acctaatcct_gctagcaatt_3	927	FALSE	FALSE	TRUE	Functional	pan_10744
pan_10745	beta_lactam, other	csabapal	csabapal|chryso-aatgaacaga_ttgcaggatc_1	207	FALSE	FALSE	TRUE	Functional	pan_10745
pan_10746	fluoroquinolone	csabapal	csabapal|chryso-aatctaaagt_atcgtaggtg_1	1107	FALSE	FALSE	TRUE	Functional	pan_10746
pan_10747	tetracycline, other, fluoroquinolone	csabapal	csabapal|chryso-acactctaat_ctctctagga_3	120	FALSE	FALSE	TRUE	Functional	pan_10747
pan_10748	beta_lactam	csabapal	csabapal|chryso-aattgatacg_tgccctgttt_1	870	FALSE	FALSE	TRUE	Functional	pan_10748
pan_10749	tetracycline, other, fluoroquinolone	csabapal	csabapal|chryso-acttgccgaa_actctcgttc_7	132	FALSE	FALSE	TRUE	Functional	pan_10749
pan_1075	beta_lactam	resfinder	resfinder|blatem-6_1_x57972	861	TRUE	FALSE	FALSE	ResFinder	pan_21
pan_10750	other, tetracycline, fluoroquinolone	csabapal	csabapal|chryso-agcgactata_atgacctttt_1	450	FALSE	FALSE	TRUE	Functional	pan_10750
pan_10751	polymyxin	csabapal	csabapal|chryso-agcagtgcta_ggctgacgat_3	150	FALSE	FALSE	TRUE	Functional	pan_10751
pan_10752	beta_lactam	csabapal	csabapal|chryso-agtgcttgtt_tgctaactga_3	537	FALSE	FALSE	TRUE	Functional	pan_10752
pan_10753	tetracycline, other, fluoroquinolone	csabapal	csabapal|chryso-agtaccggta_tctcttgctg_1	837	FALSE	FALSE	TRUE	Functional	pan_10753
pan_10754	fluoroquinolone	csabapal	csabapal|chryso-agaatatata_tattgcggtt_1	627	FALSE	FALSE	TRUE	Functional	pan_10754
pan_10755	polymyxin	csabapal	csabapal|chryso-agaagaagaa_ggcggtcgct_1	822	FALSE	FALSE	TRUE	Functional	pan_10755
pan_10756	other	csabapal	csabapal|chryso-agagcaatga_tatagcgttg_1	612	FALSE	FALSE	TRUE	Functional	pan_10756
pan_10757	aminoglycoside	csabapal	csabapal|chryso-agaatctatg_gtcagggtca_3	426	FALSE	FALSE	TRUE	Functional	pan_10757
pan_10758	beta_lactam	csabapal	csabapal|chryso-aaattaaatt_tcccaaggtt_1	165	FALSE	FALSE	TRUE	Functional	pan_10758
pan_10759	beta_lactam	csabapal	csabapal|chryso-aaagttagca_tcgtcggtat_1	558	FALSE	FALSE	TRUE	Functional	pan_10759
pan_1076	beta_lactam	resfinder	resfinder|blaoxa-320_1_kf151169	831	TRUE	FALSE	FALSE	ResFinder	pan_9365
pan_10760	polymyxin	csabapal	csabapal|chryso-aacattgccc_gttaggttaa_2	354	FALSE	FALSE	TRUE	Functional	pan_11328
pan_10761	polymyxin	csabapal	csabapal|chryso-aacattgaag_aggactgagc_3	375	FALSE	FALSE	TRUE	Functional	pan_10761
pan_10762	fluoroquinolone, tetracycline	csabapal	csabapal|chryso-aaaacgctac_tagcttctct_5	330	FALSE	FALSE	TRUE	Functional	pan_10762
pan_10763	aminoglycoside	csabapal	csabapal|chryso-aaaacaataa_gcgatcttat_3	492	FALSE	FALSE	TRUE	Functional	pan_10763
pan_10764	tetracycline	csabapal	csabapal|chryso-aaagcatatg_acgaataggt_1	1080	FALSE	FALSE	TRUE	Functional	pan_10764
pan_10765	other, tetracycline, fluoroquinolone	csabapal	csabapal|chryso-aaaagcgaat_gggcgagagc_4	249	FALSE	FALSE	TRUE	Functional	pan_10765
pan_10766	beta_lactam	csabapal	csabapal|chryso-aaccagtgat_ttacaacatt_1	825	FALSE	FALSE	TRUE	Functional	pan_10766
pan_10767	other	csabapal	csabapal|chryso-aataggaccg_atgttaattc_2	117	FALSE	FALSE	TRUE	Functional	pan_10767
pan_10768	polymyxin	csabapal	csabapal|chryso-aatacaccga_gcctcattat_2	195	FALSE	FALSE	TRUE	Functional	pan_10768
pan_10769	beta_lactam	csabapal	csabapal|chryso-aatcgataaa_aggttttagt_1	2817	FALSE	FALSE	TRUE	Functional	pan_10769
pan_1077	beta_lactam	resfinder	resfinder|blaoxa-7_1_x75562	801	TRUE	FALSE	FALSE	ResFinder	pan_1288
pan_10770	aminoglycoside	csabapal	csabapal|chryso-aatcatactt_gactctacac_1	399	FALSE	FALSE	TRUE	Functional	pan_10770
pan_10771	polymyxin	csabapal	csabapal|chryso-aactccttaa_atcgcatatg_1	762	FALSE	FALSE	TRUE	Functional	pan_10771
pan_10772	polymyxin	csabapal	csabapal|chryso-aacggcctta_gactcgaaag_1	549	FALSE	FALSE	TRUE	Functional	pan_10772
pan_10773	polymyxin	csabapal	csabapal|chryso-aatacaccga_gcctcattat_1	474	FALSE	FALSE	TRUE	Functional	pan_10773
pan_10774	polymyxin	csabapal	csabapal|chryso-aagacttaac_ttcattagat_1	192	FALSE	FALSE	TRUE	Functional	pan_10774
pan_10775	fluoroquinolone	csabapal	csabapal|chryso-ctcgtattcc_accagtgctt_4	828	FALSE	FALSE	TRUE	Functional	pan_10775
pan_10776	tetracycline, other	csabapal	csabapal|chryso-ctcaccataa_gtataagtca_6	318	FALSE	FALSE	TRUE	Functional	pan_10776
pan_10777	tetracycline, fluoroquinolone, other	csabapal	csabapal|chryso-gaaaattgaa_tttcgctatt_8	561	FALSE	FALSE	TRUE	Functional	pan_10777
pan_10778	polymyxin	csabapal	csabapal|chryso-ctgattgggg_ccctcagagg_1	1452	FALSE	FALSE	TRUE	Functional	pan_10778
pan_10779	aminoglycoside	csabapal	csabapal|chryso-cgggagaccg_agacttccgc_2	546	FALSE	FALSE	TRUE	Functional	pan_10779
pan_1078	beta_lactam	resfinder	resfinder|blaoxa-79_1_eu019534	825	TRUE	FALSE	FALSE	ResFinder	pan_40
pan_10780	polymyxin	csabapal	csabapal|chryso-cgcgttacca_ggctcaataa_3	192	FALSE	FALSE	TRUE	Functional	pan_10780
pan_10781	tetracycline, other	csabapal	csabapal|chryso-ctcaccataa_gtataagtca_2	735	FALSE	FALSE	TRUE	Functional	pan_10781
pan_10782	tetracycline	csabapal	csabapal|chryso-ctacataaaa_gtagacaact_3	630	FALSE	FALSE	TRUE	Functional	pan_10782
pan_10783	polymyxin	csabapal	csabapal|chryso-gaaagttgaa_aatatcgagg_3	858	FALSE	FALSE	TRUE	Functional	pan_10783
pan_10784	polymyxin	csabapal	csabapal|chryso-gagtgtccgt_ctcgcctctt_3	309	FALSE	FALSE	TRUE	Functional	pan_10784
pan_10785	polymyxin	csabapal	csabapal|chryso-gagtgtccgt_ctcgcctctt_1	480	FALSE	FALSE	TRUE	Functional	pan_10785
pan_10786	tetracycline, fluoroquinolone, other	csabapal	csabapal|chryso-gcaaaccaaa_cggctgtaca_2	180	FALSE	FALSE	TRUE	Functional	pan_10786
pan_10787	other, fluoroquinolone, tetracycline	csabapal	csabapal|chryso-gataaagaaa_ttatgtagaa_2	531	FALSE	FALSE	TRUE	Functional	pan_10787
pan_10788	polymyxin	csabapal	csabapal|chryso-gaatatcctg_ctcgtttggt_1	210	FALSE	FALSE	TRUE	Functional	pan_10788
pan_10789	polymyxin	csabapal	csabapal|chryso-gaagtatcag_gcatcagcgg_2	507	FALSE	FALSE	TRUE	Functional	pan_10789
pan_1079	beta_lactam	resfinder	resfinder|blatem-81_1_af427127	861	TRUE	FALSE	FALSE	ResFinder	pan_21
pan_10790	polymyxin	csabapal	csabapal|chryso-gacccgcacg_agactttccc_1	627	FALSE	FALSE	TRUE	Functional	pan_10790
pan_10791	polymyxin	csabapal	csabapal|chryso-gaatatcctg_ctcgtttggt_3	447	FALSE	FALSE	TRUE	Functional	pan_10791
pan_10792	fluoroquinolone, tetracycline, other	csabapal	csabapal|chryso-atgggacgcg_cgttggagga_1	474	FALSE	FALSE	TRUE	Functional	pan_10792
pan_10793	tetracycline, beta_lactam, fluoroquinolone	csabapal	csabapal|chryso-atcgcgtagc_atctcggtcg_2	348	FALSE	FALSE	TRUE	Functional	pan_10793
pan_10794	polymyxin	csabapal	csabapal|chryso-atgtttctag_tattgcgcaa_2	417	FALSE	FALSE	TRUE	Functional	pan_5486
pan_10795	fluoroquinolone, tetracycline, other	csabapal	csabapal|chryso-atgggacgcg_cgttggagga_2	99	FALSE	FALSE	TRUE	Functional	pan_10795
pan_10796	beta_lactam	csabapal	csabapal|chryso-atataaaaag_gatgatcggc_2	273	FALSE	FALSE	TRUE	Functional	pan_10796
pan_10797	beta_lactam, tetracycline	csabapal	csabapal|chryso-agttggtgtc_gtatttggtc_5	246	FALSE	FALSE	TRUE	Functional	pan_10797
pan_10798	beta_lactam	csabapal	csabapal|chryso-atcactatgg_tcttgtgtca_2	204	FALSE	FALSE	TRUE	Functional	pan_10798
pan_10799	beta_lactam	csabapal	csabapal|chryso-atcactatgg_tcttgtgtca_1	321	FALSE	FALSE	TRUE	Functional	pan_10799
pan_108	beta_lactam	resfinder	resfinder|blaoch-3_1_aj295341	1173	TRUE	FALSE	FALSE	ResFinder	pan_108
pan_1080	beta_lactam	resfinder	resfinder|blatem-82_1_af427128	861	TRUE	FALSE	FALSE	ResFinder	pan_21
pan_10800	polymyxin	csabapal	csabapal|chryso-caagtaacgt_gttgtacggt_1	1554	FALSE	FALSE	TRUE	Functional	pan_10800
pan_10801	other, fluoroquinolone, tetracycline	csabapal	csabapal|chryso-ccggattaaa_atcttattct_2	360	FALSE	FALSE	TRUE	Functional	pan_10801
pan_10802	polymyxin	csabapal	csabapal|chryso-cccgttcaga_ctctaataga_3	402	FALSE	FALSE	TRUE	Functional	pan_10802
pan_10803	polymyxin	csabapal	csabapal|chryso-ccttccacat_cttgagtctt_2	1113	FALSE	FALSE	TRUE	Functional	pan_10803
pan_10804	beta_lactam	csabapal	csabapal|chryso-ccgtaaagat_gcggagattt_1	1002	FALSE	FALSE	TRUE	Functional	pan_10804
pan_10805	tetracycline	csabapal	csabapal|chryso-cagataacaa_cccgcgttct_3	690	FALSE	FALSE	TRUE	Functional	pan_10805
pan_10806	tetracycline	csabapal	csabapal|chryso-cactgtagat_attccgcctt_2	207	FALSE	FALSE	TRUE	Functional	pan_10806
pan_10807	other	csabapal	csabapal|chryso-ccccgctgag_atagctatgg_6	246	FALSE	FALSE	TRUE	Functional	pan_10807
pan_10808	fluoroquinolone, tetracycline	csabapal	csabapal|chryso-ccaatcatca_gtcactcatg_1	990	FALSE	FALSE	TRUE	Functional	pan_10808
pan_10809	fluoroquinolone, other	csabapal	csabapal|david-taatattctg_gcttccatca_3	372	FALSE	FALSE	TRUE	Functional	pan_10809
pan_1081	beta_lactam	resfinder	resfinder|blactx-m-104_1_hq833652	876	TRUE	FALSE	FALSE	ResFinder	pan_29
pan_10810	glycopeptide	functional_amr	functional_amr|van-ligase|kj696500.1|agricultural_soil|cyc	963	FALSE	TRUE	FALSE	Functional	pan_10810
pan_10811	tetracycline	functional_amr	functional_amr|tet-efflux|kj696492.1|agricultural_soil|tet	1188	FALSE	TRUE	FALSE	Functional	pan_10811
pan_10812	beta_lactam	functional_amr	functional_amr|beta-lactamase|ku605898.1|preterm_infant_stool|caz	1146	FALSE	TRUE	FALSE	Functional	pan_3390
pan_10813	glycopeptide	functional_amr	functional_amr|van-ligase|kj696505.1|agricultural_soil|cyc	1134	FALSE	TRUE	FALSE	Functional	pan_10813
pan_10814	folate_pathway_antagonist	functional_amr	functional_amr|dfr|kj696300.1|agricultural_soil|tmp	492	FALSE	TRUE	FALSE	Functional	pan_10814
pan_10815	aminoglycoside	functional_amr	functional_amr|aac|kj696292.1|agricultural_soil|gen	795	FALSE	TRUE	FALSE	Functional	pan_10815
pan_10816	beta_lactam	functional_amr	functional_amr|beta-lactamase|kj696409.1|agricultural_soil|pen	1008	FALSE	TRUE	FALSE	Functional	pan_10816
pan_10817	folate_pathway_antagonist	functional_amr	functional_amr|dfr|kj696350.1|agricultural_soil|tmp	513	FALSE	TRUE	FALSE	Functional	pan_10817
pan_10818	tetracycline	functional_amr	functional_amr|tet-efflux|ku605979.1|preterm_infant_stool|tet	1185	FALSE	TRUE	FALSE	Functional	pan_6422
pan_10819	beta_lactam	functional_amr	functional_amr|beta-lactamase|ku606965.1|preterm_infant_stool|amc	861	FALSE	TRUE	FALSE	Functional	pan_10819
pan_1082	beta_lactam	resfinder	resfinder|blaokp-a-8_1_am051147	861	TRUE	FALSE	FALSE	ResFinder	pan_561
pan_10820	beta_lactam	functional_amr	functional_amr|beta-lactamase|ku606824.1|preterm_infant_stool|amp	1167	FALSE	TRUE	FALSE	Functional	pan_9521
pan_10821	beta_lactam	functional_amr	functional_amr|beta-lactamase|ku607062.1|preterm_infant_stool|amp	1167	FALSE	TRUE	FALSE	Functional	pan_9521
pan_10822	beta_lactam	functional_amr	functional_amr|beta-lactamase|ku607031.1|preterm_infant_stool|pip	861	FALSE	TRUE	FALSE	Functional	pan_109
pan_10823	beta_lactam	functional_amr	functional_amr|beta-lactamase|ku606072.1|preterm_infant_stool|caz	1248	FALSE	TRUE	FALSE	Functional	pan_10868
pan_10824	beta_lactam	functional_amr	functional_amr|beta-lactamase|ku606042.1|preterm_infant_stool|amc	1167	FALSE	TRUE	FALSE	Functional	pan_9521
pan_10825	beta_lactam	functional_amr	functional_amr|non-enz-beta-lactam-resistance|ku606669.1|preterm_infant_stool|amp	837	FALSE	TRUE	FALSE	Functional	pan_10825
pan_10826	beta_lactam	functional_amr	functional_amr|beta-lactamase|ku606570.1|preterm_infant_stool|amx	1167	FALSE	TRUE	FALSE	Functional	pan_10533
pan_10827	beta_lactam	functional_amr	functional_amr|beta-lactamase|kj695734.1|agricultural_soil|atm	1029	FALSE	TRUE	FALSE	Functional	pan_10827
pan_10828	glycopeptide	functional_amr	functional_amr|van-ligase|kj695692.1|agricultural_soil|cyc	1071	FALSE	TRUE	FALSE	Functional	pan_10828
pan_10829	folate_pathway_antagonist	functional_amr	functional_amr|dfr|kj695774.1|agricultural_soil|tmp	519	FALSE	TRUE	FALSE	Functional	pan_10829
pan_1083	beta_lactam	resfinder	resfinder|blaoxa-42_1_aj488302	810	TRUE	FALSE	FALSE	ResFinder	pan_36
pan_10830	folate_pathway_antagonist	functional_amr	functional_amr|dfr|kj695736.1|agricultural_soil|tmp	477	FALSE	TRUE	FALSE	Functional	pan_10830
pan_10831	folate_pathway_antagonist	functional_amr	functional_amr|dfr|kj695640.1|agricultural_soil|tmp	477	FALSE	TRUE	FALSE	Functional	pan_10831
pan_10832	beta_lactam	functional_amr	functional_amr|beta-lactamase|kj695611.1|agricultural_soil|pen	963	FALSE	TRUE	FALSE	Functional	pan_10832
pan_10833	aminoglycoside	functional_amr	functional_amr|aac|kj695671.1|agricultural_soil|gen	831	FALSE	TRUE	FALSE	Functional	pan_7945
pan_10834	folate_pathway_antagonist	functional_amr	functional_amr|dfr|kj695659.1|agricultural_soil|tmp	480	FALSE	TRUE	FALSE	Functional	pan_10834
pan_10835	beta_lactam	functional_amr	functional_amr|beta-lactamase|kj695816.1|agricultural_soil|fox	882	FALSE	TRUE	FALSE	Functional	pan_10835
pan_10836	folate_pathway_antagonist	functional_amr	functional_amr|dfr|kj695987.1|agricultural_soil|tmp	483	FALSE	TRUE	FALSE	Functional	pan_10836
pan_10837	folate_pathway_antagonist	functional_amr	functional_amr|dfr|kj695957.1|agricultural_soil|tmp	504	FALSE	TRUE	FALSE	Functional	pan_10837
pan_10838	folate_pathway_antagonist	functional_amr	functional_amr|dfr|kj696282.1|agricultural_soil|tmp	486	FALSE	TRUE	FALSE	Functional	pan_10838
pan_10839	folate_pathway_antagonist	functional_amr	functional_amr|dfr|kj696137.1|agricultural_soil|tmp	525	FALSE	TRUE	FALSE	Functional	pan_10839
pan_1084	beta_lactam	resfinder	resfinder|blatem-63_1_af332513	861	TRUE	FALSE	FALSE	ResFinder	pan_21
pan_10840	folate_pathway_antagonist	functional_amr	functional_amr|dfr|kj695905.1|agricultural_soil|tmp	510	FALSE	TRUE	FALSE	Functional	pan_10840
pan_10841	folate_pathway_antagonist	functional_amr	functional_amr|dfr|kj695852.1|agricultural_soil|tmp	513	FALSE	TRUE	FALSE	Functional	pan_10841
pan_10842	folate_pathway_antagonist	functional_amr	functional_amr|dfr|kj695938.1|agricultural_soil|sxt	516	FALSE	TRUE	FALSE	Functional	pan_14061
pan_10843	folate_pathway_antagonist	functional_amr	functional_amr|dfr|kj695913.1|agricultural_soil|tmp	483	FALSE	TRUE	FALSE	Functional	pan_10843
pan_10844	beta_lactam	functional_amr	functional_amr|beta-lactamase|kx125444.1|newborn_gut|pen	1167	FALSE	TRUE	FALSE	Functional	pan_10533
pan_10845	glycopeptide	functional_amr	functional_amr|van-ligase|kx125153.1|human_gut|cyc	966	FALSE	TRUE	FALSE	Functional	pan_7868
pan_10846	folate_pathway_antagonist	functional_amr	functional_amr|dfr|kx125510.1|newborn_gut|tmp	486	FALSE	TRUE	FALSE	Functional	pan_13793
pan_10847	tetracycline	functional_amr	functional_amr|tet-protection|kx125466.1|newborn_gut|tet	1920	FALSE	TRUE	FALSE	Functional	pan_10847
pan_10848	tetracycline	functional_amr	functional_amr|tet-protection|jm427071.1|gull_gut|tet	768	FALSE	TRUE	FALSE	Functional	pan_10848
pan_10849	tetracycline	functional_amr	functional_amr|tet-protection|jm427068.1|gull_gut|tet	489	FALSE	TRUE	FALSE	Functional	pan_10849
pan_1085	fosfomycin	resfinder	resfinder|fosk_1_ab917040	399	TRUE	FALSE	FALSE	ResFinder	pan_1085
pan_10850	phenicol	functional_amr	functional_amr|cat|kx125107.1|human_gut|chl	627	FALSE	TRUE	FALSE	Functional	pan_9388
pan_10851	folate_pathway_antagonist	functional_amr	functional_amr|dfr|jf924899.1|soil|tmp	528	FALSE	TRUE	FALSE	Functional	pan_10851
pan_10852	glycopeptide	functional_amr	functional_amr|van-ligase|kx125620.1|newborn_gut|cyc	1059	FALSE	TRUE	FALSE	Functional	pan_10418
pan_10853	phenicol	functional_amr	functional_amr|cat|kx125719.1|human_gut|chl	642	FALSE	TRUE	FALSE	Functional	pan_10853
pan_10854	phenicol	functional_amr	functional_amr|cat|kx125713.1|human_gut|chl	651	FALSE	TRUE	FALSE	Functional	pan_10854
pan_10855	glycopeptide	functional_amr	functional_amr|van-ligase|kx125850.1|human_gut|cyc	996	FALSE	TRUE	FALSE	Functional	pan_13349
pan_10856	glycopeptide	functional_amr	functional_amr|van-ligase|kx125843.1|human_gut|cyc	1299	FALSE	TRUE	FALSE	Functional	pan_10856
pan_10857	folate_pathway_antagonist	functional_amr	functional_amr|dfr|kx125657.1|newborn_gut|tmp	492	FALSE	TRUE	FALSE	Functional	pan_10857
pan_10858	tetracycline	functional_amr	functional_amr|tet-protection|kx125647.1|newborn_gut|tet	1920	FALSE	TRUE	FALSE	Functional	pan_5625
pan_10859	folate_pathway_antagonist	functional_amr	functional_amr|dfr|kx125709.1|newborn_gut|tmp	495	FALSE	TRUE	FALSE	Functional	pan_10859
pan_1086	beta_lactam	resfinder	resfinder|blatem-95_1_aj308558	861	TRUE	FALSE	FALSE	ResFinder	pan_21
pan_10860	folate_pathway_antagonist	functional_amr	functional_amr|dfr|kx125684.1|newborn_gut|tmp	555	FALSE	TRUE	FALSE	Functional	pan_10860
pan_10861	beta_lactam	functional_amr	functional_amr|beta-lactamase|ku607869.1|preterm_infant_stool|amp	1167	FALSE	TRUE	FALSE	Functional	pan_9521
pan_10862	beta_lactam	functional_amr	functional_amr|beta-lactamase|ku607829.1|preterm_infant_stool|pip	822	FALSE	TRUE	FALSE	Functional	pan_10862
pan_10863	beta_lactam	functional_amr	functional_amr|beta-lactamase|ku608094.1|preterm_infant_stool|amc	1167	FALSE	TRUE	FALSE	Functional	pan_9521
pan_10864	beta_lactam	functional_amr	functional_amr|beta-lactamase|ku607954.1|preterm_infant_stool|pen	1167	FALSE	TRUE	FALSE	Functional	pan_9521
pan_10865	beta_lactam	functional_amr	functional_amr|beta-lactamase|ku607157.1|preterm_infant_stool|fox	1167	FALSE	TRUE	FALSE	Functional	pan_9521
pan_10866	beta_lactam	functional_amr	functional_amr|beta-lactamase|ku607092.1|preterm_infant_stool|amx	1248	FALSE	TRUE	FALSE	Functional	pan_12574
pan_10867	beta_lactam	functional_amr	functional_amr|beta-lactamase|ku607674.1|preterm_infant_stool|pip	1146	FALSE	TRUE	FALSE	Functional	pan_530
pan_10868	beta_lactam	functional_amr	functional_amr|beta-lactamase|ku607257.1|preterm_infant_stool|pip	1248	FALSE	TRUE	FALSE	Functional	pan_10868
pan_10869	beta_lactam	functional_amr	functional_amr|beta-lactamase|ku608095.1|preterm_infant_stool|amc	1248	FALSE	TRUE	FALSE	Functional	pan_10869
pan_1087	beta_lactam	resfinder	resfinder|blacmy-84_1_jq733579	1146	TRUE	FALSE	FALSE	ResFinder	pan_530
pan_10870	macrolide	functional_amr	functional_amr|macrolide-methyltransferase|ky705334.1|agricultural_soil|ery	1071	FALSE	TRUE	FALSE	Functional	pan_10870
pan_10871	tetracycline	functional_amr	functional_amr|tet-efflux|ks307491.1|ocean|tet	414	FALSE	TRUE	FALSE	Functional	pan_10871
pan_10872	beta_lactam	functional_amr	functional_amr|beta-lactamase|jm427352.1|gull_gut|pen	789	FALSE	TRUE	FALSE	Functional	pan_12814
pan_10873	beta_lactam	functional_amr	functional_amr|beta-lactamase|mn017293.1|hospital_effluent|amp	912	FALSE	TRUE	FALSE	Functional	pan_10873
pan_10874	beta_lactam	functional_amr	functional_amr|beta-lactamase|ku608132.1|preterm_infant_stool|pip	1248	FALSE	TRUE	FALSE	Functional	pan_9331
pan_10875	beta_lactam	functional_amr	functional_amr|beta-lactamase|ku608128.1|preterm_infant_stool|pip	864	FALSE	TRUE	FALSE	Functional	pan_109
pan_10876	tetracycline	functional_amr	functional_amr|tet-efflux|mg586020.1|antibiotics_polluted_stream_sediment|tet	1236	FALSE	TRUE	FALSE	Functional	pan_9585
pan_10877	folate_pathway_antagonist	functional_amr	functional_amr|dfr|mg585981.1|pharmaceutical_effluent|tmp	483	FALSE	TRUE	FALSE	Functional	pan_4328
pan_10878	folate_pathway_antagonist	functional_amr	functional_amr|dfr|kj694226.1|grassland_soil|tmp	528	FALSE	TRUE	FALSE	Functional	pan_10878
pan_10879	glycopeptide	functional_amr	functional_amr|van-ligase|kj694193.1|grassland_soil|cyc	954	FALSE	TRUE	FALSE	Functional	pan_10879
pan_1088	beta_lactam	resfinder	resfinder|cfxa4_1_ay769933	966	TRUE	FALSE	FALSE	ResFinder	pan_1088
pan_10880	glycopeptide	functional_amr	functional_amr|van-ligase|kj694329.1|grassland_soil|cyc	942	FALSE	TRUE	FALSE	Functional	pan_10880
pan_10881	glycopeptide	functional_amr	functional_amr|van-ligase|kj694274.1|grassland_soil|cyc	900	FALSE	TRUE	FALSE	Functional	pan_10881
pan_10882	folate_pathway_antagonist	functional_amr	functional_amr|dfr|kj694098.1|grassland_soil|sxt	486	FALSE	TRUE	FALSE	Functional	pan_7954
pan_10883	folate_pathway_antagonist	functional_amr	functional_amr|dfr|kj694058.1|grassland_soil|tmp	501	FALSE	TRUE	FALSE	Functional	pan_14011
pan_10884	glycopeptide	functional_amr	functional_amr|van-ligase|kj694183.1|grassland_soil|cyc	945	FALSE	TRUE	FALSE	Functional	pan_10884
pan_10885	folate_pathway_antagonist	functional_amr	functional_amr|dfr|kj694177.1|grassland_soil|tmp	534	FALSE	TRUE	FALSE	Functional	pan_10885
pan_10886	beta_lactam	functional_amr	functional_amr|beta-lactamase|kj694385.1|grassland_soil|pip	924	FALSE	TRUE	FALSE	Functional	pan_10886
pan_10887	tetracycline	functional_amr	functional_amr|tet-efflux|kj694600.1|grassland_soil|tet	1179	FALSE	TRUE	FALSE	Functional	pan_10887
pan_10888	folate_pathway_antagonist	functional_amr	functional_amr|dfr|kj694510.1|grassland_soil|sxt	516	FALSE	TRUE	FALSE	Functional	pan_9075
pan_10889	folate_pathway_antagonist	functional_amr	functional_amr|dfr|kj694689.1|grassland_soil|tmp	501	FALSE	TRUE	FALSE	Functional	pan_10889
pan_1089	fosfomycin	resfinder	resfinder|fosb4_1_kr870311	420	TRUE	FALSE	FALSE	ResFinder	pan_1020
pan_10890	folate_pathway_antagonist	functional_amr	functional_amr|dfr|kj694608.1|grassland_soil|tmp	492	FALSE	TRUE	FALSE	Functional	pan_10890
pan_10891	beta_lactam	functional_amr	functional_amr|beta-lactamase|kj694472.1|grassland_soil|ctx	861	FALSE	TRUE	FALSE	Functional	pan_10891
pan_10892	beta_lactam	functional_amr	functional_amr|beta-lactamase|kj694425.1|grassland_soil|caz	894	FALSE	TRUE	FALSE	Functional	pan_10271
pan_10893	folate_pathway_antagonist	functional_amr	functional_amr|dfr|kj694509.1|grassland_soil|sxt	495	FALSE	TRUE	FALSE	Functional	pan_10893
pan_10894	tetracycline	functional_amr	functional_amr|tet-efflux|kj694494.1|grassland_soil|tet	1185	FALSE	TRUE	FALSE	Functional	pan_10894
pan_10895	tetracycline	functional_amr	functional_amr|tet-efflux|kj693682.1|grassland_soil|tet	660	FALSE	TRUE	FALSE	Functional	pan_10895
pan_10896	beta_lactam	functional_amr	functional_amr|beta-lactamase|kj693680.1|grassland_soil|caz	957	FALSE	TRUE	FALSE	Functional	pan_10896
pan_10897	glycopeptide	functional_amr	functional_amr|van-ligase|kj693714.1|grassland_soil|cyc	927	FALSE	TRUE	FALSE	Functional	pan_10897
pan_10898	glycopeptide	functional_amr	functional_amr|van-ligase|kj693696.1|grassland_soil|cyc	1020	FALSE	TRUE	FALSE	Functional	pan_10898
pan_10899	beta_lactam	functional_amr	functional_amr|beta-lactamase|kj693576.1|grassland_soil|fox	891	FALSE	TRUE	FALSE	Functional	pan_10899
pan_109	beta_lactam	resfinder	resfinder|blaokp-b-11_1_am051161	861	TRUE	FALSE	FALSE	ResFinder	pan_109
pan_1090	beta_lactam	resfinder	resfinder|blatem-219_1_km114268	861	TRUE	FALSE	FALSE	ResFinder	pan_21
pan_10900	glycopeptide	functional_amr	functional_amr|van-ligase|kj693570.1|grassland_soil|cyc	1095	FALSE	TRUE	FALSE	Functional	pan_10900
pan_10901	beta_lactam	functional_amr	functional_amr|non-enz-beta-lactam-resistance|kj693670.1|grassland_soil|atm	816	FALSE	TRUE	FALSE	Functional	pan_10380
pan_10902	folate_pathway_antagonist	functional_amr	functional_amr|dfr|kj693588.1|grassland_soil|tmp	528	FALSE	TRUE	FALSE	Functional	pan_10902
pan_10903	beta_lactam	functional_amr	functional_amr|beta-lactamase|kj693734.1|grassland_soil|caz	918	FALSE	TRUE	FALSE	Functional	pan_10903
pan_10904	folate_pathway_antagonist	functional_amr	functional_amr|dfr|kj693930.1|grassland_soil|tmp	504	FALSE	TRUE	FALSE	Functional	pan_10904
pan_10905	tetracycline	functional_amr	functional_amr|tet-efflux|kj693927.1|grassland_soil|tet	1227	FALSE	TRUE	FALSE	Functional	pan_10905
pan_10906	beta_lactam	functional_amr	functional_amr|beta-lactamase|kj694052.1|grassland_soil|pip	945	FALSE	TRUE	FALSE	Functional	pan_10906
pan_10907	folate_pathway_antagonist	functional_amr	functional_amr|dfr|kj693933.1|grassland_soil|tmp	570	FALSE	TRUE	FALSE	Functional	pan_10907
pan_10908	folate_pathway_antagonist	functional_amr	functional_amr|dfr|kj693777.1|grassland_soil|sxt	498	FALSE	TRUE	FALSE	Functional	pan_10908
pan_10909	folate_pathway_antagonist	functional_amr	functional_amr|dfr|kj693767.1|grassland_soil|tmp	510	FALSE	TRUE	FALSE	Functional	pan_9037
pan_1091	beta_lactam	resfinder	resfinder|blatem-220_1_km998962	861	TRUE	FALSE	FALSE	ResFinder	pan_21
pan_10910	folate_pathway_antagonist	functional_amr	functional_amr|dfr|kj693875.1|grassland_soil|sxt	531	FALSE	TRUE	FALSE	Functional	pan_10910
pan_10911	beta_lactam	functional_amr	functional_amr|beta-lactamase|kj693820.1|grassland_soil|pen	873	FALSE	TRUE	FALSE	Functional	pan_10911
pan_10912	aminoglycoside	functional_amr	functional_amr|aac|kj695346.1|agricultural_soil|gen	810	FALSE	TRUE	FALSE	Functional	pan_10912
pan_10913	folate_pathway_antagonist	functional_amr	functional_amr|dfr|kj695342.1|agricultural_soil|tmp	507	FALSE	TRUE	FALSE	Functional	pan_10913
pan_10914	glycopeptide	functional_amr	functional_amr|van-ligase|kj695427.1|agricultural_soil|cyc	1158	FALSE	TRUE	FALSE	Functional	pan_10914
pan_10915	glycopeptide	functional_amr	functional_amr|van-ligase|kj695347.1|agricultural_soil|cyc	999	FALSE	TRUE	FALSE	Functional	pan_10915
pan_10916	folate_pathway_antagonist	functional_amr	functional_amr|dfr|kj695279.1|agricultural_soil|tmp	507	FALSE	TRUE	FALSE	Functional	pan_10916
pan_10917	folate_pathway_antagonist	functional_amr	functional_amr|dfr|kj695266.1|agricultural_soil|tmp	519	FALSE	TRUE	FALSE	Functional	pan_10917
pan_10918	folate_pathway_antagonist	functional_amr	functional_amr|dfr|kj695341.1|agricultural_soil|tmp	489	FALSE	TRUE	FALSE	Functional	pan_10918
pan_10919	beta_lactam	functional_amr	functional_amr|beta-lactamase|kj695331.1|agricultural_soil|pip	861	FALSE	TRUE	FALSE	Functional	pan_21
pan_1092	beta_lactam	resfinder	resfinder|blatem-182_1_hq317449	861	TRUE	FALSE	FALSE	ResFinder	pan_21
pan_10920	beta_lactam	functional_amr	functional_amr|beta-lactamase|kj695449.1|agricultural_soil|atm	969	FALSE	TRUE	FALSE	Functional	pan_10920
pan_10921	glycopeptide	functional_amr	functional_amr|van-ligase|kj695568.1|agricultural_soil|cyc	972	FALSE	TRUE	FALSE	Functional	pan_10921
pan_10922	folate_pathway_antagonist	functional_amr	functional_amr|dfr|kj695519.1|agricultural_soil|tmp	522	FALSE	TRUE	FALSE	Functional	pan_10922
pan_10923	folate_pathway_antagonist	functional_amr	functional_amr|dfr|kj695610.1|agricultural_soil|tmp	519	FALSE	TRUE	FALSE	Functional	pan_10923
pan_10924	glycopeptide	functional_amr	functional_amr|van-ligase|kj695585.1|agricultural_soil|cyc	1134	FALSE	TRUE	FALSE	Functional	pan_10924
pan_10925	beta_lactam	functional_amr	functional_amr|beta-lactamase|kj695460.1|agricultural_soil|pen	1134	FALSE	TRUE	FALSE	Functional	pan_10925
pan_10926	beta_lactam	functional_amr	functional_amr|beta-lactamase|kj695458.1|agricultural_soil|pen	1194	FALSE	TRUE	FALSE	Functional	pan_10926
pan_10927	glycopeptide	functional_amr	functional_amr|van-ligase|kj695472.1|agricultural_soil|cyc	1023	FALSE	TRUE	FALSE	Functional	pan_10927
pan_10928	folate_pathway_antagonist	functional_amr	functional_amr|dfr|kj695467.1|agricultural_soil|tmp	510	FALSE	TRUE	FALSE	Functional	pan_10928
pan_10929	folate_pathway_antagonist	functional_amr	functional_amr|dfr|kj694791.1|grassland_soil|sxt	513	FALSE	TRUE	FALSE	Functional	pan_10929
pan_1093	beta_lactam	resfinder	resfinder|blatem-193_1_jn935135	861	TRUE	FALSE	FALSE	ResFinder	pan_1093
pan_10930	folate_pathway_antagonist	functional_amr	functional_amr|dfr|kj694763.1|grassland_soil|tmp	486	FALSE	TRUE	FALSE	Functional	pan_10930
pan_10931	beta_lactam	functional_amr	functional_amr|beta-lactamase|kj694881.1|agricultural_soil|ctx	1008	FALSE	TRUE	FALSE	Functional	pan_9066
pan_10932	folate_pathway_antagonist	functional_amr	functional_amr|dfr|kj694808.1|grassland_soil|tmp	555	FALSE	TRUE	FALSE	Functional	pan_10932
pan_10933	folate_pathway_antagonist	functional_amr	functional_amr|dfr|kj694726.1|grassland_soil|tmp	522	FALSE	TRUE	FALSE	Functional	pan_10933
pan_10934	glycopeptide	functional_amr	functional_amr|van-ligase|kj694691.1|grassland_soil|cyc	945	FALSE	TRUE	FALSE	Functional	pan_10934
pan_10935	folate_pathway_antagonist	functional_amr	functional_amr|dfr|kj694755.1|grassland_soil|tmp	510	FALSE	TRUE	FALSE	Functional	pan_10935
pan_10936	folate_pathway_antagonist	functional_amr	functional_amr|dfr|kj694752.1|grassland_soil|tmp	495	FALSE	TRUE	FALSE	Functional	pan_10936
pan_10937	glycopeptide	functional_amr	functional_amr|van-ligase|kj694902.1|agricultural_soil|cyc	975	FALSE	TRUE	FALSE	Functional	pan_10937
pan_10938	folate_pathway_antagonist	functional_amr	functional_amr|dfr|kj695155.1|agricultural_soil|tmp	534	FALSE	TRUE	FALSE	Functional	pan_10938
pan_10939	folate_pathway_antagonist	functional_amr	functional_amr|dfr|kj695151.1|agricultural_soil|tmp	507	FALSE	TRUE	FALSE	Functional	pan_10939
pan_1094	beta_lactam	resfinder	resfinder|blaoxy-2-8_8_ay055205	873	TRUE	FALSE	FALSE	ResFinder	pan_4272
pan_10940	glycopeptide	functional_amr	functional_amr|van-ligase|kj695219.1|agricultural_soil|cyc	918	FALSE	TRUE	FALSE	Functional	pan_10940
pan_10941	glycopeptide	functional_amr	functional_amr|van-ligase|kj695209.1|agricultural_soil|cyc	960	FALSE	TRUE	FALSE	Functional	pan_10941
pan_10942	beta_lactam	functional_amr	functional_amr|beta-lactamase|kj695005.1|agricultural_soil|pip	975	FALSE	TRUE	FALSE	Functional	pan_12068
pan_10943	folate_pathway_antagonist	functional_amr	functional_amr|dfr|kj694994.1|agricultural_soil|tmp	504	FALSE	TRUE	FALSE	Functional	pan_10943
pan_10944	glycopeptide	functional_amr	functional_amr|van-ligase|kj695119.1|agricultural_soil|cyc	1137	FALSE	TRUE	FALSE	Functional	pan_10944
pan_10945	beta_lactam	functional_amr	functional_amr|beta-lactamase|kj695016.1|agricultural_soil|caz	954	FALSE	TRUE	FALSE	Functional	pan_10945
pan_10946	phenicol	functional_amr	functional_amr|cat|kf628201.1|pediatric_fecal_sample|chl	630	FALSE	TRUE	FALSE	Functional	pan_10946
pan_10947	folate_pathway_antagonist	functional_amr	functional_amr|dfr|kf628194.1|pediatric_fecal_sample|sxt	492	FALSE	TRUE	FALSE	Functional	pan_12968
pan_10948	glycopeptide	functional_amr	functional_amr|van-ligase|kf628256.1|pediatric_fecal_sample|cyc	966	FALSE	TRUE	FALSE	Functional	pan_10948
pan_10949	folate_pathway_antagonist	functional_amr	functional_amr|dfr|kf628212.1|pediatric_fecal_sample|tmp	495	FALSE	TRUE	FALSE	Functional	pan_8695
pan_1095	beta_lactam	resfinder	resfinder|blaoxa-231_1_jq326200	828	TRUE	FALSE	FALSE	ResFinder	pan_1287
pan_10950	glycopeptide	functional_amr	functional_amr|van-ligase|kf628113.1|pediatric_fecal_sample|cyc	1116	FALSE	TRUE	FALSE	Functional	pan_9616
pan_10951	folate_pathway_antagonist	functional_amr	functional_amr|dfr|kf628068.1|pediatric_fecal_sample|tmp	660	FALSE	TRUE	FALSE	Functional	pan_10465
pan_10952	folate_pathway_antagonist	functional_amr	functional_amr|dfr|kf628145.1|pediatric_fecal_sample|tmp	480	FALSE	TRUE	FALSE	Functional	pan_10952
pan_10953	folate_pathway_antagonist	functional_amr	functional_amr|dfr|kf628144.1|pediatric_fecal_sample|sxt	486	FALSE	TRUE	FALSE	Functional	pan_10953
pan_10954	phenicol	functional_amr	functional_amr|cat|kf628266.1|pediatric_fecal_sample|chl	624	FALSE	TRUE	FALSE	Functional	pan_9370
pan_10955	glycopeptide	functional_amr	functional_amr|van-ligase|kf628364.1|pediatric_fecal_sample|cyc	1032	FALSE	TRUE	FALSE	Functional	pan_10955
pan_10956	beta_lactam	functional_amr	functional_amr|beta-lactamase|kf628363.1|pediatric_fecal_sample|pen	921	FALSE	TRUE	FALSE	Functional	pan_7362
pan_10957	beta_lactam	functional_amr	functional_amr|beta-lactamase|kf628371.1|pediatric_fecal_sample|pen	891	FALSE	TRUE	FALSE	Functional	pan_10720
pan_10958	glycopeptide	functional_amr	functional_amr|van-ligase|kf628365.1|pediatric_fecal_sample|cyc	1020	FALSE	TRUE	FALSE	Functional	pan_8782
pan_10959	glycopeptide	functional_amr	functional_amr|van-ligase|kf628311.1|pediatric_fecal_sample|cyc	1053	FALSE	TRUE	FALSE	Functional	pan_10959
pan_1096	beta_lactam	resfinder	resfinder|blashv-133_1_ab551737	861	TRUE	FALSE	FALSE	ResFinder	pan_814
pan_10960	glycopeptide	functional_amr	functional_amr|van-ligase|kf628276.1|pediatric_fecal_sample|cyc	1068	FALSE	TRUE	FALSE	Functional	pan_10960
pan_10961	glycopeptide	functional_amr	functional_amr|van-ligase|kf628343.1|pediatric_fecal_sample|cyc	1071	FALSE	TRUE	FALSE	Functional	pan_10961
pan_10962	tetracycline	functional_amr	functional_amr|tet-protection|kf628314.1|pediatric_fecal_sample|tet	1920	FALSE	TRUE	FALSE	Functional	pan_13734
pan_10963	folate_pathway_antagonist	functional_amr	functional_amr|dfr|kf627674.1|pediatric_fecal_sample|tmp	507	FALSE	TRUE	FALSE	Functional	pan_10963
pan_10964	glycopeptide	functional_amr	functional_amr|van-ligase|kf627665.1|pediatric_fecal_sample|cyc	1059	FALSE	TRUE	FALSE	Functional	pan_9835
pan_10965	folate_pathway_antagonist	functional_amr	functional_amr|dfr|kf627708.1|pediatric_fecal_sample|sxt	489	FALSE	TRUE	FALSE	Functional	pan_10965
pan_10966	folate_pathway_antagonist	functional_amr	functional_amr|dfr|kf627676.1|pediatric_fecal_sample|tmp	498	FALSE	TRUE	FALSE	Functional	pan_10966
pan_10967	folate_pathway_antagonist	functional_amr	functional_amr|dfr|kf627622.1|pediatric_fecal_sample|tmp	492	FALSE	TRUE	FALSE	Functional	pan_10967
pan_10968	glycopeptide	functional_amr	functional_amr|van-ligase|kf627618.1|pediatric_fecal_sample|cyc	1011	FALSE	TRUE	FALSE	Functional	pan_10968
pan_10969	glycopeptide	functional_amr	functional_amr|van-ligase|kf627643.1|pediatric_fecal_sample|cyc	1065	FALSE	TRUE	FALSE	Functional	pan_10969
pan_1097	beta_lactam	resfinder	resfinder|blashv-141_1_jq388884	861	TRUE	FALSE	FALSE	ResFinder	pan_814
pan_10970	glycopeptide	functional_amr	functional_amr|van-ligase|kf627627.1|pediatric_fecal_sample|cyc	1062	FALSE	TRUE	FALSE	Functional	pan_10970
pan_10971	glycopeptide	functional_amr	functional_amr|van-ligase|kf627724.1|pediatric_fecal_sample|cyc	1092	FALSE	TRUE	FALSE	Functional	pan_10971
pan_10972	phenicol	functional_amr	functional_amr|cat|kf627969.1|pediatric_fecal_sample|chl	681	FALSE	TRUE	FALSE	Functional	pan_10972
pan_10973	glycopeptide	functional_amr	functional_amr|van-ligase|kf627964.1|pediatric_fecal_sample|cyc	975	FALSE	TRUE	FALSE	Functional	pan_13574
pan_10974	folate_pathway_antagonist	functional_amr	functional_amr|dfr|kf628060.1|pediatric_fecal_sample|sxt	495	FALSE	TRUE	FALSE	Functional	pan_9620
pan_10975	glycopeptide	functional_amr	functional_amr|van-ligase|kf628008.1|pediatric_fecal_sample|cyc	1068	FALSE	TRUE	FALSE	Functional	pan_10975
pan_10976	glycopeptide	functional_amr	functional_amr|van-ligase|kf627745.1|pediatric_fecal_sample|cyc	1068	FALSE	TRUE	FALSE	Functional	pan_10976
pan_10977	folate_pathway_antagonist	functional_amr	functional_amr|dfr|kf627732.1|pediatric_fecal_sample|sxt	492	FALSE	TRUE	FALSE	Functional	pan_13558
pan_10978	folate_pathway_antagonist	functional_amr	functional_amr|dfr|kf627850.1|pediatric_fecal_sample|tmp	492	FALSE	TRUE	FALSE	Functional	pan_12849
pan_10979	beta_lactam	functional_amr	functional_amr|beta-lactamase|kf627815.1|pediatric_fecal_sample|pip	801	FALSE	TRUE	FALSE	Functional	pan_10979
pan_1098	beta_lactam	resfinder	resfinder|blashv-103_1_eu032604	861	TRUE	FALSE	FALSE	ResFinder	pan_814
pan_10980	glycopeptide	functional_amr	functional_amr|van-ligase|kf628966.1|pediatric_fecal_sample|cyc	900	FALSE	TRUE	FALSE	Functional	pan_11021
pan_10981	tetracycline	functional_amr	functional_amr|tet-protection|kf628959.1|pediatric_fecal_sample|tet	1920	FALSE	TRUE	FALSE	Functional	pan_13734
pan_10982	glycopeptide	functional_amr	functional_amr|van-ligase|kf629016.1|pediatric_fecal_sample|cyc	981	FALSE	TRUE	FALSE	Functional	pan_7369
pan_10983	glycopeptide	functional_amr	functional_amr|van-ligase|kf628995.1|pediatric_fecal_sample|cyc	966	FALSE	TRUE	FALSE	Functional	pan_10983
pan_10984	glycopeptide	functional_amr	functional_amr|van-ligase|kf628936.1|pediatric_fecal_sample|cyc	1095	FALSE	TRUE	FALSE	Functional	pan_10984
pan_10985	folate_pathway_antagonist	functional_amr	functional_amr|dfr|kf628896.1|pediatric_fecal_sample|tmp	660	FALSE	TRUE	FALSE	Functional	pan_10465
pan_10986	folate_pathway_antagonist	functional_amr	functional_amr|dfr|kf628946.1|pediatric_fecal_sample|tmp	483	FALSE	TRUE	FALSE	Functional	pan_10986
pan_10987	folate_pathway_antagonist	functional_amr	functional_amr|dfr|kf628944.1|pediatric_fecal_sample|tmp	513	FALSE	TRUE	FALSE	Functional	pan_10409
pan_10988	glycopeptide	functional_amr	functional_amr|van-ligase|kf629027.1|pediatric_fecal_sample|cyc	846	FALSE	TRUE	FALSE	Functional	pan_10988
pan_10989	glycopeptide	functional_amr	functional_amr|van-ligase|kf629056.1|pediatric_fecal_sample|cyc	1053	FALSE	TRUE	FALSE	Functional	pan_10989
pan_1099	lincosamide, pleuromutilin, streptogramin_a	resfinder	resfinder|vga(a)lc_2_dq823382	1569	TRUE	FALSE	FALSE	ResFinder	pan_1099
pan_10990	glycopeptide	functional_amr	functional_amr|van-ligase|kf629051.1|pediatric_fecal_sample|cyc	693	FALSE	TRUE	FALSE	Functional	pan_10990
pan_10991	glycopeptide	functional_amr	functional_amr|van-ligase|kf629093.1|pediatric_fecal_sample|cyc	735	FALSE	TRUE	FALSE	Functional	pan_10991
pan_10992	glycopeptide	functional_amr	functional_amr|van-ligase|kf629057.1|pediatric_fecal_sample|cyc	1053	FALSE	TRUE	FALSE	Functional	pan_10992
pan_10993	glycopeptide	functional_amr	functional_amr|van-ligase|kf629037.1|pediatric_fecal_sample|cyc	1068	FALSE	TRUE	FALSE	Functional	pan_10993
pan_10994	glycopeptide	functional_amr	functional_amr|van-ligase|kf629028.1|pediatric_fecal_sample|cyc	1044	FALSE	TRUE	FALSE	Functional	pan_10994
pan_10995	beta_lactam	functional_amr	functional_amr|beta-lactamase|kf629048.1|pediatric_fecal_sample|pen	891	FALSE	TRUE	FALSE	Functional	pan_10720
pan_10996	tetracycline	functional_amr	functional_amr|tet-protection|kf629039.1|pediatric_fecal_sample|tet	1920	FALSE	TRUE	FALSE	Functional	pan_1442
pan_10997	glycopeptide	functional_amr	functional_amr|van-ligase|kf628516.1|pediatric_fecal_sample|cyc	1056	FALSE	TRUE	FALSE	Functional	pan_13352
pan_10998	glycopeptide	functional_amr	functional_amr|van-ligase|kf628478.1|pediatric_fecal_sample|cyc	909	FALSE	TRUE	FALSE	Functional	pan_10998
pan_10999	glycopeptide	functional_amr	functional_amr|van-ligase|kf628541.1|pediatric_fecal_sample|cyc	1059	FALSE	TRUE	FALSE	Functional	pan_10999
pan_11	beta_lactam	functional_amr	functional_amr|beta-lactamase|mn340011.1|wastewater+triclosan|car	831	TRUE	TRUE	FALSE	ResFinder	pan_9365
pan_11	beta_lactam	resfinder	resfinder|blaoxa-1_1_hq170510	831	TRUE	TRUE	FALSE	ResFinder	pan_9365
pan_110	beta_lactam	resfinder	resfinder|blaoxa-147_1_fj848783	801	TRUE	FALSE	FALSE	ResFinder	pan_1288
pan_1100	beta_lactam	resfinder	resfinder|blashv-128_1_gu932590	861	TRUE	FALSE	FALSE	ResFinder	pan_814
pan_11000	glycopeptide	functional_amr	functional_amr|van-ligase|kf628532.1|pediatric_fecal_sample|cyc	1038	FALSE	TRUE	FALSE	Functional	pan_11000
pan_11001	glycopeptide	functional_amr	functional_amr|van-ligase|kf628417.1|pediatric_fecal_sample|cyc	1095	FALSE	TRUE	FALSE	Functional	pan_11001
pan_11002	glycopeptide	functional_amr	functional_amr|van-ligase|kf628383.1|pediatric_fecal_sample|cyc	1056	FALSE	TRUE	FALSE	Functional	pan_11002
pan_11003	glycopeptide	functional_amr	functional_amr|van-ligase|kf628454.1|pediatric_fecal_sample|cyc	1035	FALSE	TRUE	FALSE	Functional	pan_13270
pan_11004	glycopeptide	functional_amr	functional_amr|van-ligase|kf628442.1|pediatric_fecal_sample|cyc	1056	FALSE	TRUE	FALSE	Functional	pan_11004
pan_11005	glycopeptide	functional_amr	functional_amr|van-ligase|kf628545.1|pediatric_fecal_sample|cyc	1041	FALSE	TRUE	FALSE	Functional	pan_12928
pan_11006	glycopeptide	functional_amr	functional_amr|van-ligase|kf628867.1|pediatric_fecal_sample|cyc	1056	FALSE	TRUE	FALSE	Functional	pan_11006
pan_11007	glycopeptide	functional_amr	functional_amr|van-ligase|kf628846.1|pediatric_fecal_sample|cyc	966	FALSE	TRUE	FALSE	Functional	pan_11007
pan_11008	folate_pathway_antagonist	functional_amr	functional_amr|dfr|kf628890.1|pediatric_fecal_sample|tmp	495	FALSE	TRUE	FALSE	Functional	pan_13563
pan_11009	glycopeptide	functional_amr	functional_amr|van-ligase|kf628888.1|pediatric_fecal_sample|cyc	1041	FALSE	TRUE	FALSE	Functional	pan_11009
pan_1101	beta_lactam	resfinder	resfinder|blashv-25_1_af208796	861	TRUE	FALSE	FALSE	ResFinder	pan_814
pan_11010	glycopeptide	functional_amr	functional_amr|van-ligase|kf628628.1|pediatric_fecal_sample|cyc	1056	FALSE	TRUE	FALSE	Functional	pan_13352
pan_11011	folate_pathway_antagonist	functional_amr	functional_amr|dfr|kf628604.1|pediatric_fecal_sample|tmp	495	FALSE	TRUE	FALSE	Functional	pan_11011
pan_11012	glycopeptide	functional_amr	functional_amr|van-ligase|kf628837.1|pediatric_fecal_sample|cyc	1047	FALSE	TRUE	FALSE	Functional	pan_11012
pan_11013	glycopeptide	functional_amr	functional_amr|van-ligase|kf628730.1|pediatric_fecal_sample|cyc	1089	FALSE	TRUE	FALSE	Functional	pan_11013
pan_11014	glycopeptide	functional_amr	functional_amr|van-ligase|kx128220.1|newborn_gut|cyc	741	FALSE	TRUE	FALSE	Functional	pan_11014
pan_11015	folate_pathway_antagonist	functional_amr	functional_amr|dfr|kx128171.1|newborn_gut|tmp	513	FALSE	TRUE	FALSE	Functional	pan_11015
pan_11016	beta_lactam	functional_amr	functional_amr|beta-lactamase|kx128289.1|newborn_gut|pen	1167	FALSE	TRUE	FALSE	Functional	pan_12845
pan_11017	glycopeptide	functional_amr	functional_amr|van-ligase|kx128240.1|newborn_gut|cyc	777	FALSE	TRUE	FALSE	Functional	pan_11017
pan_11018	glycopeptide	functional_amr	functional_amr|van-ligase|kx127888.1|newborn_gut|cyc	1146	FALSE	TRUE	FALSE	Functional	pan_11018
pan_11019	beta_lactam	functional_amr	functional_amr|beta-lactamase|kx127696.1|newborn_gut|atm	1161	FALSE	TRUE	FALSE	Functional	pan_12787
pan_1102	beta_lactam	resfinder	resfinder|blacmy-25_1_eu515249	1146	TRUE	FALSE	FALSE	ResFinder	pan_91
pan_11020	glycopeptide	functional_amr	functional_amr|van-ligase|kx128042.1|newborn_gut|cyc	921	FALSE	TRUE	FALSE	Functional	pan_12926
pan_11021	glycopeptide	functional_amr	functional_amr|van-ligase|kx128032.1|newborn_gut|cyc	900	FALSE	TRUE	FALSE	Functional	pan_11021
pan_11022	folate_pathway_antagonist	functional_amr	functional_amr|dfr|kx128328.1|newborn_gut|tmp	510	FALSE	TRUE	FALSE	Functional	pan_11022
pan_11023	beta_lactam	functional_amr	functional_amr|beta-lactamase|kf626756.1|pediatric_fecal_sample|pen	891	FALSE	TRUE	FALSE	Functional	pan_10720
pan_11024	beta_lactam	functional_amr	functional_amr|beta-lactamase|kf626714.1|pediatric_fecal_sample|pen	891	FALSE	TRUE	FALSE	Functional	pan_11964
pan_11025	glycopeptide	functional_amr	functional_amr|van-ligase|kf626795.1|pediatric_fecal_sample|cyc	1035	FALSE	TRUE	FALSE	Functional	pan_13270
pan_11026	folate_pathway_antagonist	functional_amr	functional_amr|dfr|kf626787.1|pediatric_fecal_sample|tmp	489	FALSE	TRUE	FALSE	Functional	pan_7411
pan_11027	folate_pathway_antagonist	functional_amr	functional_amr|dfr|kx128738.1|newborn_gut|sxt	486	FALSE	TRUE	FALSE	Functional	pan_11027
pan_11028	folate_pathway_antagonist	functional_amr	functional_amr|dfr|kx128334.1|newborn_gut|tmp	492	FALSE	TRUE	FALSE	Functional	pan_13557
pan_11029	beta_lactam	functional_amr	functional_amr|beta-lactamase|kx128852.1|newborn_gut|pen	1044	FALSE	TRUE	FALSE	Functional	pan_11029
pan_1103	beta_lactam	resfinder	resfinder|blashv-51_1_ay289548	861	TRUE	FALSE	FALSE	ResFinder	pan_814
pan_11030	glycopeptide	functional_amr	functional_amr|van-ligase|kx128805.1|newborn_gut|cyc	996	FALSE	TRUE	FALSE	Functional	pan_11030
pan_11031	folate_pathway_antagonist	functional_amr	functional_amr|dfr|kx126577.1|newborn_gut|tmp	498	FALSE	TRUE	FALSE	Functional	pan_10417
pan_11032	folate_pathway_antagonist	functional_amr	functional_amr|dfr|kx126535.1|newborn_gut|sxt	495	FALSE	TRUE	FALSE	Functional	pan_11032
pan_11033	tetracycline	functional_amr	functional_amr|tet-protection|kx126676.1|newborn_gut|tet	1974	FALSE	TRUE	FALSE	Functional	pan_8761
pan_11034	folate_pathway_antagonist	functional_amr	functional_amr|dfr|kx126593.1|newborn_gut|tmp	492	FALSE	TRUE	FALSE	Functional	pan_9593
pan_11035	folate_pathway_antagonist	functional_amr	functional_amr|dfr|kx125924.1|human_gut|sxt	489	FALSE	TRUE	FALSE	Functional	pan_11035
pan_11036	tetracycline	functional_amr	functional_amr|tet-protection|kx125915.1|human_gut|tet	1920	FALSE	TRUE	FALSE	Functional	pan_10410
pan_11037	folate_pathway_antagonist	functional_amr	functional_amr|dfr|kx126534.1|newborn_gut|sxt	492	FALSE	TRUE	FALSE	Functional	pan_11037
pan_11038	folate_pathway_antagonist	functional_amr	functional_amr|dfr|kx126478.1|newborn_gut|tmp	492	FALSE	TRUE	FALSE	Functional	pan_10155
pan_11039	folate_pathway_antagonist	functional_amr	functional_amr|dfr|kx126750.1|newborn_gut|sxt	492	FALSE	TRUE	FALSE	Functional	pan_11039
pan_1104	beta_lactam	resfinder	resfinder|blaoxa-215_1_jn861783	828	TRUE	FALSE	FALSE	ResFinder	pan_3548
pan_11040	folate_pathway_antagonist	functional_amr	functional_amr|dfr|kx127621.1|human_gut|tmp	522	FALSE	TRUE	FALSE	Functional	pan_11040
pan_11041	glycopeptide	functional_amr	functional_amr|van-ligase|kx127561.1|human_gut|cyc	480	FALSE	TRUE	FALSE	Functional	pan_11041
pan_11042	folate_pathway_antagonist	functional_amr	functional_amr|dfr|kx127694.1|human_gut|tmp	489	FALSE	TRUE	FALSE	Functional	pan_9811
pan_11043	folate_pathway_antagonist	functional_amr	functional_amr|dfr|kx127683.1|human_gut|tmp	492	FALSE	TRUE	FALSE	Functional	pan_12968
pan_11044	glycopeptide	functional_amr	functional_amr|van-ligase|kx127173.1|newborn_gut|cyc	933	FALSE	TRUE	FALSE	Functional	pan_11044
pan_11045	beta_lactam	functional_amr	functional_amr|beta-lactamase|kx126942.1|newborn_gut|pen	876	FALSE	TRUE	FALSE	Functional	pan_15
pan_11046	phenicol	functional_amr	functional_amr|cat|kx127531.1|human_gut|chl	642	FALSE	TRUE	FALSE	Functional	pan_11046
pan_11047	glycopeptide	functional_amr	functional_amr|van-ligase|kx127233.1|newborn_gut|cyc	936	FALSE	TRUE	FALSE	Functional	pan_11047
pan_11048	glycopeptide	functional_amr	functional_amr|van-ligase|kf627423.1|pediatric_fecal_sample|cyc	1068	FALSE	TRUE	FALSE	Functional	pan_10976
pan_11049	glycopeptide	functional_amr	functional_amr|van-ligase|kf627420.1|pediatric_fecal_sample|cyc	894	FALSE	TRUE	FALSE	Functional	pan_11049
pan_1105	beta_lactam	resfinder	resfinder|blashv-160_1_jx121127	861	TRUE	FALSE	FALSE	ResFinder	pan_814
pan_11050	folate_pathway_antagonist	functional_amr	functional_amr|dfr|kf627472.1|pediatric_fecal_sample|tmp	486	FALSE	TRUE	FALSE	Functional	pan_11050
pan_11051	folate_pathway_antagonist	functional_amr	functional_amr|dfr|kf627471.1|pediatric_fecal_sample|tmp	495	FALSE	TRUE	FALSE	Functional	pan_12775
pan_11052	folate_pathway_antagonist	functional_amr	functional_amr|dfr|kf627333.1|pediatric_fecal_sample|tmp	483	FALSE	TRUE	FALSE	Functional	pan_11052
pan_11053	beta_lactam	functional_amr	functional_amr|beta-lactamase|kf627326.1|pediatric_fecal_sample|tzp	891	FALSE	TRUE	FALSE	Functional	pan_10720
pan_11054	folate_pathway_antagonist	functional_amr	functional_amr|dfr|kf627344.1|pediatric_fecal_sample|tmp	513	FALSE	TRUE	FALSE	Functional	pan_10409
pan_11055	glycopeptide	functional_amr	functional_amr|van-ligase|kf627339.1|pediatric_fecal_sample|cyc	801	FALSE	TRUE	FALSE	Functional	pan_11055
pan_11056	glycopeptide	functional_amr	functional_amr|van-ligase|kf627474.1|pediatric_fecal_sample|cyc	1092	FALSE	TRUE	FALSE	Functional	pan_11056
pan_11057	folate_pathway_antagonist	functional_amr	functional_amr|dfr|kf627587.1|pediatric_fecal_sample|sxt	504	FALSE	TRUE	FALSE	Functional	pan_11057
pan_11058	folate_pathway_antagonist	functional_amr	functional_amr|dfr|kf627508.1|pediatric_fecal_sample|tmp	480	FALSE	TRUE	FALSE	Functional	pan_11058
pan_11059	glycopeptide	functional_amr	functional_amr|van-ligase|kf627616.1|pediatric_fecal_sample|cyc	1038	FALSE	TRUE	FALSE	Functional	pan_11059
pan_1106	beta_lactam	resfinder	resfinder|blashv-191_1_kp868754	861	TRUE	FALSE	FALSE	ResFinder	pan_814
pan_11060	folate_pathway_antagonist	functional_amr	functional_amr|dfr|kf627593.1|pediatric_fecal_sample|tmp	489	FALSE	TRUE	FALSE	Functional	pan_11060
pan_11061	folate_pathway_antagonist	functional_amr	functional_amr|dfr|kf627491.1|pediatric_fecal_sample|tmp	492	FALSE	TRUE	FALSE	Functional	pan_9607
pan_11062	glycopeptide	functional_amr	functional_amr|van-ligase|kf627482.1|pediatric_fecal_sample|cyc	1095	FALSE	TRUE	FALSE	Functional	pan_11062
pan_11063	glycopeptide	functional_amr	functional_amr|van-ligase|kf627506.1|pediatric_fecal_sample|cyc	942	FALSE	TRUE	FALSE	Functional	pan_11063
pan_11064	folate_pathway_antagonist	functional_amr	functional_amr|dfr|kf627501.1|pediatric_fecal_sample|tmp	495	FALSE	TRUE	FALSE	Functional	pan_11064
pan_11065	folate_pathway_antagonist	functional_amr	functional_amr|dfr|kf626955.1|pediatric_fecal_sample|sxt	504	FALSE	TRUE	FALSE	Functional	pan_11065
pan_11066	folate_pathway_antagonist	functional_amr	functional_amr|dfr|kf626865.1|pediatric_fecal_sample|sxt	486	FALSE	TRUE	FALSE	Functional	pan_11066
pan_11067	beta_lactam	functional_amr	functional_amr|beta-lactamase|kf627010.1|pediatric_fecal_sample|pen	891	FALSE	TRUE	FALSE	Functional	pan_10720
pan_11068	glycopeptide	functional_amr	functional_amr|van-ligase|kf626986.1|pediatric_fecal_sample|cyc	1065	FALSE	TRUE	FALSE	Functional	pan_11068
pan_11069	glycopeptide	functional_amr	functional_amr|van-ligase|kf626824.1|pediatric_fecal_sample|cyc	1038	FALSE	TRUE	FALSE	Functional	pan_11069
pan_1107	beta_lactam	resfinder	resfinder|blarahn-2_2_hm114350	888	TRUE	FALSE	FALSE	ResFinder	pan_1107
pan_11070	glycopeptide	functional_amr	functional_amr|van-ligase|kf626813.1|pediatric_fecal_sample|cyc	1083	FALSE	TRUE	FALSE	Functional	pan_11070
pan_11071	folate_pathway_antagonist	functional_amr	functional_amr|dfr|kf626850.1|pediatric_fecal_sample|tmp	495	FALSE	TRUE	FALSE	Functional	pan_7975
pan_11072	folate_pathway_antagonist	functional_amr	functional_amr|dfr|kf626840.1|pediatric_fecal_sample|tmp	486	FALSE	TRUE	FALSE	Functional	pan_13793
pan_11073	folate_pathway_antagonist	functional_amr	functional_amr|dfr|kf627080.1|pediatric_fecal_sample|sxt	486	FALSE	TRUE	FALSE	Functional	pan_13793
pan_11074	folate_pathway_antagonist	functional_amr	functional_amr|dfr|kf627249.1|pediatric_fecal_sample|sxt	489	FALSE	TRUE	FALSE	Functional	pan_11074
pan_11075	folate_pathway_antagonist	functional_amr	functional_amr|dfr|kf627126.1|pediatric_fecal_sample|sxt	489	FALSE	TRUE	FALSE	Functional	pan_9692
pan_11076	glycopeptide	functional_amr	functional_amr|van-ligase|kf627324.1|pediatric_fecal_sample|cyc	837	FALSE	TRUE	FALSE	Functional	pan_11076
pan_11077	folate_pathway_antagonist	functional_amr	functional_amr|dfr|kf627307.1|pediatric_fecal_sample|sxt	495	FALSE	TRUE	FALSE	Functional	pan_9511
pan_11078	glycopeptide	functional_amr	functional_amr|van-ligase|kf627096.1|pediatric_fecal_sample|cyc	1050	FALSE	TRUE	FALSE	Functional	pan_11078
pan_11079	folate_pathway_antagonist	functional_amr	functional_amr|dfr|kf627081.1|pediatric_fecal_sample|sxt	480	FALSE	TRUE	FALSE	Functional	pan_9510
pan_1108	beta_lactam	resfinder	resfinder|blaoxy-2-10_10_fj785626	873	TRUE	FALSE	FALSE	ResFinder	pan_4272
pan_11080	folate_pathway_antagonist	functional_amr	functional_amr|dfr|kf627122.1|pediatric_fecal_sample|sxt	519	FALSE	TRUE	FALSE	Functional	pan_9520
pan_11081	phenicol	functional_amr	functional_amr|cat|kf627113.1|pediatric_fecal_sample|chl	780	FALSE	TRUE	FALSE	Functional	pan_11081
pan_11084	aminoglycoside	csabapal	csabapal|chryso-aaaaccttgt_atcgagctta_1	1143	FALSE	FALSE	TRUE	Functional	pan_11084
pan_1109	beta_lactam	resfinder	resfinder|blalen17_1_ef205593	861	TRUE	FALSE	FALSE	ResFinder	pan_1050
pan_11090	polymyxin	csabapal	csabapal|chryso-aaaacgaggg_taaaacacag_1	840	FALSE	FALSE	TRUE	Functional	pan_11090
pan_11091	aminoglycoside	csabapal	csabapal|chryso-aacgatctgg_caggctgaat_2	327	FALSE	FALSE	TRUE	Functional	pan_11091
pan_11092	beta_lactam	csabapal	csabapal|chryso-aaccagtgat_ttacaacatt_2	603	FALSE	FALSE	TRUE	Functional	pan_11092
pan_11093	beta_lactam, fluoroquinolone	csabapal	csabapal|chryso-aagcgtataa_cctcgcggcg_1	1179	FALSE	FALSE	TRUE	Functional	pan_11093
pan_11094	polymyxin	csabapal	csabapal|chryso-aagacaggtc_gacctggatc_1	708	FALSE	FALSE	TRUE	Functional	pan_11094
pan_11095	tetracycline, fluoroquinolone, other	csabapal	csabapal|chryso-aaaatcccta_cgtcacttcg_2	342	FALSE	FALSE	TRUE	Functional	pan_11095
pan_11096	fluoroquinolone, tetracycline	csabapal	csabapal|chryso-aaaacgctac_tagcttctct_2	696	FALSE	FALSE	TRUE	Functional	pan_11096
pan_11097	polymyxin	csabapal	csabapal|chryso-aacaaacgga_gtactttgga_1	411	FALSE	FALSE	TRUE	Functional	pan_11097
pan_11098	tetracycline	csabapal	csabapal|chryso-aaagcatatg_acgaataggt_2	867	FALSE	FALSE	TRUE	Functional	pan_11098
pan_111	beta_lactam	resfinder	resfinder|blaimp-24_1_ef192154	741	TRUE	FALSE	FALSE	ResFinder	pan_681
pan_1110	aminoglycoside	resfinder	resfinder|aph(9)-ia_1_u94857	996	TRUE	FALSE	FALSE	ResFinder	pan_1110
pan_1111	beta_lactam	resfinder	resfinder|blaoxa-90_1_eu547443	825	TRUE	FALSE	FALSE	ResFinder	pan_40
pan_11116	beta_lactam, fluoroquinolone	csabapal	csabapal|chryso-atcaacggta_tcaggggccc_4	858	FALSE	FALSE	TRUE	Functional	pan_11116
pan_11117	tetracycline	csabapal	csabapal|chryso-agtgtgaacc_ctcttcccag_1	1335	FALSE	FALSE	TRUE	Functional	pan_11117
pan_11118	tetracycline	csabapal	csabapal|chryso-atgaaacacg_actggttcag_1	942	FALSE	FALSE	TRUE	Functional	pan_11118
pan_11119	tetracycline, beta_lactam, fluoroquinolone	csabapal	csabapal|chryso-atcgcgtagc_atctcggtcg_1	231	FALSE	FALSE	TRUE	Functional	pan_11119
pan_1112	beta_lactam	resfinder	resfinder|blaoxa-64_1_ay750907	825	TRUE	FALSE	FALSE	ResFinder	pan_40
pan_11120	tetracycline, other, fluoroquinolone	csabapal	csabapal|chryso-aggctacccg_accttaagaa_1	240	FALSE	FALSE	TRUE	Functional	pan_11120
pan_11121	polymyxin	csabapal	csabapal|chryso-agcagtgcta_ggctgacgat_1	1089	FALSE	FALSE	TRUE	Functional	pan_11121
pan_11122	tetracycline, fluoroquinolone, other	csabapal	csabapal|chryso-agtctcgtaa_tgaactggaa_1	1212	FALSE	FALSE	TRUE	Functional	pan_8938
pan_11123	beta_lactam	csabapal	csabapal|chryso-aggtgggaga_tccgttccat_2	702	FALSE	FALSE	TRUE	Functional	pan_7756
pan_11124	polymyxin	csabapal	csabapal|chryso-atgccaacag_gctgttcaat_3	408	FALSE	FALSE	TRUE	Functional	pan_11124
pan_11125	polymyxin	csabapal	csabapal|chryso-atttataaaa_ttataaagct_3	507	FALSE	FALSE	TRUE	Functional	pan_11125
pan_11126	polymyxin	csabapal	csabapal|chryso-atttataaaa_ttataaagct_1	405	FALSE	FALSE	TRUE	Functional	pan_11126
pan_11127	polymyxin	csabapal	csabapal|chryso-caacgggcag_cggtatcagg_1	669	FALSE	FALSE	TRUE	Functional	pan_11127
pan_11128	tetracycline	csabapal	csabapal|chryso-caaatagtgt_cacatgcctt_2	651	FALSE	FALSE	TRUE	Functional	pan_11128
pan_11129	other, tetracycline, fluoroquinolone	csabapal	csabapal|chryso-attaaatcag_cttgtactga_2	378	FALSE	FALSE	TRUE	Functional	pan_11129
pan_1113	beta_lactam	resfinder	resfinder|blaoxy-1-6_6_y17715	876	TRUE	FALSE	FALSE	ResFinder	pan_9268
pan_11130	tetracycline	csabapal	csabapal|chryso-atggccaaag_ttccctatgt_3	540	FALSE	FALSE	TRUE	Functional	pan_11130
pan_11131	polymyxin	csabapal	csabapal|chryso-attgctccgc_ccgtaagtta_4	855	FALSE	FALSE	TRUE	Functional	pan_11131
pan_11132	beta_lactam, fluoroquinolone	csabapal	csabapal|chryso-attccacagg_gtctaagaag_1	897	FALSE	FALSE	TRUE	Functional	pan_11132
pan_11133	beta_lactam	csabapal	csabapal|chryso-acctcaggaa_tttggttctc_2	429	FALSE	FALSE	TRUE	Functional	pan_11133
pan_11134	polymyxin	csabapal	csabapal|chryso-acagggcaga_tttcggtcga_4	405	FALSE	FALSE	TRUE	Functional	pan_11134
pan_11135	beta_lactam, tetracycline, other	csabapal	csabapal|chryso-acgaatagga_aggaagatta_3	627	FALSE	FALSE	TRUE	Functional	pan_11135
pan_11136	other, fluoroquinolone, tetracycline	csabapal	csabapal|chryso-acgaacacct_tcagtttcac_2	297	FALSE	FALSE	TRUE	Functional	pan_11136
pan_11137	fluoroquinolone	csabapal	csabapal|chryso-aatctaaagt_atcgtaggtg_4	183	FALSE	FALSE	TRUE	Functional	pan_11137
pan_11138	fluoroquinolone	csabapal	csabapal|chryso-aatctaaagt_atcgtaggtg_2	591	FALSE	FALSE	TRUE	Functional	pan_11138
pan_11139	polymyxin	csabapal	csabapal|chryso-acaagtagga_taactatgga_5	168	FALSE	FALSE	TRUE	Functional	pan_11139
pan_1114	beta_lactam	resfinder	resfinder|blaoxa-58_1_ay665723	843	TRUE	FALSE	FALSE	ResFinder	pan_1114
pan_11140	beta_lactam	csabapal	csabapal|chryso-aatgcaggat_gttaaacttt_1	846	FALSE	FALSE	TRUE	Functional	pan_11140
pan_11141	polymyxin	csabapal	csabapal|chryso-acgctttgaa_tttcttcatc_1	1131	FALSE	FALSE	TRUE	Functional	pan_11141
pan_11142	aminoglycoside	csabapal	csabapal|chryso-agaatctatg_gtcagggtca_4	414	FALSE	FALSE	TRUE	Functional	pan_11142
pan_11143	aminoglycoside	csabapal	csabapal|chryso-agaatctatg_gtcagggtca_1	384	FALSE	FALSE	TRUE	Functional	pan_11143
pan_11144	fluoroquinolone	csabapal	csabapal|chryso-agcaatcacc_ttctttcagt_2	501	FALSE	FALSE	TRUE	Functional	pan_11144
pan_11145	aminoglycoside	csabapal	csabapal|chryso-agatgaacaa_atctttaagg_1	408	FALSE	FALSE	TRUE	Functional	pan_11145
pan_11146	other	csabapal	csabapal|chryso-actttcggaa_tccctatatt_4	195	FALSE	FALSE	TRUE	Functional	pan_11146
pan_11147	other	csabapal	csabapal|chryso-actttcggaa_tccctatatt_3	186	FALSE	FALSE	TRUE	Functional	pan_11147
pan_11148	fluoroquinolone	csabapal	csabapal|chryso-agaaagacta_tcgacaagtt_2	804	FALSE	FALSE	TRUE	Functional	pan_11148
pan_11149	aminoglycoside	csabapal	csabapal|chryso-agaaaataag_tttcatgtct_1	399	FALSE	FALSE	TRUE	Functional	pan_11149
pan_1115	beta_lactam	resfinder	resfinder|blaveb-2_1_ay027870	900	TRUE	FALSE	FALSE	ResFinder	pan_6
pan_1116	beta_lactam	resfinder	resfinder|blavim-15_1_eu419745	801	TRUE	FALSE	FALSE	ResFinder	pan_747
pan_1117	tetracycline	functional_amr	functional_amr|tet-efflux|ku544921.1|feces|tet	1191	FALSE	TRUE	FALSE	Functional	pan_5201
pan_1118	beta_lactam	resfinder	resfinder|blaoxa-251_1_jn118546	801	TRUE	FALSE	FALSE	ResFinder	pan_1617
pan_1119	folate_pathway_antagonist	resfinder	resfinder|dfra27_1_fj459817	474	TRUE	FALSE	FALSE	ResFinder	pan_1119
pan_112	beta_lactam	resfinder	resfinder|blactx-m-69_1_eu402393	876	TRUE	FALSE	FALSE	ResFinder	pan_408
pan_1120	beta_lactam	resfinder	resfinder|blactx-m-60_1_am411407	876	TRUE	FALSE	FALSE	ResFinder	pan_408
pan_1121	beta_lactam	resfinder	resfinder|blactx-m-63_1_ab205197	873	TRUE	FALSE	FALSE	ResFinder	pan_12249
pan_11218	tetracycline	functional_amr	functional_amr|tet-protection|mk936008.1|human_feces|tet	1920	FALSE	TRUE	FALSE	Functional	pan_13734
pan_11219	beta_lactam	functional_amr	functional_amr|beta-lactamase|mk935997.1|human_feces|amx	858	FALSE	TRUE	FALSE	Functional	pan_11219
pan_1122	beta_lactam	resfinder	resfinder|blactx-m-89_1_fj971899	876	TRUE	FALSE	FALSE	ResFinder	pan_1122
pan_11220	glycopeptide	functional_amr	functional_amr|van-ligase|jn086166.1|human_fecal_matter|cyc	1056	FALSE	TRUE	FALSE	Functional	pan_11220
pan_11221	tetracycline	functional_amr	functional_amr|tet-protection|mk936009.1|human_feces|tet	1920	FALSE	TRUE	FALSE	Functional	pan_10410
pan_11222	aminoglycoside	functional_amr	functional_amr|16s-rrna-methyltransferase|mk935868.1|gorilla_feces|gen	753	FALSE	TRUE	FALSE	Functional	pan_11222
pan_11223	phenicol	functional_amr	functional_amr|cat|mk935832.1|human_feces|chl	624	FALSE	TRUE	FALSE	Functional	pan_13830
pan_11224	beta_lactam	functional_amr	functional_amr|beta-lactamase|mk935991.1|gorilla_feces|caz	1143	FALSE	TRUE	FALSE	Functional	pan_11224
pan_11225	beta_lactam	functional_amr	functional_amr|beta-lactamase|mk935982.1|human_feces|pen	873	FALSE	TRUE	FALSE	Functional	pan_11225
pan_11226	tetracycline	functional_amr	functional_amr|tet-protection|jn086171.1|human_fecal_matter|tet	1920	FALSE	TRUE	FALSE	Functional	pan_1442
pan_11227	beta_lactam	functional_amr	functional_amr|beta-lactamase|jx009206.1|soil|amx	1200	FALSE	TRUE	FALSE	Functional	pan_11227
pan_11228	beta_lactam	functional_amr	functional_amr|beta-lactamase|gq244495.1|soil|car	855	FALSE	TRUE	FALSE	Functional	pan_11228
pan_11229	beta_lactam	functional_amr	functional_amr|beta-lactamase|jx009229.1|soil|car	1143	FALSE	TRUE	FALSE	Functional	pan_11229
pan_1123	beta_lactam	resfinder	resfinder|blactx-m-139_1_kc107824	876	TRUE	FALSE	FALSE	ResFinder	pan_408
pan_11230	beta_lactam	functional_amr	functional_amr|beta-lactamase|jx009211.1|soil|amx	990	FALSE	TRUE	FALSE	Functional	pan_11230
pan_11231	phenicol	functional_amr	functional_amr|cat|kj910967.1|feces|chl	537	FALSE	TRUE	FALSE	Functional	pan_10722
pan_11232	beta_lactam	functional_amr	functional_amr|beta-lactamase|kj910933.1|feces|pen	1167	FALSE	TRUE	FALSE	Functional	pan_8885
pan_11233	beta_lactam	functional_amr	functional_amr|beta-lactamase|gq244489.1|soil|car	900	FALSE	TRUE	FALSE	Functional	pan_11233
pan_11234	beta_lactam	functional_amr	functional_amr|beta-lactamase|kj910987.1|feces|pen	957	FALSE	TRUE	FALSE	Functional	pan_11234
pan_11235	polymyxin	csabapal	csabapal|david-gataaataat_tctgtcttta_2	369	FALSE	FALSE	TRUE	Functional	pan_11235
pan_11236	polymyxin	csabapal	csabapal|david-gataaataat_tctgtcttta_1	396	FALSE	FALSE	TRUE	Functional	pan_11236
pan_11237	other	csabapal	csabapal|david-ggcaactgga_cggggaggaa_1	378	FALSE	FALSE	TRUE	Functional	pan_11237
pan_11238	other	csabapal	csabapal|david-ggagcactcg_tccacttctt_7	300	FALSE	FALSE	TRUE	Functional	pan_11238
pan_11239	beta_lactam	csabapal	csabapal|david-cgggtgcgct_gttatagttt_3	213	FALSE	FALSE	TRUE	Functional	pan_11239
pan_1124	beta_lactam	resfinder	resfinder|blactx-m-28_6_aj549244	876	TRUE	FALSE	FALSE	ResFinder	pan_408
pan_11240	polymyxin	csabapal	csabapal|david-cggagaacca_accagtttac_2	1464	FALSE	FALSE	TRUE	Functional	pan_11240
pan_11241	beta_lactam	csabapal	csabapal|david-gagcatacag_gaaacattgt_4	315	FALSE	FALSE	TRUE	Functional	pan_11241
pan_11242	fluoroquinolone	csabapal	csabapal|david-gaacttgagg_ctacacataa_3	306	FALSE	FALSE	TRUE	Functional	pan_11242
pan_11243	polymyxin	csabapal	csabapal|david-ggcggaaaaa_tagcttgctt_1	255	FALSE	FALSE	TRUE	Functional	pan_11243
pan_11244	folate_pathway_antagonist	functional_amr	functional_amr|dfr|kf791059.1|retail_host|tmp	516	FALSE	TRUE	FALSE	Functional	pan_11244
pan_11245	other	csabapal	csabapal|david-tgcctcagca_ctctacccta_1	1503	FALSE	FALSE	TRUE	Functional	pan_11245
pan_11246	beta_lactam	functional_amr	functional_amr|beta-lactamase|mk935740.1|human_feces|amp	1167	FALSE	TRUE	FALSE	Functional	pan_9521
pan_11247	beta_lactam	functional_amr	functional_amr|beta-lactamase|mk935739.1|human_feces|amx	1167	FALSE	TRUE	FALSE	Functional	pan_12845
pan_11248	other	csabapal	csabapal|david-gtatgagaga_tctctgttgt_6	384	FALSE	FALSE	TRUE	Functional	pan_11248
pan_11249	beta_lactam	csabapal	csabapal|david-gggcccctat_gctcgcaatg_3	705	FALSE	FALSE	TRUE	Functional	pan_9256
pan_1125	beta_lactam	resfinder	resfinder|blactx-m-49_1_ay847145	876	TRUE	FALSE	FALSE	ResFinder	pan_29
pan_11250	fluoroquinolone	csabapal	csabapal|david-taccgagcca_gcagtggtac_6	198	FALSE	FALSE	TRUE	Functional	pan_11250
pan_11251	fluoroquinolone	csabapal	csabapal|david-taagggagat_gctttaaaaa_4	120	FALSE	FALSE	TRUE	Functional	pan_11251
pan_11252	folate_pathway_antagonist	functional_amr	functional_amr|dfr|kj692648.1|grassland_soil|sxt	504	FALSE	TRUE	FALSE	Functional	pan_11252
pan_11253	folate_pathway_antagonist	functional_amr	functional_amr|dfr|kj692572.1|grassland_soil|tmp	510	FALSE	TRUE	FALSE	Functional	pan_11253
pan_11254	folate_pathway_antagonist	functional_amr	functional_amr|dfr|kj692719.1|grassland_soil|tmp	528	FALSE	TRUE	FALSE	Functional	pan_11254
pan_11255	tetracycline	functional_amr	functional_amr|tet-efflux|kj692700.1|grassland_soil|tgc	1179	FALSE	TRUE	FALSE	Functional	pan_7671
pan_11256	beta_lactam	functional_amr	functional_amr|beta-lactamase|kj692342.1|grassland_soil|atm	804	FALSE	TRUE	FALSE	Functional	pan_11256
pan_11257	beta_lactam	functional_amr	functional_amr|beta-lactamase|kj692341.1|grassland_soil|atm	804	FALSE	TRUE	FALSE	Functional	pan_11257
pan_11258	folate_pathway_antagonist	functional_amr	functional_amr|dfr|kj692379.1|grassland_soil|tmp	480	FALSE	TRUE	FALSE	Functional	pan_11258
pan_11259	beta_lactam	functional_amr	functional_amr|beta-lactamase|kj692348.1|grassland_soil|atm	819	FALSE	TRUE	FALSE	Functional	pan_11259
pan_1126	beta_lactam	resfinder	resfinder|blages-21_1_jq772478	864	TRUE	FALSE	FALSE	ResFinder	pan_120
pan_11260	folate_pathway_antagonist	functional_amr	functional_amr|dfr|kj692822.1|grassland_soil|tmp	516	FALSE	TRUE	FALSE	Functional	pan_11260
pan_11261	beta_lactam	functional_amr	functional_amr|beta-lactamase|kj693425.1|grassland_soil|pen	978	FALSE	TRUE	FALSE	Functional	pan_11261
pan_11262	tetracycline	functional_amr	functional_amr|tet-efflux|kj693309.1|grassland_soil|tet	1200	FALSE	TRUE	FALSE	Functional	pan_11262
pan_11263	folate_pathway_antagonist	functional_amr	functional_amr|dfr|kj693490.1|grassland_soil|sxt	492	FALSE	TRUE	FALSE	Functional	pan_11263
pan_11264	aminoglycoside	functional_amr	functional_amr|16s-rrna-methyltransferase|kj693483.1|grassland_soil|gen	807	FALSE	TRUE	FALSE	Functional	pan_11264
pan_11265	beta_lactam	functional_amr	functional_amr|beta-lactamase|kj692929.1|grassland_soil|fox	948	FALSE	TRUE	FALSE	Functional	pan_11265
pan_11266	folate_pathway_antagonist	functional_amr	functional_amr|dfr|kj692914.1|grassland_soil|tmp	516	FALSE	TRUE	FALSE	Functional	pan_11266
pan_11267	folate_pathway_antagonist	functional_amr	functional_amr|dfr|kj693291.1|grassland_soil|tmp	501	FALSE	TRUE	FALSE	Functional	pan_11267
pan_11268	beta_lactam	functional_amr	functional_amr|beta-lactamase|kj692935.1|grassland_soil|pen	1176	FALSE	TRUE	FALSE	Functional	pan_11268
pan_11269	beta_lactam	functional_amr	functional_amr|beta-lactamase|kj691939.1|grassland_soil|atm	819	FALSE	TRUE	FALSE	Functional	pan_11269
pan_1127	beta_lactam	resfinder	resfinder|blages-22_1_jx023441	864	TRUE	FALSE	FALSE	ResFinder	pan_120
pan_11270	folate_pathway_antagonist	functional_amr	functional_amr|dfr|kj691937.1|grassland_soil|tmp	480	FALSE	TRUE	FALSE	Functional	pan_11270
pan_11271	beta_lactam	functional_amr	functional_amr|beta-lactamase|kj691944.1|grassland_soil|pen	789	FALSE	TRUE	FALSE	Functional	pan_11271
pan_11272	beta_lactam	functional_amr	functional_amr|beta-lactamase|kj691941.1|grassland_soil|pen	888	FALSE	TRUE	FALSE	Functional	pan_11272
pan_11273	beta_lactam	functional_amr	functional_amr|beta-lactamase|jx009326.1|soil|pip	858	FALSE	TRUE	FALSE	Functional	pan_11273
pan_11274	glycopeptide	functional_amr	functional_amr|van-ligase|jx009269.1|soil|cyc	483	FALSE	TRUE	FALSE	Functional	pan_11274
pan_11275	beta_lactam	functional_amr	functional_amr|beta-lactamase|kj691924.1|grassland_soil|atm	819	FALSE	TRUE	FALSE	Functional	pan_11259
pan_11276	phenicol	functional_amr	functional_amr|cat|jx009375.1|gut|chl	648	FALSE	TRUE	FALSE	Functional	pan_11276
pan_11277	glycopeptide	functional_amr	functional_amr|van-ligase|kj692023.1|grassland_soil|cyc	1089	FALSE	TRUE	FALSE	Functional	pan_11277
pan_11278	glycopeptide	functional_amr	functional_amr|van-ligase|kj692234.1|grassland_soil|cyc	993	FALSE	TRUE	FALSE	Functional	pan_11278
pan_11279	folate_pathway_antagonist	functional_amr	functional_amr|dfr|kj692226.1|grassland_soil|tmp	510	FALSE	TRUE	FALSE	Functional	pan_11279
pan_1128	quinolone	resfinder	resfinder|qnrb7_1_eu043311	645	TRUE	FALSE	FALSE	ResFinder	pan_3997
pan_11280	tetracycline	functional_amr	functional_amr|tet-efflux|kj692292.1|grassland_soil|tet	1182	FALSE	TRUE	FALSE	Functional	pan_11280
pan_11281	folate_pathway_antagonist	functional_amr	functional_amr|dfr|kj692261.1|grassland_soil|tmp	513	FALSE	TRUE	FALSE	Functional	pan_11281
pan_11282	aminoglycoside	functional_amr	functional_amr|16s-rrna-methyltransferase|kj692041.1|grassland_soil|gen	825	FALSE	TRUE	FALSE	Functional	pan_11282
pan_11283	folate_pathway_antagonist	functional_amr	functional_amr|dfr|kj692028.1|grassland_soil|sxt	507	FALSE	TRUE	FALSE	Functional	pan_11283
pan_11284	beta_lactam	functional_amr	functional_amr|beta-lactamase|kj692118.1|grassland_soil|fox	891	FALSE	TRUE	FALSE	Functional	pan_11284
pan_11285	glycopeptide	functional_amr	functional_amr|van-ligase|kj692049.1|grassland_soil|cyc	903	FALSE	TRUE	FALSE	Functional	pan_11285
pan_11286	aminoglycoside	csabapal	csabapal|chryso-ctgaaagaat_atcatggcgg_1	474	FALSE	FALSE	TRUE	Functional	pan_11286
pan_11287	fluoroquinolone	csabapal	csabapal|chryso-ctcgtattcc_accagtgctt_1	336	FALSE	FALSE	TRUE	Functional	pan_11287
pan_11288	polymyxin	csabapal	csabapal|chryso-gaagaatgca_caaagtcgag_1	744	FALSE	FALSE	TRUE	Functional	pan_11288
pan_11289	polymyxin	csabapal	csabapal|chryso-cttactcgtg_cgaactactc_3	486	FALSE	FALSE	TRUE	Functional	pan_11289
pan_1129	beta_lactam	resfinder	resfinder|bladha-5_1_jf273491	1140	TRUE	FALSE	FALSE	ResFinder	pan_591
pan_11290	beta_lactam, fluoroquinolone	csabapal	csabapal|chryso-cgcgcattca_gtcatcgaat_2	1278	FALSE	FALSE	TRUE	Functional	pan_11290
pan_11291	other	csabapal	csabapal|chryso-cgcctcctcg_acattttgtt_4	408	FALSE	FALSE	TRUE	Functional	pan_11291
pan_11292	aminoglycoside	csabapal	csabapal|chryso-ctcacccaga_gtcatgagga_2	906	FALSE	FALSE	TRUE	Functional	pan_11292
pan_11293	other	csabapal	csabapal|chryso-cgtacaagat_gctaattgtt_4	1215	FALSE	FALSE	TRUE	Functional	pan_11293
pan_11294	polymyxin	csabapal	csabapal|chryso-gaatatcctg_ctcgtttggt_2	228	FALSE	FALSE	TRUE	Functional	pan_11294
pan_11295	polymyxin	csabapal	csabapal|chryso-ggagtgaaga_ttgcagtcgt_1	942	FALSE	FALSE	TRUE	Functional	pan_11295
pan_11296	polymyxin	csabapal	csabapal|chryso-gctagagatt_tggtatctac_1	375	FALSE	FALSE	TRUE	Functional	pan_11296
pan_11297	other, fluoroquinolone	csabapal	csabapal|chryso-ggatgaactc_ttgatatggg_2	150	FALSE	FALSE	TRUE	Functional	pan_11297
pan_11298	other, fluoroquinolone	csabapal	csabapal|chryso-ggatgaactc_ttgatatggg_1	207	FALSE	FALSE	TRUE	Functional	pan_11298
pan_11299	other, fluoroquinolone, tetracycline	csabapal	csabapal|chryso-gataaagaaa_ttatgtagaa_4	966	FALSE	FALSE	TRUE	Functional	pan_11299
pan_113	beta_lactam	resfinder	resfinder|blactx-m-81_1_eu136031	876	TRUE	FALSE	FALSE	ResFinder	pan_29
pan_1130	beta_lactam	resfinder	resfinder|blaebr-1_1_af416700	708	TRUE	FALSE	FALSE	ResFinder	pan_1130
pan_11300	beta_lactam	csabapal	csabapal|chryso-gaccaataca_catctgtaat_3	279	FALSE	FALSE	TRUE	Functional	pan_11300
pan_11301	polymyxin	csabapal	csabapal|chryso-gccagacacc_ttgcttggag_2	576	FALSE	FALSE	TRUE	Functional	pan_11301
pan_11302	other	csabapal	csabapal|chryso-gatttgtttc_atatgagaat_5	729	FALSE	FALSE	TRUE	Functional	pan_8090
pan_11303	other, fluoroquinolone	csabapal	csabapal|chryso-catagtctga_cagttttaca_5	750	FALSE	FALSE	TRUE	Functional	pan_11303
pan_11304	beta_lactam	csabapal	csabapal|chryso-cagtctttac_aacgatcttc_2	1239	FALSE	FALSE	TRUE	Functional	pan_11304
pan_11305	tetracycline, fluoroquinolone, other	csabapal	csabapal|chryso-ccaaagtaaa_cttgtgtcca_1	354	FALSE	FALSE	TRUE	Functional	pan_11305
pan_11306	fluoroquinolone, beta_lactam	csabapal	csabapal|chryso-catctatctt_cttcagcgtg_3	1458	FALSE	FALSE	TRUE	Functional	pan_11306
pan_11307	polymyxin	csabapal	csabapal|chryso-caccgctcgc_ggctcacaca_2	402	FALSE	FALSE	TRUE	Functional	pan_11307
pan_11308	aminoglycoside	csabapal	csabapal|chryso-caagcgaccg_caggggttgc_1	945	FALSE	FALSE	TRUE	Functional	pan_11308
pan_11309	aminoglycoside	csabapal	csabapal|chryso-cactgaaaga_agctcccgga_4	219	FALSE	FALSE	TRUE	Functional	pan_11309
pan_1131	beta_lactam	resfinder	resfinder|blages-13_1_gu169702	864	TRUE	FALSE	FALSE	ResFinder	pan_120
pan_11310	beta_lactam	csabapal	csabapal|chryso-cacgcgcgta_actgctgggg_3	366	FALSE	FALSE	TRUE	Functional	pan_11310
pan_11311	other	csabapal	csabapal|chryso-ccaggcgata_caacatttca_3	366	FALSE	FALSE	TRUE	Functional	pan_11311
pan_11312	polymyxin	csabapal	csabapal|chryso-cgagcccggt_gttacactgt_2	276	FALSE	FALSE	TRUE	Functional	pan_11312
pan_11313	polymyxin	csabapal	csabapal|chryso-ccttgcgtac_ttacttttct_1	408	FALSE	FALSE	TRUE	Functional	pan_11313
pan_11314	beta_lactam, fluoroquinolone	csabapal	csabapal|chryso-cgcccgtgac_tcactgtgtg_2	540	FALSE	FALSE	TRUE	Functional	pan_11314
pan_11315	polymyxin	csabapal	csabapal|chryso-cgagtccagt_taggtgtatc_2	699	FALSE	FALSE	TRUE	Functional	pan_11315
pan_11316	polymyxin	csabapal	csabapal|chryso-cccgttcaga_ctctaataga_1	1116	FALSE	FALSE	TRUE	Functional	pan_11316
pan_11317	tetracycline, fluoroquinolone	csabapal	csabapal|chryso-ccatgttcgt_ctctggccgg_2	267	FALSE	FALSE	TRUE	Functional	pan_11317
pan_11318	aminoglycoside	csabapal	csabapal|chryso-ccgcttgaag_gatggttgtg_3	696	FALSE	FALSE	TRUE	Functional	pan_11318
pan_11319	polymyxin	csabapal	csabapal|chryso-cccgttcaga_ctctaataga_2	504	FALSE	FALSE	TRUE	Functional	pan_11319
pan_1132	beta_lactam	resfinder	resfinder|blactx-m-126_1_ab703103	876	TRUE	FALSE	FALSE	ResFinder	pan_29
pan_11320	polymyxin	csabapal	csabapal|david-aaattctgta_cgtcgaaaca_3	258	FALSE	FALSE	TRUE	Functional	pan_11320
pan_11321	polymyxin	csabapal	csabapal|david-aaatctagaa_gtacaatggc_2	210	FALSE	FALSE	TRUE	Functional	pan_11321
pan_11322	polymyxin	csabapal	csabapal|david-acagggaaag_cgataacttt_3	216	FALSE	FALSE	TRUE	Functional	pan_11322
pan_11323	beta_lactam	csabapal	csabapal|david-aatattcggt_ctctgtctat_1	447	FALSE	FALSE	TRUE	Functional	pan_11323
pan_11324	polymyxin	csabapal	csabapal|chryso-tgatcgcccg_ctcccatcgg_3	264	FALSE	FALSE	TRUE	Functional	pan_11324
pan_11325	tetracycline	csabapal	csabapal|chryso-tgaaaaagta_tacgcttaag_1	912	FALSE	FALSE	TRUE	Functional	pan_11325
pan_11326	beta_lactam	csabapal	csabapal|david-aaaacatgca_aagttcttca_2	891	FALSE	FALSE	TRUE	Functional	pan_10720
pan_11327	polymyxin	csabapal	csabapal|chryso-ttttacatcg_ggtctgggca_4	348	FALSE	FALSE	TRUE	Functional	pan_11327
pan_11328	polymyxin	csabapal	csabapal|david-acgaacccaa_agaaagactc_2	354	FALSE	FALSE	TRUE	Functional	pan_11328
pan_11329	polymyxin	csabapal	csabapal|david-atttctctcg_ccggtccgga_4	162	FALSE	FALSE	TRUE	Functional	pan_11329
pan_1133	beta_lactam	resfinder	resfinder|blacmy-111_1_kj155695	1146	TRUE	FALSE	FALSE	ResFinder	pan_91
pan_11330	polymyxin	csabapal	csabapal|david-atttctctcg_ccggtccgga_1	147	FALSE	FALSE	TRUE	Functional	pan_11330
pan_11331	polymyxin, other, beta_lactam	csabapal	csabapal|david-catgagagag_ggtgcttcat_1	795	FALSE	FALSE	TRUE	Functional	pan_11331
pan_11332	polymyxin, beta_lactam	csabapal	csabapal|david-caccgtgtat_gtgatggggc_2	669	FALSE	FALSE	TRUE	Functional	pan_11332
pan_11333	polymyxin	csabapal	csabapal|david-acgtttctgg_tgactgacat_2	135	FALSE	FALSE	TRUE	Functional	pan_11333
pan_11334	fluoroquinolone	csabapal	csabapal|david-acggcgaggt_ctaagtaagc_3	513	FALSE	FALSE	TRUE	Functional	pan_11334
pan_11335	beta_lactam	csabapal	csabapal|david-agatctgaaa_tcttagttac_3	378	FALSE	FALSE	TRUE	Functional	pan_11335
pan_11336	polymyxin	csabapal	csabapal|david-acttctttgc_ctaggaaccc_2	222	FALSE	FALSE	TRUE	Functional	pan_11336
pan_11337	tetracycline, fluoroquinolone	csabapal	csabapal|chryso-gttccttaca_ccacgttctc_2	561	FALSE	FALSE	TRUE	Functional	pan_11337
pan_11338	polymyxin	csabapal	csabapal|chryso-gttatacgcc_aatttaacta_2	1014	FALSE	FALSE	TRUE	Functional	pan_11338
pan_11339	tetracycline, fluoroquinolone	csabapal	csabapal|chryso-tacctacaaa_atagcaccca_1	1074	FALSE	FALSE	TRUE	Functional	pan_11339
pan_1134	beta_lactam	resfinder	resfinder|blacmy-112_1_km087837	1146	TRUE	FALSE	FALSE	ResFinder	pan_530
pan_11340	aminoglycoside	csabapal	csabapal|chryso-taatgaagcc_agttatctaa_5	327	FALSE	FALSE	TRUE	Functional	pan_11340
pan_11341	fluoroquinolone, beta_lactam	csabapal	csabapal|chryso-gtaaacgcca_gagttgacac_3	189	FALSE	FALSE	TRUE	Functional	pan_11341
pan_11342	polymyxin	csabapal	csabapal|chryso-gggtcaagtc_atttaggcga_2	453	FALSE	FALSE	TRUE	Functional	pan_10791
pan_11343	aminoglycoside, tetracycline	csabapal	csabapal|chryso-gtgtactaga_gttcgtaatt_3	132	FALSE	FALSE	TRUE	Functional	pan_11343
pan_11344	other	csabapal	csabapal|chryso-gtggttctcc_tttacggttc_3	276	FALSE	FALSE	TRUE	Functional	pan_11344
pan_11345	tetracycline, fluoroquinolone	csabapal	csabapal|chryso-tacctacaaa_atagcaccca_2	810	FALSE	FALSE	TRUE	Functional	pan_11345
pan_11346	polymyxin	csabapal	csabapal|chryso-tcatattcga_gtgtcgcacg_2	324	FALSE	FALSE	TRUE	Functional	pan_11346
pan_11347	polymyxin	csabapal	csabapal|chryso-tcacaacact_taagaatgct_2	168	FALSE	FALSE	TRUE	Functional	pan_11347
pan_11348	polymyxin	csabapal	csabapal|chryso-tctagacgaa_gcatcgtcat_1	291	FALSE	FALSE	TRUE	Functional	pan_11348
pan_11349	polymyxin	csabapal	csabapal|chryso-tctaaagcgt_tctttcctga_5	279	FALSE	FALSE	TRUE	Functional	pan_11349
pan_1135	beta_lactam	resfinder	resfinder|blacmy-15_1_aj555823	1146	TRUE	FALSE	FALSE	ResFinder	pan_91
pan_11350	polymyxin	csabapal	csabapal|chryso-tatattcaat_gcggtagaca_4	354	FALSE	FALSE	TRUE	Functional	pan_11350
pan_11351	fluoroquinolone	csabapal	csabapal|chryso-taggcgacgt_acggtcttac_2	252	FALSE	FALSE	TRUE	Functional	pan_11351
pan_11352	other, tetracycline	csabapal	csabapal|chryso-tcaatgaacg_attaccgttt_2	306	FALSE	FALSE	TRUE	Functional	pan_11352
pan_11353	beta_lactam	csabapal	csabapal|chryso-tattccccat_aaaaatatcc_1	390	FALSE	FALSE	TRUE	Functional	pan_11353
pan_11354	glycopeptide	functional_amr	functional_amr|van-ligase|kf629161.1|pediatric_fecal_sample|cyc	1062	FALSE	TRUE	FALSE	Functional	pan_11354
pan_1136	beta_lactam	resfinder	resfinder|blabel-1_1_dq089809	852	TRUE	FALSE	FALSE	ResFinder	pan_936
pan_1137	beta_lactam	resfinder	resfinder|blacarb-19_1_kj934267	852	TRUE	FALSE	FALSE	ResFinder	pan_514
pan_1138	beta_lactam	resfinder	resfinder|blacmy-104_1_kf150216	1146	TRUE	FALSE	FALSE	ResFinder	pan_1138
pan_1139	beta_lactam	resfinder	resfinder|blacmy-94_1_jx514368	1146	TRUE	FALSE	FALSE	ResFinder	pan_91
pan_114	beta_lactam	resfinder	resfinder|blades-1_1_af426161	975	TRUE	FALSE	FALSE	ResFinder	pan_114
pan_1140	beta_lactam	resfinder	resfinder|blactx-m-112_1_jf274246	876	TRUE	FALSE	FALSE	ResFinder	pan_29
pan_11400	aminoglycoside	csabapal	csabapal|chryso-aaaacaataa_gcgatcttat_2	1035	FALSE	FALSE	TRUE	Functional	pan_11400
pan_1141	beta_lactam	resfinder	resfinder|blactx-m-113_1_jf274247	876	TRUE	FALSE	FALSE	ResFinder	pan_29
pan_1142	beta_lactam	resfinder	resfinder|blacmy-35_1_ef394371	1146	TRUE	FALSE	FALSE	ResFinder	pan_91
pan_1143	beta_lactam	resfinder	resfinder|blacmy-63_1_hq650104	1146	TRUE	FALSE	FALSE	ResFinder	pan_84
pan_11434	tetracycline	resfinder	resfinder|tet(43)_1_gq244501	1560	TRUE	FALSE	FALSE	ResFinder	pan_11434
pan_1144	beta_lactam	resfinder	resfinder|blacmy-71_1_jq711184	1146	TRUE	FALSE	FALSE	ResFinder	pan_84
pan_1145	beta_lactam	resfinder	resfinder|blaokp-a-1_1_am051138	861	TRUE	FALSE	FALSE	ResFinder	pan_561
pan_1146	beta_lactam	resfinder	resfinder|blaokp-a-13_1_fj534513	861	TRUE	FALSE	FALSE	ResFinder	pan_561
pan_1147	beta_lactam	resfinder	resfinder|blaokp-a-4_1_am051142	861	TRUE	FALSE	FALSE	ResFinder	pan_561
pan_1148	beta_lactam	resfinder	resfinder|blamox-3_1_eu515248	1149	TRUE	FALSE	FALSE	ResFinder	pan_10555
pan_1149	beta_lactam	resfinder	resfinder|blamox-5_1_gq152600	1152	TRUE	FALSE	FALSE	ResFinder	pan_1149
pan_11491	polymyxin	csabapal	csabapal|chryso-gtcgacgcgt_gtatagggtt_2	402	FALSE	FALSE	TRUE	Functional	pan_12371
pan_11492	polymyxin	csabapal	csabapal|chryso-gtcgacgcgt_gtatagggtt_1	600	FALSE	FALSE	TRUE	Functional	pan_11492
pan_11493	aminoglycoside, tetracycline	csabapal	csabapal|chryso-gtgtactaga_gttcgtaatt_1	459	FALSE	FALSE	TRUE	Functional	pan_11493
pan_11494	other	csabapal	csabapal|chryso-gtggttctcc_tttacggttc_2	1401	FALSE	FALSE	TRUE	Functional	pan_11494
pan_11495	aminoglycoside	csabapal	csabapal|chryso-ggggcgatag_cctgtcctcc_1	1458	FALSE	FALSE	TRUE	Functional	pan_11495
pan_11496	beta_lactam	csabapal	csabapal|chryso-gggaaacagt_agcgttctac_4	183	FALSE	FALSE	TRUE	Functional	pan_11496
pan_11497	beta_lactam	csabapal	csabapal|chryso-gtatcttttt_atatgattta_2	348	FALSE	FALSE	TRUE	Functional	pan_11497
pan_11498	polymyxin	csabapal	csabapal|chryso-gtaataaccc_ttgttggacc_3	402	FALSE	FALSE	TRUE	Functional	pan_11498
pan_11499	aminoglycoside, tetracycline	csabapal	csabapal|chryso-gtgtactaga_gttcgtaatt_5	393	FALSE	FALSE	TRUE	Functional	pan_11499
pan_115	beta_lactam	resfinder	resfinder|blactx-m-35_1_ab176532	876	TRUE	FALSE	FALSE	ResFinder	pan_12473
pan_1150	beta_lactam	resfinder	resfinder|blaoch-4_1_aj295342	1173	TRUE	FALSE	FALSE	ResFinder	pan_569
pan_11500	beta_lactam	csabapal	csabapal|chryso-taccgaaatg_ctttgcccta_4	231	FALSE	FALSE	TRUE	Functional	pan_11598
pan_11501	tetracycline, beta_lactam, other	csabapal	csabapal|chryso-taatggagta_tacggttgtt_1	477	FALSE	FALSE	TRUE	Functional	pan_11501
pan_11502	tetracycline, other, fluoroquinolone	csabapal	csabapal|chryso-tatggagatt_cctaaggcga_2	660	FALSE	FALSE	TRUE	Functional	pan_11502
pan_11503	polymyxin	csabapal	csabapal|chryso-tagagcaata_agtgctcttc_1	327	FALSE	FALSE	TRUE	Functional	pan_11503
pan_11504	tetracycline, other, beta_lactam	csabapal	csabapal|chryso-gtttgagagt_tatcgggatt_2	180	FALSE	FALSE	TRUE	Functional	pan_11504
pan_11505	polymyxin	csabapal	csabapal|chryso-gttaagccag_gatatcgtcg_2	600	FALSE	FALSE	TRUE	Functional	pan_11505
pan_11506	beta_lactam	csabapal	csabapal|chryso-taaattcaca_caactagcaa_1	414	FALSE	FALSE	TRUE	Functional	pan_11506
pan_11507	aminoglycoside	csabapal	csabapal|chryso-taaataaaaa_ttgtcacatg_1	474	FALSE	FALSE	TRUE	Functional	pan_11507
pan_11508	polymyxin	csabapal	csabapal|chryso-gatcggaaac_actccacatg_2	309	FALSE	FALSE	TRUE	Functional	pan_11508
pan_11509	other, fluoroquinolone, tetracycline	csabapal	csabapal|chryso-gataaagaaa_ttatgtagaa_3	648	FALSE	FALSE	TRUE	Functional	pan_11509
pan_1151	beta_lactam	resfinder	resfinder|cpha4_1_ay227050	765	TRUE	FALSE	FALSE	ResFinder	pan_1151
pan_11510	polymyxin	csabapal	csabapal|chryso-gccaaactcg_atcaccttgc_1	306	FALSE	FALSE	TRUE	Functional	pan_11510
pan_11511	other, fluoroquinolone, tetracycline	csabapal	csabapal|chryso-gcagcctttg_aaacggcgaa_3	198	FALSE	FALSE	TRUE	Functional	pan_11511
pan_11512	other	csabapal	csabapal|chryso-gaacacaaat_tgtgttactc_3	279	FALSE	FALSE	TRUE	Functional	pan_11512
pan_11513	other	csabapal	csabapal|chryso-gaacacaaat_tgtgttactc_2	744	FALSE	FALSE	TRUE	Functional	pan_11513
pan_11514	polymyxin	csabapal	csabapal|chryso-gaccataaac_aacatcttgt_1	192	FALSE	FALSE	TRUE	Functional	pan_11514
pan_11515	polymyxin	csabapal	csabapal|chryso-gaacgaagga_ctcatcgata_1	168	FALSE	FALSE	TRUE	Functional	pan_11515
pan_11516	polymyxin	csabapal	csabapal|chryso-gccaaactcg_atcaccttgc_2	552	FALSE	FALSE	TRUE	Functional	pan_11516
pan_11517	polymyxin	csabapal	csabapal|chryso-ggatctcaag_gccttttccc_2	1242	FALSE	FALSE	TRUE	Functional	pan_11517
pan_11518	tetracycline	csabapal	csabapal|chryso-ggatcgtacc_tatcctaagg_2	528	FALSE	FALSE	TRUE	Functional	pan_11518
pan_11519	beta_lactam	csabapal	csabapal|chryso-gggaaacagt_agcgttctac_1	762	FALSE	FALSE	TRUE	Functional	pan_11519
pan_1152	beta_lactam	resfinder	resfinder|blaoxa-110_1_ef650036	825	TRUE	FALSE	FALSE	ResFinder	pan_1526
pan_11520	polymyxin	csabapal	csabapal|chryso-ggcaactgga_cggggaggaa_3	435	FALSE	FALSE	TRUE	Functional	pan_11520
pan_11521	polymyxin	csabapal	csabapal|chryso-gccctaaccc_cagtaggcgc_3	699	FALSE	FALSE	TRUE	Functional	pan_11521
pan_11522	polymyxin	csabapal	csabapal|chryso-gccagacacc_ttgcttggag_3	690	FALSE	FALSE	TRUE	Functional	pan_11522
pan_11523	other, fluoroquinolone, tetracycline	csabapal	csabapal|chryso-ggagcactcg_tccacttctt_5	1011	FALSE	FALSE	TRUE	Functional	pan_11523
pan_11524	beta_lactam	csabapal	csabapal|chryso-gctgcggaag_gattgatatt_2	549	FALSE	FALSE	TRUE	Functional	pan_11524
pan_11525	other	csabapal	csabapal|david-gaagaagaag_gtcttatcac_1	486	FALSE	FALSE	TRUE	Functional	pan_11525
pan_11526	other	csabapal	csabapal|david-ctagaatcca_gtcttcggtg_3	708	FALSE	FALSE	TRUE	Functional	pan_11526
pan_11527	polymyxin	csabapal	csabapal|david-gacacgtcta_accatgtccg_3	288	FALSE	FALSE	TRUE	Functional	pan_11527
pan_11528	polymyxin	csabapal	csabapal|david-gacacgtcta_accatgtccg_2	477	FALSE	FALSE	TRUE	Functional	pan_11528
pan_11529	beta_lactam	csabapal	csabapal|david-cagtcagaca_cacgacacat_2	267	FALSE	FALSE	TRUE	Functional	pan_11529
pan_1153	beta_lactam	resfinder	resfinder|blaoxa-131_1_eu547446	825	TRUE	FALSE	FALSE	ResFinder	pan_40
pan_11530	fluoroquinolone	csabapal	csabapal|david-atattaaaca_cttcttgggc_1	108	FALSE	FALSE	TRUE	Functional	pan_11530
pan_11531	polymyxin, other	csabapal	csabapal|david-ctaactaaca_tgctcctcat_2	516	FALSE	FALSE	TRUE	Functional	pan_11531
pan_11532	polymyxin	csabapal	csabapal|david-cctggatatc_agttgtctaa_3	357	FALSE	FALSE	TRUE	Functional	pan_11532
pan_11533	fluoroquinolone	csabapal	csabapal|david-gacgcttgca_gcgggaagtt_3	198	FALSE	FALSE	TRUE	Functional	pan_11533
pan_11534	beta_lactam	csabapal	csabapal|david-gggcccctat_gctcgcaatg_1	660	FALSE	FALSE	TRUE	Functional	pan_11534
pan_11535	beta_lactam	csabapal	csabapal|david-ggcagctcct_tcattcttta_5	453	FALSE	FALSE	TRUE	Functional	pan_11535
pan_11536	polymyxin	csabapal	csabapal|david-gttctataga_cacatcataa_3	165	FALSE	FALSE	TRUE	Functional	pan_11536
pan_11537	beta_lactam	csabapal	csabapal|david-gggcccctat_gctcgcaatg_2	309	FALSE	FALSE	TRUE	Functional	pan_11537
pan_11538	polymyxin	csabapal	csabapal|david-gataaataat_tctgtcttta_4	255	FALSE	FALSE	TRUE	Functional	pan_11538
pan_11539	beta_lactam	csabapal	csabapal|david-gagcatacag_gaaacattgt_2	285	FALSE	FALSE	TRUE	Functional	pan_11539
pan_1154	beta_lactam	resfinder	resfinder|blaokp-b-18_1_am850920	861	TRUE	FALSE	FALSE	ResFinder	pan_109
pan_11540	fluoroquinolone	csabapal	csabapal|david-gctgagcttc_atccctaccg_3	183	FALSE	FALSE	TRUE	Functional	pan_11540
pan_11541	polymyxin, other, beta_lactam	csabapal	csabapal|david-gccgaaccaa_ttgctcctta_2	789	FALSE	FALSE	TRUE	Functional	pan_11541
pan_11542	tetracycline	csabapal	csabapal|chryso-tgaaaaagta_tacgcttaag_2	234	FALSE	FALSE	TRUE	Functional	pan_11542
pan_11543	polymyxin	csabapal	csabapal|chryso-tctagacgaa_gcatcgtcat_2	330	FALSE	FALSE	TRUE	Functional	pan_11543
pan_11544	aminoglycoside	csabapal	csabapal|chryso-tgctaactcg_cctgatgatt_1	549	FALSE	FALSE	TRUE	Functional	pan_11544
pan_11545	fluoroquinolone, beta_lactam, tetracycline	csabapal	csabapal|chryso-tgcgccagtc_gttgctctcg_1	1200	FALSE	FALSE	TRUE	Functional	pan_11545
pan_11546	fluoroquinolone, tetracycline	csabapal	csabapal|chryso-tccaacccaa_ggagtaggct_2	225	FALSE	FALSE	TRUE	Functional	pan_11546
pan_11547	tetracycline, other, fluoroquinolone	csabapal	csabapal|chryso-tatggagatt_cctaaggcga_3	126	FALSE	FALSE	TRUE	Functional	pan_11547
pan_11548	polymyxin	csabapal	csabapal|chryso-tctaaagcgt_tctttcctga_4	423	FALSE	FALSE	TRUE	Functional	pan_11548
pan_11549	polymyxin	csabapal	csabapal|chryso-tctaaagcgt_tctttcctga_2	393	FALSE	FALSE	TRUE	Functional	pan_11549
pan_1155	beta_lactam	resfinder	resfinder|blaokp-b-2_1_am051151	861	TRUE	FALSE	FALSE	ResFinder	pan_109
pan_11550	aminoglycoside	csabapal	csabapal|chryso-tgtcagtgaa_cctccccggt_2	441	FALSE	FALSE	TRUE	Functional	pan_11550
pan_11551	fluoroquinolone	csabapal	csabapal|david-acttggtgat_ggtcactttc_1	477	FALSE	FALSE	TRUE	Functional	pan_11551
pan_11552	other	csabapal	csabapal|david-acactctaat_ctctctagga_4	258	FALSE	FALSE	TRUE	Functional	pan_11552
pan_11553	beta_lactam	csabapal	csabapal|david-aggtgggaga_tccgttccat_3	207	FALSE	FALSE	TRUE	Functional	pan_11553
pan_11554	beta_lactam, polymyxin, other	csabapal	csabapal|david-agcatcattg_tttgggtgga_2	396	FALSE	FALSE	TRUE	Functional	pan_11992
pan_11555	polymyxin	csabapal	csabapal|chryso-tttgcgctgg_tatagcccac_1	216	FALSE	FALSE	TRUE	Functional	pan_8372
pan_11556	beta_lactam, fluoroquinolone	csabapal	csabapal|chryso-ttaacctcaa_ggtggttgct_1	999	FALSE	FALSE	TRUE	Functional	pan_13914
pan_11557	polymyxin	csabapal	csabapal|david-aaggcctaga_gccctgtagc_3	255	FALSE	FALSE	TRUE	Functional	pan_11557
pan_11558	polymyxin	csabapal	csabapal|chryso-ttttacatcg_ggtctgggca_5	345	FALSE	FALSE	TRUE	Functional	pan_11558
pan_11559	other	csabapal	csabapal|chryso-acgaatgaag_gtatagtact_1	168	FALSE	FALSE	TRUE	Functional	pan_11559
pan_1156	beta_lactam	resfinder	resfinder|blaokp-b-4_1_am051153	861	TRUE	FALSE	FALSE	ResFinder	pan_109
pan_11560	polymyxin	csabapal	csabapal|chryso-accatacgaa_acagactagc_3	297	FALSE	FALSE	TRUE	Functional	pan_11560
pan_11561	other	csabapal	csabapal|chryso-actatacgaa_gaggcagtct_3	297	FALSE	FALSE	TRUE	Functional	pan_11561
pan_11562	other	csabapal	csabapal|chryso-acgaatgaag_gtatagtact_2	582	FALSE	FALSE	TRUE	Functional	pan_11562
pan_11563	tetracycline	csabapal	csabapal|chryso-aatcccatag_gtgatattac_1	177	FALSE	FALSE	TRUE	Functional	pan_11563
pan_11564	other	csabapal	csabapal|chryso-aataggaccg_atgttaattc_3	459	FALSE	FALSE	TRUE	Functional	pan_11564
pan_11565	tetracycline	csabapal	csabapal|chryso-acatatcgct_atttattgca_4	369	FALSE	FALSE	TRUE	Functional	pan_11565
pan_11566	other, fluoroquinolone	csabapal	csabapal|chryso-acatacttga_caattaccaa_2	144	FALSE	FALSE	TRUE	Functional	pan_11566
pan_11567	polymyxin	csabapal	csabapal|chryso-actcactgaa_tgatttttaa_1	870	FALSE	FALSE	TRUE	Functional	pan_11567
pan_11568	polymyxin	csabapal	csabapal|chryso-aggagtaagc_agcggtgcct_1	1473	FALSE	FALSE	TRUE	Functional	pan_11568
pan_11569	fluoroquinolone, beta_lactam, tetracycline, other	csabapal	csabapal|chryso-agaaggagaa_agtatgacaa_3	627	FALSE	FALSE	TRUE	Functional	pan_11569
pan_1157	beta_lactam	resfinder	resfinder|blacmy-135_1_kp981366	1146	TRUE	FALSE	FALSE	ResFinder	pan_1567
pan_11570	beta_lactam	csabapal	csabapal|chryso-agtggcgata_tccagcctgt_5	291	FALSE	FALSE	TRUE	Functional	pan_11570
pan_11571	beta_lactam	csabapal	csabapal|chryso-agtgcttgtt_tgctaactga_2	828	FALSE	FALSE	TRUE	Functional	pan_11571
pan_11572	polymyxin	csabapal	csabapal|chryso-acttctttgc_ctaggaaccc_3	165	FALSE	FALSE	TRUE	Functional	pan_11536
pan_11573	polymyxin	csabapal	csabapal|chryso-actcactgaa_tgatttttaa_3	1065	FALSE	FALSE	TRUE	Functional	pan_11573
pan_11574	aminoglycoside	csabapal	csabapal|chryso-agaaaataag_tttcatgtct_4	315	FALSE	FALSE	TRUE	Functional	pan_11574
pan_11575	other	csabapal	csabapal|chryso-actttcggaa_tccctatatt_1	1425	FALSE	FALSE	TRUE	Functional	pan_11575
pan_11576	polymyxin	csabapal	csabapal|chryso-aaatcacctc_acgtgccggc_2	465	FALSE	FALSE	TRUE	Functional	pan_11576
pan_11577	other	csabapal	csabapal|chryso-aaaggagctc_tcctctgtct_3	159	FALSE	FALSE	TRUE	Functional	pan_11577
pan_11578	tetracycline	csabapal	csabapal|chryso-aaatcgatga_tcggcatatt_1	792	FALSE	FALSE	TRUE	Functional	pan_11578
pan_11579	polymyxin	csabapal	csabapal|chryso-aaatcacctc_acgtgccggc_3	372	FALSE	FALSE	TRUE	Functional	pan_11579
pan_1158	beta_lactam	resfinder	resfinder|blahera-4_1_aj536088	873	TRUE	FALSE	FALSE	ResFinder	pan_418
pan_11580	beta_lactam, other, fluoroquinolone	csabapal	csabapal|chryso-aaaccaaaaa_acttagccca_3	600	FALSE	FALSE	TRUE	Functional	pan_11580
pan_11581	beta_lactam	csabapal	csabapal|chryso-aaaacatgca_aagttcttca_3	429	FALSE	FALSE	TRUE	Functional	pan_11133
pan_11582	tetracycline	csabapal	csabapal|chryso-aaagcatatg_acgaataggt_3	246	FALSE	FALSE	TRUE	Functional	pan_11582
pan_11583	fluoroquinolone, tetracycline	csabapal	csabapal|chryso-aaagagacgg_tatgccaaat_2	738	FALSE	FALSE	TRUE	Functional	pan_10781
pan_11584	tetracycline	csabapal	csabapal|chryso-aaatcgatga_tcggcatatt_4	528	FALSE	FALSE	TRUE	Functional	pan_11584
pan_11585	beta_lactam	csabapal	csabapal|chryso-aactggaaac_agcgctggct_3	162	FALSE	FALSE	TRUE	Functional	pan_11585
pan_11586	aminoglycoside	csabapal	csabapal|chryso-aacgatctgg_caggctgaat_1	261	FALSE	FALSE	TRUE	Functional	pan_11586
pan_11587	beta_lactam	csabapal	csabapal|chryso-aataatccag_tgccctagag_4	525	FALSE	FALSE	TRUE	Functional	pan_11587
pan_11588	tetracycline, fluoroquinolone, other	csabapal	csabapal|chryso-aagccaaccg_tagcgttgac_6	276	FALSE	FALSE	TRUE	Functional	pan_11588
pan_11589	polymyxin	csabapal	csabapal|chryso-aacaaacgga_gtactttgga_2	432	FALSE	FALSE	TRUE	Functional	pan_11589
pan_1159	beta_lactam	resfinder	resfinder|blahera-6_1_aj536090	873	TRUE	FALSE	FALSE	ResFinder	pan_180
pan_11590	polymyxin	csabapal	csabapal|chryso-aaattctgta_cgtcgaaaca_4	426	FALSE	FALSE	TRUE	Functional	pan_11590
pan_11591	tetracycline, fluoroquinolone, other	csabapal	csabapal|chryso-aaccggaagc_acctcattcg_5	279	FALSE	FALSE	TRUE	Functional	pan_11591
pan_11592	polymyxin	csabapal	csabapal|chryso-aacaccaacc_tggtccattc_1	1215	FALSE	FALSE	TRUE	Functional	pan_11592
pan_11593	polymyxin	csabapal	csabapal|chryso-cgcgttacca_ggctcaataa_2	912	FALSE	FALSE	TRUE	Functional	pan_11593
pan_11594	polymyxin	csabapal	csabapal|chryso-ccttccacat_cttgagtctt_4	369	FALSE	FALSE	TRUE	Functional	pan_11594
pan_11595	other	csabapal	csabapal|chryso-cgtgagatat_gtgctttcga_5	732	FALSE	FALSE	TRUE	Functional	pan_11595
pan_11596	other, tetracycline, fluoroquinolone	csabapal	csabapal|chryso-cgctaactta_tgggctatta_1	681	FALSE	FALSE	TRUE	Functional	pan_11596
pan_11597	fluoroquinolone, tetracycline	csabapal	csabapal|chryso-ccaatcatca_gtcactcatg_2	591	FALSE	FALSE	TRUE	Functional	pan_11597
pan_11598	beta_lactam	csabapal	csabapal|chryso-ccaactcata_tgcttattcg_4	231	FALSE	FALSE	TRUE	Functional	pan_11598
pan_11599	other	csabapal	csabapal|chryso-ccaggcgata_caacatttca_1	522	FALSE	FALSE	TRUE	Functional	pan_11599
pan_116	beta_lactam	resfinder	resfinder|blactx-m-41_1_dq023162	876	TRUE	FALSE	FALSE	ResFinder	pan_1122
pan_1160	beta_lactam	resfinder	resfinder|blaimp-22_2_dq361087	741	TRUE	FALSE	FALSE	ResFinder	pan_1160
pan_11600	other	csabapal	csabapal|chryso-ccacacaaac_tcaacagttg_2	1554	FALSE	FALSE	TRUE	Functional	pan_11600
pan_11601	fluoroquinolone, other, tetracycline	csabapal	csabapal|chryso-ctaccaatac_ccaacactgg_2	348	FALSE	FALSE	TRUE	Functional	pan_11601
pan_11602	fluoroquinolone, tetracycline, other	csabapal	csabapal|chryso-cttgagcttg_gctccagtga_2	204	FALSE	FALSE	TRUE	Functional	pan_11602
pan_11603	tetracycline, fluoroquinolone, other	csabapal	csabapal|chryso-cttcttatac_aataaccccc_1	276	FALSE	FALSE	TRUE	Functional	pan_11603
pan_11604	tetracycline, fluoroquinolone	csabapal	csabapal|chryso-gaaagctgag_aattacaatg_3	294	FALSE	FALSE	TRUE	Functional	pan_11604
pan_11605	tetracycline, fluoroquinolone, other	csabapal	csabapal|chryso-gaaaattgaa_tttcgctatt_7	537	FALSE	FALSE	TRUE	Functional	pan_11605
pan_11606	polymyxin	csabapal	csabapal|chryso-ctctgatctc_gtcgtaacat_1	1353	FALSE	FALSE	TRUE	Functional	pan_11606
pan_11607	tetracycline, other	csabapal	csabapal|chryso-ctcaccataa_gtataagtca_5	657	FALSE	FALSE	TRUE	Functional	pan_11607
pan_11608	other, tetracycline	csabapal	csabapal|chryso-ctgaaccaca_cttaaactac_1	480	FALSE	FALSE	TRUE	Functional	pan_11608
pan_11609	aminoglycoside	csabapal	csabapal|chryso-ctgaaatctg_ggaacggtct_4	252	FALSE	FALSE	TRUE	Functional	pan_11609
pan_1161	beta_lactam	resfinder	resfinder|blagob-10_1_ay647247	873	TRUE	FALSE	FALSE	ResFinder	pan_3732
pan_11610	tetracycline, beta_lactam, fluoroquinolone	csabapal	csabapal|chryso-atcgcgtagc_atctcggtcg_3	240	FALSE	FALSE	TRUE	Functional	pan_11610
pan_11611	polymyxin	csabapal	csabapal|chryso-atcaaaacat_gagatttacg_3	366	FALSE	FALSE	TRUE	Functional	pan_11611
pan_11612	beta_lactam	csabapal	csabapal|chryso-atgattggaa_cagttaattc_2	174	FALSE	FALSE	TRUE	Functional	pan_11612
pan_11613	polymyxin	csabapal	csabapal|chryso-atgagaacac_gtgcaacgta_1	177	FALSE	FALSE	TRUE	Functional	pan_11613
pan_11614	aminoglycoside	csabapal	csabapal|chryso-ataaaaccaa_cattggccgg_1	690	FALSE	FALSE	TRUE	Functional	pan_11614
pan_11615	beta_lactam, tetracycline	csabapal	csabapal|chryso-agttggtgtc_gtatttggtc_3	480	FALSE	FALSE	TRUE	Functional	pan_11615
pan_11616	polymyxin	csabapal	csabapal|chryso-atatgtatga_tttgacttag_1	1332	FALSE	FALSE	TRUE	Functional	pan_11616
pan_11617	polymyxin	csabapal	csabapal|chryso-ataaaagata_tccaaactcg_3	327	FALSE	FALSE	TRUE	Functional	pan_11617
pan_11618	tetracycline, other, fluoroquinolone	csabapal	csabapal|chryso-attccctatg_attgatcgaa_3	279	FALSE	FALSE	TRUE	Functional	pan_11618
pan_11619	fluoroquinolone, beta_lactam	csabapal	csabapal|chryso-catctatctt_cttcagcgtg_5	324	FALSE	FALSE	TRUE	Functional	pan_11619
pan_1162	beta_lactam	resfinder	resfinder|blagob-15_1_ay775547	879	TRUE	FALSE	FALSE	ResFinder	pan_4255
pan_11620	fluoroquinolone, beta_lactam	csabapal	csabapal|chryso-catctatctt_cttcagcgtg_2	279	FALSE	FALSE	TRUE	Functional	pan_11620
pan_11621	beta_lactam	csabapal	csabapal|chryso-ccaactcata_tgcttattcg_3	693	FALSE	FALSE	TRUE	Functional	pan_11621
pan_11622	beta_lactam	csabapal	csabapal|chryso-ccaaccagga_caacattcct_2	477	FALSE	FALSE	TRUE	Functional	pan_11622
pan_11623	polymyxin	csabapal	csabapal|chryso-atttataaaa_ttataaagct_2	399	FALSE	FALSE	TRUE	Functional	pan_11623
pan_11624	tetracycline	csabapal	csabapal|chryso-attgcgctcc_tacctcgagt_1	213	FALSE	FALSE	TRUE	Functional	pan_11624
pan_11625	fluoroquinolone, other	csabapal	csabapal|chryso-catacggatc_tcgtgatcct_5	198	FALSE	FALSE	TRUE	Functional	pan_11625
pan_11626	other	csabapal	csabapal|chryso-cacaacctaa_gagcgctcag_2	270	FALSE	FALSE	TRUE	Functional	pan_11626
pan_11627	phenicol	functional_amr	functional_amr|cat|ku545922.1|feces|chl	627	FALSE	TRUE	FALSE	Functional	pan_8830
pan_11628	beta_lactam	functional_amr	functional_amr|beta-lactamase|ku545883.1|feces|pen	1167	FALSE	TRUE	FALSE	Functional	pan_9322
pan_11629	aminoglycoside	functional_amr	functional_amr|16s-rrna-methyltransferase|ku546103.1|feces|gen	744	FALSE	TRUE	FALSE	Functional	pan_13702
pan_1163	beta_lactam	resfinder	resfinder|blahera-2_1_af398334	873	TRUE	FALSE	FALSE	ResFinder	pan_180
pan_11630	beta_lactam	functional_amr	functional_amr|beta-lactamase|ku545967.1|feces|amx	903	FALSE	TRUE	FALSE	Functional	pan_9530
pan_11631	aminoglycoside	functional_amr	functional_amr|bifunctional-aac/aph|ku545774.1|feces|gen	876	FALSE	TRUE	FALSE	Functional	pan_11631
pan_11632	phenicol	functional_amr	functional_amr|cat|ku545749.1|feces|chl	630	FALSE	TRUE	FALSE	Functional	pan_12545
pan_11633	aminoglycoside	functional_amr	functional_amr|16s-rrna-methyltransferase|ku545868.1|feces|gen	765	FALSE	TRUE	FALSE	Functional	pan_9633
pan_11634	phenicol	functional_amr	functional_amr|cat|ku545833.1|feces|chl	624	FALSE	TRUE	FALSE	Functional	pan_9370
pan_11635	phenicol	functional_amr	functional_amr|cat|ku546268.1|feces|chl	627	FALSE	TRUE	FALSE	Functional	pan_11635
pan_11636	phenicol	functional_amr	functional_amr|cat|ku546902.1|feces|chl	624	FALSE	TRUE	FALSE	Functional	pan_11636
pan_11637	phenicol	functional_amr	functional_amr|cat|ku546899.1|feces|chl	642	FALSE	TRUE	FALSE	Functional	pan_11637
pan_11638	beta_lactam	functional_amr	functional_amr|beta-lactamase|ku546997.1|feces|amx	903	FALSE	TRUE	FALSE	Functional	pan_9530
pan_11639	phenicol	functional_amr	functional_amr|cat|ku546959.1|feces|chl	627	FALSE	TRUE	FALSE	Functional	pan_8830
pan_1164	beta_lactam	resfinder	resfinder|blaind-9_1_gu186045	720	TRUE	FALSE	FALSE	ResFinder	pan_1164
pan_11640	phenicol	functional_amr	functional_amr|cat|ku546417.1|feces|chl	627	FALSE	TRUE	FALSE	Functional	pan_9388
pan_11641	phenicol	functional_amr	functional_amr|cat|ku546271.1|feces|chl	639	FALSE	TRUE	FALSE	Functional	pan_11641
pan_11642	beta_lactam	functional_amr	functional_amr|beta-lactamase|ku546850.1|feces|atm	909	FALSE	TRUE	FALSE	Functional	pan_10720
pan_11643	beta_lactam	functional_amr	functional_amr|beta-lactamase|ku546596.1|feces|pen	891	FALSE	TRUE	FALSE	Functional	pan_10720
pan_11644	beta_lactam	functional_amr	functional_amr|beta-lactamase|ku544757.1|sewage|pip	831	FALSE	TRUE	FALSE	Functional	pan_9365
pan_11645	beta_lactam	functional_amr	functional_amr|beta-lactamase|ku544751.1|sewage|pip	963	FALSE	TRUE	FALSE	Functional	pan_11645
pan_11646	aminoglycoside	functional_amr	functional_amr|bifunctional-aac/aph|ku544893.1|feces|gen	630	FALSE	TRUE	FALSE	Functional	pan_11646
pan_11647	beta_lactam	functional_amr	functional_amr|beta-lactamase|ku544768.1|sewage|pip	987	FALSE	TRUE	FALSE	Functional	pan_11647
pan_11648	beta_lactam	functional_amr	functional_amr|beta-lactamase|ku544425.1|sewage|pip	906	FALSE	TRUE	FALSE	Functional	pan_8806
pan_11649	beta_lactam	functional_amr	functional_amr|beta-lactamase|ku544375.1|sewage|tzp	906	FALSE	TRUE	FALSE	Functional	pan_8806
pan_1165	beta_lactam	resfinder	resfinder|blakpc-10_1_gq140348	882	TRUE	FALSE	FALSE	ResFinder	pan_103
pan_11650	beta_lactam	functional_amr	functional_amr|beta-lactamase|ku544572.1|sewage|fep	795	FALSE	TRUE	FALSE	Functional	pan_13468
pan_11651	tetracycline	functional_amr	functional_amr|tet-efflux|ku544458.1|sewage|tet	1188	FALSE	TRUE	FALSE	Functional	pan_432
pan_11652	beta_lactam	functional_amr	functional_amr|beta-lactamase|ku545040.1|feces|pen	1167	FALSE	TRUE	FALSE	Functional	pan_8885
pan_11653	beta_lactam	functional_amr	functional_amr|beta-lactamase|ku545480.1|feces|amx	861	FALSE	TRUE	FALSE	Functional	pan_1050
pan_11654	phenicol	functional_amr	functional_amr|cat|ku545453.1|feces|chl	627	FALSE	TRUE	FALSE	Functional	pan_11654
pan_11655	beta_lactam	functional_amr	functional_amr|beta-lactamase|ku545745.1|feces|amx	801	FALSE	TRUE	FALSE	Functional	pan_12735
pan_11656	tetracycline	functional_amr	functional_amr|tet-protection|ku545614.1|feces|tet	1920	FALSE	TRUE	FALSE	Functional	pan_1442
pan_11657	tetracycline	functional_amr	functional_amr|tet-protection|ku545262.1|feces|tgc	846	FALSE	TRUE	FALSE	Functional	pan_11657
pan_11658	tetracycline	functional_amr	functional_amr|tet-protection|ku545255.1|feces|tet	1920	FALSE	TRUE	FALSE	Functional	pan_4205
pan_11659	beta_lactam	functional_amr	functional_amr|beta-lactamase|ku545317.1|feces|amx	1134	FALSE	TRUE	FALSE	Functional	pan_12910
pan_1166	beta_lactam	resfinder	resfinder|blaimp-40_1_ab753457	741	TRUE	FALSE	FALSE	ResFinder	pan_3105
pan_11660	beta_lactam	functional_amr	functional_amr|beta-lactamase|ku545266.1|feces|amx	1167	FALSE	TRUE	FALSE	Functional	pan_9521
pan_11661	tetracycline	functional_amr	functional_amr|tet-efflux|ku548191.1|latrine|tet	1176	FALSE	TRUE	FALSE	Functional	pan_13688
pan_11662	aminoglycoside	functional_amr	functional_amr|16s-rrna-methyltransferase|ku548161.1|latrine|gen	744	FALSE	TRUE	FALSE	Functional	pan_13702
pan_11663	tetracycline	functional_amr	functional_amr|tet-efflux|ku548358.1|latrine|tet	1206	FALSE	TRUE	FALSE	Functional	pan_11663
pan_11664	tetracycline	functional_amr	functional_amr|tet-efflux|ku548194.1|latrine|tet	1008	FALSE	TRUE	FALSE	Functional	pan_11664
pan_11665	beta_lactam	functional_amr	functional_amr|beta-lactamase|ku548071.1|latrine|pip	828	FALSE	TRUE	FALSE	Functional	pan_532
pan_11666	beta_lactam	functional_amr	functional_amr|beta-lactamase|ku548021.1|latrine|ctx	912	FALSE	TRUE	FALSE	Functional	pan_11675
pan_11667	phenicol	functional_amr	functional_amr|phenicol-efflux|ku548155.1|latrine|chl	1260	FALSE	TRUE	FALSE	Functional	pan_1376
pan_11668	beta_lactam	functional_amr	functional_amr|beta-lactamase|ku548080.1|latrine|pip	1134	FALSE	TRUE	FALSE	Functional	pan_4425
pan_11669	tetracycline	functional_amr	functional_amr|tet-protection|ku548373.1|latrine|tet	1353	FALSE	TRUE	FALSE	Functional	pan_11669
pan_1167	beta_lactam	resfinder	resfinder|blaimp-27_1_jf894248	741	TRUE	FALSE	FALSE	ResFinder	pan_1167
pan_11670	beta_lactam	functional_amr	functional_amr|beta-lactamase|kc520484.1|active_layer_soil_from_the_arctic|pen	903	FALSE	TRUE	FALSE	Functional	pan_11670
pan_11671	beta_lactam	functional_amr	functional_amr|beta-lactamase|ku548922.1|feces|pen	1167	FALSE	TRUE	FALSE	Functional	pan_9322
pan_11672	glycopeptide	functional_amr	functional_amr|van-ligase|gq343092.1|human_fecal_matter|cyc	1065	FALSE	TRUE	FALSE	Functional	pan_9338
pan_11673	aminoglycoside	functional_amr	functional_amr|aph|ay566825.1|human_saliva|kan	774	FALSE	TRUE	FALSE	Functional	pan_11673
pan_11674	beta_lactam	functional_amr	functional_amr|beta-lactamase|ku548562.1|soil|pen	1146	FALSE	TRUE	FALSE	Functional	pan_3050
pan_11675	beta_lactam	functional_amr	functional_amr|beta-lactamase|ku548405.1|soil|atm	912	FALSE	TRUE	FALSE	Functional	pan_11675
pan_11676	beta_lactam	functional_amr	functional_amr|beta-lactamase|ku548878.1|feces|amx	1053	FALSE	TRUE	FALSE	Functional	pan_11676
pan_11677	aminoglycoside	functional_amr	functional_amr|aac|ku548684.1|soil|gen	849	FALSE	TRUE	FALSE	Functional	pan_11677
pan_11678	beta_lactam	functional_amr	functional_amr|beta-lactamase|ku547163.1|latrine|pen	990	FALSE	TRUE	FALSE	Functional	pan_9315
pan_11679	tetracycline	functional_amr	functional_amr|tet-efflux|ku547120.1|latrine|tet	690	FALSE	TRUE	FALSE	Functional	pan_11679
pan_1168	beta_lactam	resfinder	resfinder|blaimp-44_1_ab777501	738	TRUE	FALSE	FALSE	ResFinder	pan_2434
pan_11680	beta_lactam	functional_amr	functional_amr|beta-lactamase|ku547585.1|feces|amx	1143	FALSE	TRUE	FALSE	Functional	pan_13429
pan_11681	beta_lactam	functional_amr	functional_amr|beta-lactamase|ku547469.1|feces|pen	1167	FALSE	TRUE	FALSE	Functional	pan_12845
pan_11682	beta_lactam	functional_amr	functional_amr|beta-lactamase|ku547074.1|latrine|pen	939	FALSE	TRUE	FALSE	Functional	pan_9320
pan_11683	phenicol	functional_amr	functional_amr|cat|ku547059.1|latrine|chl	660	FALSE	TRUE	FALSE	Functional	pan_11683
pan_11684	tetracycline	functional_amr	functional_amr|tet-efflux|ku547117.1|latrine|tet	1215	FALSE	TRUE	FALSE	Functional	pan_1673
pan_11685	tetracycline	functional_amr	functional_amr|tet-efflux|ku547106.1|latrine|tet	1221	FALSE	TRUE	FALSE	Functional	pan_11685
pan_11686	beta_lactam	functional_amr	functional_amr|beta-lactamase|ku547594.1|feces|amx	891	FALSE	TRUE	FALSE	Functional	pan_11964
pan_11687	beta_lactam	functional_amr	functional_amr|beta-lactamase|ku547894.1|latrine|pen	939	FALSE	TRUE	FALSE	Functional	pan_9320
pan_11688	beta_lactam	functional_amr	functional_amr|beta-lactamase|ku547860.1|latrine|amx	1167	FALSE	TRUE	FALSE	Functional	pan_8885
pan_11689	phenicol	functional_amr	functional_amr|cat|ku547990.1|latrine|chl	633	FALSE	TRUE	FALSE	Functional	pan_5747
pan_1169	beta_lactam	resfinder	resfinder|blaimp-5_1_af290912	741	TRUE	FALSE	FALSE	ResFinder	pan_3973
pan_11690	tetracycline	functional_amr	functional_amr|tet-protection|ku547935.1|latrine|tet	1920	FALSE	TRUE	FALSE	Functional	pan_13734
pan_11691	aminoglycoside	functional_amr	functional_amr|16s-rrna-methyltransferase|ku547692.1|feces|gen	792	FALSE	TRUE	FALSE	Functional	pan_11691
pan_11692	beta_lactam	functional_amr	functional_amr|beta-lactamase|ku547595.1|feces|amx	891	FALSE	TRUE	FALSE	Functional	pan_11692
pan_11693	beta_lactam	functional_amr	functional_amr|beta-lactamase|ku547720.1|latrine|amx	882	FALSE	TRUE	FALSE	Functional	pan_11693
pan_11694	tetracycline	functional_amr	functional_amr|tet-protection|ku547706.1|feces|tet	603	FALSE	TRUE	FALSE	Functional	pan_11694
pan_11695	glycopeptide	functional_amr	functional_amr|van-ligase|kf629479.1|pediatric_fecal_sample|cyc	1062	FALSE	TRUE	FALSE	Functional	pan_9551
pan_11696	glycopeptide	functional_amr	functional_amr|van-ligase|kf629470.1|pediatric_fecal_sample|cyc	1035	FALSE	TRUE	FALSE	Functional	pan_11696
pan_11697	folate_pathway_antagonist	functional_amr	functional_amr|dfr|kf629536.1|pediatric_fecal_sample|tmp	495	FALSE	TRUE	FALSE	Functional	pan_11064
pan_11698	folate_pathway_antagonist	functional_amr	functional_amr|dfr|kf629496.1|pediatric_fecal_sample|sxt	492	FALSE	TRUE	FALSE	Functional	pan_11760
pan_11699	glycopeptide	functional_amr	functional_amr|van-ligase|kf629416.1|pediatric_fecal_sample|cyc	639	FALSE	TRUE	FALSE	Functional	pan_11699
pan_117	beta_lactam	resfinder	resfinder|blactx-m-51_1_dq211987	876	TRUE	FALSE	FALSE	ResFinder	pan_29
pan_1170	beta_lactam	resfinder	resfinder|blatem-149_1_dq369751	861	TRUE	FALSE	FALSE	ResFinder	pan_21
pan_11700	glycopeptide	functional_amr	functional_amr|van-ligase|kf629411.1|pediatric_fecal_sample|cyc	1062	FALSE	TRUE	FALSE	Functional	pan_11700
pan_11701	glycopeptide	functional_amr	functional_amr|van-ligase|kf629455.1|pediatric_fecal_sample|cyc	966	FALSE	TRUE	FALSE	Functional	pan_9652
pan_11702	glycopeptide	functional_amr	functional_amr|van-ligase|kf629421.1|pediatric_fecal_sample|cyc	1329	FALSE	TRUE	FALSE	Functional	pan_13337
pan_11703	folate_pathway_antagonist	functional_amr	functional_amr|dfr|kf629558.1|pediatric_fecal_sample|sxt	486	FALSE	TRUE	FALSE	Functional	pan_13793
pan_11704	folate_pathway_antagonist	functional_amr	functional_amr|dfr|kf629666.1|pediatric_fecal_sample|tmp	519	FALSE	TRUE	FALSE	Functional	pan_10459
pan_11705	glycopeptide	functional_amr	functional_amr|van-ligase|kf629663.1|pediatric_fecal_sample|cyc	930	FALSE	TRUE	FALSE	Functional	pan_11705
pan_11706	beta_lactam	functional_amr	functional_amr|beta-lactamase|kf629687.1|pediatric_fecal_sample|ctx	891	FALSE	TRUE	FALSE	Functional	pan_10720
pan_11707	glycopeptide	functional_amr	functional_amr|van-ligase|kf629677.1|pediatric_fecal_sample|cyc	783	FALSE	TRUE	FALSE	Functional	pan_11707
pan_11708	folate_pathway_antagonist	functional_amr	functional_amr|dfr|kf629632.1|pediatric_fecal_sample|tmp	492	FALSE	TRUE	FALSE	Functional	pan_9677
pan_11709	folate_pathway_antagonist	functional_amr	functional_amr|dfr|kf629602.1|pediatric_fecal_sample|tmp	504	FALSE	TRUE	FALSE	Functional	pan_8696
pan_1171	beta_lactam	resfinder	resfinder|blafona-4_1_aj251242	888	TRUE	FALSE	FALSE	ResFinder	pan_1171
pan_11710	glycopeptide	functional_amr	functional_amr|van-ligase|kf629643.1|pediatric_fecal_sample|cyc	1137	FALSE	TRUE	FALSE	Functional	pan_11710
pan_11711	folate_pathway_antagonist	functional_amr	functional_amr|dfr|kf629642.1|pediatric_fecal_sample|tmp	492	FALSE	TRUE	FALSE	Functional	pan_11711
pan_11712	glycopeptide	functional_amr	functional_amr|van-ligase|kf629245.1|pediatric_fecal_sample|cyc	975	FALSE	TRUE	FALSE	Functional	pan_13574
pan_11713	aminoglycoside	functional_amr	functional_amr|bifunctional-aac/aph|kf629244.1|pediatric_fecal_sample|gen	888	FALSE	TRUE	FALSE	Functional	pan_11713
pan_11714	glycopeptide	functional_amr	functional_amr|van-ligase|kf629263.1|pediatric_fecal_sample|cyc	912	FALSE	TRUE	FALSE	Functional	pan_10192
pan_11715	glycopeptide	functional_amr	functional_amr|van-ligase|kf629246.1|pediatric_fecal_sample|cyc	762	FALSE	TRUE	FALSE	Functional	pan_11715
pan_11716	glycopeptide	functional_amr	functional_amr|van-ligase|kf629201.1|pediatric_fecal_sample|cyc	1047	FALSE	TRUE	FALSE	Functional	pan_11012
pan_11717	glycopeptide	functional_amr	functional_amr|van-ligase|kf629178.1|pediatric_fecal_sample|cyc	1314	FALSE	TRUE	FALSE	Functional	pan_11717
pan_11718	folate_pathway_antagonist	functional_amr	functional_amr|dfr|kf629219.1|pediatric_fecal_sample|tmp	480	FALSE	TRUE	FALSE	Functional	pan_11718
pan_11719	glycopeptide	functional_amr	functional_amr|van-ligase|kf629216.1|pediatric_fecal_sample|cyc	1065	FALSE	TRUE	FALSE	Functional	pan_11719
pan_1172	beta_lactam	resfinder	resfinder|blafona-5_1_aj251243	888	TRUE	FALSE	FALSE	ResFinder	pan_1172
pan_11720	folate_pathway_antagonist	functional_amr	functional_amr|dfr|kf629291.1|pediatric_fecal_sample|tmp	573	FALSE	TRUE	FALSE	Functional	pan_11720
pan_11721	folate_pathway_antagonist	functional_amr	functional_amr|dfr|kf629351.1|pediatric_fecal_sample|tmp	516	FALSE	TRUE	FALSE	Functional	pan_10441
pan_11722	folate_pathway_antagonist	functional_amr	functional_amr|dfr|kf629347.1|pediatric_fecal_sample|tmp	489	FALSE	TRUE	FALSE	Functional	pan_11722
pan_11723	glycopeptide	functional_amr	functional_amr|van-ligase|kf629396.1|pediatric_fecal_sample|cyc	1038	FALSE	TRUE	FALSE	Functional	pan_9658
pan_11724	glycopeptide	functional_amr	functional_amr|van-ligase|kf629353.1|pediatric_fecal_sample|cyc	1047	FALSE	TRUE	FALSE	Functional	pan_11724
pan_11725	glycopeptide	functional_amr	functional_amr|van-ligase|kf629322.1|pediatric_fecal_sample|cyc	1053	FALSE	TRUE	FALSE	Functional	pan_12718
pan_11726	glycopeptide	functional_amr	functional_amr|van-ligase|kf629298.1|pediatric_fecal_sample|cyc	924	FALSE	TRUE	FALSE	Functional	pan_10258
pan_11727	glycopeptide	functional_amr	functional_amr|van-ligase|kf629342.1|pediatric_fecal_sample|cyc	1044	FALSE	TRUE	FALSE	Functional	pan_11727
pan_11728	folate_pathway_antagonist	functional_amr	functional_amr|dfr|kf629336.1|pediatric_fecal_sample|tmp	489	FALSE	TRUE	FALSE	Functional	pan_10186
pan_11729	folate_pathway_antagonist	functional_amr	functional_amr|dfr|kt387201.1|wastewater_treatment_plant|tmp	510	FALSE	TRUE	FALSE	Functional	pan_11729
pan_1173	beta_lactam	resfinder	resfinder|blactx-m-92_1_gu127598	876	TRUE	FALSE	FALSE	ResFinder	pan_12473
pan_11730	aminoglycoside	functional_amr	functional_amr|adt|kt387141.1|wastewater_treatment_plant|spt	807	FALSE	TRUE	FALSE	Functional	pan_11730
pan_11731	tetracycline	functional_amr	functional_amr|tet-protection|ku543829.1|feces|tet	1920	FALSE	TRUE	FALSE	Functional	pan_11731
pan_11732	folate_pathway_antagonist	functional_amr	functional_amr|dfr|kt387205.1|wastewater_treatment_plant|tmp	525	FALSE	TRUE	FALSE	Functional	pan_11732
pan_11733	beta_lactam	functional_amr	functional_amr|beta-lactamase|kf630193.1|pediatric_fecal_sample|pen	1167	FALSE	TRUE	FALSE	Functional	pan_9521
pan_11734	glycopeptide	functional_amr	functional_amr|van-ligase|kf630181.1|pediatric_fecal_sample|cyc	1032	FALSE	TRUE	FALSE	Functional	pan_11734
pan_11735	glycopeptide	functional_amr	functional_amr|van-ligase|kf630342.1|pediatric_fecal_sample|cyc	966	FALSE	TRUE	FALSE	Functional	pan_10456
pan_11736	glycopeptide	functional_amr	functional_amr|van-ligase|kf630341.1|pediatric_fecal_sample|cyc	855	FALSE	TRUE	FALSE	Functional	pan_11736
pan_11737	beta_lactam	functional_amr	functional_amr|beta-lactamase|ku543952.1|sewage|amx	783	FALSE	TRUE	FALSE	Functional	pan_11737
pan_11738	aminoglycoside	functional_amr	functional_amr|bifunctional-aac/aph|ku544331.1|sewage|gen	888	FALSE	TRUE	FALSE	Functional	pan_11713
pan_11739	beta_lactam	functional_amr	functional_amr|beta-lactamase|ku544208.1|sewage|fox	1173	FALSE	TRUE	FALSE	Functional	pan_11739
pan_1174	phenicol	resfinder	resfinder|catq_1_m55620	660	TRUE	FALSE	FALSE	ResFinder	pan_1174
pan_11740	beta_lactam	functional_amr	functional_amr|beta-lactamase|ku544367.1|sewage|tzp	906	FALSE	TRUE	FALSE	Functional	pan_8806
pan_11741	beta_lactam	functional_amr	functional_amr|beta-lactamase|ku544353.1|sewage|pen	801	FALSE	TRUE	FALSE	Functional	pan_1617
pan_11742	beta_lactam	functional_amr	functional_amr|beta-lactamase|ku543977.1|sewage|amx	906	FALSE	TRUE	FALSE	Functional	pan_8806
pan_11743	beta_lactam	functional_amr	functional_amr|beta-lactamase|ku543958.1|sewage|amx	825	FALSE	TRUE	FALSE	Functional	pan_11743
pan_11744	beta_lactam	functional_amr	functional_amr|beta-lactamase|ku544200.1|sewage|fox	816	FALSE	TRUE	FALSE	Functional	pan_11744
pan_11745	beta_lactam	functional_amr	functional_amr|beta-lactamase|ku544162.1|sewage|ctx	864	FALSE	TRUE	FALSE	Functional	pan_120
pan_11746	glycopeptide	functional_amr	functional_amr|van-ligase|kf629826.1|pediatric_fecal_sample|cyc	981	FALSE	TRUE	FALSE	Functional	pan_7369
pan_11747	beta_lactam	functional_amr	functional_amr|beta-lactamase|kf629805.1|pediatric_fecal_sample|pen	891	FALSE	TRUE	FALSE	Functional	pan_11964
pan_11748	folate_pathway_antagonist	functional_amr	functional_amr|dfr|kf629878.1|pediatric_fecal_sample|tmp	504	FALSE	TRUE	FALSE	Functional	pan_11748
pan_11749	glycopeptide	functional_amr	functional_amr|van-ligase|kf629836.1|pediatric_fecal_sample|cyc	1050	FALSE	TRUE	FALSE	Functional	pan_13371
pan_1175	beta_lactam	resfinder	resfinder|blafona-3_1_aj251241	888	TRUE	FALSE	FALSE	ResFinder	pan_1175
pan_11750	folate_pathway_antagonist	functional_amr	functional_amr|dfr|kf629721.1|pediatric_fecal_sample|tmp	525	FALSE	TRUE	FALSE	Functional	pan_13323
pan_11751	folate_pathway_antagonist	functional_amr	functional_amr|dfr|kf629715.1|pediatric_fecal_sample|sxt	495	FALSE	TRUE	FALSE	Functional	pan_11751
pan_11752	folate_pathway_antagonist	functional_amr	functional_amr|dfr|kf629783.1|pediatric_fecal_sample|sxt	489	FALSE	TRUE	FALSE	Functional	pan_12982
pan_11753	glycopeptide	functional_amr	functional_amr|van-ligase|kf629726.1|pediatric_fecal_sample|cyc	933	FALSE	TRUE	FALSE	Functional	pan_11753
pan_11754	folate_pathway_antagonist	functional_amr	functional_amr|dfr|kf629890.1|pediatric_fecal_sample|tmp	525	FALSE	TRUE	FALSE	Functional	pan_13347
pan_11755	glycopeptide	functional_amr	functional_amr|van-ligase|kf629995.1|pediatric_fecal_sample|cyc	1056	FALSE	TRUE	FALSE	Functional	pan_12719
pan_11756	glycopeptide	functional_amr	functional_amr|van-ligase|kf629980.1|pediatric_fecal_sample|cyc	1116	FALSE	TRUE	FALSE	Functional	pan_9616
pan_11757	glycopeptide	functional_amr	functional_amr|van-ligase|kf630104.1|pediatric_fecal_sample|cyc	933	FALSE	TRUE	FALSE	Functional	pan_11757
pan_11758	glycopeptide	functional_amr	functional_amr|van-ligase|kf630005.1|pediatric_fecal_sample|cyc	807	FALSE	TRUE	FALSE	Functional	pan_11758
pan_11759	glycopeptide	functional_amr	functional_amr|van-ligase|kf629902.1|pediatric_fecal_sample|cyc	1095	FALSE	TRUE	FALSE	Functional	pan_11759
pan_1176	lincosamide	resfinder	resfinder|lnu(a)_1_m14039	486	TRUE	FALSE	FALSE	ResFinder	pan_5549
pan_11760	folate_pathway_antagonist	functional_amr	functional_amr|dfr|kf629897.1|pediatric_fecal_sample|tmp	492	FALSE	TRUE	FALSE	Functional	pan_11760
pan_11761	tetracycline	functional_amr	functional_amr|tet-protection|kf629951.1|pediatric_fecal_sample|tet	1920	FALSE	TRUE	FALSE	Functional	pan_1442
pan_11762	glycopeptide	functional_amr	functional_amr|van-ligase|kf629950.1|pediatric_fecal_sample|cyc	849	FALSE	TRUE	FALSE	Functional	pan_11762
pan_1177	lincosamide, pleuromutilin, streptogramin_a	resfinder	resfinder|lsa(c)_1_hm990671	1479	TRUE	FALSE	FALSE	ResFinder	pan_1177
pan_1178	beta_lactam	resfinder	resfinder|blatem-112_1_ay589493	861	TRUE	FALSE	FALSE	ResFinder	pan_21
pan_1179	lincosamide, macrolide, streptogramin_b	resfinder	resfinder|erm(r)_1_m11276	1023	TRUE	FALSE	FALSE	ResFinder	pan_1179
pan_118	beta_lactam	resfinder	resfinder|bladha-6_1_hq322612	1140	TRUE	FALSE	FALSE	ResFinder	pan_591
pan_1180	beta_lactam	resfinder	resfinder|blafri-4_1_ng_055267	885	TRUE	FALSE	FALSE	ResFinder	pan_1180
pan_1181	beta_lactam	resfinder	resfinder|blatem-146_1_dq105529	861	TRUE	FALSE	FALSE	ResFinder	pan_21
pan_1182	beta_lactam	resfinder	resfinder|blactx-m-86_1_fj214369	876	TRUE	FALSE	FALSE	ResFinder	pan_29
pan_1183	aminoglycoside	resfinder	resfinder|aac(6')-30-aac(6')-ib'_1_aj584652	987	TRUE	FALSE	FALSE	ResFinder	pan_1183
pan_11835	aminoglycoside	functional_amr	functional_amr|adt|jn625762.1|chicken_microbiota|spt	669	FALSE	TRUE	FALSE	Functional	pan_11835
pan_11836	folate_pathway_antagonist	functional_amr	functional_amr|dpr|mk159021.1|soil|stx	816	FALSE	TRUE	FALSE	Functional	pan_11836
pan_1184	beta_lactam	resfinder	resfinder|blactx-m-68_1_eu177100	876	TRUE	FALSE	FALSE	ResFinder	pan_9099
pan_11848	aminoglycoside	functional_amr	functional_amr|aac|fn640468.1|loamy_soil_collected_from_the_zaidin|gen	675	FALSE	TRUE	FALSE	Functional	pan_11848
pan_11849	beta_lactam	functional_amr	functional_amr|beta-lactamase|gq343154.1|human_fecal_matter|pen	891	FALSE	TRUE	FALSE	Functional	pan_10720
pan_1185	aminoglycoside	resfinder	resfinder|aac(3)-viia_1_m22999	867	TRUE	FALSE	FALSE	ResFinder	pan_1185
pan_11850	folate_pathway_antagonist	functional_amr	functional_amr|dfr|ku577934.1|acuatic_sponge|tmp	486	FALSE	TRUE	FALSE	Functional	pan_11850
pan_11851	beta_lactam	functional_amr	functional_amr|beta-lactamase|km113772.1|soil|cef	843	FALSE	TRUE	FALSE	Functional	pan_11851
pan_11852	glycopeptide	functional_amr	functional_amr|van-ligase|gq343113.1|human_fecal_matter|cyc	1026	FALSE	TRUE	FALSE	Functional	pan_11852
pan_11853	glycopeptide	functional_amr	functional_amr|van-ligase|gq343103.1|human_fecal_matter|cyc	975	FALSE	TRUE	FALSE	Functional	pan_11853
pan_11854	beta_lactam	functional_amr	functional_amr|beta-lactamase|gq343153.1|human_fecal_matter|pen	921	FALSE	TRUE	FALSE	Functional	pan_11854
pan_11855	glycopeptide	functional_amr	functional_amr|van-ligase|gq343114.1|human_fecal_matter|cyc	999	FALSE	TRUE	FALSE	Functional	pan_9348
pan_11856	tetracycline	functional_amr	functional_amr|tet-efflux|ky697289.1|yunnan_forest_soil|tet	1206	FALSE	TRUE	FALSE	Functional	pan_11856
pan_11857	phenicol	functional_amr	functional_amr|cat|kj512932.1|manure|chl	621	FALSE	TRUE	FALSE	Functional	pan_11857
pan_11858	phenicol	functional_amr	functional_amr|cat|kj512925.1|manure|chl	621	FALSE	TRUE	FALSE	Functional	pan_11858
pan_11859	aminoglycoside	functional_amr	functional_amr|aph|kj512980.1|manure|kan	816	FALSE	TRUE	FALSE	Functional	pan_3410
pan_1186	beta_lactam	resfinder	resfinder|blatem-156_1_am941159	861	TRUE	FALSE	FALSE	ResFinder	pan_21
pan_11860	aminoglycoside	functional_amr	functional_amr|aac|kj512968.1|manure|kan	456	FALSE	TRUE	FALSE	Functional	pan_11860
pan_11861	beta_lactam	functional_amr	functional_amr|beta-lactamase|mw234455.1|duck_wastes|fox	915	FALSE	TRUE	FALSE	Functional	pan_11861
pan_11862	tetracycline	functional_amr	functional_amr|tet-efflux|ky697290.1|yunnan_forest_soil|tet	1206	FALSE	TRUE	FALSE	Functional	pan_11862
pan_11863	phenicol	functional_amr	functional_amr|cat|kj512922.1|manure|chl	627	FALSE	TRUE	FALSE	Functional	pan_11863
pan_11864	phenicol	functional_amr	functional_amr|cat|kj512916.1|manure|chl	636	FALSE	TRUE	FALSE	Functional	pan_11864
pan_1187	beta_lactam	resfinder	resfinder|blactx-m-36_1_ab177384	876	TRUE	FALSE	FALSE	ResFinder	pan_408
pan_1188	beta_lactam	resfinder	resfinder|blactx-m-52_1_dq223685	876	TRUE	FALSE	FALSE	ResFinder	pan_408
pan_1189	polymyxin	resfinder	resfinder|mcr-1.5_1_ky283125	1626	TRUE	FALSE	FALSE	ResFinder	pan_188
pan_11899	folate_pathway_antagonist	functional_amr	functional_amr|dfr|kf627038.1|pediatric_fecal_sample|tmp	507	FALSE	TRUE	FALSE	Functional	pan_11899
pan_119	beta_lactam	resfinder	resfinder|blages-4_1_ab116723	864	TRUE	FALSE	FALSE	ResFinder	pan_120
pan_1190	beta_lactam	resfinder	resfinder|blaoxa-102_1_nz_lwgp01000001	822	TRUE	FALSE	FALSE	ResFinder	pan_12581
pan_11900	other	csabapal	csabapal|david-gaagaagaag_gtcttatcac_3	930	FALSE	FALSE	TRUE	Functional	pan_11900
pan_11901	beta_lactam	csabapal	csabapal|david-ctggttaaga_ggccggttcc_3	270	FALSE	FALSE	TRUE	Functional	pan_11901
pan_11902	polymyxin	csabapal	csabapal|david-gcgtcggtca_aacttccgtt_5	261	FALSE	FALSE	TRUE	Functional	pan_11902
pan_11903	other	csabapal	csabapal|david-gcagctaaaa_agtctgtcat_2	504	FALSE	FALSE	TRUE	Functional	pan_11903
pan_11904	polymyxin, other	csabapal	csabapal|david-ccactatact_gttttatagg_2	969	FALSE	FALSE	TRUE	Functional	pan_11904
pan_11905	other	csabapal	csabapal|david-cagcactaaa_acaaaacggt_3	630	FALSE	FALSE	TRUE	Functional	pan_11905
pan_11906	polymyxin, other	csabapal	csabapal|david-ctaactaaca_tgctcctcat_1	747	FALSE	FALSE	TRUE	Functional	pan_11906
pan_11907	beta_lactam	csabapal	csabapal|david-cgggtgcgct_gttatagttt_1	570	FALSE	FALSE	TRUE	Functional	pan_11907
pan_11908	polymyxin	csabapal	csabapal|david-gcgtcggtca_aacttccgtt_6	237	FALSE	FALSE	TRUE	Functional	pan_11908
pan_11909	beta_lactam	functional_amr	functional_amr|beta-lactamase|mk935730.1|human_feces|pip	1146	FALSE	TRUE	FALSE	Functional	pan_1567
pan_1191	aminoglycoside	resfinder	resfinder|aph(3')-iv_1_x03364	789	TRUE	FALSE	FALSE	ResFinder	pan_1191
pan_11910	polymyxin, other	csabapal	csabapal|david-ttaaatcccg_actgatctct_2	900	FALSE	FALSE	TRUE	Functional	pan_11910
pan_11911	beta_lactam	functional_amr	functional_amr|beta-lactamase|mk935749.1|gorilla_feces|amx	1167	FALSE	TRUE	FALSE	Functional	pan_9521
pan_11912	beta_lactam	functional_amr	functional_amr|beta-lactamase|mk935736.1|human_feces|atm	1167	FALSE	TRUE	FALSE	Functional	pan_9521
pan_11913	beta_lactam	csabapal	csabapal|david-ggcagctcct_tcattcttta_1	552	FALSE	FALSE	TRUE	Functional	pan_11913
pan_11914	other	csabapal	csabapal|david-ggcaactgga_cggggaggaa_2	672	FALSE	FALSE	TRUE	Functional	pan_11914
pan_11915	other	csabapal	csabapal|david-gtatgagaga_tctctgttgt_4	588	FALSE	FALSE	TRUE	Functional	pan_11915
pan_11916	beta_lactam	csabapal	csabapal|david-gggccaaggg_aggccccccg_2	366	FALSE	FALSE	TRUE	Functional	pan_11310
pan_11917	aminoglycoside	csabapal	csabapal|chryso-tgcacccaac_cctattaggt_1	771	FALSE	FALSE	TRUE	Functional	pan_11917
pan_11918	polymyxin	csabapal	csabapal|chryso-tgatcgcccg_ctcccatcgg_4	381	FALSE	FALSE	TRUE	Functional	pan_11918
pan_11919	aminoglycoside	csabapal	csabapal|chryso-ttcaccctat_agactgagag_4	471	FALSE	FALSE	TRUE	Functional	pan_11919
pan_1192	aminoglycoside	resfinder	resfinder|aac(6')-ik_1_l29510	438	TRUE	FALSE	FALSE	ResFinder	pan_1192
pan_11920	aminoglycoside	csabapal	csabapal|chryso-tgcacccaac_cctattaggt_2	273	FALSE	FALSE	TRUE	Functional	pan_11920
pan_11921	beta_lactam	csabapal	csabapal|chryso-tcaatggaat_ttaaggcccg_2	351	FALSE	FALSE	TRUE	Functional	pan_11921
pan_11922	beta_lactam	csabapal	csabapal|chryso-tattccccat_aaaaatatcc_2	198	FALSE	FALSE	TRUE	Functional	pan_11922
pan_11923	polymyxin	csabapal	csabapal|chryso-tgatcgcccg_ctcccatcgg_2	507	FALSE	FALSE	TRUE	Functional	pan_11923
pan_11924	polymyxin	csabapal	csabapal|chryso-tgaaccccta_tcaacgtaaa_1	657	FALSE	FALSE	TRUE	Functional	pan_11924
pan_11925	beta_lactam	csabapal	csabapal|david-aagacatgta_aaatttgtgc_1	630	FALSE	FALSE	TRUE	Functional	pan_11925
pan_11926	beta_lactam	csabapal	csabapal|david-agcgaccgag_cttcacgggc_3	672	FALSE	FALSE	TRUE	Functional	pan_11926
pan_11927	fluoroquinolone	csabapal	csabapal|david-agcaatcacc_ttctttcagt_2	276	FALSE	FALSE	TRUE	Functional	pan_11927
pan_11928	polymyxin	csabapal	csabapal|david-attgatggtg_acaagtgtcc_2	210	FALSE	FALSE	TRUE	Functional	pan_11928
pan_11929	polymyxin	csabapal	csabapal|david-aggtgctaac_tcaacatcgc_2	111	FALSE	FALSE	TRUE	Functional	pan_11929
pan_1193	aminoglycoside	resfinder	resfinder|aac(6')-is_1_af031327	441	TRUE	FALSE	FALSE	ResFinder	pan_6295
pan_11930	polymyxin	csabapal	csabapal|david-acagggaaag_cgataacttt_2	531	FALSE	FALSE	TRUE	Functional	pan_11930
pan_11931	beta_lactam	csabapal	csabapal|david-aatgaccgga_cccaagcgtt_1	279	FALSE	FALSE	TRUE	Functional	pan_11931
pan_11932	polymyxin	csabapal	csabapal|david-acgtttctgg_tgactgacat_1	525	FALSE	FALSE	TRUE	Functional	pan_11932
pan_11933	beta_lactam	csabapal	csabapal|david-accgtaatgc_tctaattggt_2	210	FALSE	FALSE	TRUE	Functional	pan_11933
pan_11934	folate_pathway_antagonist	functional_amr	functional_amr|dfr|kj691913.1|grassland_soil|sxt	501	FALSE	TRUE	FALSE	Functional	pan_11934
pan_11935	beta_lactam	functional_amr	functional_amr|beta-lactamase|kj691895.1|grassland_soil|atm	798	FALSE	TRUE	FALSE	Functional	pan_11935
pan_11936	folate_pathway_antagonist	functional_amr	functional_amr|dfr|kj691931.1|grassland_soil|tmp	483	FALSE	TRUE	FALSE	Functional	pan_11936
pan_11937	aminoglycoside	functional_amr	functional_amr|16s-rrna-methyltransferase|kj691920.1|grassland_soil|gen	855	FALSE	TRUE	FALSE	Functional	pan_11937
pan_11938	beta_lactam	functional_amr	functional_amr|beta-lactamase|kj910971.1|feces|caz	1776	FALSE	TRUE	FALSE	Functional	pan_11938
pan_11939	beta_lactam	functional_amr	functional_amr|beta-lactamase|kj910962.1|feces|tzp	1749	FALSE	TRUE	FALSE	Functional	pan_11939
pan_1194	aminoglycoside	resfinder	resfinder|aada3_1_af047479	792	TRUE	FALSE	FALSE	ResFinder	pan_6402
pan_11940	tetracycline	functional_amr	functional_amr|tet-protection|ky686299.1|cabrales_cheese|tet	1941	FALSE	TRUE	FALSE	Functional	pan_5831
pan_11941	beta_lactam	functional_amr	functional_amr|beta-lactamase|gq244496.1|soil|caz	801	FALSE	TRUE	FALSE	Functional	pan_11941
pan_11942	beta_lactam	functional_amr	functional_amr|beta-lactamase|kj691965.1|grassland_soil|atm	807	FALSE	TRUE	FALSE	Functional	pan_10291
pan_11943	beta_lactam	functional_amr	functional_amr|beta-lactamase|kj692079.1|grassland_soil|caz	906	FALSE	TRUE	FALSE	Functional	pan_11943
pan_11944	folate_pathway_antagonist	functional_amr	functional_amr|dfr|kj692073.1|grassland_soil|tmp	492	FALSE	TRUE	FALSE	Functional	pan_11944
pan_11945	folate_pathway_antagonist	functional_amr	functional_amr|dfr|kj692170.1|grassland_soil|tmp	519	FALSE	TRUE	FALSE	Functional	pan_11945
pan_11946	tetracycline	functional_amr	functional_amr|tet-protection|kj692127.1|grassland_soil|tet	1968	FALSE	TRUE	FALSE	Functional	pan_11946
pan_11947	folate_pathway_antagonist	functional_amr	functional_amr|dfr|kj692033.1|grassland_soil|sxt	495	FALSE	TRUE	FALSE	Functional	pan_11947
pan_11948	beta_lactam	functional_amr	functional_amr|beta-lactamase|kj691966.1|grassland_soil|atm	816	FALSE	TRUE	FALSE	Functional	pan_10380
pan_11949	folate_pathway_antagonist	functional_amr	functional_amr|dfr|kj692061.1|grassland_soil|tmp	540	FALSE	TRUE	FALSE	Functional	pan_11949
pan_1195	beta_lactam	resfinder	resfinder|blaimp-12_1_aj420864	741	TRUE	FALSE	FALSE	ResFinder	pan_1544
pan_11950	aminoglycoside	functional_amr	functional_amr|16s-rrna-methyltransferase|kj692040.1|grassland_soil|gen	819	FALSE	TRUE	FALSE	Functional	pan_11950
pan_11951	beta_lactam	functional_amr	functional_amr|beta-lactamase|mk935829.1|human_feces|amx	999	FALSE	TRUE	FALSE	Functional	pan_7620
pan_11952	beta_lactam	functional_amr	functional_amr|beta-lactamase|mk935821.1|human_feces|atm	906	FALSE	TRUE	FALSE	Functional	pan_10723
pan_11953	aminoglycoside	functional_amr	functional_amr|16s-rrna-methyltransferase|mk935853.1|pan_troglodytes_feces|gen	753	FALSE	TRUE	FALSE	Functional	pan_11953
pan_11954	phenicol	functional_amr	functional_amr|cat|mk935834.1|human_feces|chl	669	FALSE	TRUE	FALSE	Functional	pan_11954
pan_11955	beta_lactam	functional_amr	functional_amr|beta-lactamase|mk935790.1|human_feces|atm	891	FALSE	TRUE	FALSE	Functional	pan_11692
pan_11956	beta_lactam	functional_amr	functional_amr|beta-lactamase|mk935760.1|human_feces|pen	1146	FALSE	TRUE	FALSE	Functional	pan_1336
pan_11957	beta_lactam	functional_amr	functional_amr|beta-lactamase|mk935793.1|human_feces|atm	891	FALSE	TRUE	FALSE	Functional	pan_10720
pan_11958	beta_lactam	functional_amr	functional_amr|beta-lactamase|mk935791.1|human_feces|pen	891	FALSE	TRUE	FALSE	Functional	pan_10720
pan_11959	aminoglycoside	functional_amr	functional_amr|16s-rrna-methyltransferase|mk935862.1|gorilla_feces|gen	753	FALSE	TRUE	FALSE	Functional	pan_11959
pan_1196	beta_lactam	resfinder	resfinder|blaimp-3_1_ab010417	741	TRUE	FALSE	FALSE	ResFinder	pan_3105
pan_11960	tetracycline	functional_amr	functional_amr|tet-protection|mk936032.1|pan_troglodytes_feces|tet	1926	FALSE	TRUE	FALSE	Functional	pan_9651
pan_11961	tetracycline	functional_amr	functional_amr|tet-protection|mk936024.1|human_feces|tet	1920	FALSE	TRUE	FALSE	Functional	pan_1442
pan_11962	tetracycline	functional_amr	functional_amr|tet-protection|mk936034.1|human_feces|tet	1926	FALSE	TRUE	FALSE	Functional	pan_11962
pan_11963	tetracycline	functional_amr	functional_amr|tet-protection|mk936033.1|human_feces|tet	1926	FALSE	TRUE	FALSE	Functional	pan_9651
pan_11964	beta_lactam	functional_amr	functional_amr|beta-lactamase|mk935929.1|human_feces|atm	891	FALSE	TRUE	FALSE	Functional	pan_11964
pan_11965	beta_lactam	functional_amr	functional_amr|beta-lactamase|mk935928.1|gorilla_feces|pen	861	FALSE	TRUE	FALSE	Functional	pan_11965
pan_11966	tetracycline	functional_amr	functional_amr|tet-protection|mk936020.1|human_feces|tet	1920	FALSE	TRUE	FALSE	Functional	pan_13734
pan_11967	beta_lactam	functional_amr	functional_amr|beta-lactamase|mk935932.1|gorilla_feces|amp	855	FALSE	TRUE	FALSE	Functional	pan_9319
pan_11968	beta_lactam	csabapal	csabapal|chryso-cagtctttac_aacgatcttc_1	741	FALSE	FALSE	TRUE	Functional	pan_11968
pan_11969	tetracycline, beta_lactam	csabapal	csabapal|chryso-caggctaaag_atttggggcg_1	315	FALSE	FALSE	TRUE	Functional	pan_11969
pan_1197	beta_lactam	resfinder	resfinder|blashv-34_1_ay036620	861	TRUE	FALSE	FALSE	ResFinder	pan_814
pan_11970	other, fluoroquinolone	csabapal	csabapal|chryso-catagtctga_cagttttaca_4	423	FALSE	FALSE	TRUE	Functional	pan_11970
pan_11971	fluoroquinolone, other	csabapal	csabapal|chryso-catacggatc_tcgtgatcct_4	336	FALSE	FALSE	TRUE	Functional	pan_11971
pan_11972	other, fluoroquinolone, tetracycline, beta_lactam	csabapal	csabapal|chryso-cactggtaat_ctacgcggag_1	135	FALSE	FALSE	TRUE	Functional	pan_11972
pan_11973	aminoglycoside	csabapal	csabapal|chryso-caagcgaccg_caggggttgc_2	780	FALSE	FALSE	TRUE	Functional	pan_11973
pan_11974	tetracycline	csabapal	csabapal|chryso-cactgtagat_attccgcctt_4	690	FALSE	FALSE	TRUE	Functional	pan_11974
pan_11975	other, fluoroquinolone, tetracycline, beta_lactam	csabapal	csabapal|chryso-cactggtaat_ctacgcggag_2	423	FALSE	FALSE	TRUE	Functional	pan_11975
pan_11976	beta_lactam	csabapal	csabapal|chryso-ccaaccagga_caacattcct_1	207	FALSE	FALSE	TRUE	Functional	pan_11976
pan_11977	tetracycline, fluoroquinolone, other	csabapal	csabapal|chryso-cgattcatag_atggaccctg_3	297	FALSE	FALSE	TRUE	Functional	pan_11977
pan_11978	other, tetracycline	csabapal	csabapal|chryso-cgatgcatcg_tctggttttc_1	594	FALSE	FALSE	TRUE	Functional	pan_11978
pan_11979	tetracycline	csabapal	csabapal|chryso-ctacataaaa_gtagacaact_1	795	FALSE	FALSE	TRUE	Functional	pan_11979
pan_1198	beta_lactam	resfinder	resfinder|blashv-46_1_ay210887	861	TRUE	FALSE	FALSE	ResFinder	pan_814
pan_11980	other	csabapal	csabapal|chryso-cggaaaacac_atatatacgc_1	189	FALSE	FALSE	TRUE	Functional	pan_11980
pan_11981	polymyxin	csabapal	csabapal|chryso-ccacttgcga_tagtgacttg_2	1317	FALSE	FALSE	TRUE	Functional	pan_11981
pan_11982	beta_lactam	csabapal	csabapal|chryso-ccaaccagga_caacattcct_3	1467	FALSE	FALSE	TRUE	Functional	pan_11982
pan_11983	polymyxin	csabapal	csabapal|chryso-ccttccacat_cttgagtctt_1	222	FALSE	FALSE	TRUE	Functional	pan_11983
pan_11984	polymyxin	csabapal	csabapal|chryso-ccaggaggaa_ttgttgcact_2	219	FALSE	FALSE	TRUE	Functional	pan_11984
pan_11985	fluoroquinolone	csabapal	csabapal|chryso-agtgctcatc_cgttcttggt_3	672	FALSE	FALSE	TRUE	Functional	pan_11985
pan_11986	polymyxin	csabapal	csabapal|chryso-aggactttac_gactcccagg_1	1632	FALSE	FALSE	TRUE	Functional	pan_11986
pan_11987	aminoglycoside	csabapal	csabapal|chryso-ataagttgtc_tacttatgta_1	945	FALSE	FALSE	TRUE	Functional	pan_11987
pan_11988	beta_lactam	csabapal	csabapal|chryso-agtggcgata_tccagcctgt_2	1155	FALSE	FALSE	TRUE	Functional	pan_11988
pan_11989	beta_lactam, other, tetracycline	csabapal	csabapal|chryso-agcatcattg_tttgggtgga_1	459	FALSE	FALSE	TRUE	Functional	pan_11989
pan_1199	beta_lactam	resfinder	resfinder|blactx-m-130_1_jx017365	876	TRUE	FALSE	FALSE	ResFinder	pan_29
pan_11990	fluoroquinolone	csabapal	csabapal|chryso-agcaatcacc_ttctttcagt_1	624	FALSE	FALSE	TRUE	Functional	pan_11990
pan_11991	other	csabapal	csabapal|chryso-agcgcctagg_gtatactaca_1	318	FALSE	FALSE	TRUE	Functional	pan_11991
pan_11992	beta_lactam, other, tetracycline	csabapal	csabapal|chryso-agcatcattg_tttgggtgga_2	396	FALSE	FALSE	TRUE	Functional	pan_11992
pan_11993	aminoglycoside	csabapal	csabapal|chryso-atagacgtgg_atacatctca_2	486	FALSE	FALSE	TRUE	Functional	pan_11993
pan_11994	other, tetracycline, fluoroquinolone	csabapal	csabapal|chryso-attaaatcag_cttgtactga_1	324	FALSE	FALSE	TRUE	Functional	pan_11994
pan_11995	tetracycline	csabapal	csabapal|chryso-atggccaaag_ttccctatgt_2	888	FALSE	FALSE	TRUE	Functional	pan_11995
pan_11996	polymyxin	csabapal	csabapal|chryso-attgctccgc_ccgtaagtta_1	429	FALSE	FALSE	TRUE	Functional	pan_11996
pan_11997	polymyxin	csabapal	csabapal|chryso-attgatggtg_acaagtgtcc_1	312	FALSE	FALSE	TRUE	Functional	pan_11997
pan_11998	other	csabapal	csabapal|chryso-atatgtattc_ggccacgata_4	576	FALSE	FALSE	TRUE	Functional	pan_11998
pan_11999	beta_lactam	csabapal	csabapal|chryso-atataaaaag_gatgatcggc_1	408	FALSE	FALSE	TRUE	Functional	pan_11999
pan_12	beta_lactam	functional_amr	functional_amr|beta-lactamase|ku605921.1|preterm_infant_stool|pip	861	TRUE	TRUE	FALSE	ResFinder	pan_814
pan_12	beta_lactam	resfinder	resfinder|blashv-26_1_af227204	861	TRUE	TRUE	FALSE	ResFinder	pan_814
pan_120	beta_lactam	resfinder	resfinder|blages-8_1_af329699	864	TRUE	FALSE	FALSE	ResFinder	pan_120
pan_1200	beta_lactam	resfinder	resfinder|blahera-5_1_aj536089	873	TRUE	FALSE	FALSE	ResFinder	pan_418
pan_12000	tetracycline, beta_lactam	csabapal	csabapal|chryso-atcctaaact_ggtgaccgac_1	552	FALSE	FALSE	TRUE	Functional	pan_12000
pan_12001	aminoglycoside	csabapal	csabapal|chryso-atattgagga_cgatcatcga_1	768	FALSE	FALSE	TRUE	Functional	pan_12001
pan_12002	aminoglycoside	csabapal	csabapal|chryso-ggaatccact_tgccctttgt_1	651	FALSE	FALSE	TRUE	Functional	pan_12002
pan_12003	polymyxin	csabapal	csabapal|chryso-ggaagagctg_tctcattcct_2	1167	FALSE	FALSE	TRUE	Functional	pan_12003
pan_12004	polymyxin	csabapal	csabapal|chryso-ggcaactgga_cggggaggaa_1	429	FALSE	FALSE	TRUE	Functional	pan_12004
pan_12005	aminoglycoside	csabapal	csabapal|chryso-ggaatccact_tgccctttgt_2	333	FALSE	FALSE	TRUE	Functional	pan_12005
pan_12006	tetracycline, other, fluoroquinolone	csabapal	csabapal|chryso-gccggtagtc_ctgttcggcg_4	219	FALSE	FALSE	TRUE	Functional	pan_12006
pan_12007	polymyxin	csabapal	csabapal|chryso-gcatgctcaa_ctccagccct_2	693	FALSE	FALSE	TRUE	Functional	pan_12007
pan_12008	other	csabapal	csabapal|chryso-ggaacgcgcg_ggcaaatggg_2	495	FALSE	FALSE	TRUE	Functional	pan_12008
pan_12009	aminoglycoside	csabapal	csabapal|chryso-gcgtggcata_tccacattcg_1	651	FALSE	FALSE	TRUE	Functional	pan_12009
pan_1201	beta_lactam	resfinder	resfinder|blacmy-74_1_jx440349	1146	TRUE	FALSE	FALSE	ResFinder	pan_1949
pan_12010	polymyxin	csabapal	csabapal|chryso-ggcgtacagg_cgtgtctagc_3	1485	FALSE	FALSE	TRUE	Functional	pan_12010
pan_12011	aminoglycoside	csabapal	csabapal|chryso-tacctcacta_ttgtttcctg_2	813	FALSE	FALSE	TRUE	Functional	pan_12011
pan_12012	aminoglycoside	csabapal	csabapal|chryso-taaataaaaa_ttgtcacatg_6	186	FALSE	FALSE	TRUE	Functional	pan_12012
pan_12013	tetracycline, fluoroquinolone, other	csabapal	csabapal|chryso-tattcagctt_tatttaatgg_3	477	FALSE	FALSE	TRUE	Functional	pan_12013
pan_12014	beta_lactam, fluoroquinolone	csabapal	csabapal|chryso-taggaggtcg_gcttcaattg_2	1512	FALSE	FALSE	TRUE	Functional	pan_12014
pan_12015	tetracycline, fluoroquinolone, other, beta_lactam	csabapal	csabapal|chryso-gtaacaacac_atagtatata_3	240	FALSE	FALSE	TRUE	Functional	pan_12015
pan_12016	tetracycline, fluoroquinolone, other, beta_lactam	csabapal	csabapal|chryso-gtaacaacac_atagtatata_2	225	FALSE	FALSE	TRUE	Functional	pan_12016
pan_12017	aminoglycoside, tetracycline	csabapal	csabapal|chryso-gtgtactaga_gttcgtaatt_4	147	FALSE	FALSE	TRUE	Functional	pan_12017
pan_12018	beta_lactam	csabapal	csabapal|chryso-gtaactagcg_atattttcta_3	795	FALSE	FALSE	TRUE	Functional	pan_12018
pan_12019	fluoroquinolone, tetracycline, other	csabapal	csabapal|chryso-cttgagcttg_gctccagtga_1	603	FALSE	FALSE	TRUE	Functional	pan_12019
pan_1202	beta_lactam	resfinder	resfinder|blacmy-32_1_eu496815	1146	TRUE	FALSE	FALSE	ResFinder	pan_91
pan_12020	other	csabapal	csabapal|chryso-ctgtctacca_cgaaccgtct_5	432	FALSE	FALSE	TRUE	Functional	pan_12020
pan_12021	beta_lactam	csabapal	csabapal|chryso-gaagtattgg_tagtagagta_1	237	FALSE	FALSE	TRUE	Functional	pan_12021
pan_12022	tetracycline, fluoroquinolone, other	csabapal	csabapal|chryso-gaaaattgaa_tttcgctatt_6	348	FALSE	FALSE	TRUE	Functional	pan_12022
pan_12023	tetracycline, fluoroquinolone	csabapal	csabapal|chryso-ctgaagtgga_cgaatgcgca_1	579	FALSE	FALSE	TRUE	Functional	pan_12023
pan_12024	fluoroquinolone	csabapal	csabapal|chryso-ctcgtattcc_accagtgctt_3	471	FALSE	FALSE	TRUE	Functional	pan_12024
pan_12025	other	csabapal	csabapal|chryso-ctgtctacca_cgaaccgtct_4	501	FALSE	FALSE	TRUE	Functional	pan_12025
pan_12026	aminoglycoside	csabapal	csabapal|chryso-ctgccaagcg_gtactagacg_2	390	FALSE	FALSE	TRUE	Functional	pan_12026
pan_12027	polymyxin	csabapal	csabapal|chryso-gaattttggg_cccgatttgg_1	462	FALSE	FALSE	TRUE	Functional	pan_12027
pan_12028	other, beta_lactam	csabapal	csabapal|chryso-gagggacaga_acacagagtt_2	321	FALSE	FALSE	TRUE	Functional	pan_12028
pan_12029	other, tetracycline, fluoroquinolone	csabapal	csabapal|chryso-gagcgtcgac_tttaacacag_2	1122	FALSE	FALSE	TRUE	Functional	pan_12029
pan_1203	beta_lactam	resfinder	resfinder|blaast-1_1_af279904	933	TRUE	FALSE	FALSE	ResFinder	pan_1203
pan_12030	beta_lactam	csabapal	csabapal|chryso-gcacagaaag_atcacatcct_1	750	FALSE	FALSE	TRUE	Functional	pan_12030
pan_12031	fluoroquinolone	csabapal	csabapal|chryso-gatggcagct_actgccgcaa_2	432	FALSE	FALSE	TRUE	Functional	pan_12031
pan_12032	polymyxin	csabapal	csabapal|chryso-gaccataaac_aacatcttgt_2	528	FALSE	FALSE	TRUE	Functional	pan_12032
pan_12033	fluoroquinolone, other, tetracycline, beta_lactam	csabapal	csabapal|chryso-gaccaactaa_aggggatata_1	825	FALSE	FALSE	TRUE	Functional	pan_12033
pan_12034	polymyxin	csabapal	csabapal|chryso-gaccgtggtc_ggtcactctc_5	192	FALSE	FALSE	TRUE	Functional	pan_12034
pan_12035	polymyxin	csabapal	csabapal|chryso-gaccgtggtc_ggtcactctc_4	423	FALSE	FALSE	TRUE	Functional	pan_12035
pan_12036	folate_pathway_antagonist	functional_amr	functional_amr|dfr|kj695444.1|agricultural_soil|tmp	477	FALSE	TRUE	FALSE	Functional	pan_10050
pan_12037	folate_pathway_antagonist	functional_amr	functional_amr|dfr|kj695437.1|agricultural_soil|tmp	504	FALSE	TRUE	FALSE	Functional	pan_12037
pan_12038	folate_pathway_antagonist	functional_amr	functional_amr|dfr|kj695520.1|agricultural_soil|tmp	498	FALSE	TRUE	FALSE	Functional	pan_12038
pan_12039	folate_pathway_antagonist	functional_amr	functional_amr|dfr|kj695517.1|agricultural_soil|tmp	483	FALSE	TRUE	FALSE	Functional	pan_9072
pan_1204	beta_lactam	functional_amr	functional_amr|beta-lactamase|ku607243.1|preterm_infant_stool|amc	1146	TRUE	TRUE	FALSE	ResFinder	pan_530
pan_1204	beta_lactam	resfinder	resfinder|blacmy-85_1_kj207202	1146	TRUE	TRUE	FALSE	ResFinder	pan_530
pan_12040	folate_pathway_antagonist	functional_amr	functional_amr|dfr|kj695344.1|agricultural_soil|tmp	612	FALSE	TRUE	FALSE	Functional	pan_12040
pan_12041	beta_lactam	functional_amr	functional_amr|beta-lactamase|kj695332.1|agricultural_soil|caz	822	FALSE	TRUE	FALSE	Functional	pan_12041
pan_12042	glycopeptide	functional_amr	functional_amr|van-ligase|kj695414.1|agricultural_soil|cyc	606	FALSE	TRUE	FALSE	Functional	pan_12042
pan_12043	folate_pathway_antagonist	functional_amr	functional_amr|dfr|kj695356.1|agricultural_soil|tmp	477	FALSE	TRUE	FALSE	Functional	pan_14026
pan_12044	folate_pathway_antagonist	functional_amr	functional_amr|dfr|kj695537.1|agricultural_soil|tmp	519	FALSE	TRUE	FALSE	Functional	pan_12044
pan_12045	folate_pathway_antagonist	functional_amr	functional_amr|dfr|kj695634.1|agricultural_soil|tmp	495	FALSE	TRUE	FALSE	Functional	pan_12045
pan_12046	folate_pathway_antagonist	functional_amr	functional_amr|dfr|kj695630.1|agricultural_soil|sxt	522	FALSE	TRUE	FALSE	Functional	pan_12046
pan_12047	beta_lactam	functional_amr	functional_amr|beta-lactamase|kj695672.1|agricultural_soil|pen	894	FALSE	TRUE	FALSE	Functional	pan_10032
pan_12048	folate_pathway_antagonist	functional_amr	functional_amr|dfr|kj695643.1|agricultural_soil|tmp	516	FALSE	TRUE	FALSE	Functional	pan_12048
pan_12049	folate_pathway_antagonist	functional_amr	functional_amr|dfr|kj695558.1|agricultural_soil|tmp	483	FALSE	TRUE	FALSE	Functional	pan_12049
pan_1205	beta_lactam	resfinder	resfinder|blashv-142_1_jq029959	861	TRUE	FALSE	FALSE	ResFinder	pan_814
pan_12050	folate_pathway_antagonist	functional_amr	functional_amr|dfr|kj695548.1|agricultural_soil|tmp	519	FALSE	TRUE	FALSE	Functional	pan_12050
pan_12051	folate_pathway_antagonist	functional_amr	functional_amr|dfr|kj695582.1|agricultural_soil|tmp	489	FALSE	TRUE	FALSE	Functional	pan_12051
pan_12052	glycopeptide	functional_amr	functional_amr|van-ligase|kj695564.1|agricultural_soil|cyc	999	FALSE	TRUE	FALSE	Functional	pan_12052
pan_12053	beta_lactam	functional_amr	functional_amr|beta-lactamase|kj694913.1|agricultural_soil|atm	894	FALSE	TRUE	FALSE	Functional	pan_12053
pan_12054	folate_pathway_antagonist	functional_amr	functional_amr|dfr|kj694899.1|agricultural_soil|sxt	531	FALSE	TRUE	FALSE	Functional	pan_12054
pan_12055	folate_pathway_antagonist	functional_amr	functional_amr|dfr|kj695012.1|agricultural_soil|tmp	504	FALSE	TRUE	FALSE	Functional	pan_12055
pan_12056	tetracycline	functional_amr	functional_amr|tet-efflux|kj694974.1|agricultural_soil|tet	1266	FALSE	TRUE	FALSE	Functional	pan_10305
pan_12057	folate_pathway_antagonist	functional_amr	functional_amr|dfr|kj694806.1|grassland_soil|tmp	525	FALSE	TRUE	FALSE	Functional	pan_12057
pan_12058	folate_pathway_antagonist	functional_amr	functional_amr|dfr|kj694789.1|grassland_soil|sxt	483	FALSE	TRUE	FALSE	Functional	pan_12058
pan_12059	folate_pathway_antagonist	functional_amr	functional_amr|dfr|kj694860.1|agricultural_soil|tmp	558	FALSE	TRUE	FALSE	Functional	pan_12059
pan_1206	beta_lactam	resfinder	resfinder|blashv-14_1_af226622	861	TRUE	FALSE	FALSE	ResFinder	pan_814
pan_12060	folate_pathway_antagonist	functional_amr	functional_amr|dfr|kj694840.1|agricultural_soil|tmp	492	FALSE	TRUE	FALSE	Functional	pan_12060
pan_12061	glycopeptide	functional_amr	functional_amr|van-ligase|kj695048.1|agricultural_soil|cyc	936	FALSE	TRUE	FALSE	Functional	pan_10027
pan_12062	glycopeptide	functional_amr	functional_amr|van-ligase|kj695207.1|agricultural_soil|cyc	1026	FALSE	TRUE	FALSE	Functional	pan_12062
pan_12063	folate_pathway_antagonist	functional_amr	functional_amr|dfr|kj695180.1|agricultural_soil|tmp	504	FALSE	TRUE	FALSE	Functional	pan_12063
pan_12064	folate_pathway_antagonist	functional_amr	functional_amr|dfr|kj695241.1|agricultural_soil|tmp	480	FALSE	TRUE	FALSE	Functional	pan_12064
pan_12065	glycopeptide	functional_amr	functional_amr|van-ligase|kj695220.1|agricultural_soil|cyc	957	FALSE	TRUE	FALSE	Functional	pan_12065
pan_12066	folate_pathway_antagonist	functional_amr	functional_amr|dfr|kj695071.1|agricultural_soil|tmp	507	FALSE	TRUE	FALSE	Functional	pan_12066
pan_12067	folate_pathway_antagonist	functional_amr	functional_amr|dfr|kj695067.1|agricultural_soil|tmp	486	FALSE	TRUE	FALSE	Functional	pan_12067
pan_12068	beta_lactam	functional_amr	functional_amr|beta-lactamase|kj695174.1|agricultural_soil|pen	975	FALSE	TRUE	FALSE	Functional	pan_12068
pan_12069	glycopeptide	functional_amr	functional_amr|van-ligase|kj695118.1|agricultural_soil|cyc	999	FALSE	TRUE	FALSE	Functional	pan_12069
pan_1207	macrolide	resfinder	resfinder|tlr(c)_1_m57437	1647	TRUE	FALSE	FALSE	ResFinder	pan_1207
pan_12070	folate_pathway_antagonist	functional_amr	functional_amr|dfr|kj696503.1|agricultural_soil|sxt	525	FALSE	TRUE	FALSE	Functional	pan_12070
pan_12071	folate_pathway_antagonist	functional_amr	functional_amr|dfr|kj696480.1|agricultural_soil|tmp	534	FALSE	TRUE	FALSE	Functional	pan_12071
pan_12072	beta_lactam	functional_amr	functional_amr|beta-lactamase|ku606030.1|preterm_infant_stool|amx	1167	FALSE	TRUE	FALSE	Functional	pan_9521
pan_12073	folate_pathway_antagonist	functional_amr	functional_amr|dfr|kj696521.1|agricultural_soil|tmp	516	FALSE	TRUE	FALSE	Functional	pan_12073
pan_12074	folate_pathway_antagonist	functional_amr	functional_amr|dfr|kj696403.1|agricultural_soil|tmp	486	FALSE	TRUE	FALSE	Functional	pan_12074
pan_12075	folate_pathway_antagonist	functional_amr	functional_amr|dfr|kj696399.1|agricultural_soil|tmp	537	FALSE	TRUE	FALSE	Functional	pan_12075
pan_12076	folate_pathway_antagonist	functional_amr	functional_amr|dfr|kj696472.1|agricultural_soil|tmp	483	FALSE	TRUE	FALSE	Functional	pan_12076
pan_12077	folate_pathway_antagonist	functional_amr	functional_amr|dfr|kj696418.1|agricultural_soil|tmp	546	FALSE	TRUE	FALSE	Functional	pan_12077
pan_12078	beta_lactam	functional_amr	functional_amr|beta-lactamase|ku606044.1|preterm_infant_stool|amc	1248	FALSE	TRUE	FALSE	Functional	pan_9331
pan_12079	beta_lactam	functional_amr	functional_amr|beta-lactamase|ku606942.1|preterm_infant_stool|amp	861	FALSE	TRUE	FALSE	Functional	pan_109
pan_1208	tetracycline	resfinder	resfinder|tet(40)_2_am419751	1221	TRUE	FALSE	FALSE	ResFinder	pan_7179
pan_12080	tetracycline	functional_amr	functional_amr|tet-protection|ku606935.1|preterm_infant_stool|tet	1920	FALSE	TRUE	FALSE	Functional	pan_4205
pan_12081	beta_lactam	functional_amr	functional_amr|beta-lactamase|ku607182.1|preterm_infant_stool|caz	819	FALSE	TRUE	FALSE	Functional	pan_12081
pan_12082	tetracycline	functional_amr	functional_amr|tet-protection|ku607042.1|preterm_infant_stool|tet	1041	FALSE	TRUE	FALSE	Functional	pan_12082
pan_12083	beta_lactam	functional_amr	functional_amr|beta-lactamase|ku606537.1|preterm_infant_stool|pen	876	FALSE	TRUE	FALSE	Functional	pan_2184
pan_12084	beta_lactam	functional_amr	functional_amr|non-enz-beta-lactam-resistance|ku606326.1|preterm_infant_stool|amc	813	FALSE	TRUE	FALSE	Functional	pan_12084
pan_12085	beta_lactam	functional_amr	functional_amr|beta-lactamase|ku606643.1|preterm_infant_stool|pen	1167	FALSE	TRUE	FALSE	Functional	pan_10533
pan_12086	beta_lactam	functional_amr	functional_amr|beta-lactamase|ku606585.1|preterm_infant_stool|amc	1167	FALSE	TRUE	FALSE	Functional	pan_10533
pan_12087	folate_pathway_antagonist	functional_amr	functional_amr|dfr|kj695829.1|agricultural_soil|tmp	495	FALSE	TRUE	FALSE	Functional	pan_12087
pan_12088	glycopeptide	functional_amr	functional_amr|van-ligase|kj695823.1|agricultural_soil|cyc	1149	FALSE	TRUE	FALSE	Functional	pan_12088
pan_12089	glycopeptide	functional_amr	functional_amr|van-ligase|kj695897.1|agricultural_soil|cyc	1077	FALSE	TRUE	FALSE	Functional	pan_12089
pan_1209	tetracycline	resfinder	resfinder|tet(53)_1_kr857687	1164	TRUE	FALSE	FALSE	ResFinder	pan_1209
pan_12090	glycopeptide	functional_amr	functional_amr|van-ligase|kj695864.1|agricultural_soil|cyc	1017	FALSE	TRUE	FALSE	Functional	pan_12090
pan_12091	folate_pathway_antagonist	functional_amr	functional_amr|dfr|kj695747.1|agricultural_soil|tmp	555	FALSE	TRUE	FALSE	Functional	pan_12091
pan_12092	glycopeptide	functional_amr	functional_amr|van-ligase|kj695742.1|agricultural_soil|cyc	981	FALSE	TRUE	FALSE	Functional	pan_12092
pan_12093	folate_pathway_antagonist	functional_amr	functional_amr|dfr|kj695808.1|agricultural_soil|tmp	531	FALSE	TRUE	FALSE	Functional	pan_12093
pan_12094	folate_pathway_antagonist	functional_amr	functional_amr|dfr|kj695761.1|agricultural_soil|tmp	549	FALSE	TRUE	FALSE	Functional	pan_12094
pan_12095	folate_pathway_antagonist	functional_amr	functional_amr|dfr|kj695966.1|agricultural_soil|tmp	531	FALSE	TRUE	FALSE	Functional	pan_12095
pan_12096	beta_lactam	functional_amr	functional_amr|beta-lactamase|kj696251.1|agricultural_soil|atm	891	FALSE	TRUE	FALSE	Functional	pan_12096
pan_12097	phenicol	functional_amr	functional_amr|cat|kj696181.1|agricultural_soil|chl	645	FALSE	TRUE	FALSE	Functional	pan_12097
pan_12098	folate_pathway_antagonist	functional_amr	functional_amr|dfr|kj696376.1|agricultural_soil|tmp	534	FALSE	TRUE	FALSE	Functional	pan_12098
pan_12099	aminoglycoside	functional_amr	functional_amr|16s-rrna-methyltransferase|kj696293.1|agricultural_soil|gen	849	FALSE	TRUE	FALSE	Functional	pan_12099
pan_121	beta_lactam	resfinder	resfinder|blaimi-4_1_ng_049167	879	TRUE	FALSE	FALSE	ResFinder	pan_121
pan_1210	polymyxin	resfinder	resfinder|mcr-3.10_1_mg214531	1626	TRUE	FALSE	FALSE	ResFinder	pan_895
pan_12100	folate_pathway_antagonist	functional_amr	functional_amr|dfr|kj696072.1|agricultural_soil|tmp	489	FALSE	TRUE	FALSE	Functional	pan_10328
pan_12101	folate_pathway_antagonist	functional_amr	functional_amr|dfr|kj695990.1|agricultural_soil|tmp	477	FALSE	TRUE	FALSE	Functional	pan_12101
pan_12102	folate_pathway_antagonist	functional_amr	functional_amr|dfr|kj696179.1|agricultural_soil|tmp	495	FALSE	TRUE	FALSE	Functional	pan_12102
pan_12103	folate_pathway_antagonist	functional_amr	functional_amr|dfr|kj696075.1|agricultural_soil|tmp	492	FALSE	TRUE	FALSE	Functional	pan_12103
pan_12104	folate_pathway_antagonist	functional_amr	functional_amr|dfr|kj693492.1|grassland_soil|sxt	507	FALSE	TRUE	FALSE	Functional	pan_12104
pan_12105	folate_pathway_antagonist	functional_amr	functional_amr|dfr|kj693485.1|grassland_soil|tmp	492	FALSE	TRUE	FALSE	Functional	pan_12105
pan_12106	glycopeptide	functional_amr	functional_amr|van-ligase|kj693520.1|grassland_soil|cyc	1143	FALSE	TRUE	FALSE	Functional	pan_12106
pan_12107	aminoglycoside	functional_amr	functional_amr|aac|kj693494.1|grassland_soil|gen	462	FALSE	TRUE	FALSE	Functional	pan_12107
pan_12108	folate_pathway_antagonist	functional_amr	functional_amr|dfr|kj693317.1|grassland_soil|tmp	555	FALSE	TRUE	FALSE	Functional	pan_12108
pan_12109	tetracycline	functional_amr	functional_amr|tet-efflux|kj693303.1|grassland_soil|tet	1200	FALSE	TRUE	FALSE	Functional	pan_12109
pan_1211	aminoglycoside	resfinder	resfinder|rmta_1_ab120321	756	TRUE	FALSE	FALSE	ResFinder	pan_1211
pan_12110	beta_lactam	functional_amr	functional_amr|beta-lactamase|kj693469.1|grassland_soil|pen	975	FALSE	TRUE	FALSE	Functional	pan_12110
pan_12111	folate_pathway_antagonist	functional_amr	functional_amr|dfr|kj693430.1|grassland_soil|tmp	492	FALSE	TRUE	FALSE	Functional	pan_12111
pan_12112	glycopeptide	functional_amr	functional_amr|van-ligase|kj693523.1|grassland_soil|cyc	1464	FALSE	TRUE	FALSE	Functional	pan_12112
pan_12113	folate_pathway_antagonist	functional_amr	functional_amr|dfr|kj693864.1|grassland_soil|tmp	501	FALSE	TRUE	FALSE	Functional	pan_12113
pan_12114	glycopeptide	functional_amr	functional_amr|van-ligase|kj693752.1|grassland_soil|cyc	921	FALSE	TRUE	FALSE	Functional	pan_12114
pan_12115	folate_pathway_antagonist	functional_amr	functional_amr|dfr|kj693883.1|grassland_soil|sxt	498	FALSE	TRUE	FALSE	Functional	pan_12115
pan_12116	folate_pathway_antagonist	functional_amr	functional_amr|dfr|kj693874.1|grassland_soil|tmp	522	FALSE	TRUE	FALSE	Functional	pan_12116
pan_12117	glycopeptide	functional_amr	functional_amr|van-ligase|kj693610.1|grassland_soil|cyc	999	FALSE	TRUE	FALSE	Functional	pan_12117
pan_12118	beta_lactam	functional_amr	functional_amr|beta-lactamase|kj693546.1|grassland_soil|pen	909	FALSE	TRUE	FALSE	Functional	pan_12118
pan_12119	phenicol	functional_amr	functional_amr|cat|kj693717.1|grassland_soil|chl	660	FALSE	TRUE	FALSE	Functional	pan_12119
pan_1212	lincosamide, pleuromutilin, streptogramin_a	resfinder	resfinder|sal(a)_1_kc693025	1626	TRUE	FALSE	FALSE	ResFinder	pan_1212
pan_12120	glycopeptide	functional_amr	functional_amr|van-ligase|kj693660.1|grassland_soil|cyc	969	FALSE	TRUE	FALSE	Functional	pan_12120
pan_12121	folate_pathway_antagonist	functional_amr	functional_amr|dfr|kj692675.1|grassland_soil|tmp	480	FALSE	TRUE	FALSE	Functional	pan_11270
pan_12122	folate_pathway_antagonist	functional_amr	functional_amr|dfr|kj692611.1|grassland_soil|sxt	504	FALSE	TRUE	FALSE	Functional	pan_8920
pan_12123	beta_lactam	functional_amr	functional_amr|beta-lactamase|kj692833.1|grassland_soil|pen	966	FALSE	TRUE	FALSE	Functional	pan_12123
pan_12124	folate_pathway_antagonist	functional_amr	functional_amr|dfr|kj692698.1|grassland_soil|tmp	501	FALSE	TRUE	FALSE	Functional	pan_12124
pan_12125	beta_lactam	functional_amr	functional_amr|beta-lactamase|kj692254.1|grassland_soil|pen	804	FALSE	TRUE	FALSE	Functional	pan_12125
pan_12126	beta_lactam	functional_amr	functional_amr|beta-lactamase|kj692214.1|grassland_soil|pip	816	FALSE	TRUE	FALSE	Functional	pan_13810
pan_12127	folate_pathway_antagonist	functional_amr	functional_amr|dfr|kj692458.1|grassland_soil|tmp	510	FALSE	TRUE	FALSE	Functional	pan_12127
pan_12128	folate_pathway_antagonist	functional_amr	functional_amr|dfr|kj692427.1|grassland_soil|tmp	504	FALSE	TRUE	FALSE	Functional	pan_12128
pan_12129	folate_pathway_antagonist	functional_amr	functional_amr|dfr|kj692850.1|grassland_soil|tmp	492	FALSE	TRUE	FALSE	Functional	pan_12129
pan_1213	beta_lactam	resfinder	resfinder|blafona-6_1_aj251244	888	TRUE	FALSE	FALSE	ResFinder	pan_1175
pan_12130	folate_pathway_antagonist	functional_amr	functional_amr|dfr|kj693101.1|grassland_soil|tmp	516	FALSE	TRUE	FALSE	Functional	pan_12130
pan_12131	folate_pathway_antagonist	functional_amr	functional_amr|dfr|kj693069.1|grassland_soil|sxt	483	FALSE	TRUE	FALSE	Functional	pan_8078
pan_12132	tetracycline	functional_amr	functional_amr|tet-efflux|kj693295.1|grassland_soil|tet	1200	FALSE	TRUE	FALSE	Functional	pan_12132
pan_12133	beta_lactam	functional_amr	functional_amr|beta-lactamase|kj693200.1|grassland_soil|atm	978	FALSE	TRUE	FALSE	Functional	pan_12133
pan_12134	glycopeptide	functional_amr	functional_amr|van-ligase|kj692878.1|grassland_soil|cyc	609	FALSE	TRUE	FALSE	Functional	pan_12134
pan_12135	beta_lactam	functional_amr	functional_amr|beta-lactamase|kj692860.1|grassland_soil|atm	966	FALSE	TRUE	FALSE	Functional	pan_12135
pan_12136	folate_pathway_antagonist	functional_amr	functional_amr|dfr|kj692982.1|grassland_soil|tmp	513	FALSE	TRUE	FALSE	Functional	pan_12136
pan_12137	beta_lactam	functional_amr	functional_amr|beta-lactamase|kj692902.1|grassland_soil|atm	816	FALSE	TRUE	FALSE	Functional	pan_12137
pan_12138	folate_pathway_antagonist	functional_amr	functional_amr|dfr|kj694520.1|grassland_soil|tmp	528	FALSE	TRUE	FALSE	Functional	pan_12138
pan_12139	folate_pathway_antagonist	functional_amr	functional_amr|dfr|kj694514.1|grassland_soil|tmp	516	FALSE	TRUE	FALSE	Functional	pan_12139
pan_1214	beta_lactam	resfinder	resfinder|blashv-48_1_ay263404	861	TRUE	FALSE	FALSE	ResFinder	pan_814
pan_12140	folate_pathway_antagonist	functional_amr	functional_amr|dfr|kj694602.1|grassland_soil|tmp	522	FALSE	TRUE	FALSE	Functional	pan_12140
pan_12141	glycopeptide	functional_amr	functional_amr|van-ligase|kj694564.1|grassland_soil|cyc	921	FALSE	TRUE	FALSE	Functional	pan_12141
pan_12142	glycopeptide	functional_amr	functional_amr|van-ligase|kj694458.1|grassland_soil|cyc	576	FALSE	TRUE	FALSE	Functional	pan_12142
pan_12143	folate_pathway_antagonist	functional_amr	functional_amr|dfr|kj694450.1|grassland_soil|sxt	504	FALSE	TRUE	FALSE	Functional	pan_12143
pan_12144	folate_pathway_antagonist	functional_amr	functional_amr|dfr|kj694508.1|grassland_soil|sxt	495	FALSE	TRUE	FALSE	Functional	pan_12144
pan_12145	glycopeptide	functional_amr	functional_amr|van-ligase|kj694482.1|grassland_soil|cyc	909	FALSE	TRUE	FALSE	Functional	pan_12145
pan_12146	folate_pathway_antagonist	functional_amr	functional_amr|dfr|kj694611.1|grassland_soil|tmp	564	FALSE	TRUE	FALSE	Functional	pan_12146
pan_12147	aminoglycoside	functional_amr	functional_amr|16s-rrna-methyltransferase|kj694720.1|grassland_soil|gen	807	FALSE	TRUE	FALSE	Functional	pan_12147
pan_12148	folate_pathway_antagonist	functional_amr	functional_amr|dfr|kj694712.1|grassland_soil|tmp	519	FALSE	TRUE	FALSE	Functional	pan_12148
pan_12149	folate_pathway_antagonist	functional_amr	functional_amr|dfr|kj694768.1|grassland_soil|tmp	531	FALSE	TRUE	FALSE	Functional	pan_12149
pan_1215	beta_lactam	resfinder	resfinder|blagob-12_1_ay647249	873	TRUE	FALSE	FALSE	ResFinder	pan_1215
pan_12150	beta_lactam	functional_amr	functional_amr|beta-lactamase|kj694744.1|grassland_soil|caz	900	FALSE	TRUE	FALSE	Functional	pan_7960
pan_12151	glycopeptide	functional_amr	functional_amr|van-ligase|kj694645.1|grassland_soil|cyc	927	FALSE	TRUE	FALSE	Functional	pan_12151
pan_12152	folate_pathway_antagonist	functional_amr	functional_amr|dfr|kj694620.1|grassland_soil|tmp	507	FALSE	TRUE	FALSE	Functional	pan_12152
pan_12153	beta_lactam	functional_amr	functional_amr|beta-lactamase|kj694674.1|grassland_soil|fox	843	FALSE	TRUE	FALSE	Functional	pan_12153
pan_12154	folate_pathway_antagonist	functional_amr	functional_amr|dfr|kj694662.1|grassland_soil|tmp	531	FALSE	TRUE	FALSE	Functional	pan_12154
pan_12155	folate_pathway_antagonist	functional_amr	functional_amr|dfr|kj694101.1|grassland_soil|sxt	489	FALSE	TRUE	FALSE	Functional	pan_12155
pan_12156	folate_pathway_antagonist	functional_amr	functional_amr|dfr|kj694091.1|grassland_soil|tmp	504	FALSE	TRUE	FALSE	Functional	pan_12156
pan_12157	glycopeptide	functional_amr	functional_amr|van-ligase|kj694198.1|grassland_soil|cyc	480	FALSE	TRUE	FALSE	Functional	pan_12157
pan_12158	folate_pathway_antagonist	functional_amr	functional_amr|dfr|kj694121.1|grassland_soil|sxt	513	FALSE	TRUE	FALSE	Functional	pan_12158
pan_12159	glycopeptide	functional_amr	functional_amr|van-ligase|kj693967.1|grassland_soil|cyc	939	FALSE	TRUE	FALSE	Functional	pan_12159
pan_1216	beta_lactam	resfinder	resfinder|blagob-14_1_ay647252	879	TRUE	FALSE	FALSE	ResFinder	pan_4255
pan_12160	folate_pathway_antagonist	functional_amr	functional_amr|dfr|kj693918.1|grassland_soil|tmp	495	FALSE	TRUE	FALSE	Functional	pan_12160
pan_12161	tetracycline	functional_amr	functional_amr|tet-efflux|kj694074.1|grassland_soil|tet	351	FALSE	TRUE	FALSE	Functional	pan_12161
pan_12162	folate_pathway_antagonist	functional_amr	functional_amr|dfr|kj694012.1|grassland_soil|tmp	489	FALSE	TRUE	FALSE	Functional	pan_12162
pan_12163	folate_pathway_antagonist	functional_amr	functional_amr|dfr|kj694225.1|grassland_soil|tmp	477	FALSE	TRUE	FALSE	Functional	pan_12163
pan_12164	glycopeptide	functional_amr	functional_amr|van-ligase|kj694369.1|grassland_soil|cyc	729	FALSE	TRUE	FALSE	Functional	pan_12164
pan_12165	glycopeptide	functional_amr	functional_amr|van-ligase|kj694314.1|grassland_soil|cyc	996	FALSE	TRUE	FALSE	Functional	pan_12165
pan_12166	beta_lactam	functional_amr	functional_amr|beta-lactamase|kj694424.1|grassland_soil|caz	888	FALSE	TRUE	FALSE	Functional	pan_12166
pan_12167	folate_pathway_antagonist	functional_amr	functional_amr|dfr|kj694386.1|grassland_soil|tmp	507	FALSE	TRUE	FALSE	Functional	pan_12167
pan_12168	glycopeptide	functional_amr	functional_amr|van-ligase|kj694251.1|grassland_soil|cyc	1707	FALSE	TRUE	FALSE	Functional	pan_12168
pan_12169	folate_pathway_antagonist	functional_amr	functional_amr|dfr|kj694231.1|grassland_soil|sxt	486	FALSE	TRUE	FALSE	Functional	pan_12169
pan_1217	beta_lactam	resfinder	resfinder|blashv-52_1_hq845196	861	TRUE	FALSE	FALSE	ResFinder	pan_1217
pan_12170	glycopeptide	functional_amr	functional_amr|van-ligase|kj694264.1|grassland_soil|cyc	912	FALSE	TRUE	FALSE	Functional	pan_12170
pan_12171	beta_lactam	functional_amr	functional_amr|beta-lactamase|kj694262.1|grassland_soil|pip	822	FALSE	TRUE	FALSE	Functional	pan_12171
pan_1218	tetracycline	resfinder	resfinder|tcr3_1_d38215	1539	TRUE	FALSE	FALSE	ResFinder	pan_1218
pan_1219	beta_lactam	resfinder	resfinder|blafox-1_1_x77455	1149	TRUE	FALSE	FALSE	ResFinder	pan_2921
pan_122	beta_lactam	resfinder	resfinder|blafona-2_1_aj251240	888	TRUE	FALSE	FALSE	ResFinder	pan_1171
pan_1220	beta_lactam	resfinder	resfinder|blatem-155_1_dq679961	861	TRUE	FALSE	FALSE	ResFinder	pan_21
pan_1221	quinolone	resfinder	resfinder|qnra5_1_dq058663	657	TRUE	FALSE	FALSE	ResFinder	pan_1384
pan_1222	beta_lactam	resfinder	resfinder|blatem-153_1_kc149518	861	TRUE	FALSE	FALSE	ResFinder	pan_21
pan_1223	beta_lactam	resfinder	resfinder|blatem-194_1_jn935136	861	TRUE	FALSE	FALSE	ResFinder	pan_1223
pan_1224	beta_lactam	resfinder	resfinder|blatem-183_1_hq529916	861	TRUE	FALSE	FALSE	ResFinder	pan_21
pan_1225	beta_lactam	resfinder	resfinder|blatem-159_1_ef136376	861	TRUE	FALSE	FALSE	ResFinder	pan_21
pan_1226	aminoglycoside	resfinder	resfinder|rmte_1_gu201947	822	TRUE	FALSE	FALSE	ResFinder	pan_1226
pan_1227	beta_lactam	resfinder	resfinder|blatem-130_1_aj866988	861	TRUE	FALSE	FALSE	ResFinder	pan_21
pan_1228	beta_lactam	resfinder	resfinder|blatem-120_1_ay243512	861	TRUE	FALSE	FALSE	ResFinder	pan_21
pan_1229	beta_lactam	resfinder	resfinder|blatem-147_1_dq279850	861	TRUE	FALSE	FALSE	ResFinder	pan_21
pan_123	beta_lactam	resfinder	resfinder|blages-10_1_fj820124	864	TRUE	FALSE	FALSE	ResFinder	pan_120
pan_1230	beta_lactam	resfinder	resfinder|blatem-145_1_dq105528	861	TRUE	FALSE	FALSE	ResFinder	pan_21
pan_1231	aminoglycoside	resfinder	resfinder|rmtd2_1_hq401565	744	TRUE	FALSE	FALSE	ResFinder	pan_13702
pan_1232	beta_lactam	resfinder	resfinder|blatem-197_1_hq877606	861	TRUE	FALSE	FALSE	ResFinder	pan_21
pan_1233	beta_lactam	resfinder	resfinder|blavim-18_1_am778091	789	TRUE	FALSE	FALSE	ResFinder	pan_747
pan_1234	beta_lactam	resfinder	resfinder|blavim-34_1_jx013656	801	TRUE	FALSE	FALSE	ResFinder	pan_169
pan_12342	polymyxin	csabapal	csabapal|chryso-acagggcaga_tttcggtcga_3	408	FALSE	FALSE	TRUE	Functional	pan_12342
pan_12343	beta_lactam	csabapal	csabapal|chryso-acaagtcacc_atttgaaggg_1	582	FALSE	FALSE	TRUE	Functional	pan_12343
pan_12344	polymyxin	csabapal	csabapal|chryso-accacgagtc_ttcactccct_2	942	FALSE	FALSE	TRUE	Functional	pan_12344
pan_12345	polymyxin	csabapal	csabapal|chryso-acatgtctaa_atccaattgg_1	1275	FALSE	FALSE	TRUE	Functional	pan_12345
pan_12346	aminoglycoside	csabapal	csabapal|chryso-aatgaagagc_gcgaatctca_2	795	FALSE	FALSE	TRUE	Functional	pan_12346
pan_12347	tetracycline	csabapal	csabapal|chryso-aatcccatag_gtgatattac_2	912	FALSE	FALSE	TRUE	Functional	pan_12347
pan_12348	polymyxin	csabapal	csabapal|chryso-acaagtagga_taactatgga_2	645	FALSE	FALSE	TRUE	Functional	pan_12348
pan_12349	beta_lactam	csabapal	csabapal|chryso-aatgtgctgg_tagagttgct_1	270	FALSE	FALSE	TRUE	Functional	pan_12349
pan_1235	beta_lactam	resfinder	resfinder|blavim-35_1_jx982634	801	TRUE	FALSE	FALSE	ResFinder	pan_169
pan_12350	beta_lactam	csabapal	csabapal|chryso-accgagtatg_gcatcgtcaa_1	753	FALSE	FALSE	TRUE	Functional	pan_12350
pan_12351	tetracycline	csabapal	csabapal|chryso-agacccaaat_tcaacggtac_3	411	FALSE	FALSE	TRUE	Functional	pan_12351
pan_12352	beta_lactam	csabapal	csabapal|chryso-agaaaaccaa_ttcttctact_2	393	FALSE	FALSE	TRUE	Functional	pan_11992
pan_12353	polymyxin	csabapal	csabapal|chryso-agcaaccaag_gttgtctagg_2	189	FALSE	FALSE	TRUE	Functional	pan_12353
pan_12354	tetracycline	csabapal	csabapal|chryso-agacccaaat_tcaacggtac_4	399	FALSE	FALSE	TRUE	Functional	pan_12354
pan_12355	polymyxin	csabapal	csabapal|chryso-acgaacccaa_agaaagactc_3	189	FALSE	FALSE	TRUE	Functional	pan_12355
pan_12356	polymyxin	csabapal	csabapal|chryso-acctcagggg_acatttagta_3	231	FALSE	FALSE	TRUE	Functional	pan_12356
pan_12357	other	csabapal	csabapal|chryso-actatacgaa_gaggcagtct_1	423	FALSE	FALSE	TRUE	Functional	pan_12357
pan_12358	beta_lactam	csabapal	csabapal|chryso-acgtatctat_ggactacgtc_2	594	FALSE	FALSE	TRUE	Functional	pan_12358
pan_12359	polymyxin	csabapal	csabapal|chryso-aaactgagaa_gtttatcgac_2	690	FALSE	FALSE	TRUE	Functional	pan_12359
pan_1236	beta_lactam	resfinder	resfinder|blatem-99_1_af397066	861	TRUE	FALSE	FALSE	ResFinder	pan_21
pan_12360	aminoglycoside	csabapal	csabapal|chryso-aaaacaataa_gcgatcttat_1	351	FALSE	FALSE	TRUE	Functional	pan_12360
pan_12361	tetracycline	csabapal	csabapal|chryso-aaatccaaac_attcagtcgg_1	1104	FALSE	FALSE	TRUE	Functional	pan_12361
pan_12362	fluoroquinolone, tetracycline	csabapal	csabapal|chryso-aaagagacgg_tatgccaaat_1	399	FALSE	FALSE	TRUE	Functional	pan_12362
pan_12367	polymyxin	csabapal	csabapal|chryso-aaattccaag_ctcaaggtcc_3	420	FALSE	FALSE	TRUE	Functional	pan_12367
pan_12368	beta_lactam	csabapal	csabapal|chryso-aataatccag_tgccctagag_5	366	FALSE	FALSE	TRUE	Functional	pan_11310
pan_12369	beta_lactam, fluoroquinolone	csabapal	csabapal|chryso-aagcgtataa_cctcgcggcg_3	330	FALSE	FALSE	TRUE	Functional	pan_12369
pan_1237	beta_lactam	resfinder	resfinder|blatem-92_1_af143804	861	TRUE	FALSE	FALSE	ResFinder	pan_21
pan_12370	polymyxin	csabapal	csabapal|chryso-aatatcacta_tctcgtcgta_1	930	FALSE	FALSE	TRUE	Functional	pan_12370
pan_12371	polymyxin	csabapal	csabapal|chryso-aatacaccga_gcctcattat_3	402	FALSE	FALSE	TRUE	Functional	pan_12371
pan_12372	aminoglycoside	csabapal	csabapal|chryso-aacgatctgg_caggctgaat_4	324	FALSE	FALSE	TRUE	Functional	pan_12372
pan_12373	tetracycline, fluoroquinolone, other	csabapal	csabapal|chryso-aaccggaagc_acctcattcg_3	141	FALSE	FALSE	TRUE	Functional	pan_12373
pan_12374	aminoglycoside	csabapal	csabapal|chryso-aacgatctgg_caggctgaat_7	189	FALSE	FALSE	TRUE	Functional	pan_12374
pan_12375	aminoglycoside	csabapal	csabapal|chryso-aacgatctgg_caggctgaat_6	342	FALSE	FALSE	TRUE	Functional	pan_12375
pan_1238	beta_lactam	resfinder	resfinder|blavim-10_1_ay524989	801	TRUE	FALSE	FALSE	ResFinder	pan_747
pan_1239	beta_lactam	resfinder	resfinder|cpha8_1_ay261375	765	TRUE	FALSE	FALSE	ResFinder	pan_1239
pan_12394	quinolone	resfinder	resfinder|qepa1_1_ab263754	1536	TRUE	FALSE	FALSE	ResFinder	pan_12394
pan_12399	aminoglycoside	resfinder	resfinder|aac(3)-i_1_aj877225	465	TRUE	FALSE	FALSE	ResFinder	pan_12399
pan_124	beta_lactam	resfinder	resfinder|blages-16_1_hm173356	864	TRUE	FALSE	FALSE	ResFinder	pan_120
[truncated: 6,166 more rows]
