# Supplementary material for: Geographics and bacterial networks differently shape the acquired and latent global sewage resistomes
Source: Nat Commun. 2025 Nov 21;16:10278. doi: 10.1038/s41467-025-66070-7 (PMC12639157; doi:10.1038/s41467-025-66070-7)
Supplement: Supplementary file 6 — Supplementary Data 3 [file 41467_2025_66070_MOESM6_ESM.xlsx]

## Sheet: SD3 Nodes Networks
taxa_id	comm_id	source	type	kingdom_ncbi	phylum_ncbi	class_ncbi	order_ncbi	family_ncbi	genus_ncbi	path	path_taxs	species_gtdb	species_uhgg	is_from_gut	class_amr	database_amr	name_extracted_amr	degree	degree_pos_intra	degree_pos_extra	degree_neg_extra	eigen	eigen_comm
Acetoanaerobium sticklandii/noterae	3	mOTU	mOTU	Bacteria	Bacillota	Clostridia	Eubacteriales	Peptostreptococcaceae	Acetoanaerobium	kingdom;phylum;class;order;family;genus;mOTU	2;1239;186801;186802;186804;186831;0	s__Acetoanaerobium noterae	NA	FALSE	NA	NA	NA	2	1	1	0	4.71012e-06	0.0010145
Acetobacter sp. [Acetobacter sp. CAG:/Acetobacter sp. _]	6	mOTU	mOTU	Bacteria	Pseudomonadota	Alphaproteobacteria	Rhodospirillales	Acetobacteraceae	Acetobacter	kingdom;phylum;class;order;family;genus;mOTU	2;1224;28211;204441;433;434;267	s__CAG-267 sp001917135	CAG-267 sp001917135	TRUE	NA	NA	NA	23	19	4	0	0.00676255	0.223124
Acetobacteraceae ext_mOTU_v3_27616	2	mOTU	mOTU	Bacteria	Pseudomonadota	Alphaproteobacteria	Rhodospirillales	Acetobacteraceae	NA	kingdom;phylum;class;order;family;genus;mOTU	2;1224;28211;204441;433;0;0	NA	NA	FALSE	NA	NA	NA	4	4	0	0	1.02073e-15	7.67613e-07
Acidaminococcaceae ext_mOTU_v3_18315	3	mOTU	mOTU	Bacteria	Bacillota	Negativicutes	Acidaminococcales	Acidaminococcaceae	NA	kingdom;phylum;class;order;family;genus;mOTU	2;1239;909932;1843488;909930;0;0	NA	NA	FALSE	NA	NA	NA	36	33	0	3	0.00219028	0.287374
Acidaminococcaceae ext_mOTU_v3_18372	2	mOTU	mOTU	Bacteria	Bacillota	Negativicutes	Acidaminococcales	Acidaminococcaceae	NA	kingdom;phylum;class;order;family;genus;mOTU	2;1239;909932;1843488;909930;0;0	NA	NA	FALSE	NA	NA	NA	29	22	0	7	8.38416e-06	0.579204
Acidaminococcaceae ext_mOTU_v3_18379	2	mOTU	mOTU	Bacteria	Bacillota	Negativicutes	Acidaminococcales	Acidaminococcaceae	NA	kingdom;phylum;class;order;family;genus;mOTU	2;1239;909932;1843488;909930;0;0	NA	NA	FALSE	NA	NA	NA	42	28	0	14	9.41122e-06	0.780973
Acidaminococcaceae ext_mOTU_v3_27172	2	mOTU	mOTU	Bacteria	Bacillota	Negativicutes	Acidaminococcales	Acidaminococcaceae	NA	kingdom;phylum;class;order;family;genus;mOTU	2;1239;909932;1843488;909930;0;0	NA	NA	FALSE	NA	NA	NA	53	22	1	30	1.70572e-05	0.724114
Acidaminococcaceae ext_mOTU_v3_27177	2	mOTU	mOTU	Bacteria	Bacillota	Negativicutes	Acidaminococcales	Acidaminococcaceae	NA	kingdom;phylum;class;order;family;genus;mOTU	2;1239;909932;1843488;909930;0;0	NA	NA	FALSE	NA	NA	NA	40	21	0	19	2.67045e-05	0.729019
Acidaminococcaceae ext_mOTU_v3_27352	2	mOTU	mOTU	Bacteria	Bacillota	Negativicutes	Acidaminococcales	Acidaminococcaceae	NA	kingdom;phylum;class;order;family;genus;mOTU	2;1239;909932;1843488;909930;0;0	NA	NA	FALSE	NA	NA	NA	6	6	0	0	1.08958e-05	0.168013
Acidaminococcus intestini [Acidaminococcus sp. BVL/Acidaminococcus sp. HPA/Acidaminococcus intestin	6	mOTU	mOTU	Bacteria	Bacillota	Negativicutes	Acidaminococcales	Acidaminococcaceae	Acidaminococcus	kingdom;phylum;class;order;family;genus;mOTU	2;1239;909932;1843488;909930;904;187327	s__Acidaminococcus intestini	Acidaminococcus intestini	TRUE	NA	NA	NA	1	1	0	0	0.00023262	0.014974
Acidobacteria ext_mOTU_v3_27146	2	mOTU	mOTU	Bacteria	Acidobacteriota	NA	NA	NA	NA	kingdom;phylum;class;order;family;genus;mOTU	2;57723;0;0;0;0;0	NA	NA	FALSE	NA	NA	NA	10	5	0	5	2.48017e-07	0.0995859
Acidovorax caeni	2	mOTU	mOTU	Bacteria	Pseudomonadota	Betaproteobacteria	Burkholderiales	Comamonadaceae	Acidovorax	kingdom;phylum;class;order;family;genus;mOTU	2;1224;28216;80840;80864;12916;343013	s__Acidovorax_C caeni	NA	FALSE	NA	NA	NA	18	18	0	0	1.36915e-06	0.182354
Acidovorax ebreus [Acidovorax sp. JS/Acidovorax ebreus]	2	mOTU	mOTU	Bacteria	Pseudomonadota	Betaproteobacteria	Burkholderiales	Comamonadaceae	Acidovorax	kingdom;phylum;class;order;family;genus;mOTU	2;1224;28216;80840;80864;12916;721785	s__Diaphorobacter nitroreducens	NA	FALSE	NA	NA	NA	2	2	0	0	6.88382e-09	0.00246495
Acidovorax ext_mOTU_v3_18540	7	mOTU	mOTU	Bacteria	Pseudomonadota	Betaproteobacteria	Burkholderiales	Comamonadaceae	Acidovorax	kingdom;phylum;class;order;family;genus;mOTU	2;1224;28216;80840;80864;12916;0	NA	NA	FALSE	NA	NA	NA	18	12	6	0	4.6919e-05	0.772828
Acidovorax ext_mOTU_v3_18682	2	mOTU	mOTU	Bacteria	Pseudomonadota	Betaproteobacteria	Burkholderiales	Comamonadaceae	Acidovorax	kingdom;phylum;class;order;family;genus;mOTU	2;1224;28216;80840;80864;12916;0	NA	NA	FALSE	NA	NA	NA	13	13	0	0	1.03743e-06	0.112462
Acidovorax ext_mOTU_v3_19140	3	mOTU	mOTU	Bacteria	Pseudomonadota	Betaproteobacteria	Burkholderiales	Comamonadaceae	Acidovorax	kingdom;phylum;class;order;family;genus;mOTU	2;1224;28216;80840;80864;12916;0	NA	NA	FALSE	NA	NA	NA	11	11	0	0	0.000623699	0.139152
Acidovorax ext_mOTU_v3_27099	3	mOTU	mOTU	Bacteria	Pseudomonadota	Betaproteobacteria	Burkholderiales	Comamonadaceae	Acidovorax	kingdom;phylum;class;order;family;genus;mOTU	2;1224;28216;80840;80864;12916;0	NA	NA	FALSE	NA	NA	NA	3	3	0	0	4.15521e-07	0.000951246
Acidovorax ext_mOTU_v3_27101	3	mOTU	mOTU	Bacteria	Pseudomonadota	Betaproteobacteria	Burkholderiales	Comamonadaceae	Acidovorax	kingdom;phylum;class;order;family;genus;mOTU	2;1224;28216;80840;80864;12916;0	NA	NA	FALSE	NA	NA	NA	29	29	0	0	0.00167101	0.375929
Acidovorax sp. GW-H	3	mOTU	mOTU	Bacteria	Pseudomonadota	Betaproteobacteria	Burkholderiales	Comamonadaceae	Acidovorax	kingdom;phylum;class;order;family;genus;mOTU	2;1224;28216;80840;80864;12916;1813946	s__Acidovorax sp001633105	NA	FALSE	NA	NA	NA	7	7	0	0	0.000449763	0.097735
Acidovorax sp. JHL-	3	mOTU	mOTU	Bacteria	Pseudomonadota	Betaproteobacteria	Burkholderiales	Comamonadaceae	Acidovorax	kingdom;phylum;class;order;family;genus;mOTU	2;1224;28216;80840;80864;12916;1276755	s__Acidovorax soli	NA	FALSE	NA	NA	NA	141	94	2	45	0.0135285	1
Acidovorax sp. KKS	7	mOTU	mOTU	Bacteria	Pseudomonadota	Betaproteobacteria	Burkholderiales	Comamonadaceae	Acidovorax	kingdom;phylum;class;order;family;genus;mOTU	2;1224;28216;80840;80864;12916;358220	s__Acidovorax sp000302535	Acidovorax sp000302535	TRUE	NA	NA	NA	14	12	2	0	9.5759e-05	0.870669
Acidovorax sp. NO-	7	mOTU	mOTU	Bacteria	Pseudomonadota	Betaproteobacteria	Burkholderiales	Comamonadaceae	Acidovorax	kingdom;phylum;class;order;family;genus;mOTU	2;1224;28216;80840;80864;12916;512030	s__Acidovorax facilis	NA	FALSE	NA	NA	NA	7	6	1	0	2.75603e-05	0.460333
Acidovorax sp. Root	7	mOTU	mOTU	Bacteria	Pseudomonadota	Betaproteobacteria	Burkholderiales	Comamonadaceae	Acidovorax	kingdom;phylum;class;order;family;genus;mOTU	2;1224;28216;80840;80864;12916;1736590	s__Acidovorax sp003058055	NA	FALSE	NA	NA	NA	3	3	0	0	1.05741e-06	0.219322
Acidovorax sp. [Acidovorax sp. Root/Acidovorax sp. Root]	7	mOTU	mOTU	Bacteria	Pseudomonadota	Betaproteobacteria	Burkholderiales	Comamonadaceae	Acidovorax	kingdom;phylum;class;order;family;genus;mOTU	2;1224;28216;80840;80864;12916;402	s__Acidovorax delafieldii	NA	FALSE	NA	NA	NA	5	5	0	0	1.86666e-06	0.306456
Acidovorax temperans	7	mOTU	mOTU	Bacteria	Pseudomonadota	Betaproteobacteria	Burkholderiales	Comamonadaceae	Acidovorax	kingdom;phylum;class;order;family;genus;mOTU	2;1224;28216;80840;80864;12916;80878	s__Acidovorax temperans	Acidovorax temperans	TRUE	NA	NA	NA	17	11	6	0	3.0303e-05	0.661254
Acinetobacter albensis [Acinetobacter sp. TTH-/Acinetobacter albensis]	3	mOTU	mOTU	Bacteria	Pseudomonadota	Gammaproteobacteria	Pseudomonadales	Moraxellaceae	Acinetobacter	kingdom;phylum;class;order;family;genus;mOTU	2;1224;1236;72274;468;469;1673609	s__Acinetobacter albensis	NA	FALSE	NA	NA	NA	27	27	0	0	0.000966881	0.319736
Acinetobacter baumannii	2	mOTU	mOTU	Bacteria	Pseudomonadota	Gammaproteobacteria	Pseudomonadales	Moraxellaceae	Acinetobacter	kingdom;phylum;class;order;family;genus;mOTU	2;1224;1236;72274;468;469;470	s__Acinetobacter baumannii	Acinetobacter baumannii	TRUE	NA	NA	NA	1	1	0	0	7.8023e-13	3.83082e-05
Acinetobacter bohemicus/kyonggiensis [Acinetobacter bohemicus/Acinetobacter sp. ANC /Acinetobacter k	3	mOTU	mOTU	Bacteria	Pseudomonadota	Gammaproteobacteria	Pseudomonadales	Moraxellaceae	Acinetobacter	kingdom;phylum;class;order;family;genus;mOTU	2;1224;1236;72274;468;469;4654	Incongruent [g__Acinetobacter]	NA	FALSE	NA	NA	NA	48	45	0	3	0.00138637	0.469427
Acinetobacter celticus	3	mOTU	mOTU	Bacteria	Pseudomonadota	Gammaproteobacteria	Pseudomonadales	Moraxellaceae	Acinetobacter	kingdom;phylum;class;order;family;genus;mOTU	2;1224;1236;72274;468;469;1891224	s__Acinetobacter celticus	NA	FALSE	NA	NA	NA	31	31	0	0	0.000750711	0.29191
Acinetobacter ext_mOTU_v3_18309	3	mOTU	mOTU	Bacteria	Pseudomonadota	Gammaproteobacteria	Pseudomonadales	Moraxellaceae	Acinetobacter	kingdom;phylum;class;order;family;genus;mOTU	2;1224;1236;72274;468;469;0	NA	NA	FALSE	NA	NA	NA	61	56	0	5	0.00168224	0.560714
Acinetobacter ext_mOTU_v3_18310	3	mOTU	mOTU	Bacteria	Pseudomonadota	Gammaproteobacteria	Pseudomonadales	Moraxellaceae	Acinetobacter	kingdom;phylum;class;order;family;genus;mOTU	2;1224;1236;72274;468;469;0	NA	NA	FALSE	NA	NA	NA	71	62	0	9	0.00584061	0.704255
Acinetobacter ext_mOTU_v3_18314	3	mOTU	mOTU	Bacteria	Pseudomonadota	Gammaproteobacteria	Pseudomonadales	Moraxellaceae	Acinetobacter	kingdom;phylum;class;order;family;genus;mOTU	2;1224;1236;72274;468;469;0	NA	NA	FALSE	NA	NA	NA	8	8	0	0	4.96481e-05	0.0467972
Acinetobacter ext_mOTU_v3_18385	3	mOTU	mOTU	Bacteria	Pseudomonadota	Gammaproteobacteria	Pseudomonadales	Moraxellaceae	Acinetobacter	kingdom;phylum;class;order;family;genus;mOTU	2;1224;1236;72274;468;469;0	NA	NA	FALSE	NA	NA	NA	110	79	2	29	0.0126209	0.800844
Acinetobacter ext_mOTU_v3_18481	3	mOTU	mOTU	Bacteria	Pseudomonadota	Gammaproteobacteria	Pseudomonadales	Moraxellaceae	Acinetobacter	kingdom;phylum;class;order;family;genus;mOTU	2;1224;1236;72274;468;469;0	NA	NA	FALSE	NA	NA	NA	55	54	0	1	0.00300833	0.612286
Acinetobacter ext_mOTU_v3_18492	3	mOTU	mOTU	Bacteria	Pseudomonadota	Gammaproteobacteria	Pseudomonadales	Moraxellaceae	Acinetobacter	kingdom;phylum;class;order;family;genus;mOTU	2;1224;1236;72274;468;469;0	NA	NA	FALSE	NA	NA	NA	47	46	0	1	0.00145338	0.463938
Acinetobacter ext_mOTU_v3_18494	3	mOTU	mOTU	Bacteria	Pseudomonadota	Gammaproteobacteria	Pseudomonadales	Moraxellaceae	Acinetobacter	kingdom;phylum;class;order;family;genus;mOTU	2;1224;1236;72274;468;469;0	NA	NA	FALSE	NA	NA	NA	20	20	0	0	0.00052602	0.200805
Acinetobacter ext_mOTU_v3_18501	3	mOTU	mOTU	Bacteria	Pseudomonadota	Gammaproteobacteria	Pseudomonadales	Moraxellaceae	Acinetobacter	kingdom;phylum;class;order;family;genus;mOTU	2;1224;1236;72274;468;469;0	NA	NA	FALSE	NA	NA	NA	16	15	1	0	0.000262583	0.13425
Acinetobacter ext_mOTU_v3_27119	3	mOTU	mOTU	Bacteria	Pseudomonadota	Gammaproteobacteria	Pseudomonadales	Moraxellaceae	Acinetobacter	kingdom;phylum;class;order;family;genus;mOTU	2;1224;1236;72274;468;469;0	NA	NA	FALSE	NA	NA	NA	81	66	0	15	0.00589821	0.746618
Acinetobacter ext_mOTU_v3_27238	3	mOTU	mOTU	Bacteria	Pseudomonadota	Gammaproteobacteria	Pseudomonadales	Moraxellaceae	Acinetobacter	kingdom;phylum;class;order;family;genus;mOTU	2;1224;1236;72274;468;469;0	NA	NA	FALSE	NA	NA	NA	17	17	0	0	0.000123551	0.109306
Acinetobacter ext_mOTU_v3_27360	5	mOTU	mOTU	Bacteria	Pseudomonadota	Gammaproteobacteria	Pseudomonadales	Moraxellaceae	Acinetobacter	kingdom;phylum;class;order;family;genus;mOTU	2;1224;1236;72274;468;469;0	NA	NA	FALSE	NA	NA	NA	1	1	0	0	1.96222e-08	0.00375239
Acinetobacter guillouiae [Acinetobacter guillouiae/Acinetobacter sp. ETR/Acinetobacter sp. Root]	3	mOTU	mOTU	Bacteria	Pseudomonadota	Gammaproteobacteria	Pseudomonadales	Moraxellaceae	Acinetobacter	kingdom;phylum;class;order;family;genus;mOTU	2;1224;1236;72274;468;469;106649	s__Acinetobacter guillouiae	NA	FALSE	NA	NA	NA	14	14	0	0	0.000282756	0.105181
Acinetobacter gyllenbergii/proteolyticus [Acinetobacter sp. NIPH /Acinetobacter gyllenbergii/Acineto	7	mOTU	mOTU	Bacteria	Pseudomonadota	Gammaproteobacteria	Pseudomonadales	Moraxellaceae	Acinetobacter	kingdom;phylum;class;order;family;genus;mOTU	2;1224;1236;72274;468;469;809	Incongruent [g__Acinetobacter]	NA	FALSE	NA	NA	NA	1	1	0	0	1.64155e-08	0.0640599
Acinetobacter haemolyticus/venetianus [Acinetobacter sp. NBRC /Acinetobacter sp. COS/Acinetobacter h	7	mOTU	mOTU	Bacteria	Pseudomonadota	Gammaproteobacteria	Pseudomonadales	Moraxellaceae	Acinetobacter	kingdom;phylum;class;order;family;genus;mOTU	2;1224;1236;72274;468;469;100985	s__Acinetobacter venetianus	NA	FALSE	NA	NA	NA	1	1	0	0	1.65851e-08	0.0647217
Acinetobacter harbinensis	5	mOTU	mOTU	Bacteria	Pseudomonadota	Gammaproteobacteria	Pseudomonadales	Moraxellaceae	Acinetobacter	kingdom;phylum;class;order;family;genus;mOTU	2;1224;1236;72274;468;469;1353941	s__Acinetobacter harbinensis	NA	FALSE	NA	NA	NA	43	41	2	0	2.4914e-06	0.366586
Acinetobacter johnsonii	3	mOTU	mOTU	Bacteria	Pseudomonadota	Gammaproteobacteria	Pseudomonadales	Moraxellaceae	Acinetobacter	kingdom;phylum;class;order;family;genus;mOTU	2;1224;1236;72274;468;469;40214	s__Acinetobacter johnsonii	Acinetobacter johnsonii	TRUE	NA	NA	NA	27	25	2	0	0.000666768	0.214736
Acinetobacter junii [Acinetobacter sp. GWC__/Acinetobacter junii]	2	mOTU	mOTU	Bacteria	Pseudomonadota	Gammaproteobacteria	Pseudomonadales	Moraxellaceae	Acinetobacter	kingdom;phylum;class;order;family;genus;mOTU	2;1224;1236;72274;468;469;40215	s__Acinetobacter junii	Acinetobacter junii	TRUE	NA	NA	NA	5	4	1	0	8.81199e-08	0.031371
Acinetobacter kookii	2	mOTU	mOTU	Bacteria	Pseudomonadota	Gammaproteobacteria	Pseudomonadales	Moraxellaceae	Acinetobacter	kingdom;phylum;class;order;family;genus;mOTU	2;1224;1236;72274;468;469;1226327	s__Acinetobacter kookii	NA	FALSE	NA	NA	NA	7	3	0	4	2.95125e-09	0.011431
Acinetobacter nosocomialis	2	mOTU	mOTU	Bacteria	Pseudomonadota	Gammaproteobacteria	Pseudomonadales	Moraxellaceae	Acinetobacter	kingdom;phylum;class;order;family;genus;mOTU	2;1224;1236;72274;468;469;106654	s__Acinetobacter nosocomialis	Acinetobacter nosocomialis	TRUE	NA	NA	NA	2	2	0	0	9.4323e-11	0.000733975
Acinetobacter parvus [Acinetobacter sp. CIP /Acinetobacter sp. CIP /Acinetobacter sp. CIP /Acinetob	7	mOTU	mOTU	Bacteria	Pseudomonadota	Gammaproteobacteria	Pseudomonadales	Moraxellaceae	Acinetobacter	kingdom;phylum;class;order;family;genus;mOTU	2;1224;1236;72274;468;469;134533	s__Acinetobacter parvus	NA	FALSE	NA	NA	NA	13	9	4	0	0.000143793	0.733173
Acinetobacter parvus [Acinetobacter sp. NIPH /Acinetobacter sp. ANC /Acinetobacter sp. NIPH /Acinet	7	mOTU	mOTU	Bacteria	Pseudomonadota	Gammaproteobacteria	Pseudomonadales	Moraxellaceae	Acinetobacter	kingdom;phylum;class;order;family;genus;mOTU	2;1224;1236;72274;468;469;134533	s__Acinetobacter modestus	NA	FALSE	NA	NA	NA	16	12	4	0	2.1414e-06	0.731574
Acinetobacter soli [Acinetobacter sp. _ASPC/Acinetobacter sp. C/Acinetobacter soli]	2	mOTU	mOTU	Bacteria	Pseudomonadota	Gammaproteobacteria	Pseudomonadales	Moraxellaceae	Acinetobacter	kingdom;phylum;class;order;family;genus;mOTU	2;1224;1236;72274;468;469;487316	s__Acinetobacter soli	NA	FALSE	NA	NA	NA	3	3	0	0	1.25205e-08	0.0154002
Acinetobacter sp. ANC	3	mOTU	mOTU	Bacteria	Pseudomonadota	Gammaproteobacteria	Pseudomonadales	Moraxellaceae	Acinetobacter	kingdom;phylum;class;order;family;genus;mOTU	2;1224;1236;72274;468;469;1977875	s__Acinetobacter sp002135205	NA	FALSE	NA	NA	NA	15	13	2	0	9.47029e-05	0.0650406
Acinetobacter sp. WCHAc	3	mOTU	mOTU	Bacteria	Pseudomonadota	Gammaproteobacteria	Pseudomonadales	Moraxellaceae	Acinetobacter	kingdom;phylum;class;order;family;genus;mOTU	2;1224;1236;72274;468;469;1879049	s__Acinetobacter sp001696615	NA	FALSE	NA	NA	NA	2	2	0	0	1.35463e-05	0.0100464
Acinetobacter sp. [Acinetobacter sp. ANC /Acinetobacter sp. ANC ]	2	mOTU	mOTU	Bacteria	Pseudomonadota	Gammaproteobacteria	Pseudomonadales	Moraxellaceae	Acinetobacter	kingdom;phylum;class;order;family;genus;mOTU	2;1224;1236;72274;468;469;4169	s__Acinetobacter sp002018365	NA	FALSE	NA	NA	NA	40	12	0	28	3.00219e-07	0.158046
Acinetobacter sp. [Proteobacteria bacterium CAG:/Acinetobacter sp. N.MGS-]	1	mOTU	mOTU	Bacteria	Pseudomonadota	Gammaproteobacteria	Pseudomonadales	Moraxellaceae	Acinetobacter	kingdom;phylum;class;order;family;genus;mOTU	2;1224;1236;72274;468;469;139	s__Parasutterella gallistercoris	Parasutterella gallistercoris	TRUE	NA	NA	NA	2	2	0	0	0.000946355	0.000941687
Acinetobacter tandoii	2	mOTU	mOTU	Bacteria	Pseudomonadota	Gammaproteobacteria	Pseudomonadales	Moraxellaceae	Acinetobacter	kingdom;phylum;class;order;family;genus;mOTU	2;1224;1236;72274;468;469;202954	s__Acinetobacter tandoii	NA	FALSE	NA	NA	NA	15	6	0	9	4.95802e-08	0.0508183
Acinetobacter towneri [Acinetobacter sp. MDSA/Acinetobacter towneri]	2	mOTU	mOTU	Bacteria	Pseudomonadota	Gammaproteobacteria	Pseudomonadales	Moraxellaceae	Acinetobacter	kingdom;phylum;class;order;family;genus;mOTU	2;1224;1236;72274;468;469;202956	s__Acinetobacter towneri	NA	FALSE	NA	NA	NA	28	17	0	11	7.51612e-06	0.397426
Actinomyces ext_mOTU_v3_18391	3	mOTU	mOTU	Bacteria	Actinomycetota	Actinomycetes	Actinomycetales	Actinomycetaceae	Actinomyces	kingdom;phylum;class;order;family;genus;mOTU	2;201174;1760;2037;2049;1654;0	NA	NA	FALSE	NA	NA	NA	29	23	2	4	0.00171033	0.192011
Actinomyces ext_mOTU_v3_27130	2	mOTU	mOTU	Bacteria	Actinomycetota	Actinomycetes	Actinomycetales	Actinomycetaceae	Actinomyces	kingdom;phylum;class;order;family;genus;mOTU	2;201174;1760;2037;2049;1654;0	NA	NA	FALSE	NA	NA	NA	9	8	0	1	4.30439e-07	0.187325
Actinomycetaceae ext_mOTU_v3_27116	2	mOTU	mOTU	Bacteria	Actinomycetota	Actinomycetes	Actinomycetales	Actinomycetaceae	NA	kingdom;phylum;class;order;family;genus;mOTU	2;201174;1760;2037;2049;0;0	NA	NA	FALSE	NA	NA	NA	6	4	2	0	1.3004e-05	0.035786
Adlercreutzia equolifaciens	1	mOTU	mOTU	Bacteria	Actinomycetota	Coriobacteriia	Eggerthellales	Eggerthellaceae	Adlercreutzia	kingdom;phylum;class;order;family;genus;mOTU	2;201174;84998;1643822;1643826;447020;446660	Incongruent [g__Adlercreutzia]	NA	FALSE	NA	NA	NA	41	41	0	0	0.219529	0.220306
Aeromonadaceae ext_mOTU_v3_18488	2	mOTU	mOTU	Bacteria	Pseudomonadota	Gammaproteobacteria	Aeromonadales	Aeromonadaceae	NA	kingdom;phylum;class;order;family;genus;mOTU	2;1224;1236;135624;84642;0;0	NA	NA	FALSE	NA	NA	NA	18	14	2	2	9.77908e-05	0.284093
Aeromonas aquatica/eucrenophila	2	mOTU	mOTU	Bacteria	Pseudomonadota	Gammaproteobacteria	Aeromonadales	Aeromonadaceae	Aeromonas	kingdom;phylum;class;order;family;genus;mOTU	2;1224;1236;135624;84642;642;0	Incongruent [g__Aeromonas]	NA	FALSE	NA	NA	NA	4	3	1	0	6.26031e-06	2.53902e-05
Aeromonas ext_mOTU_v3_18483	2	mOTU	mOTU	Bacteria	Pseudomonadota	Gammaproteobacteria	Aeromonadales	Aeromonadaceae	Aeromonas	kingdom;phylum;class;order;family;genus;mOTU	2;1224;1236;135624;84642;642;0	NA	NA	FALSE	NA	NA	NA	22	11	0	11	2.22452e-06	0.229595
Aeromonas ext_mOTU_v3_27304	2	mOTU	mOTU	Bacteria	Pseudomonadota	Gammaproteobacteria	Aeromonadales	Aeromonadaceae	Aeromonas	kingdom;phylum;class;order;family;genus;mOTU	2;1224;1236;135624;84642;642;0	NA	NA	FALSE	NA	NA	NA	12	11	0	1	6.13968e-06	0.119225
Aeromonas hydrophila	2	mOTU	mOTU	Bacteria	Pseudomonadota	Gammaproteobacteria	Aeromonadales	Aeromonadaceae	Aeromonas	kingdom;phylum;class;order;family;genus;mOTU	2;1224;1236;135624;84642;642;644	Incongruent [g__Aeromonas]	NA	FALSE	NA	NA	NA	5	5	0	0	1.24298e-07	0.00212149
Aeromonas hydrophila/media	3	mOTU	mOTU	Bacteria	Pseudomonadota	Gammaproteobacteria	Aeromonadales	Aeromonadaceae	Aeromonas	kingdom;phylum;class;order;family;genus;mOTU	2;1224;1236;135624;84642;642;0	Incongruent [g__Aeromonas]	NA	FALSE	NA	NA	NA	32	22	6	4	0.000710316	0.193494
Aeromonas lacus/jandaei [Aeromonas sp. SCS/Aeromonas sp. L_B_/Aeromonas lacus/Aeromonas jandaei]	2	mOTU	mOTU	Bacteria	Pseudomonadota	Gammaproteobacteria	Aeromonadales	Aeromonadaceae	Aeromonas	kingdom;phylum;class;order;family;genus;mOTU	2;1224;1236;135624;84642;642;5	s__Aeromonas jandaei	NA	FALSE	NA	NA	NA	4	4	0	0	1.16271e-07	0.0017142
Aeromonas rivuli	2	mOTU	mOTU	Bacteria	Pseudomonadota	Gammaproteobacteria	Aeromonadales	Aeromonadaceae	Aeromonas	kingdom;phylum;class;order;family;genus;mOTU	2;1224;1236;135624;84642;642;648794	s__Aeromonas rivuli	NA	FALSE	NA	NA	NA	4	3	1	0	7.07821e-06	2.61986e-05
Aeromonas salmonicida	2	mOTU	mOTU	Bacteria	Pseudomonadota	Gammaproteobacteria	Aeromonadales	Aeromonadaceae	Aeromonas	kingdom;phylum;class;order;family;genus;mOTU	2;1224;1236;135624;84642;642;645	s__Aeromonas salmonicida	NA	FALSE	NA	NA	NA	4	3	1	0	7.48926e-06	2.74778e-05
Aeromonas sobria [Aeromonas sp. EERV/Aeromonas sobria]	2	mOTU	mOTU	Bacteria	Pseudomonadota	Gammaproteobacteria	Aeromonadales	Aeromonadaceae	Aeromonas	kingdom;phylum;class;order;family;genus;mOTU	2;1224;1236;135624;84642;642;646	s__Aeromonas sobria	NA	FALSE	NA	NA	NA	8	7	1	0	6.823e-06	0.000461695
Aeromonas sp. [Aeromonas sp. HZM/Aeromonas sp. -/Aeromonas sanarellii/Aeromonas taiwanensis/Aeromona	2	mOTU	mOTU	Bacteria	Pseudomonadota	Gammaproteobacteria	Aeromonadales	Aeromonadaceae	Aeromonas	kingdom;phylum;class;order;family;genus;mOTU	2;1224;1236;135624;84642;642;62	s__Aeromonas caviae	Aeromonas caviae	TRUE	NA	NA	NA	11	11	0	0	9.55071e-07	0.0250701
Aeromonas veronii	2	mOTU	mOTU	Bacteria	Pseudomonadota	Gammaproteobacteria	Aeromonadales	Aeromonadaceae	Aeromonas	kingdom;phylum;class;order;family;genus;mOTU	2;1224;1236;135624;84642;642;654	s__Aeromonas veronii	Aeromonas veronii	TRUE	NA	NA	NA	7	6	1	0	5.50205e-06	0.00265208
Agrobacterium [Agrobacterium genomosp. /Agrobacterium sp. LC/Agrobacterium sp. SUL/Rhizobium sp. Roo	3	mOTU	mOTU	Bacteria	Pseudomonadota	Alphaproteobacteria	Hyphomicrobiales	Rhizobiaceae	NA	kingdom;phylum;class;order;family;genus;mOTU	2;1224;28211;356;82115;0;3	s__Agrobacterium sp900013535	NA	FALSE	NA	NA	NA	7	4	0	3	0.000263269	0.0544692
Akkermansia ext_mOTU_v3_26322	3	mOTU	mOTU	Bacteria	Verrucomicrobiota	Verrucomicrobiia	Verrucomicrobiales	Akkermansiaceae	Akkermansia	kingdom;phylum;class;order;family;genus;mOTU	2;74201;203494;48461;1647988;239934;0	NA	NA	FALSE	NA	NA	NA	22	9	13	0	0.0500681	0.0218536
Akkermansia ext_mOTU_v3_26730	3	mOTU	mOTU	Bacteria	Verrucomicrobiota	Verrucomicrobiia	Verrucomicrobiales	Akkermansiaceae	Akkermansia	kingdom;phylum;class;order;family;genus;mOTU	2;74201;203494;48461;1647988;239934;0	NA	NA	FALSE	NA	NA	NA	14	13	1	0	0.0110599	0.0346873
Akkermansia muciniphila [Akkermansia muciniphila CAG:/Akkermansia sp. UNK.MGS-/Akkermansia sp. _/Ak	3	mOTU	mOTU	Bacteria	Verrucomicrobiota	Verrucomicrobiia	Verrucomicrobiales	Akkermansiaceae	Akkermansia	kingdom;phylum;class;order;family;genus;mOTU	2;74201;203494;48461;1647988;239934;239935	s__Akkermansia muciniphila	Akkermansia muciniphila	TRUE	NA	NA	NA	25	13	12	0	0.0509923	0.037636
Akkermansia sp. CAG:	3	mOTU	mOTU	Bacteria	Verrucomicrobiota	Verrucomicrobiia	Verrucomicrobiales	Akkermansiaceae	Akkermansia	kingdom;phylum;class;order;family;genus;mOTU	2;74201;203494;48461;1647988;239934;1262691	s__Akkermansia muciniphila_B	Akkermansia muciniphila	TRUE	NA	NA	NA	15	9	6	0	0.0198438	0.0147473
Akkermansia sp. [Akkermansia sp. KLE/Akkermansia sp. KLE/Akkermansia sp. KLE]	3	mOTU	mOTU	Bacteria	Verrucomicrobiota	Verrucomicrobiia	Verrucomicrobiales	Akkermansiaceae	Akkermansia	kingdom;phylum;class;order;family;genus;mOTU	2;74201;203494;48461;1647988;239934;1605	Incongruent [g__Akkermansia]	NA	FALSE	NA	NA	NA	17	13	4	0	0.0212753	0.0493037
Akkermansia species incertae sedis	3	mOTU	mOTU	Bacteria	Verrucomicrobiota	Verrucomicrobiia	Verrucomicrobiales	Akkermansiaceae	Akkermansia	kingdom;phylum;class;order;family;genus;mOTU	2;74201;203494;48461;1647988;239934;0	s__Akkermansia sp900545155	Akkermansia sp900545155	TRUE	NA	NA	NA	20	9	11	0	0.0356018	0.0153985
Alcaligenaceae ext_mOTU_v3_18471	2	mOTU	mOTU	Bacteria	Pseudomonadota	Betaproteobacteria	Burkholderiales	Alcaligenaceae	NA	kingdom;phylum;class;order;family;genus;mOTU	2;1224;28216;80840;506;0;0	NA	NA	FALSE	NA	NA	NA	1	1	0	0	6.73218e-10	0.00210203
Algoriella xinjiangensis	3	mOTU	mOTU	Bacteria	Bacteroidota	Flavobacteriia	Flavobacteriales	Flavobacteriaceae	Algoriella	kingdom;phylum;class;order;family;genus;mOTU	2;976;117743;200644;49546;1762932;684065	s__Algoriella xinjiangensis	NA	FALSE	NA	NA	NA	20	20	0	0	0.000153919	0.132322
Alistipes ext_mOTU_v3_26245	6	mOTU	mOTU	Bacteria	Bacteroidota	Bacteroidia	Bacteroidales	Rikenellaceae	Alistipes	kingdom;phylum;class;order;family;genus;mOTU	2;976;200643;171549;171550;239759;0	NA	NA	FALSE	NA	NA	NA	2	2	0	0	0.000672867	0.0190817
Alistipes ext_mOTU_v3_26320	6	mOTU	mOTU	Bacteria	Bacteroidota	Bacteroidia	Bacteroidales	Rikenellaceae	Alistipes	kingdom;phylum;class;order;family;genus;mOTU	2;976;200643;171549;171550;239759;0	NA	NA	FALSE	NA	NA	NA	20	20	0	0	0.00339189	0.325055
Alistipes ext_mOTU_v3_26351	6	mOTU	mOTU	Bacteria	Bacteroidota	Bacteroidia	Bacteroidales	Rikenellaceae	Alistipes	kingdom;phylum;class;order;family;genus;mOTU	2;976;200643;171549;171550;239759;0	NA	NA	FALSE	NA	NA	NA	17	17	0	0	0.00316801	0.292089
Alistipes ext_mOTU_v3_26352	6	mOTU	mOTU	Bacteria	Bacteroidota	Bacteroidia	Bacteroidales	Rikenellaceae	Alistipes	kingdom;phylum;class;order;family;genus;mOTU	2;976;200643;171549;171550;239759;0	NA	NA	FALSE	NA	NA	NA	54	54	0	0	0.01004	0.82072
Alistipes ext_mOTU_v3_26401	6	mOTU	mOTU	Bacteria	Bacteroidota	Bacteroidia	Bacteroidales	Rikenellaceae	Alistipes	kingdom;phylum;class;order;family;genus;mOTU	2;976;200643;171549;171550;239759;0	NA	NA	FALSE	NA	NA	NA	30	30	0	0	0.00554966	0.511552
Alistipes ext_mOTU_v3_26407	6	mOTU	mOTU	Bacteria	Bacteroidota	Bacteroidia	Bacteroidales	Rikenellaceae	Alistipes	kingdom;phylum;class;order;family;genus;mOTU	2;976;200643;171549;171550;239759;0	NA	NA	FALSE	NA	NA	NA	50	50	0	0	0.00958447	0.781278
Alistipes ext_mOTU_v3_26498	6	mOTU	mOTU	Bacteria	Bacteroidota	Bacteroidia	Bacteroidales	Rikenellaceae	Alistipes	kingdom;phylum;class;order;family;genus;mOTU	2;976;200643;171549;171550;239759;0	NA	NA	FALSE	NA	NA	NA	36	36	0	0	0.00633976	0.580798
Alistipes ext_mOTU_v3_26506	6	mOTU	mOTU	Bacteria	Bacteroidota	Bacteroidia	Bacteroidales	Rikenellaceae	Alistipes	kingdom;phylum;class;order;family;genus;mOTU	2;976;200643;171549;171550;239759;0	NA	NA	FALSE	NA	NA	NA	44	44	0	0	0.00828764	0.686192
Alistipes ext_mOTU_v3_26803	6	mOTU	mOTU	Bacteria	Bacteroidota	Bacteroidia	Bacteroidales	Rikenellaceae	Alistipes	kingdom;phylum;class;order;family;genus;mOTU	2;976;200643;171549;171550;239759;0	NA	NA	FALSE	NA	NA	NA	2	2	0	0	0.000667659	0.0191936
Alistipes ext_mOTU_v3_28774	6	mOTU	mOTU	Bacteria	Bacteroidota	Bacteroidia	Bacteroidales	Rikenellaceae	Alistipes	kingdom;phylum;class;order;family;genus;mOTU	2;976;200643;171549;171550;239759;0	NA	NA	FALSE	NA	NA	NA	56	55	1	0	0.0136632	0.841141
Alistipes ext_mOTU_v3_33183	6	mOTU	mOTU	Bacteria	Bacteroidota	Bacteroidia	Bacteroidales	Rikenellaceae	Alistipes	kingdom;phylum;class;order;family;genus;mOTU	2;976;200643;171549;171550;239759;0	NA	NA	FALSE	NA	NA	NA	32	32	0	0	0.00692006	0.563961
Alistipes finegoldii [Alistipes finegoldii CAG:/Alistipes finegoldii/Alistipes sp. HGB]	6	mOTU	mOTU	Bacteria	Bacteroidota	Bacteroidia	Bacteroidales	Rikenellaceae	Alistipes	kingdom;phylum;class;order;family;genus;mOTU	2;976;200643;171549;171550;239759;214856	s__Alistipes finegoldii	Alistipes finegoldii	TRUE	NA	NA	NA	63	59	4	0	0.022378	0.88182
Alistipes finegoldii/onderdonkii [Alistipes sp. CAG:/Alistipes sp. AL-/Alistipes finegoldii/Alistipe	6	mOTU	mOTU	Bacteria	Bacteroidota	Bacteroidia	Bacteroidales	Rikenellaceae	Alistipes	kingdom;phylum;class;order;family;genus;mOTU	2;976;200643;171549;171550;239759;29	s__Alistipes onderdonkii	Alistipes onderdonkii	TRUE	NA	NA	NA	67	62	5	0	0.0225258	0.904127
Alistipes ihumii	6	mOTU	mOTU	Bacteria	Bacteroidota	Bacteroidia	Bacteroidales	Rikenellaceae	Alistipes	kingdom;phylum;class;order;family;genus;mOTU	2;976;200643;171549;171550;239759;1470347	s__Alistipes_A ihumii	Alistipes_A ihumii	TRUE	NA	NA	NA	52	52	0	0	0.0093168	0.778618
Alistipes indistinctus	6	mOTU	mOTU	Bacteria	Bacteroidota	Bacteroidia	Bacteroidales	Rikenellaceae	Alistipes	kingdom;phylum;class;order;family;genus;mOTU	2;976;200643;171549;171550;239759;626932	s__Alistipes_A indistinctus	Alistipes_A indistinctus	TRUE	NA	NA	NA	31	31	0	0	0.00694234	0.5029
Alistipes obesi	6	mOTU	mOTU	Bacteria	Bacteroidota	Bacteroidia	Bacteroidales	Rikenellaceae	Alistipes	kingdom;phylum;class;order;family;genus;mOTU	2;976;200643;171549;171550;239759;1118061	s__Alistipes communis	Alistipes communis	TRUE	NA	NA	NA	70	68	2	0	0.0234458	0.949001
Alistipes putredinis [Alistipes putredinis CAG:/Alistipes putredinis]	6	mOTU	mOTU	Bacteria	Bacteroidota	Bacteroidia	Bacteroidales	Rikenellaceae	Alistipes	kingdom;phylum;class;order;family;genus;mOTU	2;976;200643;171549;171550;239759;28117	s__Alistipes putredinis	Alistipes putredinis	TRUE	NA	NA	NA	74	70	4	0	0.0263226	1
Alistipes senegalensis	6	mOTU	mOTU	Bacteria	Bacteroidota	Bacteroidia	Bacteroidales	Rikenellaceae	Alistipes	kingdom;phylum;class;order;family;genus;mOTU	2;976;200643;171549;171550;239759;1288121	s__Alistipes senegalensis	Alistipes senegalensis	TRUE	NA	NA	NA	17	17	0	0	0.00344084	0.271058
Alistipes shahii [Alistipes sp. _sp_Nov__/Alistipes shahii]	6	mOTU	mOTU	Bacteria	Bacteroidota	Bacteroidia	Bacteroidales	Rikenellaceae	Alistipes	kingdom;phylum;class;order;family;genus;mOTU	2;976;200643;171549;171550;239759;328814	s__Alistipes shahii	Alistipes shahii	TRUE	NA	NA	NA	58	57	1	0	0.0180949	0.877205
Alistipes sp. AnA	6	mOTU	mOTU	Bacteria	Bacteroidota	Bacteroidia	Bacteroidales	Rikenellaceae	Alistipes	kingdom;phylum;class;order;family;genus;mOTU	2;976;200643;171549;171550;239759;1965631	s__Alistipes excrementigallinarum	Alistipes excrementigallinarum	TRUE	NA	NA	NA	8	8	0	0	0.00103146	0.115335
Alistipes sp. CAG:	6	mOTU	mOTU	Bacteria	Bacteroidota	Bacteroidia	Bacteroidales	Rikenellaceae	Alistipes	kingdom;phylum;class;order;family;genus;mOTU	2;976;200643;171549;171550;239759;1262695	s__Coprenecus stercorigallinarum	NA	FALSE	NA	NA	NA	46	41	5	0	0.0301741	0.554388
Alistipes species incertae sedis	6	mOTU	mOTU	Bacteria	Bacteroidota	Bacteroidia	Bacteroidales	Rikenellaceae	Alistipes	kingdom;phylum;class;order;family;genus;mOTU	2;976;200643;171549;171550;239759;0	s__Alistipes avistercoris	Alistipes avistercoris	TRUE	NA	NA	NA	48	44	3	1	0.00758154	0.690128
Allisonella histaminiformans	1	mOTU	mOTU	Bacteria	Bacillota	Negativicutes	Veillonellales	Veillonellaceae	Allisonella	kingdom;phylum;class;order;family;genus;mOTU	2;1239;909932;1843489;31977;209879;209880	s__Allisonella histaminiformans	Allisonella histaminiformans	TRUE	NA	NA	NA	2	2	0	0	0.00233506	0.0023369
Aminiphilus circumscriptus	2	mOTU	mOTU	Bacteria	Synergistota	Synergistia	Synergistales	Synergistaceae	Aminiphilus	kingdom;phylum;class;order;family;genus;mOTU	2;508458;649775;649776;649777;290731;290732	s__Aminiphilus circumscriptus	NA	FALSE	NA	NA	NA	1	1	0	0	2.76455e-11	0.000729363
Aminomonas paucivorans	2	mOTU	mOTU	Bacteria	Synergistota	Synergistia	Synergistales	Synergistaceae	Aminomonas	kingdom;phylum;class;order;family;genus;mOTU	2;508458;649775;649776;649777;81411;81412	s__Aminomonas paucivorans	NA	FALSE	NA	NA	NA	12	12	0	0	6.01093e-06	0.277593
Anaerolineaceae ext_mOTU_v3_18404	2	mOTU	mOTU	Bacteria	Chloroflexota	Anaerolineae	Anaerolineales	Anaerolineaceae	NA	kingdom;phylum;class;order;family;genus;mOTU	2;200795;292625;292629;292628;0;0	NA	NA	FALSE	NA	NA	NA	2	2	0	0	3.63871e-11	0.000868279
Anaerolineaceae ext_mOTU_v3_27163	2	mOTU	mOTU	Bacteria	Chloroflexota	Anaerolineae	Anaerolineales	Anaerolineaceae	NA	kingdom;phylum;class;order;family;genus;mOTU	2;200795;292625;292629;292628;0;0	NA	NA	FALSE	NA	NA	NA	34	16	0	18	2.43003e-07	0.12622
Anaerolineae ext_mOTU_v3_18419	2	mOTU	mOTU	Bacteria	Chloroflexota	Anaerolineae	NA	NA	NA	kingdom;phylum;class;order;family;genus;mOTU	2;200795;292625;0;0;0;0	NA	NA	FALSE	NA	NA	NA	5	5	0	0	2.28419e-07	0.0132616
Anaerolineae ext_mOTU_v3_27079	2	mOTU	mOTU	Bacteria	Chloroflexota	Anaerolineae	NA	NA	NA	kingdom;phylum;class;order;family;genus;mOTU	2;200795;292625;0;0;0;0	NA	NA	FALSE	NA	NA	NA	18	14	0	4	2.0362e-06	0.364274
Anaerolineae ext_mOTU_v3_27124	2	mOTU	mOTU	Bacteria	Chloroflexota	Anaerolineae	NA	NA	NA	kingdom;phylum;class;order;family;genus;mOTU	2;200795;292625;0;0;0;0	NA	NA	FALSE	NA	NA	NA	3	3	0	0	2.0009e-08	0.0291833
Anaerolineae ext_mOTU_v3_27137	2	mOTU	mOTU	Bacteria	Chloroflexota	Anaerolineae	NA	NA	NA	kingdom;phylum;class;order;family;genus;mOTU	2;200795;292625;0;0;0;0	NA	NA	FALSE	NA	NA	NA	5	5	0	0	1.90697e-07	0.0979708
Anaerostipes ext_mOTU_v3_26699	1	mOTU	mOTU	Bacteria	Bacillota	Clostridia	Eubacteriales	Lachnospiraceae	Anaerostipes	kingdom;phylum;class;order;family;genus;mOTU	2;1239;186801;186802;186803;207244;0	NA	NA	FALSE	NA	NA	NA	75	75	0	0	0.450233	0.450074
Anaerostipes hadrus [Lachnospiraceae bacterium CAG:/Firmicutes bacterium CAG:__/Clostridiales bacte	1	mOTU	mOTU	Bacteria	Bacillota	Clostridia	Eubacteriales	Lachnospiraceae	Anaerostipes	kingdom;phylum;class;order;family;genus;mOTU	2;1239;186801;186802;186803;207244;649756	s__Anaerostipes hadrus	Anaerostipes hadrus	TRUE	NA	NA	NA	182	159	2	21	0.882812	0.88113
Anaerostipes hadrus [uncultured Eubacterium sp./Anaerostipes hadrus]	1	mOTU	mOTU	Bacteria	Bacillota	Clostridia	Eubacteriales	Lachnospiraceae	Anaerostipes	kingdom;phylum;class;order;family;genus;mOTU	2;1239;186801;186802;186803;207244;649756	Incongruent [f__Lachnospiraceae]	NA	FALSE	NA	NA	NA	127	125	0	2	0.71997	0.720745
Anaerotruncus sp. CAG:	1	mOTU	mOTU	Bacteria	Bacillota	Clostridia	Eubacteriales	NA	Anaerotruncus	kingdom;phylum;class;order;family;genus;mOTU	2;1239;186801;186802;541000;244127;1262700	s__Eubacterium_R sp900539775	Eubacterium_R sp900539775	TRUE	NA	NA	NA	141	124	7	10	0.688563	0.680438
Aquaspirillum serpens	2	mOTU	mOTU	Bacteria	Pseudomonadota	Betaproteobacteria	Neisseriales	Chromobacteriaceae	Aquaspirillum	kingdom;phylum;class;order;family;genus;mOTU	2;1224;28216;206351;1499392;187;190	s__Aquaspirillum serpens	NA	FALSE	NA	NA	NA	2	2	0	0	1.163e-09	0.000398193
Aquaspirillum sp. LM	3	mOTU	mOTU	Bacteria	Pseudomonadota	Betaproteobacteria	Neisseriales	Chromobacteriaceae	Aquaspirillum	kingdom;phylum;class;order;family;genus;mOTU	2;1224;28216;206351;1499392;187;1938604	s__Rivicola sp002002905	NA	FALSE	NA	NA	NA	1	1	0	0	1.74365e-07	0.000315457
Arcobacter butzleri	2	mOTU	mOTU	Bacteria	Pseudomonadota	Campylobacterota	Campylobacterales	Campylobacteraceae	Arcobacter	kingdom;phylum;class;order;family;genus;mOTU	2;1224;29547;213849;72294;28196;28197	s__Aliarcobacter butzleri	Aliarcobacter butzleri	TRUE	NA	NA	NA	3	3	0	0	3.8632e-06	0.00170435
Arcobacter cibarius	2	mOTU	mOTU	Bacteria	Pseudomonadota	Campylobacterota	Campylobacterales	Campylobacteraceae	Arcobacter	kingdom;phylum;class;order;family;genus;mOTU	2;1224;29547;213849;72294;28196;255507	s__Aliarcobacter cibarius	NA	FALSE	NA	NA	NA	7	7	0	0	1.51384e-07	0.0081968
Arcobacter cryaerophilus	2	mOTU	mOTU	Bacteria	Pseudomonadota	Campylobacterota	Campylobacterales	Campylobacteraceae	Arcobacter	kingdom;phylum;class;order;family;genus;mOTU	2;1224;29547;213849;72294;28196;28198	Incongruent [g__Aliarcobacter]	NA	FALSE	NA	NA	NA	9	5	4	0	0.000511124	0.000868188
Arcobacter ext_mOTU_v3_18348	3	mOTU	mOTU	Bacteria	Pseudomonadota	Campylobacterota	Campylobacterales	Campylobacteraceae	Arcobacter	kingdom;phylum;class;order;family;genus;mOTU	2;1224;29547;213849;72294;28196;0	NA	NA	FALSE	NA	NA	NA	56	50	0	6	0.00290131	0.537375
Arcobacter ext_mOTU_v3_18350	3	mOTU	mOTU	Bacteria	Pseudomonadota	Campylobacterota	Campylobacterales	Campylobacteraceae	Arcobacter	kingdom;phylum;class;order;family;genus;mOTU	2;1224;29547;213849;72294;28196;0	NA	NA	FALSE	NA	NA	NA	24	24	0	0	0.0016993	0.281371
Arcobacter ext_mOTU_v3_18375	2	mOTU	mOTU	Bacteria	Pseudomonadota	Campylobacterota	Campylobacterales	Campylobacteraceae	Arcobacter	kingdom;phylum;class;order;family;genus;mOTU	2;1224;29547;213849;72294;28196;0	NA	NA	FALSE	NA	NA	NA	8	4	0	4	1.48416e-08	0.0208359
Arcobacter ext_mOTU_v3_18432	3	mOTU	mOTU	Bacteria	Pseudomonadota	Campylobacterota	Campylobacterales	Campylobacteraceae	Arcobacter	kingdom;phylum;class;order;family;genus;mOTU	2;1224;29547;213849;72294;28196;0	NA	NA	FALSE	NA	NA	NA	38	37	0	1	0.00163728	0.421681
Arcobacter ext_mOTU_v3_18439	3	mOTU	mOTU	Bacteria	Pseudomonadota	Campylobacterota	Campylobacterales	Campylobacteraceae	Arcobacter	kingdom;phylum;class;order;family;genus;mOTU	2;1224;29547;213849;72294;28196;0	NA	NA	FALSE	NA	NA	NA	36	36	0	0	0.001605	0.403919
Arcobacter skirrowii	2	mOTU	mOTU	Bacteria	Pseudomonadota	Campylobacterota	Campylobacterales	Campylobacteraceae	Arcobacter	kingdom;phylum;class;order;family;genus;mOTU	2;1224;29547;213849;72294;28196;28200	s__Aliarcobacter skirrowii	NA	FALSE	NA	NA	NA	2	1	1	0	6.33887e-06	5.94301e-05
Atopobiaceae species incertae sedis	1	mOTU	mOTU	Bacteria	Actinomycetota	Coriobacteriia	Coriobacteriales	Atopobiaceae	NA	kingdom;phylum;class;order;family;genus;mOTU	2;201174;84998;84999;1643824;0;0	Not_annotated [g__Fannyhessea]	NA	FALSE	NA	NA	NA	21	19	2	0	0.025232	0.0253738
Azonexaceae ext_mOTU_v3_18422	2	mOTU	mOTU	Bacteria	Pseudomonadota	Betaproteobacteria	Rhodocyclales	Azonexaceae	NA	kingdom;phylum;class;order;family;genus;mOTU	2;1224;28216;206389;2008795;0;0	NA	NA	FALSE	NA	NA	NA	12	12	0	0	1.57967e-07	0.0893181
Azonexaceae ext_mOTU_v3_18423	2	mOTU	mOTU	Bacteria	Pseudomonadota	Betaproteobacteria	Rhodocyclales	Azonexaceae	NA	kingdom;phylum;class;order;family;genus;mOTU	2;1224;28216;206389;2008795;0;0	NA	NA	FALSE	NA	NA	NA	8	8	0	0	3.74573e-08	0.0327894
Azospirillum sp. CAG:	6	mOTU	mOTU	Bacteria	Pseudomonadota	Alphaproteobacteria	Rhodospirillales	Rhodospirillaceae	Azospirillum	kingdom;phylum;class;order;family;genus;mOTU	2;1224;28211;204441;41295;191;1262705	s__Scatacola_A faecigallinarum	Scatacola_A faecigallinarum	TRUE	NA	NA	NA	31	15	15	1	0.0273196	0.188894
Azospirillum sp. _	6	mOTU	mOTU	Bacteria	Pseudomonadota	Alphaproteobacteria	Rhodospirillales	Rhodospirillaceae	Azospirillum	kingdom;phylum;class;order;family;genus;mOTU	2;1224;28211;204441;41295;191;1896972	s__51-20 sp001917175	51-20 sp001917175	TRUE	NA	NA	NA	22	22	0	0	0.00376202	0.281026
Bacillales ext_mOTU_v3_27135	2	mOTU	mOTU	Bacteria	Bacillota	Bacilli	Bacillales	NA	NA	kingdom;phylum;class;order;family;genus;mOTU	2;1239;91061;1385;0;0;0	NA	NA	FALSE	NA	NA	NA	33	8	0	25	6.26121e-10	0.0037125
Bacteria ext_mOTU_v3_18344	3	mOTU	mOTU	Bacteria	NA	NA	NA	NA	NA	kingdom;phylum;class;order;family;genus;mOTU	2;0;0;0;0;0;0	NA	NA	FALSE	NA	NA	NA	4	4	0	0	0.00015691	0.0174019
Bacteria ext_mOTU_v3_18373	2	mOTU	mOTU	Bacteria	NA	NA	NA	NA	NA	kingdom;phylum;class;order;family;genus;mOTU	2;0;0;0;0;0;0	NA	NA	FALSE	NA	NA	NA	52	38	0	14	1.5569e-05	0.851174
Bacteria ext_mOTU_v3_18384	2	mOTU	mOTU	Bacteria	NA	NA	NA	NA	NA	kingdom;phylum;class;order;family;genus;mOTU	2;0;0;0;0;0;0	NA	NA	FALSE	NA	NA	NA	49	38	0	11	6.81856e-06	0.49105
Bacteria ext_mOTU_v3_18396	2	mOTU	mOTU	Bacteria	NA	NA	NA	NA	NA	kingdom;phylum;class;order;family;genus;mOTU	2;0;0;0;0;0;0	NA	NA	FALSE	NA	NA	NA	5	5	0	0	2.42822e-15	5.52632e-06
Bacteria ext_mOTU_v3_18398	2	mOTU	mOTU	Bacteria	NA	NA	NA	NA	NA	kingdom;phylum;class;order;family;genus;mOTU	2;0;0;0;0;0;0	NA	NA	FALSE	NA	NA	NA	1	1	0	0	3.6913e-14	8.003e-06
Bacteria ext_mOTU_v3_18522	2	mOTU	mOTU	Bacteria	NA	NA	NA	NA	NA	kingdom;phylum;class;order;family;genus;mOTU	2;0;0;0;0;0;0	NA	NA	FALSE	NA	NA	NA	3	3	0	0	1.28512e-15	3.09237e-06
Bacteria ext_mOTU_v3_18568	2	mOTU	mOTU	Bacteria	NA	NA	NA	NA	NA	kingdom;phylum;class;order;family;genus;mOTU	2;0;0;0;0;0;0	NA	NA	FALSE	NA	NA	NA	12	12	0	0	4.18014e-07	0.0733171
Bacteria ext_mOTU_v3_27122	2	mOTU	mOTU	Bacteria	NA	NA	NA	NA	NA	kingdom;phylum;class;order;family;genus;mOTU	2;0;0;0;0;0;0	NA	NA	FALSE	NA	NA	NA	2	2	0	0	2.83133e-09	0.0113264
Bacteria ext_mOTU_v3_27134	2	mOTU	mOTU	Bacteria	NA	NA	NA	NA	NA	kingdom;phylum;class;order;family;genus;mOTU	2;0;0;0;0;0;0	NA	NA	FALSE	NA	NA	NA	6	6	0	0	5.75613e-10	0.00281683
Bacteria ext_mOTU_v3_27136	2	mOTU	mOTU	Bacteria	NA	NA	NA	NA	NA	kingdom;phylum;class;order;family;genus;mOTU	2;0;0;0;0;0;0	NA	NA	FALSE	NA	NA	NA	1	1	0	0	3.28787e-09	0.00363859
Bacteria ext_mOTU_v3_27141	2	mOTU	mOTU	Bacteria	NA	NA	NA	NA	NA	kingdom;phylum;class;order;family;genus;mOTU	2;0;0;0;0;0;0	NA	NA	FALSE	NA	NA	NA	14	8	0	6	3.61258e-07	0.198659
Bacteria ext_mOTU_v3_27149	2	mOTU	mOTU	Bacteria	NA	NA	NA	NA	NA	kingdom;phylum;class;order;family;genus;mOTU	2;0;0;0;0;0;0	NA	NA	FALSE	NA	NA	NA	16	12	0	4	1.28811e-05	0.316314
Bacteria ext_mOTU_v3_27156	2	mOTU	mOTU	Bacteria	NA	NA	NA	NA	NA	kingdom;phylum;class;order;family;genus;mOTU	2;0;0;0;0;0;0	NA	NA	FALSE	NA	NA	NA	6	6	0	0	9.66603e-12	0.000374447
Bacteria ext_mOTU_v3_27159	2	mOTU	mOTU	Bacteria	NA	NA	NA	NA	NA	kingdom;phylum;class;order;family;genus;mOTU	2;0;0;0;0;0;0	NA	NA	FALSE	NA	NA	NA	4	4	0	0	2.12984e-07	0.119065
Bacteria ext_mOTU_v3_27170	2	mOTU	mOTU	Bacteria	NA	NA	NA	NA	NA	kingdom;phylum;class;order;family;genus;mOTU	2;0;0;0;0;0;0	NA	NA	FALSE	NA	NA	NA	4	4	0	0	7.00966e-08	0.0403848
Bacteria ext_mOTU_v3_27212	2	mOTU	mOTU	Bacteria	NA	NA	NA	NA	NA	kingdom;phylum;class;order;family;genus;mOTU	2;0;0;0;0;0;0	NA	NA	FALSE	NA	NA	NA	1	1	0	0	1.19821e-07	0.0413326
Bacteria ext_mOTU_v3_27339	2	mOTU	mOTU	Bacteria	NA	NA	NA	NA	NA	kingdom;phylum;class;order;family;genus;mOTU	2;0;0;0;0;0;0	NA	NA	FALSE	NA	NA	NA	3	3	0	0	1.10293e-07	0.0447798
Bacteria sp. [Azospirillum sp. CAG:/Lactobacillus sp. N.MGS-/Rhodospirillum sp. UNK.MGS-/Azospirillu	6	mOTU	mOTU	Bacteria	NA	NA	NA	NA	NA	kingdom;phylum;class;order;family;genus;mOTU	2;0;0;0;0;0;260	s__Scatocola faecipullorum	Scatocola faecipullorum	TRUE	NA	NA	NA	4	4	0	0	0.000342367	0.0150599
Bacteria sp. [Cloacimonetes bacterium JGI -G/Cloacimonetes bacterium JGI OTU-/Candidatus Cloacimonas	2	mOTU	mOTU	Bacteria	NA	NA	NA	NA	NA	kingdom;phylum;class;order;family;genus;mOTU	2;0;0;0;0;0;39	s__Cloacimonas acidaminovorans	NA	FALSE	NA	NA	NA	11	11	0	0	8.00388e-14	2.70333e-05
Bacteria species incertae sedis	1	mOTU	mOTU	Bacteria	NA	NA	NA	NA	NA	kingdom;phylum;class;order;family;genus;mOTU	2;0;0;0;0;0;0	s__Fimimonas sp003537755	Fimimonas sp003537755	TRUE	NA	NA	NA	33	33	0	0	0.174033	0.174642
Bacteroidales bacterium Bact_	2	mOTU	mOTU	Bacteria	Bacteroidota	Bacteroidia	Bacteroidales	NA	NA	kingdom;phylum;class;order;family;genus;mOTU	2;976;200643;171549;0;0;1674824	s__Bact-11 sp001602845	NA	FALSE	NA	NA	NA	2	2	0	0	1.27619e-07	0.0438322
Bacteroidales bacterium CF	2	mOTU	mOTU	Bacteria	Bacteroidota	Bacteroidia	Bacteroidales	NA	NA	kingdom;phylum;class;order;family;genus;mOTU	2;976;200643;171549;0;0;1400053	s__Bact-08 sp000473305	NA	FALSE	NA	NA	NA	1	1	0	0	1.14764e-07	0.0395883
Bacteroidales ext_mOTU_v3_18357	2	mOTU	mOTU	Bacteria	Bacteroidota	Bacteroidia	Bacteroidales	NA	NA	kingdom;phylum;class;order;family;genus;mOTU	2;976;200643;171549;0;0;0	NA	NA	FALSE	NA	NA	NA	3	3	0	0	6.49822e-09	0.0154333
Bacteroidales ext_mOTU_v3_18362	2	mOTU	mOTU	Bacteria	Bacteroidota	Bacteroidia	Bacteroidales	NA	NA	kingdom;phylum;class;order;family;genus;mOTU	2;976;200643;171549;0;0;0	NA	NA	FALSE	NA	NA	NA	13	13	0	0	1.55921e-07	0.108673
Bacteroidales ext_mOTU_v3_18363	2	mOTU	mOTU	Bacteria	Bacteroidota	Bacteroidia	Bacteroidales	NA	NA	kingdom;phylum;class;order;family;genus;mOTU	2;976;200643;171549;0;0;0	NA	NA	FALSE	NA	NA	NA	11	11	0	0	1.98613e-07	0.116256
Bacteroidales ext_mOTU_v3_18365	2	mOTU	mOTU	Bacteria	Bacteroidota	Bacteroidia	Bacteroidales	NA	NA	kingdom;phylum;class;order;family;genus;mOTU	2;976;200643;171549;0;0;0	NA	NA	FALSE	NA	NA	NA	7	7	0	0	8.60813e-08	0.0715331
Bacteroidales ext_mOTU_v3_18448	2	mOTU	mOTU	Bacteria	Bacteroidota	Bacteroidia	Bacteroidales	NA	NA	kingdom;phylum;class;order;family;genus;mOTU	2;976;200643;171549;0;0;0	NA	NA	FALSE	NA	NA	NA	7	7	0	0	4.30889e-06	0.00111673
Bacteroidales ext_mOTU_v3_18474	2	mOTU	mOTU	Bacteria	Bacteroidota	Bacteroidia	Bacteroidales	NA	NA	kingdom;phylum;class;order;family;genus;mOTU	2;976;200643;171549;0;0;0	NA	NA	FALSE	NA	NA	NA	1	1	0	0	9.75301e-12	0.000292784
Bacteroidales ext_mOTU_v3_18476	2	mOTU	mOTU	Bacteria	Bacteroidota	Bacteroidia	Bacteroidales	NA	NA	kingdom;phylum;class;order;family;genus;mOTU	2;976;200643;171549;0;0;0	NA	NA	FALSE	NA	NA	NA	5	5	0	0	1.29376e-07	0.0802464
Bacteroidales ext_mOTU_v3_18485	2	mOTU	mOTU	Bacteria	Bacteroidota	Bacteroidia	Bacteroidales	NA	NA	kingdom;phylum;class;order;family;genus;mOTU	2;976;200643;171549;0;0;0	NA	NA	FALSE	NA	NA	NA	3	2	0	1	4.2219e-09	0.0136836
Bacteroidales ext_mOTU_v3_18487	2	mOTU	mOTU	Bacteria	Bacteroidota	Bacteroidia	Bacteroidales	NA	NA	kingdom;phylum;class;order;family;genus;mOTU	2;976;200643;171549;0;0;0	NA	NA	FALSE	NA	NA	NA	3	3	0	0	6.51489e-08	9.34375e-05
Bacteroidales ext_mOTU_v3_18498	2	mOTU	mOTU	Bacteria	Bacteroidota	Bacteroidia	Bacteroidales	NA	NA	kingdom;phylum;class;order;family;genus;mOTU	2;976;200643;171549;0;0;0	NA	NA	FALSE	NA	NA	NA	2	2	0	0	1.31252e-07	0.000725404
Bacteroidales ext_mOTU_v3_18500	2	mOTU	mOTU	Bacteria	Bacteroidota	Bacteroidia	Bacteroidales	NA	NA	kingdom;phylum;class;order;family;genus;mOTU	2;976;200643;171549;0;0;0	NA	NA	FALSE	NA	NA	NA	5	5	0	0	4.06579e-06	0.000772759
Bacteroidales ext_mOTU_v3_18517	2	mOTU	mOTU	Bacteria	Bacteroidota	Bacteroidia	Bacteroidales	NA	NA	kingdom;phylum;class;order;family;genus;mOTU	2;976;200643;171549;0;0;0	NA	NA	FALSE	NA	NA	NA	8	8	0	0	3.65538e-14	1.42146e-05
Bacteroidales ext_mOTU_v3_18530	2	mOTU	mOTU	Bacteria	Bacteroidota	Bacteroidia	Bacteroidales	NA	NA	kingdom;phylum;class;order;family;genus;mOTU	2;976;200643;171549;0;0;0	NA	NA	FALSE	NA	NA	NA	6	6	0	0	2.90071e-15	6.27019e-06
Bacteroidales ext_mOTU_v3_18533	2	mOTU	mOTU	Bacteria	Bacteroidota	Bacteroidia	Bacteroidales	NA	NA	kingdom;phylum;class;order;family;genus;mOTU	2;976;200643;171549;0;0;0	NA	NA	FALSE	NA	NA	NA	11	11	0	0	7.81729e-14	2.65548e-05
Bacteroidales ext_mOTU_v3_22961	3	mOTU	mOTU	Bacteria	Bacteroidota	Bacteroidia	Bacteroidales	NA	NA	kingdom;phylum;class;order;family;genus;mOTU	2;976;200643;171549;0;0;0	NA	NA	FALSE	NA	NA	NA	2	2	0	0	0.000140751	0.0268871
Bacteroidales ext_mOTU_v3_27139	2	mOTU	mOTU	Bacteria	Bacteroidota	Bacteroidia	Bacteroidales	NA	NA	kingdom;phylum;class;order;family;genus;mOTU	2;976;200643;171549;0;0;0	NA	NA	FALSE	NA	NA	NA	4	4	0	0	1.02415e-07	0.0873972
Bacteroidales ext_mOTU_v3_27145	2	mOTU	mOTU	Bacteria	Bacteroidota	Bacteroidia	Bacteroidales	NA	NA	kingdom;phylum;class;order;family;genus;mOTU	2;976;200643;171549;0;0;0	NA	NA	FALSE	NA	NA	NA	6	1	0	5	2.71381e-11	0.000715977
Bacteroidales ext_mOTU_v3_27263	2	mOTU	mOTU	Bacteria	Bacteroidota	Bacteroidia	Bacteroidales	NA	NA	kingdom;phylum;class;order;family;genus;mOTU	2;976;200643;171549;0;0;0	NA	NA	FALSE	NA	NA	NA	5	4	1	0	1.93287e-07	0.00694306
Bacteroidales ext_mOTU_v3_27264	2	mOTU	mOTU	Bacteria	Bacteroidota	Bacteroidia	Bacteroidales	NA	NA	kingdom;phylum;class;order;family;genus;mOTU	2;976;200643;171549;0;0;0	NA	NA	FALSE	NA	NA	NA	4	4	0	0	4.79329e-12	0.000232186
Bacteroidales species incertae sedis	6	mOTU	mOTU	Bacteria	Bacteroidota	Bacteroidia	Bacteroidales	NA	NA	kingdom;phylum;class;order;family;genus;mOTU	2;976;200643;171549;0;0;0	s__Cryptobacteroides sp900545245	Cryptobacteroides sp900545245	TRUE	NA	NA	NA	76	53	23	0	0.112607	0.705383
Bacteroides caccae	6	mOTU	mOTU	Bacteria	Bacteroidota	Bacteroidia	Bacteroidales	Bacteroidaceae	Bacteroides	kingdom;phylum;class;order;family;genus;mOTU	2;976;200643;171549;815;816;47678	s__Bacteroides caccae	Bacteroides caccae	TRUE	NA	NA	NA	78	67	11	0	0.0636557	0.943927
Bacteroides caecimuris	6	mOTU	mOTU	Bacteria	Bacteroidota	Bacteroidia	Bacteroidales	Bacteroidaceae	Bacteroides	kingdom;phylum;class;order;family;genus;mOTU	2;976;200643;171549;815;816;1796613	Incongruent [o__Bacteroidales]	NA	FALSE	NA	NA	NA	10	10	0	0	0.00258578	0.169066
Bacteroides clarus	6	mOTU	mOTU	Bacteria	Bacteroidota	Bacteroidia	Bacteroidales	Bacteroidaceae	Bacteroides	kingdom;phylum;class;order;family;genus;mOTU	2;976;200643;171549;815;816;626929	s__Bacteroides clarus	Bacteroides clarus	TRUE	NA	NA	NA	37	37	0	0	0.00741974	0.590403
Bacteroides coprocola	6	mOTU	mOTU	Bacteria	Bacteroidota	Bacteroidia	Bacteroidales	Bacteroidaceae	Bacteroides	kingdom;phylum;class;order;family;genus;mOTU	2;976;200643;171549;815;816;310298	s__Phocaeicola coprocola	Phocaeicola coprocola	TRUE	NA	NA	NA	43	43	0	0	0.00707895	0.633317
Bacteroides coprophilus	6	mOTU	mOTU	Bacteria	Bacteroidota	Bacteroidia	Bacteroidales	Bacteroidaceae	Bacteroides	kingdom;phylum;class;order;family;genus;mOTU	2;976;200643;171549;815;816;387090	s__Phocaeicola coprophilus	Phocaeicola coprophilus	TRUE	NA	NA	NA	14	14	0	0	0.00358212	0.231693
Bacteroides dorei/vulgatus [Bacteroidia bacterium UC.-G/Candidatus Gastranaerophilales bacterium HUM	6	mOTU	mOTU	Bacteria	Bacteroidota	Bacteroidia	Bacteroidales	Bacteroidaceae	Bacteroides	kingdom;phylum;class;order;family;genus;mOTU	2;976;200643;171549;815;816;5	Incongruent [g__Phocaeicola]	NA	FALSE	NA	NA	NA	83	71	12	0	0.0612527	0.988233
Bacteroides eggerthii	6	mOTU	mOTU	Bacteria	Bacteroidota	Bacteroidia	Bacteroidales	Bacteroidaceae	Bacteroides	kingdom;phylum;class;order;family;genus;mOTU	2;976;200643;171549;815;816;28111	s__Bacteroides eggerthii	Bacteroides eggerthii	TRUE	NA	NA	NA	61	59	2	0	0.0213141	0.853361
Bacteroides ext_mOTU_v3_26239	6	mOTU	mOTU	Bacteria	Bacteroidota	Bacteroidia	Bacteroidales	Bacteroidaceae	Bacteroides	kingdom;phylum;class;order;family;genus;mOTU	2;976;200643;171549;815;816;0	NA	NA	FALSE	NA	NA	NA	31	31	0	0	0.00592121	0.503087
Bacteroides ext_mOTU_v3_26258	6	mOTU	mOTU	Bacteria	Bacteroidota	Bacteroidia	Bacteroidales	Bacteroidaceae	Bacteroides	kingdom;phylum;class;order;family;genus;mOTU	2;976;200643;171549;815;816;0	NA	NA	FALSE	NA	NA	NA	23	23	0	0	0.00507122	0.376679
Bacteroides ext_mOTU_v3_26296	6	mOTU	mOTU	Bacteria	Bacteroidota	Bacteroidia	Bacteroidales	Bacteroidaceae	Bacteroides	kingdom;phylum;class;order;family;genus;mOTU	2;976;200643;171549;815;816;0	NA	NA	FALSE	NA	NA	NA	30	30	0	0	0.00606046	0.489194
Bacteroides ext_mOTU_v3_26314	6	mOTU	mOTU	Bacteria	Bacteroidota	Bacteroidia	Bacteroidales	Bacteroidaceae	Bacteroides	kingdom;phylum;class;order;family;genus;mOTU	2;976;200643;171549;815;816;0	NA	NA	FALSE	NA	NA	NA	20	20	0	0	0.00449228	0.314768
Bacteroides ext_mOTU_v3_26375	6	mOTU	mOTU	Bacteria	Bacteroidota	Bacteroidia	Bacteroidales	Bacteroidaceae	Bacteroides	kingdom;phylum;class;order;family;genus;mOTU	2;976;200643;171549;815;816;0	NA	NA	FALSE	NA	NA	NA	15	15	0	0	0.00368343	0.258087
Bacteroides ext_mOTU_v3_26379	6	mOTU	mOTU	Bacteria	Bacteroidota	Bacteroidia	Bacteroidales	Bacteroidaceae	Bacteroides	kingdom;phylum;class;order;family;genus;mOTU	2;976;200643;171549;815;816;0	NA	NA	FALSE	NA	NA	NA	17	17	0	0	0.00469785	0.268332
Bacteroides ext_mOTU_v3_26380	6	mOTU	mOTU	Bacteria	Bacteroidota	Bacteroidia	Bacteroidales	Bacteroidaceae	Bacteroides	kingdom;phylum;class;order;family;genus;mOTU	2;976;200643;171549;815;816;0	NA	NA	FALSE	NA	NA	NA	32	32	0	0	0.00615069	0.538651
Bacteroides ext_mOTU_v3_26436	6	mOTU	mOTU	Bacteria	Bacteroidota	Bacteroidia	Bacteroidales	Bacteroidaceae	Bacteroides	kingdom;phylum;class;order;family;genus;mOTU	2;976;200643;171549;815;816;0	NA	NA	FALSE	NA	NA	NA	28	28	0	0	0.0055544	0.440165
Bacteroides ext_mOTU_v3_26676	6	mOTU	mOTU	Bacteria	Bacteroidota	Bacteroidia	Bacteroidales	Bacteroidaceae	Bacteroides	kingdom;phylum;class;order;family;genus;mOTU	2;976;200643;171549;815;816;0	NA	NA	FALSE	NA	NA	NA	22	22	0	0	0.00522343	0.381319
Bacteroides ext_mOTU_v3_26710	6	mOTU	mOTU	Bacteria	Bacteroidota	Bacteroidia	Bacteroidales	Bacteroidaceae	Bacteroides	kingdom;phylum;class;order;family;genus;mOTU	2;976;200643;171549;815;816;0	NA	NA	FALSE	NA	NA	NA	47	47	0	0	0.00862806	0.721699
Bacteroides ext_mOTU_v3_28741	6	mOTU	mOTU	Bacteria	Bacteroidota	Bacteroidia	Bacteroidales	Bacteroidaceae	Bacteroides	kingdom;phylum;class;order;family;genus;mOTU	2;976;200643;171549;815;816;0	NA	NA	FALSE	NA	NA	NA	52	52	0	0	0.00973074	0.756646
Bacteroides ext_mOTU_v3_28746	6	mOTU	mOTU	Bacteria	Bacteroidota	Bacteroidia	Bacteroidales	Bacteroidaceae	Bacteroides	kingdom;phylum;class;order;family;genus;mOTU	2;976;200643;171549;815;816;0	NA	NA	FALSE	NA	NA	NA	19	19	0	0	0.00382989	0.306853
Bacteroides ext_mOTU_v3_28747	6	mOTU	mOTU	Bacteria	Bacteroidota	Bacteroidia	Bacteroidales	Bacteroidaceae	Bacteroides	kingdom;phylum;class;order;family;genus;mOTU	2;976;200643;171549;815;816;0	NA	NA	FALSE	NA	NA	NA	12	12	0	0	0.00258617	0.183955
Bacteroides fragilis	6	mOTU	mOTU	Bacteria	Bacteroidota	Bacteroidia	Bacteroidales	Bacteroidaceae	Bacteroides	kingdom;phylum;class;order;family;genus;mOTU	2;976;200643;171549;815;816;817	s__Bacteroides fragilis	Bacteroides fragilis	TRUE	NA	NA	NA	43	42	1	0	0.016044	0.622889
Bacteroides graminisolvens [Bacteroidales bacterium Bact_/Bacteroides graminisolvens]	2	mOTU	mOTU	Bacteria	Bacteroidota	Bacteroidia	Bacteroidales	Bacteroidaceae	Bacteroides	kingdom;phylum;class;order;family;genus;mOTU	2;976;200643;171549;815;816;477666	s__Bacteroides graminisolvens	NA	FALSE	NA	NA	NA	18	16	2	0	7.51874e-06	0.0135666
Bacteroides intestinalis [Bacteroides sp. Phil/Bacteroides intestinalis]	6	mOTU	mOTU	Bacteria	Bacteroidota	Bacteroidia	Bacteroidales	Bacteroidaceae	Bacteroides	kingdom;phylum;class;order;family;genus;mOTU	2;976;200643;171549;815;816;329854	Incongruent [g__Bacteroides]	NA	FALSE	NA	NA	NA	5	5	0	0	0.00138517	0.0882985
Bacteroides luti	2	mOTU	mOTU	Bacteria	Bacteroidota	Bacteroidia	Bacteroidales	Bacteroidaceae	Bacteroides	kingdom;phylum;class;order;family;genus;mOTU	2;976;200643;171549;815;816;1297750	s__Bacteroides_G luti	NA	FALSE	NA	NA	NA	1	1	0	0	4.7792e-10	4.32487e-06
Bacteroides massiliensis	6	mOTU	mOTU	Bacteria	Bacteroidota	Bacteroidia	Bacteroidales	Bacteroidaceae	Bacteroides	kingdom;phylum;class;order;family;genus;mOTU	2;976;200643;171549;815;816;204516	s__Phocaeicola massiliensis	Phocaeicola massiliensis	TRUE	NA	NA	NA	62	57	5	0	0.0341767	0.788903
Bacteroides paurosaccharolyticus	2	mOTU	mOTU	Bacteria	Bacteroidota	Bacteroidia	Bacteroidales	Bacteroidaceae	Bacteroides	kingdom;phylum;class;order;family;genus;mOTU	2;976;200643;171549;815;816;732242	s__Phocaeicola paurosaccharolyticus	NA	FALSE	NA	NA	NA	5	5	0	0	1.06765e-07	0.00127908
Bacteroides plebeius	6	mOTU	mOTU	Bacteria	Bacteroidota	Bacteroidia	Bacteroidales	Bacteroidaceae	Bacteroides	kingdom;phylum;class;order;family;genus;mOTU	2;976;200643;171549;815;816;310297	Incongruent [g__Phocaeicola]	NA	FALSE	NA	NA	NA	45	43	2	0	0.018677	0.628939
Bacteroides sp. CAG:	6	mOTU	mOTU	Bacteria	Bacteroidota	Bacteroidia	Bacteroidales	Bacteroidaceae	Bacteroides	kingdom;phylum;class;order;family;genus;mOTU	2;976;200643;171549;815;816;1262753	s__Paramuribaculum sp000431155	Paramuribaculum sp000431155	TRUE	NA	NA	NA	48	46	2	0	0.0218352	0.640079
Bacteroides sp. [Bacteroides sp. (A)/Bacteroides timonensis/uncultured Bacteroides sp./Bacteroides c	6	mOTU	mOTU	Bacteria	Bacteroidota	Bacteroidia	Bacteroidales	Bacteroidaceae	Bacteroides	kingdom;phylum;class;order;family;genus;mOTU	2;976;200643;171549;815;816;14	s__Bacteroides cellulosilyticus	Bacteroides cellulosilyticus	TRUE	NA	NA	NA	45	44	1	0	0.0125584	0.648691
Bacteroides sp. [Bacteroides sp. HMSCE/Bacteroides ovatus/Bacteroides xylanisolvens/Bacteroides sp.	6	mOTU	mOTU	Bacteria	Bacteroidota	Bacteroidia	Bacteroidales	Bacteroidaceae	Bacteroides	kingdom;phylum;class;order;family;genus;mOTU	2;976;200643;171549;815;816;73	Incongruent [g__Bacteroides]	NA	FALSE	NA	NA	NA	65	61	4	0	0.0321869	0.87816
Bacteroides stercoris	6	mOTU	mOTU	Bacteria	Bacteroidota	Bacteroidia	Bacteroidales	Bacteroidaceae	Bacteroides	kingdom;phylum;class;order;family;genus;mOTU	2;976;200643;171549;815;816;46506	s__Bacteroides stercoris	Bacteroides stercoris	TRUE	NA	NA	NA	62	58	4	0	0.0317772	0.818268
Bacteroides thetaiotaomicron	6	mOTU	mOTU	Bacteria	Bacteroidota	Bacteroidia	Bacteroidales	Bacteroidaceae	Bacteroides	kingdom;phylum;class;order;family;genus;mOTU	2;976;200643;171549;815;816;818	Incongruent [g__Bacteroides]	NA	FALSE	NA	NA	NA	59	59	0	0	0.0137349	0.853182
Bacteroides uniformis	6	mOTU	mOTU	Bacteria	Bacteroidota	Bacteroidia	Bacteroidales	Bacteroidaceae	Bacteroides	kingdom;phylum;class;order;family;genus;mOTU	2;976;200643;171549;815;816;820	s__Bacteroides uniformis	Bacteroides uniformis	TRUE	NA	NA	NA	72	69	3	0	0.0259381	0.9538
Bacteroidetes ext_mOTU_v3_18369	2	mOTU	mOTU	Bacteria	Bacteroidota	NA	NA	NA	NA	kingdom;phylum;class;order;family;genus;mOTU	2;976;0;0;0;0;0	NA	NA	FALSE	NA	NA	NA	19	3	0	16	7.55748e-11	0.000865964
Bacteroidetes ext_mOTU_v3_18392	3	mOTU	mOTU	Bacteria	Bacteroidota	NA	NA	NA	NA	kingdom;phylum;class;order;family;genus;mOTU	2;976;0;0;0;0;0	NA	NA	FALSE	NA	NA	NA	5	2	3	0	1.42194e-05	0.00458922
Bacteroidetes ext_mOTU_v3_18523	2	mOTU	mOTU	Bacteria	Bacteroidota	NA	NA	NA	NA	kingdom;phylum;class;order;family;genus;mOTU	2;976;0;0;0;0;0	NA	NA	FALSE	NA	NA	NA	7	7	0	0	3.70671e-14	1.45622e-05
Bacteroidetes ext_mOTU_v3_27138	2	mOTU	mOTU	Bacteria	Bacteroidota	NA	NA	NA	NA	kingdom;phylum;class;order;family;genus;mOTU	2;976;0;0;0;0;0	NA	NA	FALSE	NA	NA	NA	6	6	0	0	1.54784e-07	0.109915
Bacteroidetes ext_mOTU_v3_27272	2	mOTU	mOTU	Bacteria	Bacteroidota	NA	NA	NA	NA	kingdom;phylum;class;order;family;genus;mOTU	2;976;0;0;0;0;0	NA	NA	FALSE	NA	NA	NA	7	4	0	3	5.03224e-12	0.000299074
Bacteroidetes ext_mOTU_v3_27282	2	mOTU	mOTU	Bacteria	Bacteroidota	NA	NA	NA	NA	kingdom;phylum;class;order;family;genus;mOTU	2;976;0;0;0;0;0	NA	NA	FALSE	NA	NA	NA	1	1	0	0	8.16942e-10	6.17538e-05
Bacteroidetes ext_mOTU_v3_27288	2	mOTU	mOTU	Bacteria	Bacteroidota	NA	NA	NA	NA	kingdom;phylum;class;order;family;genus;mOTU	2;976;0;0;0;0;0	NA	NA	FALSE	NA	NA	NA	1	1	0	0	4.38445e-12	0.00017591
Bacteroidia bacterium -	2	mOTU	mOTU	Bacteria	Bacteroidota	Bacteroidia	NA	NA	NA	kingdom;phylum;class;order;family;genus;mOTU	2;976;200643;0;0;0;1895720	s__Petrimonas sp001898165	NA	FALSE	NA	NA	NA	33	3	0	30	1.5996e-11	0.000882245
Bacteroidia ext_mOTU_v3_18366	2	mOTU	mOTU	Bacteria	Bacteroidota	Bacteroidia	NA	NA	NA	kingdom;phylum;class;order;family;genus;mOTU	2;976;200643;0;0;0;0	NA	NA	FALSE	NA	NA	NA	21	19	0	2	6.21295e-07	0.263156
Barnesiella intestinihominis [Bacteroides sp. CAG:/Bacteroides sp. N.MGS-/Barnesiella intestinihomi	6	mOTU	mOTU	Bacteria	Bacteroidota	Bacteroidia	Bacteroidales	Barnesiellaceae	Barnesiella	kingdom;phylum;class;order;family;genus;mOTU	2;976;200643;171549;2005519;397864;487174	s__Barnesiella intestinihominis	Barnesiella intestinihominis	TRUE	NA	NA	NA	80	72	8	0	0.041376	0.994982
Betaproteobacteria ext_mOTU_v3_18342	3	mOTU	mOTU	Bacteria	Pseudomonadota	Betaproteobacteria	NA	NA	NA	kingdom;phylum;class;order;family;genus;mOTU	2;1224;28216;0;0;0;0	NA	NA	FALSE	NA	NA	NA	17	17	0	0	0.000888795	0.121252
Betaproteobacteria ext_mOTU_v3_18546	3	mOTU	mOTU	Bacteria	Pseudomonadota	Betaproteobacteria	NA	NA	NA	kingdom;phylum;class;order;family;genus;mOTU	2;1224;28216;0;0;0;0	NA	NA	FALSE	NA	NA	NA	9	6	3	0	3.06355e-05	0.00842649
Betaproteobacteria ext_mOTU_v3_18557	3	mOTU	mOTU	Bacteria	Pseudomonadota	Betaproteobacteria	NA	NA	NA	kingdom;phylum;class;order;family;genus;mOTU	2;1224;28216;0;0;0;0	NA	NA	FALSE	NA	NA	NA	4	4	0	0	6.92287e-05	0.00665701
Betaproteobacteria ext_mOTU_v3_18570	2	mOTU	mOTU	Bacteria	Pseudomonadota	Betaproteobacteria	NA	NA	NA	kingdom;phylum;class;order;family;genus;mOTU	2;1224;28216;0;0;0;0	NA	NA	FALSE	NA	NA	NA	10	10	0	0	1.15945e-07	0.0959312
Betaproteobacteria ext_mOTU_v3_18571	2	mOTU	mOTU	Bacteria	Pseudomonadota	Betaproteobacteria	NA	NA	NA	kingdom;phylum;class;order;family;genus;mOTU	2;1224;28216;0;0;0;0	NA	NA	FALSE	NA	NA	NA	1	1	0	0	6.57686e-10	0.00271591
Betaproteobacteria ext_mOTU_v3_27321	3	mOTU	mOTU	Bacteria	Pseudomonadota	Betaproteobacteria	NA	NA	NA	kingdom;phylum;class;order;family;genus;mOTU	2;1224;28216;0;0;0;0	NA	NA	FALSE	NA	NA	NA	1	1	0	0	1.94219e-07	0.00041823
Betaproteobacteria ext_mOTU_v3_27347	2	mOTU	mOTU	Bacteria	Pseudomonadota	Betaproteobacteria	NA	NA	NA	kingdom;phylum;class;order;family;genus;mOTU	2;1224;28216;0;0;0;0	NA	NA	FALSE	NA	NA	NA	2	2	0	0	1.86363e-08	0.0214687
Bifidobacterium adolescentis	1	mOTU	mOTU	Bacteria	Actinomycetota	Actinomycetes	Bifidobacteriales	Bifidobacteriaceae	Bifidobacterium	kingdom;phylum;class;order;family;genus;mOTU	2;201174;1760;85004;31953;1678;1680	s__Bifidobacterium adolescentis	Bifidobacterium adolescentis	TRUE	NA	NA	NA	92	92	0	0	0.319424	0.321264
Bifidobacterium angulatum	1	mOTU	mOTU	Bacteria	Actinomycetota	Actinomycetes	Bifidobacteriales	Bifidobacteriaceae	Bifidobacterium	kingdom;phylum;class;order;family;genus;mOTU	2;201174;1760;85004;31953;1678;1683	s__Bifidobacterium angulatum	Bifidobacterium angulatum	TRUE	NA	NA	NA	8	8	0	0	0.0151138	0.0152621
Bifidobacterium bifidum [Bifidobacterium bifidum CAG:/Bifidobacterium bifidum]	1	mOTU	mOTU	Bacteria	Actinomycetota	Actinomycetes	Bifidobacteriales	Bifidobacteriaceae	Bifidobacterium	kingdom;phylum;class;order;family;genus;mOTU	2;201174;1760;85004;31953;1678;1681	s__Bifidobacterium bifidum	Bifidobacterium bifidum	TRUE	NA	NA	NA	118	118	0	0	0.600598	0.602002
Bifidobacterium breve [Bifidobacterium breve/Actinobacteria bacterium UC.-C]	1	mOTU	mOTU	Bacteria	Actinomycetota	Actinomycetes	Bifidobacteriales	Bifidobacteriaceae	Bifidobacterium	kingdom;phylum;class;order;family;genus;mOTU	2;201174;1760;85004;31953;1678;1685	s__Bifidobacterium breve	Bifidobacterium breve	TRUE	NA	NA	NA	11	11	0	0	0.0153147	0.0154812
Bifidobacterium catenulatum/kashiwanohense	1	mOTU	mOTU	Bacteria	Actinomycetota	Actinomycetes	Bifidobacteriales	Bifidobacteriaceae	Bifidobacterium	kingdom;phylum;class;order;family;genus;mOTU	2;201174;1760;85004;31953;1678;0	s__Bifidobacterium catenulatum	Bifidobacterium catenulatum	TRUE	NA	NA	NA	55	55	0	0	0.159205	0.160318
Bifidobacterium dentium [Bifidobacterium sp. MSTE/Bifidobacterium dentium]	1	mOTU	mOTU	Bacteria	Actinomycetota	Actinomycetes	Bifidobacteriales	Bifidobacteriaceae	Bifidobacterium	kingdom;phylum;class;order;family;genus;mOTU	2;201174;1760;85004;31953;1678;1689	s__Bifidobacterium dentium	Bifidobacterium dentium	TRUE	NA	NA	NA	5	5	0	0	0.0154089	0.0154929
Bifidobacterium ext_mOTU_v3_26286	1	mOTU	mOTU	Bacteria	Actinomycetota	Actinomycetes	Bifidobacteriales	Bifidobacteriaceae	Bifidobacterium	kingdom;phylum;class;order;family;genus;mOTU	2;201174;1760;85004;31953;1678;0	NA	NA	FALSE	NA	NA	NA	34	34	0	0	0.0854855	0.086219
Bifidobacterium ext_mOTU_v3_26532	1	mOTU	mOTU	Bacteria	Actinomycetota	Actinomycetes	Bifidobacteriales	Bifidobacteriaceae	Bifidobacterium	kingdom;phylum;class;order;family;genus;mOTU	2;201174;1760;85004;31953;1678;0	NA	NA	FALSE	NA	NA	NA	14	14	0	0	0.0328367	0.0331408
Bifidobacterium ext_mOTU_v3_26639	1	mOTU	mOTU	Bacteria	Actinomycetota	Actinomycetes	Bifidobacteriales	Bifidobacteriaceae	Bifidobacterium	kingdom;phylum;class;order;family;genus;mOTU	2;201174;1760;85004;31953;1678;0	NA	NA	FALSE	NA	NA	NA	56	56	0	0	0.170604	0.171723
Bifidobacterium ext_mOTU_v3_26643	1	mOTU	mOTU	Bacteria	Actinomycetota	Actinomycetes	Bifidobacteriales	Bifidobacteriaceae	Bifidobacterium	kingdom;phylum;class;order;family;genus;mOTU	2;201174;1760;85004;31953;1678;0	NA	NA	FALSE	NA	NA	NA	12	12	0	0	0.0218823	0.0221033
Bifidobacterium ext_mOTU_v3_26696	1	mOTU	mOTU	Bacteria	Actinomycetota	Actinomycetes	Bifidobacteriales	Bifidobacteriaceae	Bifidobacterium	kingdom;phylum;class;order;family;genus;mOTU	2;201174;1760;85004;31953;1678;0	NA	NA	FALSE	NA	NA	NA	70	70	0	0	0.233312	0.234732
Bifidobacterium ext_mOTU_v3_26736	1	mOTU	mOTU	Bacteria	Actinomycetota	Actinomycetes	Bifidobacteriales	Bifidobacteriaceae	Bifidobacterium	kingdom;phylum;class;order;family;genus;mOTU	2;201174;1760;85004;31953;1678;0	NA	NA	FALSE	NA	NA	NA	49	49	0	0	0.128802	0.129727
Bifidobacterium longum [Bifidobacterium longum CAG:/Bifidobacterium longum]	1	mOTU	mOTU	Bacteria	Actinomycetota	Actinomycetes	Bifidobacteriales	Bifidobacteriaceae	Bifidobacterium	kingdom;phylum;class;order;family;genus;mOTU	2;201174;1760;85004;31953;1678;216816	s__Bifidobacterium longum	NA	FALSE	NA	NA	NA	41	41	0	0	0.105266	0.106031
Bifidobacterium pseudocatenulatum	1	mOTU	mOTU	Bacteria	Actinomycetota	Actinomycetes	Bifidobacteriales	Bifidobacteriaceae	Bifidobacterium	kingdom;phylum;class;order;family;genus;mOTU	2;201174;1760;85004;31953;1678;28026	s__Bifidobacterium pseudocatenulatum	Bifidobacterium pseudocatenulatum	TRUE	NA	NA	NA	48	48	0	0	0.138032	0.139045
Bifidobacterium ruminantium	1	mOTU	mOTU	Bacteria	Actinomycetota	Actinomycetes	Bifidobacteriales	Bifidobacteriaceae	Bifidobacterium	kingdom;phylum;class;order;family;genus;mOTU	2;201174;1760;85004;31953;1678;78346	s__Bifidobacterium ruminantium	Bifidobacterium ruminantium	TRUE	NA	NA	NA	82	82	0	0	0.299719	0.301386
Bifidobacterium saguini	1	mOTU	mOTU	Bacteria	Actinomycetota	Actinomycetes	Bifidobacteriales	Bifidobacteriaceae	Bifidobacterium	kingdom;phylum;class;order;family;genus;mOTU	2;201174;1760;85004;31953;1678;762210	s__Bifidobacterium saguini	NA	FALSE	NA	NA	NA	15	15	0	0	0.0345538	0.0348563
Bifidobacterium thermacidophilum/thermophilum	2	mOTU	mOTU	Bacteria	Actinomycetota	Actinomycetes	Bifidobacteriales	Bifidobacteriaceae	Bifidobacterium	kingdom;phylum;class;order;family;genus;mOTU	2;201174;1760;85004;31953;1678;0	s__Bifidobacterium thermophilum	NA	FALSE	NA	NA	NA	9	7	2	0	0.000304114	0.160942
Bilophila wadsworthia [Bilophila wadsworthia/Bilophila sp. __]	1	mOTU	mOTU	Bacteria	Pseudomonadota	Deltaproteobacteria	Desulfovibrionales	Desulfovibrionaceae	Bilophila	kingdom;phylum;class;order;family;genus;mOTU	2;1224;28221;213115;194924;35832;35833	s__Bilophila wadsworthia	Bilophila wadsworthia	TRUE	NA	NA	NA	8	7	1	0	0.00400124	0.00379449
Blautia ext_mOTU_v3_24618	1	mOTU	mOTU	Bacteria	Bacillota	Clostridia	Eubacteriales	Lachnospiraceae	Blautia	kingdom;phylum;class;order;family;genus;mOTU	2;1239;186801;186802;186803;572511;0	NA	NA	FALSE	NA	NA	NA	57	57	0	0	0.324144	0.325374
Blautia ext_mOTU_v3_26403	1	mOTU	mOTU	Bacteria	Bacillota	Clostridia	Eubacteriales	Lachnospiraceae	Blautia	kingdom;phylum;class;order;family;genus;mOTU	2;1239;186801;186802;186803;572511;0	NA	NA	FALSE	NA	NA	NA	54	54	0	0	0.312775	0.313914
Blautia ext_mOTU_v3_26662	1	mOTU	mOTU	Bacteria	Bacillota	Clostridia	Eubacteriales	Lachnospiraceae	Blautia	kingdom;phylum;class;order;family;genus;mOTU	2;1239;186801;186802;186803;572511;0	NA	NA	FALSE	NA	NA	NA	27	27	0	0	0.155824	0.156658
Blautia ext_mOTU_v3_26879	1	mOTU	mOTU	Bacteria	Bacillota	Clostridia	Eubacteriales	Lachnospiraceae	Blautia	kingdom;phylum;class;order;family;genus;mOTU	2;1239;186801;186802;186803;572511;0	NA	NA	FALSE	NA	NA	NA	141	140	0	1	0.695708	0.697597
Blautia ext_mOTU_v3_27003	1	mOTU	mOTU	Bacteria	Bacillota	Clostridia	Eubacteriales	Lachnospiraceae	Blautia	kingdom;phylum;class;order;family;genus;mOTU	2;1239;186801;186802;186803;572511;0	NA	NA	FALSE	NA	NA	NA	42	42	0	0	0.239782	0.240842
Blautia massiliensis [Blautia sp. KLE /Blautia sp. SF-/Blautia massiliensis/Ruminococcus sp. SR//un	1	mOTU	mOTU	Bacteria	Bacillota	Clostridia	Eubacteriales	Lachnospiraceae	Blautia	kingdom;phylum;class;order;family;genus;mOTU	2;1239;186801;186802;186803;572511;1737424	Incongruent [g__Blautia_A]	NA	FALSE	NA	NA	NA	175	171	0	4	0.896972	0.898191
Blautia obeum [uncultured Ruminococcus sp./Blautia obeum]	1	mOTU	mOTU	Bacteria	Bacillota	Clostridia	Eubacteriales	Lachnospiraceae	Blautia	kingdom;phylum;class;order;family;genus;mOTU	2;1239;186801;186802;186803;572511;40520	s__Blautia_A obeum	Blautia_A obeum	TRUE	NA	NA	NA	144	144	0	0	0.665431	0.66801
Blautia obeum [uncultured Ruminococcus sp./Blautia sp. Marseille-P/Blautia obeum]	1	mOTU	mOTU	Bacteria	Bacillota	Clostridia	Eubacteriales	Lachnospiraceae	Blautia	kingdom;phylum;class;order;family;genus;mOTU	2;1239;186801;186802;186803;572511;40520	Incongruent [g__Blautia_A]	NA	FALSE	NA	NA	NA	105	105	0	0	0.505112	0.507123
Blautia obeum/wexlerae [Ruminococcus sp. CAG:/Blautia sp. Marseille-P/Ruminococcus sp. CAG:-related_	1	mOTU	mOTU	Bacteria	Bacillota	Clostridia	Eubacteriales	Lachnospiraceae	Blautia	kingdom;phylum;class;order;family;genus;mOTU	2;1239;186801;186802;186803;572511;9	s__Blautia_A wexlerae	Blautia_A wexlerae	TRUE	NA	NA	NA	178	174	0	4	0.83009	0.83187
Blautia sp. [Blautia sp. CAG:/uncultured Blautia sp.]	1	mOTU	mOTU	Bacteria	Bacillota	Clostridia	Eubacteriales	Lachnospiraceae	Blautia	kingdom;phylum;class;order;family;genus;mOTU	2;1239;186801;186802;186803;572511;52	s__Oliverpabstia intestinalis	Oliverpabstia intestinalis	TRUE	NA	NA	NA	114	114	0	0	0.562954	0.564742
Brachybacterium squillarum	2	mOTU	mOTU	Bacteria	Actinomycetota	Actinomycetes	Micrococcales	Dermabacteraceae	Brachybacterium	kingdom;phylum;class;order;family;genus;mOTU	2;201174;1760;85006;85020;43668;661979	s__Brachybacterium squillarum	NA	FALSE	NA	NA	NA	20	16	0	4	7.11666e-08	0.0133091
Brachymonas chironomi	2	mOTU	mOTU	Bacteria	Pseudomonadota	Betaproteobacteria	Burkholderiales	Comamonadaceae	Brachymonas	kingdom;phylum;class;order;family;genus;mOTU	2;1224;28216;80840;80864;28219;491919	s__Brachymonas chironomi	NA	FALSE	NA	NA	NA	7	7	0	0	7.97739e-08	0.0394767
Brachymonas denitrificans	2	mOTU	mOTU	Bacteria	Pseudomonadota	Betaproteobacteria	Burkholderiales	Comamonadaceae	Brachymonas	kingdom;phylum;class;order;family;genus;mOTU	2;1224;28216;80840;80864;28219;28220	s__Brachymonas denitrificans	NA	FALSE	NA	NA	NA	34	21	0	13	8.25648e-06	0.591347
Brevundimonas aveniformis	3	mOTU	mOTU	Bacteria	Pseudomonadota	Alphaproteobacteria	Caulobacterales	Caulobacteraceae	Brevundimonas	kingdom;phylum;class;order;family;genus;mOTU	2;1224;28211;204458;76892;41275;370977	s__Brevundimonas aveniformis	NA	FALSE	NA	NA	NA	1	1	0	0	6.15479e-05	0.00304528
Brevundimonas diminuta [Brevundimonas sp. ZS/Brevundimonas diminuta]	2	mOTU	mOTU	Bacteria	Pseudomonadota	Alphaproteobacteria	Caulobacterales	Caulobacteraceae	Brevundimonas	kingdom;phylum;class;order;family;genus;mOTU	2;1224;28211;204458;76892;41275;293	Incongruent [d__Bacteria]	NA	FALSE	NA	NA	NA	1	1	0	0	4.4913e-09	0.000159096
Budvicia aquatica	3	mOTU	mOTU	Bacteria	Pseudomonadota	Gammaproteobacteria	Enterobacterales	Budviciaceae	Budvicia	kingdom;phylum;class;order;family;genus;mOTU	2;1224;1236;91347;1903416;82978;82979	s__Budvicia aquatica	NA	FALSE	NA	NA	NA	24	23	0	1	0.000776732	0.210304
Burkholderiaceae ext_mOTU_v3_18393	3	mOTU	mOTU	Bacteria	Pseudomonadota	Betaproteobacteria	Burkholderiales	Burkholderiaceae	NA	kingdom;phylum;class;order;family;genus;mOTU	2;1224;28216;80840;119060;0;0	NA	NA	FALSE	NA	NA	NA	6	6	0	0	0.000369187	0.0637151
Burkholderiaceae ext_mOTU_v3_27233	3	mOTU	mOTU	Bacteria	Pseudomonadota	Betaproteobacteria	Burkholderiales	Burkholderiaceae	NA	kingdom;phylum;class;order;family;genus;mOTU	2;1224;28216;80840;119060;0;0	NA	NA	FALSE	NA	NA	NA	1	1	0	0	3.52288e-06	0.00151787
Burkholderiales bacterium -	2	mOTU	mOTU	Bacteria	Pseudomonadota	Betaproteobacteria	Burkholderiales	NA	NA	kingdom;phylum;class;order;family;genus;mOTU	2;1224;28216;80840;0;0;1895730	s__Ottowia sp001897615	NA	FALSE	NA	NA	NA	1	1	0	0	2.20869e-10	0.00127291
Burkholderiales bacterium [Burkholderiales bacterium GWA__/Burkholderiales bacterium RIFCSPHIGHO__FU	3	mOTU	mOTU	Bacteria	Pseudomonadota	Betaproteobacteria	Burkholderiales	NA	NA	kingdom;phylum;class;order;family;genus;mOTU	2;1224;28216;80840;0;0;2	s__Acidovorax sp001411535	NA	FALSE	NA	NA	NA	49	39	5	5	0.0025589	0.441762
Burkholderiales ext_mOTU_v3_18311	3	mOTU	mOTU	Bacteria	Pseudomonadota	Betaproteobacteria	Burkholderiales	NA	NA	kingdom;phylum;class;order;family;genus;mOTU	2;1224;28216;80840;0;0;0	NA	NA	FALSE	NA	NA	NA	1	1	0	0	9.5736e-07	0.00211452
Burkholderiales ext_mOTU_v3_18321	2	mOTU	mOTU	Bacteria	Pseudomonadota	Betaproteobacteria	Burkholderiales	NA	NA	kingdom;phylum;class;order;family;genus;mOTU	2;1224;28216;80840;0;0;0	NA	NA	FALSE	NA	NA	NA	8	7	1	0	2.4726e-07	0.0197043
Burkholderiales ext_mOTU_v3_18323	2	mOTU	mOTU	Bacteria	Pseudomonadota	Betaproteobacteria	Burkholderiales	NA	NA	kingdom;phylum;class;order;family;genus;mOTU	2;1224;28216;80840;0;0;0	NA	NA	FALSE	NA	NA	NA	7	7	0	0	8.82138e-08	0.0577338
Burkholderiales ext_mOTU_v3_18440	3	mOTU	mOTU	Bacteria	Pseudomonadota	Betaproteobacteria	Burkholderiales	NA	NA	kingdom;phylum;class;order;family;genus;mOTU	2;1224;28216;80840;0;0;0	NA	NA	FALSE	NA	NA	NA	19	19	0	0	0.000626903	0.202485
Burkholderiales ext_mOTU_v3_18473	3	mOTU	mOTU	Bacteria	Pseudomonadota	Betaproteobacteria	Burkholderiales	NA	NA	kingdom;phylum;class;order;family;genus;mOTU	2;1224;28216;80840;0;0;0	NA	NA	FALSE	NA	NA	NA	5	5	0	0	2.48691e-05	0.0214508
Burkholderiales ext_mOTU_v3_18486	2	mOTU	mOTU	Bacteria	Pseudomonadota	Betaproteobacteria	Burkholderiales	NA	NA	kingdom;phylum;class;order;family;genus;mOTU	2;1224;28216;80840;0;0;0	NA	NA	FALSE	NA	NA	NA	38	20	0	18	3.06601e-06	0.350309
Burkholderiales ext_mOTU_v3_27103	3	mOTU	mOTU	Bacteria	Pseudomonadota	Betaproteobacteria	Burkholderiales	NA	NA	kingdom;phylum;class;order;family;genus;mOTU	2;1224;28216;80840;0;0;0	NA	NA	FALSE	NA	NA	NA	8	8	0	0	1.57557e-05	0.0149166
Burkholderiales species incertae sedis	1	mOTU	mOTU	Bacteria	Pseudomonadota	Betaproteobacteria	Burkholderiales	NA	NA	kingdom;phylum;class;order;family;genus;mOTU	2;1224;28216;80840;0;0;0	s__Parasutterella gallistercoris	Parasutterella gallistercoris	TRUE	NA	NA	NA	12	11	1	0	0.0448135	0.0441769
Buttiauxella agrestis	5	mOTU	mOTU	Bacteria	Pseudomonadota	Gammaproteobacteria	Enterobacterales	Enterobacteriaceae	Buttiauxella	kingdom;phylum;class;order;family;genus;mOTU	2;1224;1236;91347;543;82976;82977	s__Buttiauxella agrestis	NA	FALSE	NA	NA	NA	41	36	1	4	2.69198e-07	0.279424
Buttiauxella sp. [Buttiauxella agrestis/Buttiauxella brennerae/Buttiauxella gaviniae/Buttiauxella no	5	mOTU	mOTU	Bacteria	Pseudomonadota	Gammaproteobacteria	Enterobacterales	Enterobacteriaceae	Buttiauxella	kingdom;phylum;class;order;family;genus;mOTU	2;1224;1236;91347;543;82976;0	Incongruent [g__Buttiauxella]	NA	FALSE	NA	NA	NA	14	14	0	0	8.97018e-08	0.0963272
Butyricicoccus species incertae sedis	1	mOTU	mOTU	Bacteria	Bacillota	Clostridia	Eubacteriales	Clostridiaceae	Butyricicoccus	kingdom;phylum;class;order;family;genus;mOTU	2;1239;186801;186802;31979;580596;0	s__Agathobaculum sp003481705	NA	FALSE	NA	NA	NA	111	97	13	1	0.513294	0.501968
Butyrivibrio crossotus [Butyrivibrio crossotus CAG:/Butyrivibrio crossotus]	6	mOTU	mOTU	Bacteria	Bacillota	Clostridia	Eubacteriales	Lachnospiraceae	Butyrivibrio	kingdom;phylum;class;order;family;genus;mOTU	2;1239;186801;186802;186803;830;45851	s__Butyrivibrio_A crossotus	Butyrivibrio_A crossotus	TRUE	NA	NA	NA	13	6	7	0	0.0398889	0.0438264
Butyrivibrio ext_mOTU_v3_18482	2	mOTU	mOTU	Bacteria	Bacillota	Clostridia	Eubacteriales	Lachnospiraceae	Butyrivibrio	kingdom;phylum;class;order;family;genus;mOTU	2;1239;186801;186802;186803;830;0	NA	NA	FALSE	NA	NA	NA	81	38	3	40	0.000131168	1
Candidatus Saccharibacteria bacterium -	2	mOTU	mOTU	Bacteria	Candidatus Saccharibacteria	NA	NA	NA	NA	kingdom;phylum;class;order;family;genus;mOTU	2;95818;0;0;0;0;1895828	s__UBA6175 sp001897295	NA	FALSE	NA	NA	NA	1	1	0	0	0	4.43999e-09
Candidatus Saccharibacteria bacterium [Candidatus Saccharibacteria bacterium GW_GWC__/Candidatus Sac	3	mOTU	mOTU	Bacteria	NA	NA	NA	NA	NA	kingdom;phylum;class;order;family;genus;mOTU	2;0;0;0;0;0;2011	s__2011-GWC2-44-17 sp001029695	NA	FALSE	NA	NA	NA	1	1	0	0	4.0184e-07	0.000391415
Candidatus Saccharibacteria ext_mOTU_v3_18389	3	mOTU	mOTU	Bacteria	Candidatus Saccharibacteria	NA	NA	NA	NA	kingdom;phylum;class;order;family;genus;mOTU	2;95818;0;0;0;0;0	NA	NA	FALSE	NA	NA	NA	4	2	2	0	3.71807e-05	0.010841
Candidatus Saccharibacteria ext_mOTU_v3_18436	3	mOTU	mOTU	Bacteria	Candidatus Saccharibacteria	NA	NA	NA	NA	kingdom;phylum;class;order;family;genus;mOTU	2;95818;0;0;0;0;0	NA	NA	FALSE	NA	NA	NA	107	65	6	36	0.0299766	0.695896
Candidatus Saccharibacteria ext_mOTU_v3_18441	3	mOTU	mOTU	Bacteria	Candidatus Saccharibacteria	NA	NA	NA	NA	kingdom;phylum;class;order;family;genus;mOTU	2;95818;0;0;0;0;0	NA	NA	FALSE	NA	NA	NA	108	66	7	35	0.0318012	0.68293
Candidatus Saccharibacteria ext_mOTU_v3_18451	2	mOTU	mOTU	Bacteria	Candidatus Saccharibacteria	NA	NA	NA	NA	kingdom;phylum;class;order;family;genus;mOTU	2;95818;0;0;0;0;0	NA	NA	FALSE	NA	NA	NA	8	6	0	2	1.20543e-05	0.163821
Candidatus Saccharibacteria ext_mOTU_v3_27210	2	mOTU	mOTU	Bacteria	Candidatus Saccharibacteria	NA	NA	NA	NA	kingdom;phylum;class;order;family;genus;mOTU	2;95818;0;0;0;0;0	NA	NA	FALSE	NA	NA	NA	12	6	0	6	6.109e-07	0.162632
Candidatus Saccharibacteria ext_mOTU_v3_27211	2	mOTU	mOTU	Bacteria	Candidatus Saccharibacteria	NA	NA	NA	NA	kingdom;phylum;class;order;family;genus;mOTU	2;95818;0;0;0;0;0	NA	NA	FALSE	NA	NA	NA	4	4	0	0	2.11642e-07	0.0403293
Candidatus Saccharibacteria ext_mOTU_v3_27215	2	mOTU	mOTU	Bacteria	Candidatus Saccharibacteria	NA	NA	NA	NA	kingdom;phylum;class;order;family;genus;mOTU	2;95818;0;0;0;0;0	NA	NA	FALSE	NA	NA	NA	43	24	0	19	2.08279e-05	0.709152
Candidatus Saccharibacteria ext_mOTU_v3_27310	2	mOTU	mOTU	Bacteria	Candidatus Saccharibacteria	NA	NA	NA	NA	kingdom;phylum;class;order;family;genus;mOTU	2;95818;0;0;0;0;0	NA	NA	FALSE	NA	NA	NA	4	4	0	0	1.37266e-07	0.0477395
Caulobacter ext_mOTU_v3_26427	5	mOTU	mOTU	Bacteria	Pseudomonadota	Alphaproteobacteria	Caulobacterales	Caulobacteraceae	Caulobacter	kingdom;phylum;class;order;family;genus;mOTU	2;1224;28211;204458;76892;75;0	NA	NA	FALSE	NA	NA	NA	3	2	0	1	1.16093e-08	0.0150562
Chlorobi ext_mOTU_v3_27164	2	mOTU	mOTU	Bacteria	Chlorobiota	NA	NA	NA	NA	kingdom;phylum;class;order;family;genus;mOTU	2;1090;0;0;0;0;0	NA	NA	FALSE	NA	NA	NA	23	9	0	14	2.96725e-07	0.1511
Chloroflexi ext_mOTU_v3_27175	2	mOTU	mOTU	Bacteria	Chloroflexota	NA	NA	NA	NA	kingdom;phylum;class;order;family;genus;mOTU	2;200795;0;0;0;0;0	NA	NA	FALSE	NA	NA	NA	32	20	0	12	2.24301e-06	0.494961
Christensenellaceae ext_mOTU_v3_26644	1	mOTU	mOTU	Bacteria	Bacillota	Clostridia	Eubacteriales	Christensenellaceae	NA	kingdom;phylum;class;order;family;genus;mOTU	2;1239;186801;186802;990719;0;0	NA	NA	FALSE	NA	NA	NA	3	3	0	0	0.0144845	0.0143734
Chromatiaceae bacterium T.STBD.c.a	3	mOTU	mOTU	Bacteria	Pseudomonadota	Gammaproteobacteria	Chromatiales	Chromatiaceae	NA	kingdom;phylum;class;order;family;genus;mOTU	2;1224;1236;135613;1046;0;1978339	s__41T-STBD-0c-01a sp002009425	NA	FALSE	NA	NA	NA	9	9	0	0	5.59224e-05	0.0404192
Chromobacteriaceae ext_mOTU_v3_18415	2	mOTU	mOTU	Bacteria	Pseudomonadota	Betaproteobacteria	Neisseriales	Chromobacteriaceae	NA	kingdom;phylum;class;order;family;genus;mOTU	2;1224;28216;206351;1499392;0;0	NA	NA	FALSE	NA	NA	NA	5	4	0	1	7.83205e-07	0.0282108
Chromobacteriaceae ext_mOTU_v3_18438	3	mOTU	mOTU	Bacteria	Pseudomonadota	Betaproteobacteria	Neisseriales	Chromobacteriaceae	NA	kingdom;phylum;class;order;family;genus;mOTU	2;1224;28216;206351;1499392;0;0	NA	NA	FALSE	NA	NA	NA	21	21	0	0	0.00110009	0.240169
Chryseobacterium bovis	7	mOTU	mOTU	Bacteria	Bacteroidota	Flavobacteriia	Flavobacteriales	Flavobacteriaceae	Chryseobacterium	kingdom;phylum;class;order;family;genus;mOTU	2;976;117743;200644;49546;59732;421530	s__Epilithonimonas bovis	Epilithonimonas bovis	TRUE	NA	NA	NA	1	1	0	0	1.59498e-08	0.0921386
Chryseobacterium chaponense	3	mOTU	mOTU	Bacteria	Bacteroidota	Flavobacteriia	Flavobacteriales	Flavobacteriaceae	Chryseobacterium	kingdom;phylum;class;order;family;genus;mOTU	2;976;117743;200644;49546;59732;713588	s__Kaistella chaponensis	NA	FALSE	NA	NA	NA	49	44	0	5	0.00133005	0.457783
Chryseobacterium ext_mOTU_v3_18316	3	mOTU	mOTU	Bacteria	Bacteroidota	Flavobacteriia	Flavobacteriales	Flavobacteriaceae	Chryseobacterium	kingdom;phylum;class;order;family;genus;mOTU	2;976;117743;200644;49546;59732;0	NA	NA	FALSE	NA	NA	NA	50	50	0	0	0.00152144	0.513741
Chryseobacterium ext_mOTU_v3_18327	7	mOTU	mOTU	Bacteria	Bacteroidota	Flavobacteriia	Flavobacteriales	Flavobacteriaceae	Chryseobacterium	kingdom;phylum;class;order;family;genus;mOTU	2;976;117743;200644;49546;59732;0	NA	NA	FALSE	NA	NA	NA	18	16	1	1	1.97736e-06	1
Chryseobacterium ext_mOTU_v3_18347	3	mOTU	mOTU	Bacteria	Bacteroidota	Flavobacteriia	Flavobacteriales	Flavobacteriaceae	Chryseobacterium	kingdom;phylum;class;order;family;genus;mOTU	2;976;117743;200644;49546;59732;0	NA	NA	FALSE	NA	NA	NA	60	56	0	4	0.00198211	0.585989
Chryseobacterium ext_mOTU_v3_18429	3	mOTU	mOTU	Bacteria	Bacteroidota	Flavobacteriia	Flavobacteriales	Flavobacteriaceae	Chryseobacterium	kingdom;phylum;class;order;family;genus;mOTU	2;976;117743;200644;49546;59732;0	NA	NA	FALSE	NA	NA	NA	27	27	0	0	0.00159033	0.365667
Chryseobacterium ext_mOTU_v3_18437	3	mOTU	mOTU	Bacteria	Bacteroidota	Flavobacteriia	Flavobacteriales	Flavobacteriaceae	Chryseobacterium	kingdom;phylum;class;order;family;genus;mOTU	2;976;117743;200644;49546;59732;0	NA	NA	FALSE	NA	NA	NA	58	52	0	6	0.00200372	0.553581
Chryseobacterium ext_mOTU_v3_18556	3	mOTU	mOTU	Bacteria	Bacteroidota	Flavobacteriia	Flavobacteriales	Flavobacteriaceae	Chryseobacterium	kingdom;phylum;class;order;family;genus;mOTU	2;976;117743;200644;49546;59732;0	NA	NA	FALSE	NA	NA	NA	1	1	0	0	6.02367e-07	0.000796043
Chryseobacterium ext_mOTU_v3_18707	7	mOTU	mOTU	Bacteria	Bacteroidota	Flavobacteriia	Flavobacteriales	Flavobacteriaceae	Chryseobacterium	kingdom;phylum;class;order;family;genus;mOTU	2;976;117743;200644;49546;59732;0	NA	NA	FALSE	NA	NA	NA	9	9	0	0	2.31977e-06	0.843937
Chryseobacterium ext_mOTU_v3_18708	7	mOTU	mOTU	Bacteria	Bacteroidota	Flavobacteriia	Flavobacteriales	Flavobacteriaceae	Chryseobacterium	kingdom;phylum;class;order;family;genus;mOTU	2;976;117743;200644;49546;59732;0	NA	NA	FALSE	NA	NA	NA	12	12	0	0	3.05187e-06	0.98904
Chryseobacterium ext_mOTU_v3_18709	7	mOTU	mOTU	Bacteria	Bacteroidota	Flavobacteriia	Flavobacteriales	Flavobacteriaceae	Chryseobacterium	kingdom;phylum;class;order;family;genus;mOTU	2;976;117743;200644;49546;59732;0	NA	NA	FALSE	NA	NA	NA	9	9	0	0	2.44364e-06	0.868027
Chryseobacterium ext_mOTU_v3_27150	3	mOTU	mOTU	Bacteria	Bacteroidota	Flavobacteriia	Flavobacteriales	Flavobacteriaceae	Chryseobacterium	kingdom;phylum;class;order;family;genus;mOTU	2;976;117743;200644;49546;59732;0	NA	NA	FALSE	NA	NA	NA	98	72	0	26	0.00812336	0.727971
Chryseobacterium ext_mOTU_v3_27637	7	mOTU	mOTU	Bacteria	Bacteroidota	Flavobacteriia	Flavobacteriales	Flavobacteriaceae	Chryseobacterium	kingdom;phylum;class;order;family;genus;mOTU	2;976;117743;200644;49546;59732;0	NA	NA	FALSE	NA	NA	NA	9	9	0	0	2.34683e-06	0.859724
Chryseobacterium hominis	7	mOTU	mOTU	Bacteria	Bacteroidota	Flavobacteriia	Flavobacteriales	Flavobacteriaceae	Chryseobacterium	kingdom;phylum;class;order;family;genus;mOTU	2;976;117743;200644;49546;59732;420404	Incongruent [g__Epilithonimonas]	NA	FALSE	NA	NA	NA	9	9	0	0	2.07503e-06	0.803193
Chryseobacterium molle	3	mOTU	mOTU	Bacteria	Bacteroidota	Flavobacteriia	Flavobacteriales	Flavobacteriaceae	Chryseobacterium	kingdom;phylum;class;order;family;genus;mOTU	2;976;117743;200644;49546;59732;216903	Incongruent [o__Flavobacteriales]	NA	FALSE	NA	NA	NA	3	3	0	0	8.76304e-05	0.0286489
Chryseobacterium sp. -	7	mOTU	mOTU	Bacteria	Bacteroidota	Flavobacteriia	Flavobacteriales	Flavobacteriaceae	Chryseobacterium	kingdom;phylum;class;order;family;genus;mOTU	2;976;117743;200644;49546;59732;1895745	s__Epilithonimonas sp001898785	NA	FALSE	NA	NA	NA	1	1	0	0	1.50815e-08	0.0871226
Citrobacter ext_mOTU_v3_26560	3	mOTU	mOTU	Bacteria	Pseudomonadota	Gammaproteobacteria	Enterobacterales	Enterobacteriaceae	Citrobacter	kingdom;phylum;class;order;family;genus;mOTU	2;1224;1236;91347;543;544;0	NA	NA	FALSE	NA	NA	NA	6	5	1	0	1.09067e-05	0.00764887
Citrobacter sp. MGH	4	mOTU	mOTU	Bacteria	Pseudomonadota	Gammaproteobacteria	Enterobacterales	Enterobacteriaceae	Citrobacter	kingdom;phylum;class;order;family;genus;mOTU	2;1224;1236;91347;543;544;1686381	s__Citrobacter murliniae	NA	FALSE	NA	NA	NA	6	6	0	0	9.62309e-09	0.0126243
Citrobacter sp. [Citrobacter amalonaticus/Citrobacter braakii/Citrobacter freundii/Citrobacter past	4	mOTU	mOTU	Bacteria	Pseudomonadota	Gammaproteobacteria	Enterobacterales	Enterobacteriaceae	Citrobacter	kingdom;phylum;class;order;family;genus;mOTU	2;1224;1236;91347;543;544;1	Incongruent [g__Citrobacter]	NA	FALSE	NA	NA	NA	41	41	0	0	3.65469e-07	0.299012
Citrobacter sp. [Citrobacter amalonaticus/Citrobacter farmeri/Citrobacter sp. CtB./Citrobacter sp.	4	mOTU	mOTU	Bacteria	Pseudomonadota	Gammaproteobacteria	Enterobacterales	Enterobacteriaceae	Citrobacter	kingdom;phylum;class;order;family;genus;mOTU	2;1224;1236;91347;543;544;7	Incongruent [g__Citrobacter_A]	NA	FALSE	NA	NA	NA	1	1	0	0	2.75694e-09	0.00375189
Cloacibacterium normanense	2	mOTU	mOTU	Bacteria	Bacteroidota	Flavobacteriia	Flavobacteriales	Flavobacteriaceae	Cloacibacterium	kingdom;phylum;class;order;family;genus;mOTU	2;976;117743;200644;49546;501783;237258	s__Cloacibacterium normanense	NA	FALSE	NA	NA	NA	8	7	1	0	4.8838e-08	0.0202015
Cloacimonetes bacterium WWEI_	2	mOTU	mOTU	Bacteria	Candidatus Cloacimonadota	NA	NA	NA	NA	kingdom;phylum;class;order;family;genus;mOTU	2;456828;0;0;0;0;1674914	s__Cloacimonas sp002432865	NA	FALSE	NA	NA	NA	10	10	0	0	4.56016e-12	0.000183581
Clostridia ext_mOTU_v3_26205	1	mOTU	mOTU	Bacteria	Bacillota	Clostridia	NA	NA	NA	kingdom;phylum;class;order;family;genus;mOTU	2;1239;186801;0;0;0;0	NA	NA	FALSE	NA	NA	NA	7	7	0	0	0.0200459	0.0197693
Clostridia ext_mOTU_v3_26700	1	mOTU	mOTU	Bacteria	Bacillota	Clostridia	NA	NA	NA	kingdom;phylum;class;order;family;genus;mOTU	2;1239;186801;0;0;0;0	NA	NA	FALSE	NA	NA	NA	11	11	0	0	0.0606453	0.0606913
Clostridia ext_mOTU_v3_27090	2	mOTU	mOTU	Bacteria	Bacillota	Clostridia	NA	NA	NA	kingdom;phylum;class;order;family;genus;mOTU	2;1239;186801;0;0;0;0	NA	NA	FALSE	NA	NA	NA	2	2	0	0	2.50184e-09	0.00720186
Clostridiaceae ext_mOTU_v3_26399	1	mOTU	mOTU	Bacteria	Bacillota	Clostridia	Eubacteriales	Clostridiaceae	NA	kingdom;phylum;class;order;family;genus;mOTU	2;1239;186801;186802;31979;0;0	NA	NA	FALSE	NA	NA	NA	10	10	0	0	0.0510959	0.050508
Clostridiaceae ext_mOTU_v3_27249	3	mOTU	mOTU	Bacteria	Bacillota	Clostridia	Eubacteriales	Clostridiaceae	NA	kingdom;phylum;class;order;family;genus;mOTU	2;1239;186801;186802;31979;0;0	NA	NA	FALSE	NA	NA	NA	1	1	0	0	7.36138e-07	0.000483678
Clostridiales Family XIII. Incertae Sedis species incertae sedis	1	mOTU	mOTU	Bacteria	Bacillota	Clostridia	Eubacteriales	Eubacteriales Family XIII. Incertae Sedis	NA	kingdom;phylum;class;order;family;genus;mOTU	2;1239;186801;186802;543314;0;0	s__VUNA01 sp002299625	NA	FALSE	NA	NA	NA	9	9	0	0	0.0192101	0.0193664
Clostridiales bacterium __two_genomes	1	mOTU	mOTU	Bacteria	Bacillota	Clostridia	Eubacteriales	NA	NA	kingdom;phylum;class;order;family;genus;mOTU	2;1239;186801;186802;0;0;1897044	s__Eubacterium_R sp003526845	Eubacterium_R sp003526845	TRUE	NA	NA	NA	28	25	3	0	0.115727	0.114003
Clostridiales ext_mOTU_v3_18364	2	mOTU	mOTU	Bacteria	Bacillota	Clostridia	Eubacteriales	NA	NA	kingdom;phylum;class;order;family;genus;mOTU	2;1239;186801;186802;0;0;0	NA	NA	FALSE	NA	NA	NA	23	7	0	16	1.44439e-08	0.0246474
Clostridiales ext_mOTU_v3_18368	2	mOTU	mOTU	Bacteria	Bacillota	Clostridia	Eubacteriales	NA	NA	kingdom;phylum;class;order;family;genus;mOTU	2;1239;186801;186802;0;0;0	NA	NA	FALSE	NA	NA	NA	4	1	0	3	5.92238e-11	0.000370106
Clostridiales ext_mOTU_v3_18477	2	mOTU	mOTU	Bacteria	Bacillota	Clostridia	Eubacteriales	NA	NA	kingdom;phylum;class;order;family;genus;mOTU	2;1239;186801;186802;0;0;0	NA	NA	FALSE	NA	NA	NA	1	1	0	0	1.94417e-09	0.000712197
Clostridiales ext_mOTU_v3_18541	3	mOTU	mOTU	Bacteria	Bacillota	Clostridia	Eubacteriales	NA	NA	kingdom;phylum;class;order;family;genus;mOTU	2;1239;186801;186802;0;0;0	NA	NA	FALSE	NA	NA	NA	60	47	2	11	0.0174479	0.428815
Clostridiales ext_mOTU_v3_26265	1	mOTU	mOTU	Bacteria	Bacillota	Clostridia	Eubacteriales	NA	NA	kingdom;phylum;class;order;family;genus;mOTU	2;1239;186801;186802;0;0;0	NA	NA	FALSE	NA	NA	NA	24	24	0	0	0.0907151	0.0909159
Clostridiales ext_mOTU_v3_26321	1	mOTU	mOTU	Bacteria	Bacillota	Clostridia	Eubacteriales	NA	NA	kingdom;phylum;class;order;family;genus;mOTU	2;1239;186801;186802;0;0;0	NA	NA	FALSE	NA	NA	NA	3	3	0	0	0.00800461	0.00794839
Clostridiales ext_mOTU_v3_26330	1	mOTU	mOTU	Bacteria	Bacillota	Clostridia	Eubacteriales	NA	NA	kingdom;phylum;class;order;family;genus;mOTU	2;1239;186801;186802;0;0;0	NA	NA	FALSE	NA	NA	NA	21	21	0	0	0.0868808	0.0872594
Clostridiales ext_mOTU_v3_26405	1	mOTU	mOTU	Bacteria	Bacillota	Clostridia	Eubacteriales	NA	NA	kingdom;phylum;class;order;family;genus;mOTU	2;1239;186801;186802;0;0;0	NA	NA	FALSE	NA	NA	NA	1	1	0	0	0.00108862	0.00109587
Clostridiales ext_mOTU_v3_26617	3	mOTU	mOTU	Bacteria	Bacillota	Clostridia	Eubacteriales	NA	NA	kingdom;phylum;class;order;family;genus;mOTU	2;1239;186801;186802;0;0;0	NA	NA	FALSE	NA	NA	NA	5	5	0	0	0.00421599	0.0176386
Clostridiales ext_mOTU_v3_26619	3	mOTU	mOTU	Bacteria	Bacillota	Clostridia	Eubacteriales	NA	NA	kingdom;phylum;class;order;family;genus;mOTU	2;1239;186801;186802;0;0;0	NA	NA	FALSE	NA	NA	NA	14	9	5	0	0.0197961	0.0307835
Clostridiales ext_mOTU_v3_26645	1	mOTU	mOTU	Bacteria	Bacillota	Clostridia	Eubacteriales	NA	NA	kingdom;phylum;class;order;family;genus;mOTU	2;1239;186801;186802;0;0;0	NA	NA	FALSE	NA	NA	NA	153	138	0	15	0.787631	0.786873
Clostridiales ext_mOTU_v3_26655	1	mOTU	mOTU	Bacteria	Bacillota	Clostridia	Eubacteriales	NA	NA	kingdom;phylum;class;order;family;genus;mOTU	2;1239;186801;186802;0;0;0	NA	NA	FALSE	NA	NA	NA	94	93	0	1	0.577354	0.575789
Clostridiales ext_mOTU_v3_26664	1	mOTU	mOTU	Bacteria	Bacillota	Clostridia	Eubacteriales	NA	NA	kingdom;phylum;class;order;family;genus;mOTU	2;1239;186801;186802;0;0;0	NA	NA	FALSE	NA	NA	NA	16	16	0	0	0.0914948	0.0920275
Clostridiales ext_mOTU_v3_26670	1	mOTU	mOTU	Bacteria	Bacillota	Clostridia	Eubacteriales	NA	NA	kingdom;phylum;class;order;family;genus;mOTU	2;1239;186801;186802;0;0;0	NA	NA	FALSE	NA	NA	NA	1	1	0	0	0.00347	0.00335653
Clostridiales ext_mOTU_v3_26728	1	mOTU	mOTU	Bacteria	Bacillota	Clostridia	Eubacteriales	NA	NA	kingdom;phylum;class;order;family;genus;mOTU	2;1239;186801;186802;0;0;0	NA	NA	FALSE	NA	NA	NA	60	60	0	0	0.344685	0.345069
Clostridiales ext_mOTU_v3_26923	1	mOTU	mOTU	Bacteria	Bacillota	Clostridia	Eubacteriales	NA	NA	kingdom;phylum;class;order;family;genus;mOTU	2;1239;186801;186802;0;0;0	NA	NA	FALSE	NA	NA	NA	49	47	2	0	0.203955	0.203542
Clostridiales ext_mOTU_v3_27083	2	mOTU	mOTU	Bacteria	Bacillota	Clostridia	Eubacteriales	NA	NA	kingdom;phylum;class;order;family;genus;mOTU	2;1239;186801;186802;0;0;0	NA	NA	FALSE	NA	NA	NA	5	5	0	0	1.42089e-07	0.0478877
Clostridiales ext_mOTU_v3_27084	2	mOTU	mOTU	Bacteria	Bacillota	Clostridia	Eubacteriales	NA	NA	kingdom;phylum;class;order;family;genus;mOTU	2;1239;186801;186802;0;0;0	NA	NA	FALSE	NA	NA	NA	2	2	0	0	6.59165e-08	0.0343888
Clostridiales ext_mOTU_v3_27089	2	mOTU	mOTU	Bacteria	Bacillota	Clostridia	Eubacteriales	NA	NA	kingdom;phylum;class;order;family;genus;mOTU	2;1239;186801;186802;0;0;0	NA	NA	FALSE	NA	NA	NA	1	1	0	0	2.35574e-11	0.000427873
Clostridiales ext_mOTU_v3_27127	2	mOTU	mOTU	Bacteria	Bacillota	Clostridia	Eubacteriales	NA	NA	kingdom;phylum;class;order;family;genus;mOTU	2;1239;186801;186802;0;0;0	NA	NA	FALSE	NA	NA	NA	15	2	0	13	5.90191e-10	0.00118715
Clostridiales ext_mOTU_v3_27269	2	mOTU	mOTU	Bacteria	Bacillota	Clostridia	Eubacteriales	NA	NA	kingdom;phylum;class;order;family;genus;mOTU	2;1239;186801;186802;0;0;0	NA	NA	FALSE	NA	NA	NA	21	10	0	11	5.86089e-10	0.0037268
Clostridiales ext_mOTU_v3_27315	3	mOTU	mOTU	Bacteria	Bacillota	Clostridia	Eubacteriales	NA	NA	kingdom;phylum;class;order;family;genus;mOTU	2;1239;186801;186802;0;0;0	NA	NA	FALSE	NA	NA	NA	1	1	0	0	1.61603e-05	0.00529343
Clostridiales ext_mOTU_v3_28979	1	mOTU	mOTU	Bacteria	Bacillota	Clostridia	Eubacteriales	NA	NA	kingdom;phylum;class;order;family;genus;mOTU	2;1239;186801;186802;0;0;0	NA	NA	FALSE	NA	NA	NA	54	54	0	0	0.195661	0.196457
Clostridiales ext_mOTU_v3_33798	1	mOTU	mOTU	Bacteria	Bacillota	Clostridia	Eubacteriales	NA	NA	kingdom;phylum;class;order;family;genus;mOTU	2;1239;186801;186802;0;0;0	NA	NA	FALSE	NA	NA	NA	12	12	0	0	0.0527444	0.052747
Clostridiales sp. [Clostridium sp. CAG:/Clostridium sp. L-/uncultured Coprococcus sp.]	1	mOTU	mOTU	Bacteria	Bacillota	Clostridia	Eubacteriales	NA	NA	kingdom;phylum;class;order;family;genus;mOTU	2;1239;186801;186802;0;0;264	Incongruent [g__Coprococcus]	NA	FALSE	NA	NA	NA	33	25	8	0	0.113147	0.106714
Clostridiales sp. [Eubacterium sp. CAG:/Clostridium sp. A.MGS-]	1	mOTU	mOTU	Bacteria	Bacillota	Clostridia	Eubacteriales	NA	NA	kingdom;phylum;class;order;family;genus;mOTU	2;1239;186801;186802;0;0;251	s__Eubacterium_R sp000436835	Eubacterium_R sp000436835	TRUE	NA	NA	NA	152	106	26	20	0.598949	0.585878
Clostridiales sp. [Ruminococcus sp. CAG:/[Ruminococcus] torques/Ruminococcus faecis]	1	mOTU	mOTU	Bacteria	Bacillota	Clostridia	Eubacteriales	NA	NA	kingdom;phylum;class;order;family;genus;mOTU	2;1239;186801;186802;0;0;55	s__Mediterraneibacter faecis	Mediterraneibacter faecis	TRUE	NA	NA	NA	127	127	0	0	0.550731	0.553169
Clostridiales sp. [uncultured Eubacterium sp./uncultured Ruminococcus sp.]	1	mOTU	mOTU	Bacteria	Bacillota	Clostridia	Eubacteriales	NA	NA	kingdom;phylum;class;order;family;genus;mOTU	2;1239;186801;186802;0;0;0	s__Lachnoclostridium_B sp900066555	NA	FALSE	NA	NA	NA	102	102	0	0	0.515801	0.517437
Clostridiales sp. [uncultured Ruminococcus sp./Ruminococcus sp. Marseille-P/uncultured Clostridium s	1	mOTU	mOTU	Bacteria	Bacillota	Clostridia	Eubacteriales	NA	NA	kingdom;phylum;class;order;family;genus;mOTU	2;1239;186801;186802;0;0;328	s__Blautia_A faecis	Blautia_A faecis	TRUE	NA	NA	NA	137	137	0	0	0.747299	0.74781
Clostridiales species incertae sedis	1	mOTU	mOTU	Bacteria	Bacillota	Clostridia	Eubacteriales	NA	NA	kingdom;phylum;class;order;family;genus;mOTU	2;1239;186801;186802;0;0;0	s__UBA1227 sp900545655	UBA1227 sp900545655	TRUE	NA	NA	NA	235	209	7	19	0.991949	0.986708
Clostridium ext_mOTU_v3_23670	1	mOTU	mOTU	Bacteria	Bacillota	Clostridia	Eubacteriales	Clostridiaceae	Clostridium	kingdom;phylum;class;order;family;genus;mOTU	2;1239;186801;186802;31979;1485;0	NA	NA	FALSE	NA	NA	NA	3	3	0	0	0.00104422	0.0010435
Clostridium ext_mOTU_v3_26315	1	mOTU	mOTU	Bacteria	Bacillota	Clostridia	Eubacteriales	Clostridiaceae	Clostridium	kingdom;phylum;class;order;family;genus;mOTU	2;1239;186801;186802;31979;1485;0	NA	NA	FALSE	NA	NA	NA	31	24	7	0	0.0913024	0.0864977
Clostridium ext_mOTU_v3_26496	1	mOTU	mOTU	Bacteria	Bacillota	Clostridia	Eubacteriales	Clostridiaceae	Clostridium	kingdom;phylum;class;order;family;genus;mOTU	2;1239;186801;186802;31979;1485;0	NA	NA	FALSE	NA	NA	NA	59	58	1	0	0.334671	0.333061
Clostridium ext_mOTU_v3_26598	1	mOTU	mOTU	Bacteria	Bacillota	Clostridia	Eubacteriales	Clostridiaceae	Clostridium	kingdom;phylum;class;order;family;genus;mOTU	2;1239;186801;186802;31979;1485;0	NA	NA	FALSE	NA	NA	NA	14	14	0	0	0.0712833	0.0704677
Clostridium ext_mOTU_v3_26600	1	mOTU	mOTU	Bacteria	Bacillota	Clostridia	Eubacteriales	Clostridiaceae	Clostridium	kingdom;phylum;class;order;family;genus;mOTU	2;1239;186801;186802;31979;1485;0	NA	NA	FALSE	NA	NA	NA	43	36	7	0	0.178394	0.17332
Clostridium ext_mOTU_v3_26690	1	mOTU	mOTU	Bacteria	Bacillota	Clostridia	Eubacteriales	Clostridiaceae	Clostridium	kingdom;phylum;class;order;family;genus;mOTU	2;1239;186801;186802;31979;1485;0	NA	NA	FALSE	NA	NA	NA	18	18	0	0	0.0919593	0.0924157
Clostridium ext_mOTU_v3_26695	1	mOTU	mOTU	Bacteria	Bacillota	Clostridia	Eubacteriales	Clostridiaceae	Clostridium	kingdom;phylum;class;order;family;genus;mOTU	2;1239;186801;186802;31979;1485;0	NA	NA	FALSE	NA	NA	NA	26	26	0	0	0.146356	0.146677
Clostridium ext_mOTU_v3_26961	1	mOTU	mOTU	Bacteria	Bacillota	Clostridia	Eubacteriales	Clostridiaceae	Clostridium	kingdom;phylum;class;order;family;genus;mOTU	2;1239;186801;186802;31979;1485;0	NA	NA	FALSE	NA	NA	NA	2	2	0	0	0.0132838	0.0132684
Clostridium sp. CAG:	1	mOTU	mOTU	Bacteria	Bacillota	Clostridia	Eubacteriales	Clostridiaceae	Clostridium	kingdom;phylum;class;order;family;genus;mOTU	2;1239;186801;186802;31979;1485;1262770	s__Eubacterium_F sp000433735	Eubacterium_F sp000433735	TRUE	NA	NA	NA	190	159	6	25	0.874173	0.867153
Clostridium sp. [Clostridium sp. CAG:/Candidatus Gastranaerophilales bacterium HUM_]	2	mOTU	mOTU	Bacteria	Bacillota	Clostridia	Eubacteriales	Clostridiaceae	Clostridium	kingdom;phylum;class;order;family;genus;mOTU	2;1239;186801;186802;31979;1485;813	Incongruent [f__Gastranaerophilaceae]	NA	FALSE	NA	NA	NA	5	4	1	0	9.19443e-06	0.00112129
Clostridium sp. [Clostridium sp. CAG:/Candidatus Melainabacteria bacterium MEL.A/Candidatus Gastrana	1	mOTU	mOTU	Bacteria	Bacillota	Clostridia	Eubacteriales	Clostridiaceae	Clostridium	kingdom;phylum;class;order;family;genus;mOTU	2;1239;186801;186802;31979;1485;715	s__Stercorousia sp001765415	Stercorousia sp001765415	TRUE	NA	NA	NA	12	7	5	0	0.00452049	0.00320685
Clostridium sp. [Clostridium sp. CAG:/Christensenellaceae bacterium Phil]	1	mOTU	mOTU	Bacteria	Bacillota	Clostridia	Eubacteriales	NA	Clostridium	kingdom;phylum;class;order;family;genus;mOTU	2;1239;186801;186802;0;1485;226	s__Phil1 sp001940855	Phil1 sp001940855	TRUE	NA	NA	NA	65	65	0	0	0.362097	0.360835
Clostridium sp. [Clostridium sp. CAG:/Clostridium sp. CAG:__]	1	mOTU	mOTU	Bacteria	Bacillota	Clostridia	Eubacteriales	Clostridiaceae	Clostridium	kingdom;phylum;class;order;family;genus;mOTU	2;1239;186801;186802;31979;1485;62	s__CAG-307 sp001916215	CAG-307 sp001916215	TRUE	NA	NA	NA	115	74	19	22	0.44478	0.433307
Clostridium sp. [Clostridium sp. CAG:/Clostridium sp. _]	1	mOTU	mOTU	Bacteria	Bacillota	Clostridia	Eubacteriales	Clostridiaceae	Clostridium	kingdom;phylum;class;order;family;genus;mOTU	2;1239;186801;186802;31979;1485;269	s__Butyribacter sp001916135	NA	FALSE	NA	NA	NA	110	107	0	3	0.601552	0.60149
Clostridium sp. [Clostridium sp. CAG:/butyrate-producing bacterium SS//uncultured Clostridium sp.]	1	mOTU	mOTU	Bacteria	Bacillota	Clostridia	Eubacteriales	Clostridiaceae	Clostridium	kingdom;phylum;class;order;family;genus;mOTU	2;1239;186801;186802;31979;1485;81	s__Copromonas sp900066535	NA	FALSE	NA	NA	NA	53	53	0	0	0.290473	0.291407
Clostridium sp. [Clostridium sp. KLE /Clostridiales bacterium VE-]	1	mOTU	mOTU	Bacteria	Bacillota	Clostridia	Eubacteriales	Clostridiaceae	Clostridium	kingdom;phylum;class;order;family;genus;mOTU	2;1239;186801;186802;31979;1485;1755	s__Eisenbergiella porci	Eisenbergiella porci	TRUE	NA	NA	NA	11	10	1	0	0.0391716	0.038614
Clostridium sp. [Firmicutes bacterium CAG:/uncultured Clostridium sp.]	1	mOTU	mOTU	Bacteria	Bacillota	Clostridia	Eubacteriales	Clostridiaceae	Clostridium	kingdom;phylum;class;order;family;genus;mOTU	2;1239;186801;186802;31979;1485;24	s__CAG-41 sp900066215	NA	FALSE	NA	NA	NA	142	131	11	0	0.635142	0.627437
Clostridium sp. [Firmicutes bacterium CAG:__/uncultured Clostridium sp.]	1	mOTU	mOTU	Bacteria	Bacillota	Clostridia	Eubacteriales	Clostridiaceae	Clostridium	kingdom;phylum;class;order;family;genus;mOTU	2;1239;186801;186802;31979;1485;65	s__Acetatifactor intestinalis	Acetatifactor intestinalis	TRUE	NA	NA	NA	101	81	16	4	0.45353	0.441125
Clostridium sp. _	1	mOTU	mOTU	Bacteria	Bacillota	Clostridia	Eubacteriales	Clostridiaceae	Clostridium	kingdom;phylum;class;order;family;genus;mOTU	2;1239;186801;186802;31979;1485;1896978	s__CAG-269 sp001916035	CAG-269 sp001916035	TRUE	NA	NA	NA	28	28	0	0	0.167947	0.16721
Clostridium species incertae sedis	1	mOTU	mOTU	Bacteria	Bacillota	Clostridia	Eubacteriales	Clostridiaceae	Clostridium	kingdom;phylum;class;order;family;genus;mOTU	2;1239;186801;186802;31979;1485;0	s__Merdicola sp900754085	Merdicola sp900754085	TRUE	NA	NA	NA	158	146	2	10	0.799585	0.797616
Collimonas arenae	5	mOTU	mOTU	Bacteria	Pseudomonadota	Betaproteobacteria	Burkholderiales	Oxalobacteraceae	Collimonas	kingdom;phylum;class;order;family;genus;mOTU	2;1224;28216;80840;75682;202907;279058	s__Collimonas arenae_A	NA	FALSE	NA	NA	NA	1	1	0	0	7.66885e-07	0.00211563
Collinsella aerofaciens [Collinsella sp. CAG:/Collinsella sp. __FAA/Collinsella aerofaciens]	1	mOTU	mOTU	Bacteria	Actinomycetota	Coriobacteriia	Coriobacteriales	Coriobacteriaceae	Collinsella	kingdom;phylum;class;order;family;genus;mOTU	2;201174;84998;84999;84107;102106;74426	Incongruent [g__Collinsella]	NA	FALSE	NA	NA	NA	90	90	0	0	0.344952	0.346724
Collinsella ext_mOTU_v3_26362	1	mOTU	mOTU	Bacteria	Actinomycetota	Coriobacteriia	Coriobacteriales	Coriobacteriaceae	Collinsella	kingdom;phylum;class;order;family;genus;mOTU	2;201174;84998;84999;84107;102106;0	NA	NA	FALSE	NA	NA	NA	44	44	0	0	0.127724	0.128759
Collinsella ext_mOTU_v3_26423	1	mOTU	mOTU	Bacteria	Actinomycetota	Coriobacteriia	Coriobacteriales	Coriobacteriaceae	Collinsella	kingdom;phylum;class;order;family;genus;mOTU	2;201174;84998;84999;84107;102106;0	NA	NA	FALSE	NA	NA	NA	5	5	0	0	0.0103172	0.0104079
Collinsella ext_mOTU_v3_26448	1	mOTU	mOTU	Bacteria	Actinomycetota	Coriobacteriia	Coriobacteriales	Coriobacteriaceae	Collinsella	kingdom;phylum;class;order;family;genus;mOTU	2;201174;84998;84999;84107;102106;0	NA	NA	FALSE	NA	NA	NA	45	45	0	0	0.124594	0.125579
Collinsella ext_mOTU_v3_26609	1	mOTU	mOTU	Bacteria	Actinomycetota	Coriobacteriia	Coriobacteriales	Coriobacteriaceae	Collinsella	kingdom;phylum;class;order;family;genus;mOTU	2;201174;84998;84999;84107;102106;0	NA	NA	FALSE	NA	NA	NA	6	6	0	0	0.00891448	0.00899623
Collinsella ext_mOTU_v3_26634	1	mOTU	mOTU	Bacteria	Actinomycetota	Coriobacteriia	Coriobacteriales	Coriobacteriaceae	Collinsella	kingdom;phylum;class;order;family;genus;mOTU	2;201174;84998;84999;84107;102106;0	NA	NA	FALSE	NA	NA	NA	18	17	0	1	0.0347121	0.0350324
Collinsella ext_mOTU_v3_26665	1	mOTU	mOTU	Bacteria	Actinomycetota	Coriobacteriia	Coriobacteriales	Coriobacteriaceae	Collinsella	kingdom;phylum;class;order;family;genus;mOTU	2;201174;84998;84999;84107;102106;0	NA	NA	FALSE	NA	NA	NA	45	45	0	0	0.137234	0.13822
Collinsella ext_mOTU_v3_26704	1	mOTU	mOTU	Bacteria	Actinomycetota	Coriobacteriia	Coriobacteriales	Coriobacteriaceae	Collinsella	kingdom;phylum;class;order;family;genus;mOTU	2;201174;84998;84999;84107;102106;0	NA	NA	FALSE	NA	NA	NA	69	69	0	0	0.254089	0.255573
Collinsella ext_mOTU_v3_26711	1	mOTU	mOTU	Bacteria	Actinomycetota	Coriobacteriia	Coriobacteriales	Coriobacteriaceae	Collinsella	kingdom;phylum;class;order;family;genus;mOTU	2;201174;84998;84999;84107;102106;0	NA	NA	FALSE	NA	NA	NA	50	50	0	0	0.174206	0.17521
Collinsella ext_mOTU_v3_26724	1	mOTU	mOTU	Bacteria	Actinomycetota	Coriobacteriia	Coriobacteriales	Coriobacteriaceae	Collinsella	kingdom;phylum;class;order;family;genus;mOTU	2;201174;84998;84999;84107;102106;0	NA	NA	FALSE	NA	NA	NA	34	34	0	0	0.0840783	0.0847777
Collinsella sp. [Firmicutes bacterium CAG:/Collinsella sp. _]	1	mOTU	mOTU	Bacteria	NA	Coriobacteriia	Coriobacteriales	Coriobacteriaceae	Collinsella	kingdom;phylum;class;order;family;genus;mOTU	2;0;84998;84999;84107;102106;110	Incongruent [d__Bacteria]	NA	FALSE	NA	NA	NA	85	85	0	0	0.416297	0.417144
Collinsella species incertae sedis	1	mOTU	mOTU	Bacteria	Actinomycetota	Coriobacteriia	Coriobacteriales	Coriobacteriaceae	Collinsella	kingdom;phylum;class;order;family;genus;mOTU	2;201174;84998;84999;84107;102106;0	s__Collinsella stercoripullorum	NA	FALSE	NA	NA	NA	30	30	0	0	0.0813887	0.0819538
Comamonadaceae ext_mOTU_v3_18308	3	mOTU	mOTU	Bacteria	Pseudomonadota	Betaproteobacteria	Burkholderiales	Comamonadaceae	NA	kingdom;phylum;class;order;family;genus;mOTU	2;1224;28216;80840;80864;0;0	NA	NA	FALSE	NA	NA	NA	27	21	3	3	0.00836164	0.165716
Comamonadaceae ext_mOTU_v3_18318	3	mOTU	mOTU	Bacteria	Pseudomonadota	Betaproteobacteria	Burkholderiales	Comamonadaceae	NA	kingdom;phylum;class;order;family;genus;mOTU	2;1224;28216;80840;80864;0;0	NA	NA	FALSE	NA	NA	NA	123	81	1	41	0.0153528	0.915678
Comamonadaceae ext_mOTU_v3_18329	2	mOTU	mOTU	Bacteria	Pseudomonadota	Betaproteobacteria	Burkholderiales	Comamonadaceae	NA	kingdom;phylum;class;order;family;genus;mOTU	2;1224;28216;80840;80864;0;0	NA	NA	FALSE	NA	NA	NA	22	20	1	1	8.98351e-07	0.226702
Comamonadaceae ext_mOTU_v3_18334	2	mOTU	mOTU	Bacteria	Pseudomonadota	Betaproteobacteria	Burkholderiales	Comamonadaceae	NA	kingdom;phylum;class;order;family;genus;mOTU	2;1224;28216;80840;80864;0;0	NA	NA	FALSE	NA	NA	NA	12	11	1	0	2.49297e-05	0.0260388
Comamonadaceae ext_mOTU_v3_18336	2	mOTU	mOTU	Bacteria	Pseudomonadota	Betaproteobacteria	Burkholderiales	Comamonadaceae	NA	kingdom;phylum;class;order;family;genus;mOTU	2;1224;28216;80840;80864;0;0	NA	NA	FALSE	NA	NA	NA	7	7	0	0	2.6441e-07	0.00709901
Comamonadaceae ext_mOTU_v3_18341	3	mOTU	mOTU	Bacteria	Pseudomonadota	Betaproteobacteria	Burkholderiales	Comamonadaceae	NA	kingdom;phylum;class;order;family;genus;mOTU	2;1224;28216;80840;80864;0;0	NA	NA	FALSE	NA	NA	NA	15	15	0	0	0.000846579	0.0718289
Comamonadaceae ext_mOTU_v3_18383	2	mOTU	mOTU	Bacteria	Pseudomonadota	Betaproteobacteria	Burkholderiales	Comamonadaceae	NA	kingdom;phylum;class;order;family;genus;mOTU	2;1224;28216;80840;80864;0;0	NA	NA	FALSE	NA	NA	NA	1	1	0	0	1.18174e-08	0.0126534
Comamonadaceae ext_mOTU_v3_18495	2	mOTU	mOTU	Bacteria	Pseudomonadota	Betaproteobacteria	Burkholderiales	Comamonadaceae	NA	kingdom;phylum;class;order;family;genus;mOTU	2;1224;28216;80840;80864;0;0	NA	NA	FALSE	NA	NA	NA	6	6	0	0	3.00187e-08	0.027419
Comamonadaceae ext_mOTU_v3_27131	2	mOTU	mOTU	Bacteria	Pseudomonadota	Betaproteobacteria	Burkholderiales	Comamonadaceae	NA	kingdom;phylum;class;order;family;genus;mOTU	2;1224;28216;80840;80864;0;0	NA	NA	FALSE	NA	NA	NA	1	1	0	0	8.18514e-08	0.0369895
Comamonadaceae ext_mOTU_v3_27151	3	mOTU	mOTU	Bacteria	Pseudomonadota	Betaproteobacteria	Burkholderiales	Comamonadaceae	NA	kingdom;phylum;class;order;family;genus;mOTU	2;1224;28216;80840;80864;0;0	NA	NA	FALSE	NA	NA	NA	3	3	0	0	2.37286e-05	0.0171954
Comamonadaceae ext_mOTU_v3_27179	2	mOTU	mOTU	Bacteria	Pseudomonadota	Betaproteobacteria	Burkholderiales	Comamonadaceae	NA	kingdom;phylum;class;order;family;genus;mOTU	2;1224;28216;80840;80864;0;0	NA	NA	FALSE	NA	NA	NA	12	8	0	4	3.49002e-07	0.168737
Comamonadaceae ext_mOTU_v3_27194	3	mOTU	mOTU	Bacteria	Pseudomonadota	Betaproteobacteria	Burkholderiales	Comamonadaceae	NA	kingdom;phylum;class;order;family;genus;mOTU	2;1224;28216;80840;80864;0;0	NA	NA	FALSE	NA	NA	NA	38	35	0	3	0.00150235	0.391023
Comamonadaceae ext_mOTU_v3_27237	3	mOTU	mOTU	Bacteria	Pseudomonadota	Betaproteobacteria	Burkholderiales	Comamonadaceae	NA	kingdom;phylum;class;order;family;genus;mOTU	2;1224;28216;80840;80864;0;0	NA	NA	FALSE	NA	NA	NA	4	4	0	0	6.54569e-06	0.00689378
Comamonadaceae ext_mOTU_v3_27270	2	mOTU	mOTU	Bacteria	Pseudomonadota	Betaproteobacteria	Burkholderiales	Comamonadaceae	NA	kingdom;phylum;class;order;family;genus;mOTU	2;1224;28216;80840;80864;0;0	NA	NA	FALSE	NA	NA	NA	37	14	0	23	1.43748e-09	0.0129398
Comamonadaceae ext_mOTU_v3_27307	2	mOTU	mOTU	Bacteria	Pseudomonadota	Betaproteobacteria	Burkholderiales	Comamonadaceae	NA	kingdom;phylum;class;order;family;genus;mOTU	2;1224;28216;80840;80864;0;0	NA	NA	FALSE	NA	NA	NA	5	5	0	0	3.02812e-08	0.0321066
Comamonadaceae ext_mOTU_v3_27916	2	mOTU	mOTU	Bacteria	Pseudomonadota	Betaproteobacteria	Burkholderiales	Comamonadaceae	NA	kingdom;phylum;class;order;family;genus;mOTU	2;1224;28216;80840;80864;0;0	NA	NA	FALSE	NA	NA	NA	27	6	1	20	7.86296e-09	0.00778775
Comamonas ext_mOTU_v3_18324	3	mOTU	mOTU	Bacteria	Pseudomonadota	Betaproteobacteria	Burkholderiales	Comamonadaceae	Comamonas	kingdom;phylum;class;order;family;genus;mOTU	2;1224;28216;80840;80864;283;0	NA	NA	FALSE	NA	NA	NA	17	17	0	0	0.000504419	0.0729787
Comamonas ext_mOTU_v3_18445	3	mOTU	mOTU	Bacteria	Pseudomonadota	Betaproteobacteria	Burkholderiales	Comamonadaceae	Comamonas	kingdom;phylum;class;order;family;genus;mOTU	2;1224;28216;80840;80864;283;0	NA	NA	FALSE	NA	NA	NA	48	46	0	2	0.00128422	0.43862
Comamonas ext_mOTU_v3_27361	2	mOTU	mOTU	Bacteria	Pseudomonadota	Betaproteobacteria	Burkholderiales	Comamonadaceae	Comamonas	kingdom;phylum;class;order;family;genus;mOTU	2;1224;28216;80840;80864;283;0	NA	NA	FALSE	NA	NA	NA	30	5	0	25	2.12253e-09	0.00850728
Coprococcus catus	1	mOTU	mOTU	Bacteria	Bacillota	Clostridia	Eubacteriales	Lachnospiraceae	Coprococcus	kingdom;phylum;class;order;family;genus;mOTU	2;1239;186801;186802;186803;33042;116085	s__Coprococcus_A catus	Coprococcus_A catus	TRUE	NA	NA	NA	138	137	0	1	0.747211	0.747466
Coprococcus comes [Coprococcus comes CAG:/Coprococcus comes/uncultured Coprococcus sp.]	1	mOTU	mOTU	Bacteria	Bacillota	Clostridia	Eubacteriales	Lachnospiraceae	Coprococcus	kingdom;phylum;class;order;family;genus;mOTU	2;1239;186801;186802;186803;33042;410072	s__Bariatricus comes	Bariatricus comes	TRUE	NA	NA	NA	208	191	0	17	0.996273	0.996561
Coprococcus eutactus [Coprococcus sp. CAG:/Coprococcus sp. CAG:__/Coprococcus eutactus]	1	mOTU	mOTU	Bacteria	Bacillota	Clostridia	Eubacteriales	Lachnospiraceae	Coprococcus	kingdom;phylum;class;order;family;genus;mOTU	2;1239;186801;186802;186803;33042;33043	s__Coprococcus eutactus_A	Coprococcus eutactus	TRUE	NA	NA	NA	13	13	0	0	0.0553182	0.0546383
Coprococcus sp. [Firmicutes bacterium CAG:/Coprococcus sp. CAG:-related__]	1	mOTU	mOTU	Bacteria	Bacillota	Clostridia	Eubacteriales	Lachnospiraceae	Coprococcus	kingdom;phylum;class;order;family;genus;mOTU	2;1239;186801;186802;186803;33042;65	s__Acetatifactor intestinalis	Acetatifactor intestinalis	TRUE	NA	NA	NA	74	57	17	0	0.303946	0.29148
Coriobacteriia ext_mOTU_v3_26765	1	mOTU	mOTU	Bacteria	Actinomycetota	Coriobacteriia	NA	NA	NA	kingdom;phylum;class;order;family;genus;mOTU	2;201174;84998;0;0;0;0	NA	NA	FALSE	NA	NA	NA	38	38	0	0	0.0895385	0.0901665
Corynebacterium terpenotabidum	2	mOTU	mOTU	Bacteria	Actinomycetota	Actinomycetes	Mycobacteriales	Corynebacteriaceae	Corynebacterium	kingdom;phylum;class;order;family;genus;mOTU	2;201174;1760;85007;1653;1716;89154	s__Corynebacterium terpenotabidum	NA	FALSE	NA	NA	NA	2	1	0	1	4.2805e-12	6.63998e-05
Dehalococcoidales species incertae sedis	6	mOTU	mOTU	Bacteria	Chloroflexota	Dehalococcoidia	Dehalococcoidales	NA	NA	kingdom;phylum;class;order;family;genus;mOTU	2;200795;301297;1202465;0;0;0	s__MGIIb-O5 sp002498925	NA	FALSE	NA	NA	NA	50	37	13	0	0.0549969	0.430691
Deltaproteobacteria ext_mOTU_v3_18386	3	mOTU	mOTU	Bacteria	Pseudomonadota	Deltaproteobacteria	NA	NA	NA	kingdom;phylum;class;order;family;genus;mOTU	2;1224;28221;0;0;0;0	NA	NA	FALSE	NA	NA	NA	40	34	4	2	0.00183664	0.229003
Deltaproteobacteria ext_mOTU_v3_18412	2	mOTU	mOTU	Bacteria	Pseudomonadota	Deltaproteobacteria	NA	NA	NA	kingdom;phylum;class;order;family;genus;mOTU	2;1224;28221;0;0;0;0	NA	NA	FALSE	NA	NA	NA	4	4	0	0	1.3169e-09	0.00626552
Deltaproteobacteria ext_mOTU_v3_18516	2	mOTU	mOTU	Bacteria	Pseudomonadota	Deltaproteobacteria	NA	NA	NA	kingdom;phylum;class;order;family;genus;mOTU	2;1224;28221;0;0;0;0	NA	NA	FALSE	NA	NA	NA	6	6	0	0	1.60683e-07	0.107644
Deltaproteobacteria ext_mOTU_v3_18529	2	mOTU	mOTU	Bacteria	Pseudomonadota	Deltaproteobacteria	NA	NA	NA	kingdom;phylum;class;order;family;genus;mOTU	2;1224;28221;0;0;0;0	NA	NA	FALSE	NA	NA	NA	5	5	0	0	3.92624e-14	1.44967e-05
Dermacoccus nishinomiyaensis [Dermacoccus nishinomiyaensis/Dermacoccus sp. CCH-D/Dermacoccus sp. El	2	mOTU	mOTU	Bacteria	Actinomycetota	Actinomycetes	Micrococcales	Dermacoccaceae	Dermacoccus	kingdom;phylum;class;order;family;genus;mOTU	2;201174;1760;85006;145357;57495;1274	s__Dermacoccus nishinomiyaensis	NA	FALSE	NA	NA	NA	1	1	0	0	0	1.86927e-10
Desulfobacter postgatei	2	mOTU	mOTU	Bacteria	Pseudomonadota	Deltaproteobacteria	Desulfobacterales	Desulfobacteraceae	Desulfobacter	kingdom;phylum;class;order;family;genus;mOTU	2;1224;28221;213118;213119;2289;2293	s__Desulfobacter postgatei	NA	FALSE	NA	NA	NA	1	1	0	0	3.39398e-14	1.05183e-05
Desulfobulbaceae ext_mOTU_v3_18381	2	mOTU	mOTU	Bacteria	Pseudomonadota	Deltaproteobacteria	Desulfobacterales	Desulfobulbaceae	NA	kingdom;phylum;class;order;family;genus;mOTU	2;1224;28221;213118;213121;0;0	NA	NA	FALSE	NA	NA	NA	6	6	0	0	3.09156e-07	0.00982257
Desulfomicrobium ext_mOTU_v3_18387	3	mOTU	mOTU	Bacteria	Pseudomonadota	Deltaproteobacteria	Desulfovibrionales	Desulfomicrobiaceae	Desulfomicrobium	kingdom;phylum;class;order;family;genus;mOTU	2;1224;28221;213115;213116;898;0	NA	NA	FALSE	NA	NA	NA	37	32	0	5	0.00209816	0.321581
Desulfovibrio desulfuricans	2	mOTU	mOTU	Bacteria	Pseudomonadota	Deltaproteobacteria	Desulfovibrionales	Desulfovibrionaceae	Desulfovibrio	kingdom;phylum;class;order;family;genus;mOTU	2;1224;28221;213115;194924;872;876	s__Pseudodesulfovibrio mercurii	NA	FALSE	NA	NA	NA	4	4	0	0	2.38799e-07	0.0248175
Desulfovibrio ext_mOTU_v3_18564	2	mOTU	mOTU	Bacteria	Pseudomonadota	Deltaproteobacteria	Desulfovibrionales	Desulfovibrionaceae	Desulfovibrio	kingdom;phylum;class;order;family;genus;mOTU	2;1224;28221;213115;194924;872;0	NA	NA	FALSE	NA	NA	NA	1	1	0	0	1.90256e-09	0.00124758
Desulfovibrio ext_mOTU_v3_26297	2	mOTU	mOTU	Bacteria	Pseudomonadota	Deltaproteobacteria	Desulfovibrionales	Desulfovibrionaceae	Desulfovibrio	kingdom;phylum;class;order;family;genus;mOTU	2;1224;28221;213115;194924;872;0	NA	NA	FALSE	NA	NA	NA	7	7	0	0	9.87497e-06	0.111748
Desulfovibrio ext_mOTU_v3_26656	1	mOTU	mOTU	Bacteria	Pseudomonadota	Deltaproteobacteria	Desulfovibrionales	Desulfovibrionaceae	Desulfovibrio	kingdom;phylum;class;order;family;genus;mOTU	2;1224;28221;213115;194924;872;0	NA	NA	FALSE	NA	NA	NA	3	3	0	0	0.000480385	0.000477391
Desulfovibrio piger	1	mOTU	mOTU	Bacteria	Pseudomonadota	Deltaproteobacteria	Desulfovibrionales	Desulfovibrionaceae	Desulfovibrio	kingdom;phylum;class;order;family;genus;mOTU	2;1224;28221;213115;194924;872;901	Incongruent [g__Desulfovibrio]	NA	FALSE	NA	NA	NA	12	12	0	0	0.0410875	0.0407805
Desulfovibrio species incertae sedis	1	mOTU	mOTU	Bacteria	Pseudomonadota	Deltaproteobacteria	Desulfovibrionales	Desulfovibrionaceae	Desulfovibrio	kingdom;phylum;class;order;family;genus;mOTU	2;1224;28221;213115;194924;872;0	s__Desulfovibrio sp900319575	Desulfovibrio sp900319575	TRUE	NA	NA	NA	5	5	0	0	0.00273387	0.00273288
Dialister ext_mOTU_v3_26327	3	mOTU	mOTU	Bacteria	Bacillota	Negativicutes	Veillonellales	Veillonellaceae	Dialister	kingdom;phylum;class;order;family;genus;mOTU	2;1239;909932;1843489;31977;39948;0	NA	NA	FALSE	NA	NA	NA	85	36	33	16	0.167129	0.243615
Dialister ext_mOTU_v3_26369	1	mOTU	mOTU	Bacteria	Bacillota	Negativicutes	Veillonellales	Veillonellaceae	Dialister	kingdom;phylum;class;order;family;genus;mOTU	2;1239;909932;1843489;31977;39948;0	NA	NA	FALSE	NA	NA	NA	43	39	2	2	0.0567682	0.0555255
Dialister ext_mOTU_v3_26593	1	mOTU	mOTU	Bacteria	Bacillota	Negativicutes	Veillonellales	Veillonellaceae	Dialister	kingdom;phylum;class;order;family;genus;mOTU	2;1239;909932;1843489;31977;39948;0	NA	NA	FALSE	NA	NA	NA	13	13	0	0	0.017489	0.0175218
Dialister invisus	1	mOTU	mOTU	Bacteria	Bacillota	Negativicutes	Veillonellales	Veillonellaceae	Dialister	kingdom;phylum;class;order;family;genus;mOTU	2;1239;909932;1843489;31977;39948;218538	s__Dialister sp900538805	Dialister sp900538805	TRUE	NA	NA	NA	6	6	0	0	0.0027609	0.0027497
Dialister invisus [Dialister invisus CAG:/Dialister invisus]	3	mOTU	mOTU	Bacteria	Bacillota	Negativicutes	Veillonellales	Veillonellaceae	Dialister	kingdom;phylum;class;order;family;genus;mOTU	2;1239;909932;1843489;31977;39948;218538	s__Dialister invisus	Dialister invisus	TRUE	NA	NA	NA	78	33	31	14	0.155041	0.198098
Dialister sp. CAG:	1	mOTU	mOTU	Bacteria	Bacillota	Negativicutes	Veillonellales	Veillonellaceae	Dialister	kingdom;phylum;class;order;family;genus;mOTU	2;1239;909932;1843489;31977;39948;1262869	s__Dialister hominis	Dialister hominis	TRUE	NA	NA	NA	56	47	5	4	0.0846151	0.0833422
Dialister species incertae sedis	1	mOTU	mOTU	Bacteria	Bacillota	Negativicutes	Veillonellales	Veillonellaceae	Dialister	kingdom;phylum;class;order;family;genus;mOTU	2;1239;909932;1843489;31977;39948;0	s__UBA1822 sp900545365	UBA1822 sp900545365	TRUE	NA	NA	NA	50	49	0	1	0.139583	0.140082
Dialister succinatiphilus	1	mOTU	mOTU	Bacteria	Bacillota	Negativicutes	Veillonellales	Veillonellaceae	Dialister	kingdom;phylum;class;order;family;genus;mOTU	2;1239;909932;1843489;31977;39948;487173	s__Dialister succinatiphilus	Dialister succinatiphilus	TRUE	NA	NA	NA	7	7	0	0	0.00527491	0.00528827
Dorea formicigenerans [Veillonella sp. CAG:/Dorea formicigenerans CAG:/Dorea sp. AGR/uncultured Dor	1	mOTU	mOTU	Bacteria	Bacillota	Clostridia	Eubacteriales	Lachnospiraceae	Dorea	kingdom;phylum;class;order;family;genus;mOTU	2;1239;186801;186802;186803;189330;39486	s__Dorea formicigenerans	Dorea formicigenerans	TRUE	NA	NA	NA	150	150	0	0	0.659116	0.661668
Dorea longicatena [Dorea longicatena CAG:/Dorea longicatena]	1	mOTU	mOTU	Bacteria	Bacillota	Clostridia	Eubacteriales	Lachnospiraceae	Dorea	kingdom;phylum;class;order;family;genus;mOTU	2;1239;186801;186802;186803;189330;88431	s__Dorea_A longicatena	Dorea_A longicatena	TRUE	NA	NA	NA	192	183	0	9	1	1
Dorea longicatena [Dorea sp. _/Dorea longicatena]	1	mOTU	mOTU	Bacteria	Bacillota	Clostridia	Eubacteriales	Lachnospiraceae	Dorea	kingdom;phylum;class;order;family;genus;mOTU	2;1239;186801;186802;186803;189330;88431	s__Dorea_A longicatena_B	Dorea_A longicatena	TRUE	NA	NA	NA	158	157	0	1	0.727131	0.729623
Dorea sp. CAG:	1	mOTU	mOTU	Bacteria	Bacillota	Clostridia	Eubacteriales	Lachnospiraceae	Dorea	kingdom;phylum;class;order;family;genus;mOTU	2;1239;186801;186802;186803;189330;1262872	s__CAG-317 sp000433535	NA	FALSE	NA	NA	NA	7	7	0	0	0.0468278	0.0468125
Duodenibacillus massiliensis [Sutterella sp. CAG:/Duodenibacillus massiliensis]	6	mOTU	mOTU	Bacteria	Pseudomonadota	Betaproteobacteria	Burkholderiales	Sutterellaceae	Duodenibacillus	kingdom;phylum;class;order;family;genus;mOTU	2;1224;28216;80840;995019;1980697;1852381	s__Duodenibacillus massiliensis	Duodenibacillus massiliensis	TRUE	NA	NA	NA	14	11	3	0	0.0100549	0.0673109
Dyella ext_mOTU_v3_27057	2	mOTU	mOTU	Bacteria	Pseudomonadota	Gammaproteobacteria	Lysobacterales	Rhodanobacteraceae	Dyella	kingdom;phylum;class;order;family;genus;mOTU	2;1224;1236;135614;1775411;231454;0	NA	NA	FALSE	NA	NA	NA	2	2	0	0	3.09285e-18	4.09888e-08
Ectothiorhodospiraceae ext_mOTU_v3_18355	2	mOTU	mOTU	Bacteria	Pseudomonadota	Gammaproteobacteria	Chromatiales	Ectothiorhodospiraceae	NA	kingdom;phylum;class;order;family;genus;mOTU	2;1224;1236;135613;72276;0;0	NA	NA	FALSE	NA	NA	NA	53	32	0	21	8.82571e-06	0.816703
Eggerthella ext_mOTU_v3_26394	3	mOTU	mOTU	Bacteria	Actinomycetota	Coriobacteriia	Eggerthellales	Eggerthellaceae	Eggerthella	kingdom;phylum;class;order;family;genus;mOTU	2;201174;84998;1643822;1643826;84111;0	NA	NA	FALSE	NA	NA	NA	25	17	7	1	0.0358353	0.148239
Eggerthella lenta [Eggerthella sp. __FAA/Eggerthella lenta/Eggerthella sp. HGA]	1	mOTU	mOTU	Bacteria	Actinomycetota	Coriobacteriia	Eggerthellales	Eggerthellaceae	Eggerthella	kingdom;phylum;class;order;family;genus;mOTU	2;201174;84998;1643822;1643826;84111;84112	s__Eggerthella lenta	Eggerthella lenta	TRUE	NA	NA	NA	24	24	0	0	0.0544624	0.0549064
Eggerthella sp. CAG:	1	mOTU	mOTU	Bacteria	Actinomycetota	Coriobacteriia	Eggerthellales	Eggerthellaceae	Eggerthella	kingdom;phylum;class;order;family;genus;mOTU	2;201174;84998;1643822;1643826;84111;1262876	s__CAG-1427 sp000435675	NA	FALSE	NA	NA	NA	10	9	1	0	0.0395246	0.0392319
Eggerthella sp. [Eggerthella sp. CAG:/Eggerthella sp. _]	3	mOTU	mOTU	Bacteria	Actinomycetota	Coriobacteriia	Eggerthellales	Eggerthellaceae	Eggerthella	kingdom;phylum;class;order;family;genus;mOTU	2;201174;84998;1643822;1643826;84111;209	s__CAG-1427 sp000436075	NA	FALSE	NA	NA	NA	9	6	3	0	0.0171352	0.0302418
Eggerthella species incertae sedis	3	mOTU	mOTU	Bacteria	Actinomycetota	Coriobacteriia	Eggerthellales	Eggerthellaceae	Eggerthella	kingdom;phylum;class;order;family;genus;mOTU	2;201174;84998;1643822;1643826;84111;0	s__CAG-1427 sp000431675	NA	FALSE	NA	NA	NA	25	16	9	0	0.0429916	0.107504
Eggerthellaceae ext_mOTU_v3_26278	2	mOTU	mOTU	Bacteria	Actinomycetota	Coriobacteriia	Eggerthellales	Eggerthellaceae	NA	kingdom;phylum;class;order;family;genus;mOTU	2;201174;84998;1643822;1643826;0;0	NA	NA	FALSE	NA	NA	NA	46	18	0	28	3.69073e-09	0.0154322
Eggerthellaceae species incertae sedis	1	mOTU	mOTU	Bacteria	Actinomycetota	Coriobacteriia	Eggerthellales	Eggerthellaceae	NA	kingdom;phylum;class;order;family;genus;mOTU	2;201174;84998;1643822;1643826;0;0	s__Ellagibacter isourolithinifaciens	Ellagibacter isourolithinifaciens	TRUE	NA	NA	NA	66	65	1	0	0.24471	0.245467
Eisenbergiella tayi [Clostridiales bacterium VE-/Eisenbergiella tayi/Lachnospiraceae bacterium NLAE	1	mOTU	mOTU	Bacteria	Bacillota	Clostridia	Eubacteriales	Lachnospiraceae	Eisenbergiella	kingdom;phylum;class;order;family;genus;mOTU	2;1239;186801;186802;186803;1432051;1432052	s__Eisenbergiella tayi	Eisenbergiella tayi	TRUE	NA	NA	NA	23	20	3	0	0.0971015	0.094278
Empedobacter falsenii	7	mOTU	mOTU	Bacteria	Bacteroidota	Flavobacteriia	Flavobacteriales	Flavobacteriaceae	Empedobacter	kingdom;phylum;class;order;family;genus;mOTU	2;976;117743;200644;49546;59734;343874	s__Empedobacter falsenii_A	NA	FALSE	NA	NA	NA	7	5	2	0	1.58826e-05	0.255469
Enterobacter asburiae/soli	4	mOTU	mOTU	Bacteria	Pseudomonadota	Gammaproteobacteria	Enterobacterales	Enterobacteriaceae	Enterobacter	kingdom;phylum;class;order;family;genus;mOTU	2;1224;1236;91347;543;547;0	s__Enterobacter soli	NA	FALSE	NA	NA	NA	11	11	0	0	2.86291e-08	0.0720935
Enterobacter cancerogenus	4	mOTU	mOTU	Bacteria	Pseudomonadota	Gammaproteobacteria	Enterobacterales	Enterobacteriaceae	Enterobacter	kingdom;phylum;class;order;family;genus;mOTU	2;1224;1236;91347;543;547;69218	s__Enterobacter cancerogenus	Enterobacter cancerogenus	TRUE	NA	NA	NA	10	10	0	0	1.48359e-07	0.0650114
Enterobacter cloacae [Enterobacteriaceae bacterium ATCC /Enterobacter cloacae]	4	mOTU	mOTU	Bacteria	Pseudomonadota	Gammaproteobacteria	Enterobacterales	Enterobacteriaceae	Enterobacter	kingdom;phylum;class;order;family;genus;mOTU	2;1224;1236;91347;543;547;550	s__UBA7405 sp000755535	NA	FALSE	NA	NA	NA	1	1	0	0	2.52934e-09	0.00728905
Enterobacter ext_mOTU_v3_24920	4	mOTU	mOTU	Bacteria	Pseudomonadota	Gammaproteobacteria	Enterobacterales	Enterobacteriaceae	Enterobacter	kingdom;phylum;class;order;family;genus;mOTU	2;1224;1236;91347;543;547;0	NA	NA	FALSE	NA	NA	NA	3	3	0	0	9.6237e-09	0.0208931
Enterobacter sp. [Enterobacter asburiae/Enterobacter bugandensis/Enterobacter cancerogenus/Enteroba	4	mOTU	mOTU	Bacteria	Pseudomonadota	Gammaproteobacteria	Enterobacterales	Enterobacteriaceae	Enterobacter	kingdom;phylum;class;order;family;genus;mOTU	2;1224;1236;91347;543;547;50588862	Incongruent [g__Enterobacter]	NA	FALSE	NA	NA	NA	54	51	1	2	5.11944e-06	0.484249
Enterobacterales species incertae sedis	4	mOTU	mOTU	Bacteria	Pseudomonadota	Gammaproteobacteria	Enterobacterales	NA	NA	kingdom;phylum;class;order;family;genus;mOTU	2;1224;1236;91347;0;0;0	s__Klebsiella grimontii	Klebsiella grimontii	TRUE	NA	NA	NA	8	6	2	0	4.10546e-07	0.00816449
Enterococcaceae ext_mOTU_v3_27362	3	mOTU	mOTU	Bacteria	Bacillota	Bacilli	Lactobacillales	Enterococcaceae	NA	kingdom;phylum;class;order;family;genus;mOTU	2;1239;91061;186826;81852;0;0	NA	NA	FALSE	NA	NA	NA	1	1	0	0	4.09123e-07	0.000132113
Enterococcus aquimarinus	3	mOTU	mOTU	Bacteria	Bacillota	Bacilli	Lactobacillales	Enterococcaceae	Enterococcus	kingdom;phylum;class;order;family;genus;mOTU	2;1239;91061;186826;81852;1350;328396	s__Enterococcus_I aquimarinus	NA	FALSE	NA	NA	NA	48	43	0	5	0.00610005	0.506445
Enterococcus ext_mOTU_v3_18542	3	mOTU	mOTU	Bacteria	Bacillota	Bacilli	Lactobacillales	Enterococcaceae	Enterococcus	kingdom;phylum;class;order;family;genus;mOTU	2;1239;91061;186826;81852;1350;0	NA	NA	FALSE	NA	NA	NA	2	2	0	0	4.94011e-05	0.00638982
Erwinia persicina	5	mOTU	mOTU	Bacteria	Pseudomonadota	Gammaproteobacteria	Enterobacterales	Erwiniaceae	Erwinia	kingdom;phylum;class;order;family;genus;mOTU	2;1224;1236;91347;1903409;551;55211	s__Erwinia persicina	NA	FALSE	NA	NA	NA	3	2	0	1	1.0898e-08	0.0141877
Erysipelatoclostridium ramosum [Clostridiales bacterium VE-/Coprobacillus sp. CAG:/Erysipelatoclost	1	mOTU	mOTU	Bacteria	Bacillota	Erysipelotrichia	Erysipelotrichales	Erysipelotrichaceae	NA	kingdom;phylum;class;order;family;genus;mOTU	2;1239;526524;526525;128827;1505663;1547	s__Erysipelatoclostridium ramosum	NA	FALSE	NA	NA	NA	43	43	0	0	0.224933	0.226173
Erysipelotrichaceae ext_mOTU_v3_27285	3	mOTU	mOTU	Bacteria	Bacillota	Erysipelotrichia	Erysipelotrichales	Erysipelotrichaceae	NA	kingdom;phylum;class;order;family;genus;mOTU	2;1239;526524;526525;128827;0;0	NA	NA	FALSE	NA	NA	NA	3	3	0	0	0.000243441	0.0201795
Erysipelotrichaceae species incertae sedis	1	mOTU	mOTU	Bacteria	Bacillota	Erysipelotrichia	Erysipelotrichales	Erysipelotrichaceae	NA	kingdom;phylum;class;order;family;genus;mOTU	2;1239;526524;526525;128827;0;0	s__Faecalibacillus sp003480255	Faecalibacillus sp003480255	TRUE	NA	NA	NA	40	40	0	0	0.129445	0.13004
Erysipelotrichia ext_mOTU_v3_27324	2	mOTU	mOTU	Bacteria	Bacillota	Erysipelotrichia	NA	NA	NA	kingdom;phylum;class;order;family;genus;mOTU	2;1239;526524;0;0;0;0	NA	NA	FALSE	NA	NA	NA	1	1	0	0	5.12142e-08	0.0232716
Escherichia coli	4	mOTU	mOTU	Bacteria	Pseudomonadota	Gammaproteobacteria	Enterobacterales	Enterobacteriaceae	Escherichia	kingdom;phylum;class;order;family;genus;mOTU	2;1224;1236;91347;543;561;562	s__Escherichia coli	Escherichia coli	TRUE	NA	NA	NA	74	70	0	4	3.25954e-07	0.825123
Eubacteriaceae ext_mOTU_v3_18447	2	mOTU	mOTU	Bacteria	Bacillota	Clostridia	Eubacteriales	Eubacteriaceae	NA	kingdom;phylum;class;order;family;genus;mOTU	2;1239;186801;186802;186806;0;0	NA	NA	FALSE	NA	NA	NA	33	21	0	12	7.34636e-06	0.509728
Eubacterium ext_mOTU_v3_26367	1	mOTU	mOTU	Bacteria	Bacillota	Clostridia	Eubacteriales	Eubacteriaceae	Eubacterium	kingdom;phylum;class;order;family;genus;mOTU	2;1239;186801;186802;186806;1730;0	NA	NA	FALSE	NA	NA	NA	93	91	0	2	0.481831	0.48291
Eubacterium ext_mOTU_v3_26370	1	mOTU	mOTU	Bacteria	Bacillota	Clostridia	Eubacteriales	Eubacteriaceae	Eubacterium	kingdom;phylum;class;order;family;genus;mOTU	2;1239;186801;186802;186806;1730;0	NA	NA	FALSE	NA	NA	NA	93	89	0	4	0.492299	0.493193
Eubacterium ext_mOTU_v3_26396	1	mOTU	mOTU	Bacteria	Bacillota	Clostridia	Eubacteriales	Eubacteriaceae	Eubacterium	kingdom;phylum;class;order;family;genus;mOTU	2;1239;186801;186802;186806;1730;0	NA	NA	FALSE	NA	NA	NA	12	12	0	0	0.0804392	0.0806097
Eubacterium ext_mOTU_v3_33608	1	mOTU	mOTU	Bacteria	Bacillota	Clostridia	Eubacteriales	Eubacteriaceae	Eubacterium	kingdom;phylum;class;order;family;genus;mOTU	2;1239;186801;186802;186806;1730;0	NA	NA	FALSE	NA	NA	NA	72	72	0	0	0.432772	0.432296
Eubacterium ramulus [Roseburia sp. CAG:/Eubacterium ramulus]	1	mOTU	mOTU	Bacteria	Bacillota	Clostridia	Eubacteriales	Eubacteriaceae	Eubacterium	kingdom;phylum;class;order;family;genus;mOTU	2;1239;186801;186802;186806;1730;39490	s__Eubacterium_I ramulus	Eubacterium_I ramulus	TRUE	NA	NA	NA	133	123	0	10	0.725726	0.724975
Eubacterium sp. CAG:	1	mOTU	mOTU	Bacteria	Bacillota	Clostridia	Eubacteriales	Eubacteriaceae	Eubacterium	kingdom;phylum;class;order;family;genus;mOTU	2;1239;186801;186802;186806;1730;1262881	s__Lachnospira sp000437735	Lachnospira sp000437735	TRUE	NA	NA	NA	237	177	2	58	0.968116	0.965155
Eubacterium sp. [Eubacterium sp. CAG:/Eubacterium sp. _]	1	mOTU	mOTU	Bacteria	Bacillota	Clostridia	Eubacteriales	Eubacteriaceae	Eubacterium	kingdom;phylum;class;order;family;genus;mOTU	2;1239;186801;186802;186806;1730;86	s__Lachnospira sp900316325	NA	FALSE	NA	NA	NA	26	26	0	0	0.152419	0.152806
Eubacterium sp. [Eubacterium sp. CAG:/uncultured Eubacterium sp./Eubacterium sp. _]	1	mOTU	mOTU	Bacteria	Bacillota	Clostridia	Eubacteriales	Eubacteriaceae	Eubacterium	kingdom;phylum;class;order;family;genus;mOTU	2;1239;186801;186802;186806;1730;146	Incongruent [f__Lachnospiraceae]	NA	FALSE	NA	NA	NA	66	66	0	0	0.37671	0.378012
Eubacterium species incertae sedis	1	mOTU	mOTU	Bacteria	Bacillota	Clostridia	Eubacteriales	Eubacteriaceae	Eubacterium	kingdom;phylum;class;order;family;genus;mOTU	2;1239;186801;186802;186806;1730;0	s__Eubacterium_G sp000435815	Eubacterium_G sp000435815	TRUE	NA	NA	NA	162	149	0	13	0.820395	0.821477
Eubacterium ventriosum	1	mOTU	mOTU	Bacteria	Bacillota	Clostridia	Eubacteriales	Eubacteriaceae	Eubacterium	kingdom;phylum;class;order;family;genus;mOTU	2;1239;186801;186802;186806;1730;39496	s__Eubacterium_G ventriosum	Eubacterium_G ventriosum	TRUE	NA	NA	NA	1	1	0	0	0.00450204	0.00442215
Ewingella americana	5	mOTU	mOTU	Bacteria	Pseudomonadota	Gammaproteobacteria	Enterobacterales	Yersiniaceae	Ewingella	kingdom;phylum;class;order;family;genus;mOTU	2;1224;1236;91347;1903411;41201;41202	s__Ewingella americana	NA	FALSE	NA	NA	NA	61	50	0	11	3.66254e-07	0.413042
Faecalibacterium ext_mOTU_v3_24940	1	mOTU	mOTU	Bacteria	Bacillota	Clostridia	Eubacteriales	NA	Faecalibacterium	kingdom;phylum;class;order;family;genus;mOTU	2;1239;186801;186802;541000;216851;0	NA	NA	FALSE	NA	NA	NA	137	116	3	18	0.735653	0.730271
Faecalibacterium ext_mOTU_v3_26216	1	mOTU	mOTU	Bacteria	Bacillota	Clostridia	Eubacteriales	NA	Faecalibacterium	kingdom;phylum;class;order;family;genus;mOTU	2;1239;186801;186802;541000;216851;0	NA	NA	FALSE	NA	NA	NA	124	108	3	13	0.682895	0.676987
Faecalibacterium ext_mOTU_v3_26279	1	mOTU	mOTU	Bacteria	Bacillota	Clostridia	Eubacteriales	NA	Faecalibacterium	kingdom;phylum;class;order;family;genus;mOTU	2;1239;186801;186802;541000;216851;0	NA	NA	FALSE	NA	NA	NA	116	81	13	22	0.484397	0.47285
Faecalibacterium ext_mOTU_v3_26312	1	mOTU	mOTU	Bacteria	Bacillota	Clostridia	Eubacteriales	NA	Faecalibacterium	kingdom;phylum;class;order;family;genus;mOTU	2;1239;186801;186802;541000;216851;0	NA	NA	FALSE	NA	NA	NA	169	168	0	1	0.904959	0.905115
Faecalibacterium ext_mOTU_v3_26316	1	mOTU	mOTU	Bacteria	Bacillota	Clostridia	Eubacteriales	NA	Faecalibacterium	kingdom;phylum;class;order;family;genus;mOTU	2;1239;186801;186802;541000;216851;0	NA	NA	FALSE	NA	NA	NA	121	114	1	6	0.695026	0.69223
Faecalibacterium ext_mOTU_v3_26328	1	mOTU	mOTU	Bacteria	Bacillota	Clostridia	Eubacteriales	NA	Faecalibacterium	kingdom;phylum;class;order;family;genus;mOTU	2;1239;186801;186802;541000;216851;0	NA	NA	FALSE	NA	NA	NA	149	141	0	8	0.849756	0.84869
Faecalibacterium ext_mOTU_v3_26377	1	mOTU	mOTU	Bacteria	Bacillota	Clostridia	Eubacteriales	NA	Faecalibacterium	kingdom;phylum;class;order;family;genus;mOTU	2;1239;186801;186802;541000;216851;0	NA	NA	FALSE	NA	NA	NA	119	111	0	8	0.692003	0.690214
Faecalibacterium ext_mOTU_v3_26504	1	mOTU	mOTU	Bacteria	Bacillota	Clostridia	Eubacteriales	NA	Faecalibacterium	kingdom;phylum;class;order;family;genus;mOTU	2;1239;186801;186802;541000;216851;0	NA	NA	FALSE	NA	NA	NA	131	113	4	14	0.711712	0.704576
Faecalibacterium ext_mOTU_v3_26592	1	mOTU	mOTU	Bacteria	Bacillota	Clostridia	Eubacteriales	NA	Faecalibacterium	kingdom;phylum;class;order;family;genus;mOTU	2;1239;186801;186802;541000;216851;0	NA	NA	FALSE	NA	NA	NA	91	85	3	3	0.518693	0.514847
Faecalibacterium ext_mOTU_v3_26601	1	mOTU	mOTU	Bacteria	Bacillota	Clostridia	Eubacteriales	NA	Faecalibacterium	kingdom;phylum;class;order;family;genus;mOTU	2;1239;186801;186802;541000;216851;0	NA	NA	FALSE	NA	NA	NA	142	138	1	3	0.80262	0.800587
Faecalibacterium ext_mOTU_v3_26602	1	mOTU	mOTU	Bacteria	Bacillota	Clostridia	Eubacteriales	NA	Faecalibacterium	kingdom;phylum;class;order;family;genus;mOTU	2;1239;186801;186802;541000;216851;0	NA	NA	FALSE	NA	NA	NA	174	166	0	8	0.89967	0.899275
Faecalibacterium ext_mOTU_v3_26603	1	mOTU	mOTU	Bacteria	Bacillota	Clostridia	Eubacteriales	NA	Faecalibacterium	kingdom;phylum;class;order;family;genus;mOTU	2;1239;186801;186802;541000;216851;0	NA	NA	FALSE	NA	NA	NA	149	140	2	7	0.750346	0.74751
Faecalibacterium ext_mOTU_v3_26618	1	mOTU	mOTU	Bacteria	Bacillota	Clostridia	Eubacteriales	NA	Faecalibacterium	kingdom;phylum;class;order;family;genus;mOTU	2;1239;186801;186802;541000;216851;0	NA	NA	FALSE	NA	NA	NA	158	138	4	16	0.819466	0.812882
Faecalibacterium ext_mOTU_v3_26620	1	mOTU	mOTU	Bacteria	Bacillota	Clostridia	Eubacteriales	NA	Faecalibacterium	kingdom;phylum;class;order;family;genus;mOTU	2;1239;186801;186802;541000;216851;0	NA	NA	FALSE	NA	NA	NA	160	137	4	19	0.81068	0.803985
Faecalibacterium ext_mOTU_v3_26684	1	mOTU	mOTU	Bacteria	Bacillota	Clostridia	Eubacteriales	NA	Faecalibacterium	kingdom;phylum;class;order;family;genus;mOTU	2;1239;186801;186802;541000;216851;0	NA	NA	FALSE	NA	NA	NA	79	69	5	5	0.455426	0.447268
Faecalibacterium ext_mOTU_v3_26703	1	mOTU	mOTU	Bacteria	Bacillota	Clostridia	Eubacteriales	NA	Faecalibacterium	kingdom;phylum;class;order;family;genus;mOTU	2;1239;186801;186802;541000;216851;0	NA	NA	FALSE	NA	NA	NA	105	104	0	1	0.576753	0.576796
Faecalibacterium ext_mOTU_v3_26731	1	mOTU	mOTU	Bacteria	Bacillota	Clostridia	Eubacteriales	NA	Faecalibacterium	kingdom;phylum;class;order;family;genus;mOTU	2;1239;186801;186802;541000;216851;0	NA	NA	FALSE	NA	NA	NA	98	91	7	0	0.386847	0.383902
Faecalibacterium ext_mOTU_v3_26732	1	mOTU	mOTU	Bacteria	Bacillota	Clostridia	Eubacteriales	NA	Faecalibacterium	kingdom;phylum;class;order;family;genus;mOTU	2;1239;186801;186802;541000;216851;0	NA	NA	FALSE	NA	NA	NA	119	98	3	18	0.627028	0.621002
Faecalibacterium ext_mOTU_v3_26928	1	mOTU	mOTU	Bacteria	Bacillota	Clostridia	Eubacteriales	NA	Faecalibacterium	kingdom;phylum;class;order;family;genus;mOTU	2;1239;186801;186802;541000;216851;0	NA	NA	FALSE	NA	NA	NA	118	111	0	7	0.686154	0.684362
Faecalibacterium ext_mOTU_v3_27006	1	mOTU	mOTU	Bacteria	Bacillota	Clostridia	Eubacteriales	NA	Faecalibacterium	kingdom;phylum;class;order;family;genus;mOTU	2;1239;186801;186802;541000;216851;0	NA	NA	FALSE	NA	NA	NA	4	4	0	0	0.0228803	0.0229217
Faecalibacterium ext_mOTU_v3_28940	1	mOTU	mOTU	Bacteria	Bacillota	Clostridia	Eubacteriales	NA	Faecalibacterium	kingdom;phylum;class;order;family;genus;mOTU	2;1239;186801;186802;541000;216851;0	NA	NA	FALSE	NA	NA	NA	108	107	0	1	0.642891	0.641958
Faecalibacterium ext_mOTU_v3_28996	1	mOTU	mOTU	Bacteria	Bacillota	Clostridia	Eubacteriales	NA	Faecalibacterium	kingdom;phylum;class;order;family;genus;mOTU	2;1239;186801;186802;541000;216851;0	NA	NA	FALSE	NA	NA	NA	138	127	0	11	0.765893	0.764417
Faecalibacterium prausnitzii	1	mOTU	mOTU	Bacteria	Bacillota	Clostridia	Eubacteriales	NA	Faecalibacterium	kingdom;phylum;class;order;family;genus;mOTU	2;1239;186801;186802;541000;216851;853	Incongruent [g__Faecalibacterium]	NA	FALSE	NA	NA	NA	191	135	13	43	0.7991	0.790113
Faecalibacterium prausnitzii [uncultured Faecalibacterium sp./Faecalibacterium prausnitzii]	1	mOTU	mOTU	Bacteria	Bacillota	Clostridia	Eubacteriales	NA	Faecalibacterium	kingdom;phylum;class;order;family;genus;mOTU	2;1239;186801;186802;541000;216851;853	s__Faecalibacterium prausnitzii_C	Faecalibacterium prausnitzii	TRUE	NA	NA	NA	186	147	5	34	0.856909	0.849205
Faecalibacterium sp. [Faecalibacterium sp. CAG:/Faecalibacterium sp. CAG:__]	1	mOTU	mOTU	Bacteria	Bacillota	Clostridia	Eubacteriales	NA	Faecalibacterium	kingdom;phylum;class;order;family;genus;mOTU	2;1239;186801;186802;541000;216851;74	s__UBA11524 sp000437595	UBA11524 sp000437595	TRUE	NA	NA	NA	147	92	25	30	0.535309	0.5211
Faecalibacterium species incertae sedis	1	mOTU	mOTU	Bacteria	Bacillota	Clostridia	Eubacteriales	NA	Faecalibacterium	kingdom;phylum;class;order;family;genus;mOTU	2;1239;186801;186802;541000;216851;0	s__Faecalibacterium prausnitzii_H	Faecalibacterium prausnitzii	TRUE	NA	NA	NA	173	131	7	35	0.773361	0.763728
Firmicutes bacterium ADurb.Bin	1	mOTU	mOTU	Bacteria	Bacillota	NA	NA	NA	NA	kingdom;phylum;class;order;family;genus;mOTU	2;1239;0;0;0;0;1852894	Incongruent [f__CAG-74]	NA	FALSE	NA	NA	NA	4	4	0	0	0.0218417	0.0218146
Firmicutes bacterium CAG:	1	mOTU	mOTU	Bacteria	Bacillota	NA	NA	NA	NA	kingdom;phylum;class;order;family;genus;mOTU	2;1239;0;0;0;0;1262988	s__F23-B02 sp000431075	F23-B02 sp000431075	TRUE	NA	NA	NA	207	171	11	25	0.898186	0.888036
Firmicutes bacterium [Firmicutes bacterium CAG:/Firmicutes bacterium CAG:_]	1	mOTU	mOTU	Bacteria	Bacillota	NA	NA	NA	NA	kingdom;phylum;class;order;family;genus;mOTU	2;1239;0;0;0;0;240	s__F23-B02 sp001916715	F23-B02 sp001916715	TRUE	NA	NA	NA	19	19	0	0	0.0919115	0.091001
Firmicutes bacterium [Firmicutes bacterium CAG:/Firmicutes bacterium CAG:__]	1	mOTU	mOTU	Bacteria	Bacillota	NA	NA	NA	NA	kingdom;phylum;class;order;family;genus;mOTU	2;1239;0;0;0;0;321	Incongruent [f__UBA660]	NA	FALSE	NA	NA	NA	71	71	0	0	0.396871	0.397978
Firmicutes ext_mOTU_v3_26300	1	mOTU	mOTU	Bacteria	Bacillota	NA	NA	NA	NA	kingdom;phylum;class;order;family;genus;mOTU	2;1239;0;0;0;0;0	NA	NA	FALSE	NA	NA	NA	59	59	0	0	0.318462	0.3165
Firmicutes ext_mOTU_v3_26310	1	mOTU	mOTU	Bacteria	Bacillota	NA	NA	NA	NA	kingdom;phylum;class;order;family;genus;mOTU	2;1239;0;0;0;0;0	NA	NA	FALSE	NA	NA	NA	30	30	0	0	0.158376	0.159001
Firmicutes ext_mOTU_v3_26333	1	mOTU	mOTU	Bacteria	Bacillota	NA	NA	NA	NA	kingdom;phylum;class;order;family;genus;mOTU	2;1239;0;0;0;0;0	NA	NA	FALSE	NA	NA	NA	90	90	0	0	0.530022	0.528436
Firmicutes ext_mOTU_v3_26368	1	mOTU	mOTU	Bacteria	Bacillota	NA	NA	NA	NA	kingdom;phylum;class;order;family;genus;mOTU	2;1239;0;0;0;0;0	NA	NA	FALSE	NA	NA	NA	2	2	0	0	0.00570318	0.00564449
Firmicutes ext_mOTU_v3_26597	1	mOTU	mOTU	Bacteria	Bacillota	NA	NA	NA	NA	kingdom;phylum;class;order;family;genus;mOTU	2;1239;0;0;0;0;0	NA	NA	FALSE	NA	NA	NA	72	72	0	0	0.40263	0.40409
Firmicutes ext_mOTU_v3_26969	1	mOTU	mOTU	Bacteria	Bacillota	NA	NA	NA	NA	kingdom;phylum;class;order;family;genus;mOTU	2;1239;0;0;0;0;0	NA	NA	FALSE	NA	NA	NA	1	1	0	0	0.00366277	0.003543
Firmicutes sp. [Catenibacterium mitsuokai/Catenibacterium sp. CAG:/Roseburia hominis]	1	mOTU	mOTU	Bacteria	Bacillota	NA	NA	NA	NA	kingdom;phylum;class;order;family;genus;mOTU	2;1239;0;0;0;0;290	Incongruent [d__Bacteria]	NA	FALSE	NA	NA	NA	119	118	1	0	0.540839	0.542053
Firmicutes sp. [Coprobacillus sp. __FAA/uncultured Clostridium sp.]	1	mOTU	mOTU	Bacteria	Bacillota	NA	NA	NA	NA	kingdom;phylum;class;order;family;genus;mOTU	2;1239;0;0;0;0;8	s__Faecalibacillus faecis	Faecalibacillus faecis	TRUE	NA	NA	NA	77	77	0	0	0.403884	0.405104
Firmicutes sp. [Erysipelotrichaceae bacterium CAG:/Clostridioides difficile/[Clostridium] innocuum/C	1	mOTU	mOTU	Bacteria	Bacillota	NA	NA	NA	NA	kingdom;phylum;class;order;family;genus;mOTU	2;1239;0;0;0;0;64	s__Clostridium_AQ innocuum	Clostridium_AQ innocuum	TRUE	NA	NA	NA	4	4	0	0	0.0234944	0.023643
Firmicutes sp. [Eubacterium sp. CAG:/Eubacterium sp. CAG__/Lachnospira pectinoschiza/Lactobacillus r	1	mOTU	mOTU	Bacteria	Bacillota	NA	NA	NA	NA	kingdom;phylum;class;order;family;genus;mOTU	2;1239;0;0;0;0;76	s__Lachnospira rogosae_A	NA	FALSE	NA	NA	NA	114	100	1	13	0.564949	0.563468
Firmicutes sp. [Phascolarctobacterium sp. CAG:/Carnobacterium sp. N.MGS-]	1	mOTU	mOTU	Bacteria	Bacillota	NA	NA	NA	NA	kingdom;phylum;class;order;family;genus;mOTU	2;1239;0;0;0;0;207	s__Phascolarctobacterium faecium	Phascolarctobacterium faecium	TRUE	NA	NA	NA	23	22	0	1	0.0851743	0.084878
Firmicutes species incertae sedis	1	mOTU	mOTU	Bacteria	Bacillota	NA	NA	NA	NA	kingdom;phylum;class;order;family;genus;mOTU	2;1239;0;0;0;0;0	s__HGM10766 sp900757295	HGM10766 sp900757295	TRUE	NA	NA	NA	168	161	2	5	0.817719	0.816953
Flavobacteria bacterium GWF__	3	mOTU	mOTU	Bacteria	Bacteroidota	Flavobacteriia	NA	NA	NA	kingdom;phylum;class;order;family;genus;mOTU	2;976;117743;0;0;0;1798014	s__Flavobacterium sp003497625	NA	FALSE	NA	NA	NA	56	52	0	4	0.00188252	0.471076
Flavobacteriaceae ext_mOTU_v3_18351	3	mOTU	mOTU	Bacteria	Bacteroidota	Flavobacteriia	Flavobacteriales	Flavobacteriaceae	NA	kingdom;phylum;class;order;family;genus;mOTU	2;976;117743;200644;49546;0;0	NA	NA	FALSE	NA	NA	NA	44	40	0	4	0.00104322	0.380401
Flavobacteriaceae ext_mOTU_v3_18428	3	mOTU	mOTU	Bacteria	Bacteroidota	Flavobacteriia	Flavobacteriales	Flavobacteriaceae	NA	kingdom;phylum;class;order;family;genus;mOTU	2;976;117743;200644;49546;0;0	NA	NA	FALSE	NA	NA	NA	82	69	1	12	0.00907878	0.771018
Flavobacteriaceae ext_mOTU_v3_18551	3	mOTU	mOTU	Bacteria	Bacteroidota	Flavobacteriia	Flavobacteriales	Flavobacteriaceae	NA	kingdom;phylum;class;order;family;genus;mOTU	2;976;117743;200644;49546;0;0	NA	NA	FALSE	NA	NA	NA	5	5	0	0	7.93775e-05	0.0420176
Flavobacteriaceae ext_mOTU_v3_27100	3	mOTU	mOTU	Bacteria	Bacteroidota	Flavobacteriia	Flavobacteriales	Flavobacteriaceae	NA	kingdom;phylum;class;order;family;genus;mOTU	2;976;117743;200644;49546;0;0	NA	NA	FALSE	NA	NA	NA	2	2	0	0	2.17713e-07	0.000509655
Flavobacteriaceae ext_mOTU_v3_27104	3	mOTU	mOTU	Bacteria	Bacteroidota	Flavobacteriia	Flavobacteriales	Flavobacteriaceae	NA	kingdom;phylum;class;order;family;genus;mOTU	2;976;117743;200644;49546;0;0	NA	NA	FALSE	NA	NA	NA	7	7	0	0	1.32561e-05	0.0122816
Flavobacteriaceae ext_mOTU_v3_27234	3	mOTU	mOTU	Bacteria	Bacteroidota	Flavobacteriia	Flavobacteriales	Flavobacteriaceae	NA	kingdom;phylum;class;order;family;genus;mOTU	2;976;117743;200644;49546;0;0	NA	NA	FALSE	NA	NA	NA	1	1	0	0	5.04781e-07	0.000394262
Flavobacteriaceae ext_mOTU_v3_27334	2	mOTU	mOTU	Bacteria	Bacteroidota	Flavobacteriia	Flavobacteriales	Flavobacteriaceae	NA	kingdom;phylum;class;order;family;genus;mOTU	2;976;117743;200644;49546;0;0	NA	NA	FALSE	NA	NA	NA	9	6	3	0	6.22327e-07	0.0104361
Flavobacteriaceae ext_mOTU_v3_28390	2	mOTU	mOTU	Bacteria	Bacteroidota	Flavobacteriia	Flavobacteriales	Flavobacteriaceae	NA	kingdom;phylum;class;order;family;genus;mOTU	2;976;117743;200644;49546;0;0	NA	NA	FALSE	NA	NA	NA	7	6	1	0	4.7432e-08	0.0192901
Flavobacterium cucumis	3	mOTU	mOTU	Bacteria	Bacteroidota	Flavobacteriia	Flavobacteriales	Flavobacteriaceae	Flavobacterium	kingdom;phylum;class;order;family;genus;mOTU	2;976;117743;200644;49546;237;416016	s__Flavobacterium cucumis	NA	FALSE	NA	NA	NA	5	5	0	0	5.70401e-05	0.0247589
Flavobacterium ext_mOTU_v3_18312	3	mOTU	mOTU	Bacteria	Bacteroidota	Flavobacteriia	Flavobacteriales	Flavobacteriaceae	Flavobacterium	kingdom;phylum;class;order;family;genus;mOTU	2;976;117743;200644;49546;237;0	NA	NA	FALSE	NA	NA	NA	67	53	1	13	0.00160341	0.509203
Flavobacterium ext_mOTU_v3_18313	3	mOTU	mOTU	Bacteria	Bacteroidota	Flavobacteriia	Flavobacteriales	Flavobacteriaceae	Flavobacterium	kingdom;phylum;class;order;family;genus;mOTU	2;976;117743;200644;49546;237;0	NA	NA	FALSE	NA	NA	NA	22	19	1	2	0.000393141	0.168514
Flavobacterium ext_mOTU_v3_18317	3	mOTU	mOTU	Bacteria	Bacteroidota	Flavobacteriia	Flavobacteriales	Flavobacteriaceae	Flavobacterium	kingdom;phylum;class;order;family;genus;mOTU	2;976;117743;200644;49546;237;0	NA	NA	FALSE	NA	NA	NA	143	91	3	49	0.016335	0.969339
Flavobacterium ext_mOTU_v3_18442	3	mOTU	mOTU	Bacteria	Bacteroidota	Flavobacteriia	Flavobacteriales	Flavobacteriaceae	Flavobacterium	kingdom;phylum;class;order;family;genus;mOTU	2;976;117743;200644;49546;237;0	NA	NA	FALSE	NA	NA	NA	48	44	0	4	0.00113972	0.42644
Flavobacterium ext_mOTU_v3_18444	3	mOTU	mOTU	Bacteria	Bacteroidota	Flavobacteriia	Flavobacteriales	Flavobacteriaceae	Flavobacterium	kingdom;phylum;class;order;family;genus;mOTU	2;976;117743;200644;49546;237;0	NA	NA	FALSE	NA	NA	NA	54	47	0	7	0.00214769	0.563795
Flavobacterium ext_mOTU_v3_18493	3	mOTU	mOTU	Bacteria	Bacteroidota	Flavobacteriia	Flavobacteriales	Flavobacteriaceae	Flavobacterium	kingdom;phylum;class;order;family;genus;mOTU	2;976;117743;200644;49546;237;0	NA	NA	FALSE	NA	NA	NA	31	31	0	0	0.000585656	0.235673
Flavobacterium ext_mOTU_v3_18537	3	mOTU	mOTU	Bacteria	Bacteroidota	Flavobacteriia	Flavobacteriales	Flavobacteriaceae	Flavobacterium	kingdom;phylum;class;order;family;genus;mOTU	2;976;117743;200644;49546;237;0	NA	NA	FALSE	NA	NA	NA	39	36	0	3	0.00111351	0.378858
Flavobacterium ext_mOTU_v3_18538	3	mOTU	mOTU	Bacteria	Bacteroidota	Flavobacteriia	Flavobacteriales	Flavobacteriaceae	Flavobacterium	kingdom;phylum;class;order;family;genus;mOTU	2;976;117743;200644;49546;237;0	NA	NA	FALSE	NA	NA	NA	17	17	0	0	0.000276929	0.138647
Flavobacterium ext_mOTU_v3_19065	3	mOTU	mOTU	Bacteria	Bacteroidota	Flavobacteriia	Flavobacteriales	Flavobacteriaceae	Flavobacterium	kingdom;phylum;class;order;family;genus;mOTU	2;976;117743;200644;49546;237;0	NA	NA	FALSE	NA	NA	NA	1	1	0	0	1.46888e-05	0.00917652
Flavobacterium ext_mOTU_v3_19202	3	mOTU	mOTU	Bacteria	Bacteroidota	Flavobacteriia	Flavobacteriales	Flavobacteriaceae	Flavobacterium	kingdom;phylum;class;order;family;genus;mOTU	2;976;117743;200644;49546;237;0	NA	NA	FALSE	NA	NA	NA	2	2	0	0	1.47455e-05	0.00940926
Flavobacterium ext_mOTU_v3_27203	3	mOTU	mOTU	Bacteria	Bacteroidota	Flavobacteriia	Flavobacteriales	Flavobacteriaceae	Flavobacterium	kingdom;phylum;class;order;family;genus;mOTU	2;976;117743;200644;49546;237;0	NA	NA	FALSE	NA	NA	NA	29	29	0	0	0.000698995	0.250893
Flavobacterium ext_mOTU_v3_27358	7	mOTU	mOTU	Bacteria	Bacteroidota	Flavobacteriia	Flavobacteriales	Flavobacteriaceae	Flavobacterium	kingdom;phylum;class;order;family;genus;mOTU	2;976;117743;200644;49546;237;0	NA	NA	FALSE	NA	NA	NA	5	5	0	0	9.80564e-08	0.398588
Flavobacterium ext_mOTU_v3_27932	3	mOTU	mOTU	Bacteria	Bacteroidota	Flavobacteriia	Flavobacteriales	Flavobacteriaceae	Flavobacterium	kingdom;phylum;class;order;family;genus;mOTU	2;976;117743;200644;49546;237;0	NA	NA	FALSE	NA	NA	NA	1	1	0	0	1.51178e-06	0.00137086
Flavobacterium ext_mOTU_v3_28127	3	mOTU	mOTU	Bacteria	Bacteroidota	Flavobacteriia	Flavobacteriales	Flavobacteriaceae	Flavobacterium	kingdom;phylum;class;order;family;genus;mOTU	2;976;117743;200644;49546;237;0	NA	NA	FALSE	NA	NA	NA	1	1	0	0	1.6309e-06	0.00147887
Flavobacterium ext_mOTU_v3_28153	3	mOTU	mOTU	Bacteria	Bacteroidota	Flavobacteriia	Flavobacteriales	Flavobacteriaceae	Flavobacterium	kingdom;phylum;class;order;family;genus;mOTU	2;976;117743;200644;49546;237;0	NA	NA	FALSE	NA	NA	NA	2	2	0	0	1.85138e-05	0.0119862
Flavobacterium ext_mOTU_v3_28168	3	mOTU	mOTU	Bacteria	Bacteroidota	Flavobacteriia	Flavobacteriales	Flavobacteriaceae	Flavobacterium	kingdom;phylum;class;order;family;genus;mOTU	2;976;117743;200644;49546;237;0	NA	NA	FALSE	NA	NA	NA	15	15	0	0	0.000430645	0.130093
Flavobacterium sasangense	3	mOTU	mOTU	Bacteria	Bacteroidota	Flavobacteriia	Flavobacteriales	Flavobacteriaceae	Flavobacterium	kingdom;phylum;class;order;family;genus;mOTU	2;976;117743;200644;49546;237;503361	s__Flavobacterium sasangense	NA	FALSE	NA	NA	NA	17	14	3	0	0.000206388	0.0749628
Flavobacterium succinicans	3	mOTU	mOTU	Bacteria	Bacteroidota	Flavobacteriia	Flavobacteriales	Flavobacteriaceae	Flavobacterium	kingdom;phylum;class;order;family;genus;mOTU	2;976;117743;200644;49546;237;29536	s__Flavobacterium succinicans_A	NA	FALSE	NA	NA	NA	30	25	0	5	0.00061726	0.239733
Flavobacterium succinicans [Flavobacterium sp. LM/Flavobacterium succinicans]	3	mOTU	mOTU	Bacteria	Bacteroidota	Flavobacteriia	Flavobacteriales	Flavobacteriaceae	Flavobacterium	kingdom;phylum;class;order;family;genus;mOTU	2;976;117743;200644;49546;237;29536	s__Flavobacterium succinicans	NA	FALSE	NA	NA	NA	1	1	0	0	4.52707e-06	0.00438952
Flexilinea flocculi	2	mOTU	mOTU	Bacteria	Chloroflexota	Anaerolineae	Anaerolineales	Anaerolineaceae	Flexilinea	kingdom;phylum;class;order;family;genus;mOTU	2;200795;292625;292629;292628;1769713;1678840	s__Flexilinea flocculi	NA	FALSE	NA	NA	NA	2	2	0	0	1.04489e-11	0.00032164
Fusicatenibacter saccharivorans [Fusicatenibacter saccharivorans/Blautia sp. CAG:/Blautia sp. CAG:_	1	mOTU	mOTU	Bacteria	Bacillota	Clostridia	Eubacteriales	Lachnospiraceae	Fusicatenibacter	kingdom;phylum;class;order;family;genus;mOTU	2;1239;186801;186802;186803;1407607;1150298	s__Fusicatenibacter saccharivorans	Fusicatenibacter saccharivorans	TRUE	NA	NA	NA	112	112	0	0	0.592333	0.594199
Fusobacteria species incertae sedis	2	mOTU	mOTU	Bacteria	Fusobacteriota	NA	NA	NA	NA	kingdom;phylum;class;order;family;genus;mOTU	2;32066;0;0;0;0;0	s__Zag111 sp003258735	Zag111 sp003258735	TRUE	NA	NA	NA	4	4	0	0	1.55406e-07	0.00117239
Fusobacterium ext_mOTU_v3_18489	2	mOTU	mOTU	Bacteria	Fusobacteriota	Fusobacteriia	Fusobacteriales	Fusobacteriaceae	Fusobacterium	kingdom;phylum;class;order;family;genus;mOTU	2;32066;203490;203491;203492;848;0	NA	NA	FALSE	NA	NA	NA	4	2	0	2	1.1695e-09	0.00114976
Fusobacterium ext_mOTU_v3_18527	3	mOTU	mOTU	Bacteria	Fusobacteriota	Fusobacteriia	Fusobacteriales	Fusobacteriaceae	Fusobacterium	kingdom;phylum;class;order;family;genus;mOTU	2;32066;203490;203491;203492;848;0	NA	NA	FALSE	NA	NA	NA	26	20	2	4	0.00324606	0.175878
Fusobacterium sp. CAG:	2	mOTU	mOTU	Bacteria	Fusobacteriota	Fusobacteriia	Fusobacteriales	Fusobacteriaceae	Fusobacterium	kingdom;phylum;class;order;family;genus;mOTU	2;32066;203490;203491;203492;848;1262901	s__Zag111 sp002103105	Zag111 sp002103105	TRUE	NA	NA	NA	3	2	1	0	9.2233e-06	0.0001225
Fusobacterium sp. [Fusobacterium sp. CAG:/Candidatus Gastranaerophilales bacterium HUM_/Candidatus G	6	mOTU	mOTU	Bacteria	Fusobacteriota	Fusobacteriia	Fusobacteriales	Fusobacteriaceae	Fusobacterium	kingdom;phylum;class;order;family;genus;mOTU	2;32066;203490;203491;203492;848;815	s__Zag111 sp002102825	Zag111 sp002102825	TRUE	NA	NA	NA	6	3	3	0	0.00119538	0.00435242
Gammaproteobacteria sp. [Testudinibacter aquarius/Pseudomonas weihenstephanensis/Pseudomonas sp. TAA	5	mOTU	mOTU	Bacteria	Pseudomonadota	Gammaproteobacteria	NA	NA	NA	kingdom;phylum;class;order;family;genus;mOTU	2;1224;1236;0;0;0;207	s__Pseudomonas_E weihenstephanensis	NA	FALSE	NA	NA	NA	82	82	0	0	8.92214e-07	0.847432
Gardnerella vaginalis	1	mOTU	mOTU	Bacteria	Actinomycetota	Actinomycetes	Bifidobacteriales	Bifidobacteriaceae	Gardnerella	kingdom;phylum;class;order;family;genus;mOTU	2;201174;1760;85004;31953;2701;2702	s__Bifidobacterium vaginale	Bifidobacterium vaginale	TRUE	NA	NA	NA	18	18	0	0	0.0873434	0.0877487
Gardnerella vaginalis [Gardnerella sp. -/Gardnerella sp. -/Gardnerella vaginalis]	1	mOTU	mOTU	Bacteria	Actinomycetota	Actinomycetes	Bifidobacteriales	Bifidobacteriaceae	Gardnerella	kingdom;phylum;class;order;family;genus;mOTU	2;201174;1760;85004;31953;2701;2702	s__Bifidobacterium swidsinskii	NA	FALSE	NA	NA	NA	8	8	0	0	0.039377	0.0395197
Gemmiger formicilis [Subdoligranulum sp. _/Gemmiger formicilis]	1	mOTU	mOTU	Bacteria	Bacillota	Clostridia	Eubacteriales	NA	Gemmiger	kingdom;phylum;class;order;family;genus;mOTU	2;1239;186801;186802;541000;204475;745368	s__Gemmiger formicilis	Gemmiger formicilis	TRUE	NA	NA	NA	139	139	0	0	0.571724	0.573587
Geobacteraceae ext_mOTU_v3_18356	2	mOTU	mOTU	Bacteria	Pseudomonadota	Deltaproteobacteria	Desulfuromonadales	Geobacteraceae	NA	kingdom;phylum;class;order;family;genus;mOTU	2;1224;28221;69541;213422;0;0	NA	NA	FALSE	NA	NA	NA	3	3	0	0	2.29531e-10	0.00215263
Glaesserella ext_mOTU_v3_18549	2	mOTU	mOTU	Bacteria	Pseudomonadota	Gammaproteobacteria	Pasteurellales	Pasteurellaceae	Glaesserella	kingdom;phylum;class;order;family;genus;mOTU	2;1224;1236;135625;712;2094023;0	NA	NA	FALSE	NA	NA	NA	7	7	0	0	1.35262e-07	0.0735719
Gordonia sp. [Gordonia sp. IITR/Gordonia sp. SGD-V-/Gordonia sp. v-/Gordonia sp. UCD-TK]	2	mOTU	mOTU	Bacteria	Actinomycetota	Actinomycetes	Mycobacteriales	Gordoniaceae	Gordonia	kingdom;phylum;class;order;family;genus;mOTU	2;201174;1760;85007;85026;2053;100	s__Gordonia sp002009645	NA	FALSE	NA	NA	NA	2	2	0	0	3.30065e-11	0.000833013
Helicobacteraceae ext_mOTU_v3_27340	2	mOTU	mOTU	Bacteria	Pseudomonadota	Campylobacterota	Campylobacterales	Helicobacteraceae	NA	kingdom;phylum;class;order;family;genus;mOTU	2;1224;29547;213849;72293;0;0	NA	NA	FALSE	NA	NA	NA	1	1	0	0	6.36544e-09	0.00144668
Holdemanella biformis	1	mOTU	mOTU	Bacteria	Bacillota	Erysipelotrichia	Erysipelotrichales	Erysipelotrichaceae	Holdemanella	kingdom;phylum;class;order;family;genus;mOTU	2;1239;526524;526525;128827;1573535;1735	s__Holdemanella sp900547815	Holdemanella sp900547815	TRUE	NA	NA	NA	159	157	1	1	0.648335	0.650149
Holdemania filiformis	1	mOTU	mOTU	Bacteria	Bacillota	Erysipelotrichia	Erysipelotrichales	Erysipelotrichaceae	Holdemania	kingdom;phylum;class;order;family;genus;mOTU	2;1239;526524;526525;128827;61170;61171	s__Holdemania filiformis	Holdemania filiformis	TRUE	NA	NA	NA	9	9	0	0	0.0566408	0.0565465
Intrasporangiaceae ext_mOTU_v3_18458	3	mOTU	mOTU	Bacteria	Actinomycetota	Actinomycetes	Micrococcales	Intrasporangiaceae	NA	kingdom;phylum;class;order;family;genus;mOTU	2;201174;1760;85006;85021;0;0	NA	NA	FALSE	NA	NA	NA	24	22	0	2	0.0036228	0.305013
Intrasporangiaceae ext_mOTU_v3_27614	2	mOTU	mOTU	Bacteria	Actinomycetota	Actinomycetes	Micrococcales	Intrasporangiaceae	NA	kingdom;phylum;class;order;family;genus;mOTU	2;201174;1760;85006;85021;0;0	NA	NA	FALSE	NA	NA	NA	2	2	0	0	0	3.89035e-09
Janthinobacterium sp. S-	5	mOTU	mOTU	Bacteria	Pseudomonadota	Betaproteobacteria	Burkholderiales	Oxalobacteraceae	Janthinobacterium	kingdom;phylum;class;order;family;genus;mOTU	2;1224;28216;80840;75682;29580;1747903	s__Janthinobacterium psychrotolerans	NA	FALSE	NA	NA	NA	1	1	0	0	5.76244e-09	0.00745754
Klebsiella aerogenes	4	mOTU	mOTU	Bacteria	Pseudomonadota	Gammaproteobacteria	Enterobacterales	Enterobacteriaceae	Klebsiella	kingdom;phylum;class;order;family;genus;mOTU	2;1224;1236;91347;543;570;548	s__Klebsiella aerogenes	Klebsiella aerogenes	TRUE	NA	NA	NA	32	31	0	1	2.01192e-07	0.215645
Klebsiella michiganensis/oxytoca [Klebsiella michiganensis/Proteus sp. HMSCD/Enterobacter sp. HMSCA/	4	mOTU	mOTU	Bacteria	Pseudomonadota	Gammaproteobacteria	Enterobacterales	Enterobacteriaceae	Klebsiella	kingdom;phylum;class;order;family;genus;mOTU	2;1224;1236;91347;543;570;10	Incongruent [g__Klebsiella]	NA	FALSE	NA	NA	NA	9	9	0	0	2.8757e-07	0.0132155
Klebsiella pneumoniae	4	mOTU	mOTU	Bacteria	Pseudomonadota	Gammaproteobacteria	Enterobacterales	Enterobacteriaceae	Klebsiella	kingdom;phylum;class;order;family;genus;mOTU	2;1224;1236;91347;543;570;573	s__Klebsiella pneumoniae	Klebsiella pneumoniae	TRUE	NA	NA	NA	90	71	5	14	1.18576e-05	0.615056
Kluyvera ascorbata/georgiana	4	mOTU	mOTU	Bacteria	Pseudomonadota	Gammaproteobacteria	Enterobacterales	Enterobacteriaceae	Kluyvera	kingdom;phylum;class;order;family;genus;mOTU	2;1224;1236;91347;543;579;0	s__Kluyvera georgiana	NA	FALSE	NA	NA	NA	11	5	2	4	1.29412e-06	0.0401764
Kluyvera cryocrescens	4	mOTU	mOTU	Bacteria	Pseudomonadota	Gammaproteobacteria	Enterobacterales	Enterobacteriaceae	Kluyvera	kingdom;phylum;class;order;family;genus;mOTU	2;1224;1236;91347;543;579;580	Incongruent [g__Kluyvera]	NA	FALSE	NA	NA	NA	6	6	0	0	2.52544e-07	0.00816489
Kluyvera intermedia	3	mOTU	mOTU	Bacteria	Pseudomonadota	Gammaproteobacteria	Enterobacterales	Enterobacteriaceae	Kluyvera	kingdom;phylum;class;order;family;genus;mOTU	2;1224;1236;91347;543;579;61648	s__Kluyvera intermedia	NA	FALSE	NA	NA	NA	3	3	0	0	1.81966e-07	0.000326284
Kluyvera intermedia [Enterobacter sp. Bisph/Enterobacter sp. NFR/Kosakonia sp. S/Kluyvera intermedi	4	mOTU	mOTU	Bacteria	Pseudomonadota	Gammaproteobacteria	Enterobacterales	Enterobacteriaceae	Kluyvera	kingdom;phylum;class;order;family;genus;mOTU	2;1224;1236;91347;543;579;61648	Incongruent [g__Phytobacter]	NA	FALSE	NA	NA	NA	9	9	0	0	1.19488e-07	0.0661355
Kocuria indica/marina [Kocuria indica/Kocuria sp. ICS/Kocuria marina]	2	mOTU	mOTU	Bacteria	Actinomycetota	Actinomycetes	Micrococcales	Micrococcaceae	Kocuria	kingdom;phylum;class;order;family;genus;mOTU	2;201174;1760;85006;1268;57493;12	s__Kocuria marina	NA	FALSE	NA	NA	NA	5	4	0	1	5.68214e-10	0.00157861
Lachnospira sp. [Clostridiales bacterium KLE/Clostridiales bacterium __two_genomes/uncultured Lachno	1	mOTU	mOTU	Bacteria	Bacillota	Clostridia	Eubacteriales	Lachnospiraceae	Lachnospira	kingdom;phylum;class;order;family;genus;mOTU	2;1239;186801;186802;186803;28050;1615	Incongruent [c__Clostridia]	NA	FALSE	NA	NA	NA	27	27	0	0	0.143652	0.144009
Lachnospiraceae ext_mOTU_v3_18426	2	mOTU	mOTU	Bacteria	Bacillota	Clostridia	Eubacteriales	Lachnospiraceae	NA	kingdom;phylum;class;order;family;genus;mOTU	2;1239;186801;186802;186803;0;0	NA	NA	FALSE	NA	NA	NA	4	4	0	0	1.2783e-07	0.010323
Lachnospiraceae ext_mOTU_v3_18454	2	mOTU	mOTU	Bacteria	Bacillota	Clostridia	Eubacteriales	Lachnospiraceae	NA	kingdom;phylum;class;order;family;genus;mOTU	2;1239;186801;186802;186803;0;0	NA	NA	FALSE	NA	NA	NA	1	1	0	0	1.29706e-09	0.000660901
Lachnospiraceae ext_mOTU_v3_18543	3	mOTU	mOTU	Bacteria	Bacillota	Clostridia	Eubacteriales	Lachnospiraceae	NA	kingdom;phylum;class;order;family;genus;mOTU	2;1239;186801;186802;186803;0;0	NA	NA	FALSE	NA	NA	NA	1	1	0	0	2.86241e-07	1.65476e-06
Lachnospiraceae ext_mOTU_v3_26376	1	mOTU	mOTU	Bacteria	Bacillota	Clostridia	Eubacteriales	Lachnospiraceae	NA	kingdom;phylum;class;order;family;genus;mOTU	2;1239;186801;186802;186803;0;0	NA	NA	FALSE	NA	NA	NA	1	1	0	0	0.00499409	0.00502017
Lachnospiraceae ext_mOTU_v3_26654	1	mOTU	mOTU	Bacteria	Bacillota	Clostridia	Eubacteriales	Lachnospiraceae	NA	kingdom;phylum;class;order;family;genus;mOTU	2;1239;186801;186802;186803;0;0	NA	NA	FALSE	NA	NA	NA	1	1	0	0	0.00561126	0.00563205
Lachnospiraceae ext_mOTU_v3_26685	1	mOTU	mOTU	Bacteria	Bacillota	Clostridia	Eubacteriales	Lachnospiraceae	NA	kingdom;phylum;class;order;family;genus;mOTU	2;1239;186801;186802;186803;0;0	NA	NA	FALSE	NA	NA	NA	102	102	0	0	0.554365	0.555978
Lachnospiraceae ext_mOTU_v3_26876	1	mOTU	mOTU	Bacteria	Bacillota	Clostridia	Eubacteriales	Lachnospiraceae	NA	kingdom;phylum;class;order;family;genus;mOTU	2;1239;186801;186802;186803;0;0	NA	NA	FALSE	NA	NA	NA	113	113	0	0	0.615515	0.617177
Lachnospiraceae species incertae sedis	1	mOTU	mOTU	Bacteria	Bacillota	Clostridia	Eubacteriales	Lachnospiraceae	NA	kingdom;phylum;class;order;family;genus;mOTU	2;1239;186801;186802;186803;0;0	s__Roseburia sp003470905	NA	FALSE	NA	NA	NA	167	166	0	1	0.843625	0.845332
Lactobacillus crispatus	1	mOTU	mOTU	Bacteria	Bacillota	Bacilli	Lactobacillales	Lactobacillaceae	Lactobacillus	kingdom;phylum;class;order;family;genus;mOTU	2;1239;91061;186826;33958;1578;47770	s__Lactobacillus crispatus	Lactobacillus crispatus	TRUE	NA	NA	NA	1	1	0	0	0.00210209	0.00212307
Lactobacillus delbrueckii [Lactobacillus sp. HMSCB/Lactobacillus delbrueckii]	2	mOTU	mOTU	Bacteria	Bacillota	Bacilli	Lactobacillales	Lactobacillaceae	Lactobacillus	kingdom;phylum;class;order;family;genus;mOTU	2;1239;91061;186826;33958;1578;1584	s__Lactobacillus delbrueckii	Lactobacillus delbrueckii	TRUE	NA	NA	NA	1	1	0	0	2.698e-06	0.00900902
Lactobacillus mucosae	1	mOTU	mOTU	Bacteria	Bacillota	Bacilli	Lactobacillales	Lactobacillaceae	Lactobacillus	kingdom;phylum;class;order;family;genus;mOTU	2;1239;91061;186826;33958;1578;97478	s__Limosilactobacillus mucosae	Limosilactobacillus mucosae	TRUE	NA	NA	NA	12	11	1	0	0.015336	0.0154304
Lactobacillus ruminis [Lactobacillus ruminis CAG:/Lactobacillus ruminis]	1	mOTU	mOTU	Bacteria	Bacillota	Bacilli	Lactobacillales	Lactobacillaceae	Lactobacillus	kingdom;phylum;class;order;family;genus;mOTU	2;1239;91061;186826;33958;1578;1623	s__Ligilactobacillus ruminis	Ligilactobacillus ruminis	TRUE	NA	NA	NA	48	47	1	0	0.12867	0.129359
Lactobacillus salivarius	1	mOTU	mOTU	Bacteria	Bacillota	Bacilli	Lactobacillales	Lactobacillaceae	Lactobacillus	kingdom;phylum;class;order;family;genus;mOTU	2;1239;91061;186826;33958;1578;1624	s__Ligilactobacillus salivarius	Ligilactobacillus salivarius	TRUE	NA	NA	NA	2	2	0	0	0.00688278	0.00693709
Lactococcus chungangensis	3	mOTU	mOTU	Bacteria	Bacillota	Bacilli	Lactobacillales	Streptococcaceae	Lactococcus	kingdom;phylum;class;order;family;genus;mOTU	2;1239;91061;186826;1300;1357;451457	s__Lactococcus_A chungangensis	NA	FALSE	NA	NA	NA	16	16	0	0	0.00178566	0.178592
Lactococcus lactis	3	mOTU	mOTU	Bacteria	Bacillota	Bacilli	Lactobacillales	Streptococcaceae	Lactococcus	kingdom;phylum;class;order;family;genus;mOTU	2;1239;91061;186826;1300;1357;1358	s__Lactococcus lactis	Lactococcus lactis	TRUE	NA	NA	NA	1	1	0	0	1.37172e-05	0.00342506
Lactococcus plantarum	3	mOTU	mOTU	Bacteria	Bacillota	Bacilli	Lactobacillales	Streptococcaceae	Lactococcus	kingdom;phylum;class;order;family;genus;mOTU	2;1239;91061;186826;1300;1357;1365	s__Lactococcus_A plantarum	NA	FALSE	NA	NA	NA	1	1	0	0	5.05705e-07	0.000394984
Lactococcus raffinolactis	3	mOTU	mOTU	Bacteria	Bacillota	Bacilli	Lactobacillales	Streptococcaceae	Lactococcus	kingdom;phylum;class;order;family;genus;mOTU	2;1239;91061;186826;1300;1357;1366	s__Lactococcus_A laudensis	NA	FALSE	NA	NA	NA	66	50	0	16	0.0070397	0.52996
Laribacter hongkongensis	2	mOTU	mOTU	Bacteria	Pseudomonadota	Betaproteobacteria	Neisseriales	Chromobacteriaceae	Laribacter	kingdom;phylum;class;order;family;genus;mOTU	2;1224;28216;206351;1499392;168470;168471	s__Laribacter hongkongensis	Laribacter hongkongensis	TRUE	NA	NA	NA	8	7	1	0	4.80302e-07	0.052472
Leclercia adecarboxylata	4	mOTU	mOTU	Bacteria	Pseudomonadota	Gammaproteobacteria	Enterobacterales	Enterobacteriaceae	Leclercia	kingdom;phylum;class;order;family;genus;mOTU	2;1224;1236;91347;543;83654;83655	s__Leclercia adecarboxylata_A	NA	FALSE	NA	NA	NA	25	25	0	0	1.07771e-07	0.232378
Lelliottia amnigena	4	mOTU	mOTU	Bacteria	Pseudomonadota	Gammaproteobacteria	Enterobacterales	Enterobacteriaceae	Lelliottia	kingdom;phylum;class;order;family;genus;mOTU	2;1224;1236;91347;543;1330545;61646	s__Lelliottia amnigena_A	NA	FALSE	NA	NA	NA	11	11	0	0	2.84045e-08	0.100024
Lelliottia amnigena [Enterobacter sp. /Lelliottia amnigena]	3	mOTU	mOTU	Bacteria	Pseudomonadota	Gammaproteobacteria	Enterobacterales	Enterobacteriaceae	Lelliottia	kingdom;phylum;class;order;family;genus;mOTU	2;1224;1236;91347;543;1330545;61646	Incongruent [g__Lelliottia]	NA	FALSE	NA	NA	NA	4	4	0	0	5.46859e-06	0.00402775
Leptotrichia ext_mOTU_v3_18352	2	mOTU	mOTU	Bacteria	Fusobacteriota	Fusobacteriia	Fusobacteriales	Leptotrichiaceae	Leptotrichia	kingdom;phylum;class;order;family;genus;mOTU	2;32066;203490;203491;1129771;32067;0	NA	NA	FALSE	NA	NA	NA	15	6	0	9	6.03791e-08	0.0584524
Leptotrichia ext_mOTU_v3_18421	2	mOTU	mOTU	Bacteria	Fusobacteriota	Fusobacteriia	Fusobacteriales	Leptotrichiaceae	Leptotrichia	kingdom;phylum;class;order;family;genus;mOTU	2;32066;203490;203491;1129771;32067;0	NA	NA	FALSE	NA	NA	NA	1	1	0	0	6.8125e-08	0.0118132
Leptotrichia ext_mOTU_v3_18513	3	mOTU	mOTU	Bacteria	Fusobacteriota	Fusobacteriia	Fusobacteriales	Leptotrichiaceae	Leptotrichia	kingdom;phylum;class;order;family;genus;mOTU	2;32066;203490;203491;1129771;32067;0	NA	NA	FALSE	NA	NA	NA	40	37	1	2	0.00622095	0.32219
Leptotrichia ext_mOTU_v3_27219	2	mOTU	mOTU	Bacteria	Fusobacteriota	Fusobacteriia	Fusobacteriales	Leptotrichiaceae	Leptotrichia	kingdom;phylum;class;order;family;genus;mOTU	2;32066;203490;203491;1129771;32067;0	NA	NA	FALSE	NA	NA	NA	4	4	0	0	3.3948e-07	0.0020463
Leptotrichia ext_mOTU_v3_27364	2	mOTU	mOTU	Bacteria	Fusobacteriota	Fusobacteriia	Fusobacteriales	Leptotrichiaceae	Leptotrichia	kingdom;phylum;class;order;family;genus;mOTU	2;32066;203490;203491;1129771;32067;0	NA	NA	FALSE	NA	NA	NA	23	14	0	9	1.3717e-06	0.212777
Leptotrichiaceae ext_mOTU_v3_18307	3	mOTU	mOTU	Bacteria	Fusobacteriota	Fusobacteriia	Fusobacteriales	Leptotrichiaceae	NA	kingdom;phylum;class;order;family;genus;mOTU	2;32066;203490;203491;1129771;0;0	NA	NA	FALSE	NA	NA	NA	67	55	0	12	0.010717	0.540111
Leptotrichiaceae ext_mOTU_v3_18394	3	mOTU	mOTU	Bacteria	Fusobacteriota	Fusobacteriia	Fusobacteriales	Leptotrichiaceae	NA	kingdom;phylum;class;order;family;genus;mOTU	2;32066;203490;203491;1129771;0;0	NA	NA	FALSE	NA	NA	NA	31	31	0	0	0.000900037	0.286406
Leptotrichiaceae ext_mOTU_v3_18431	3	mOTU	mOTU	Bacteria	Fusobacteriota	Fusobacteriia	Fusobacteriales	Leptotrichiaceae	NA	kingdom;phylum;class;order;family;genus;mOTU	2;32066;203490;203491;1129771;0;0	NA	NA	FALSE	NA	NA	NA	1	1	0	0	2.24875e-05	0.00753548
Leptotrichiaceae ext_mOTU_v3_27343	3	mOTU	mOTU	Bacteria	Fusobacteriota	Fusobacteriia	Fusobacteriales	Leptotrichiaceae	NA	kingdom;phylum;class;order;family;genus;mOTU	2;32066;203490;203491;1129771;0;0	NA	NA	FALSE	NA	NA	NA	39	39	0	0	0.00528664	0.480814
Libanicoccus massiliensis	1	mOTU	mOTU	Bacteria	Actinomycetota	Coriobacteriia	Coriobacteriales	Atopobiaceae	NA	kingdom;phylum;class;order;family;genus;mOTU	2;201174;84998;84999;1643824;1935188;1871022	s__Parolsenella massiliensis	Parolsenella massiliensis	TRUE	NA	NA	NA	30	30	0	0	0.0668834	0.0672488
Lysobacter defluvii	5	mOTU	mOTU	Bacteria	Pseudomonadota	Gammaproteobacteria	Lysobacterales	Lysobacteraceae	Lysobacter	kingdom;phylum;class;order;family;genus;mOTU	2;1224;1236;135614;32033;68;391738	s__Lysobacter defluvii	NA	FALSE	NA	NA	NA	5	3	0	2	1.29732e-08	0.0170507
Lysobacter tolerans	2	mOTU	mOTU	Bacteria	Pseudomonadota	Gammaproteobacteria	Lysobacterales	Lysobacteraceae	Lysobacter	kingdom;phylum;class;order;family;genus;mOTU	2;1224;1236;135614;32033;68;1604334	s__Lysobacter_B tolerans	NA	FALSE	NA	NA	NA	3	3	0	0	1.29831e-07	0.0639289
Megamonas funiformis/rupellensis [Megamonas funiformis CAG:/Megamonas sp. Calf-/Megamonas funiformis	1	mOTU	mOTU	Bacteria	Bacillota	Negativicutes	Selenomonadales	Selenomonadaceae	Megamonas	kingdom;phylum;class;order;family;genus;mOTU	2;1239;909932;909929;1843491;158846;377	s__Megamonas funiformis	Megamonas funiformis	TRUE	NA	NA	NA	37	30	0	7	0.0607527	0.0607253
Megasphaera elsdenii [Megasphaera elsdenii CAG:/Megasphaera elsdenii]	1	mOTU	mOTU	Bacteria	Bacillota	Negativicutes	Veillonellales	Veillonellaceae	Megasphaera	kingdom;phylum;class;order;family;genus;mOTU	2;1239;909932;1843489;31977;906;907	s__Megasphaera elsdenii	Megasphaera elsdenii	TRUE	NA	NA	NA	42	29	5	8	0.0556604	0.0531759
Megasphaera massiliensis [Megasphaera massiliensis/Megasphaera sp. DISK ]	1	mOTU	mOTU	Bacteria	Bacillota	Negativicutes	Veillonellales	Veillonellaceae	Megasphaera	kingdom;phylum;class;order;family;genus;mOTU	2;1239;909932;1843489;31977;906;1232428	s__Megasphaera massiliensis	Megasphaera massiliensis	TRUE	NA	NA	NA	1	1	0	0	0.00650261	0.00647102
Megasphaera sp. [Megasphaera sp. NM/Megasphaera sp. BL]	1	mOTU	mOTU	Bacteria	Bacillota	Negativicutes	Veillonellales	Veillonellaceae	Megasphaera	kingdom;phylum;class;order;family;genus;mOTU	2;1239;909932;1843489;31977;906;10	s__Megasphaera sp000417505	Megasphaera sp000417505	TRUE	NA	NA	NA	31	18	7	6	0.0118438	0.0117545
Methanobacterium formicicum [Methanobacterium sp. _/Methanobacterium formicicum]	2	mOTU	mOTU	Archaea	Euryarchaeota	Methanobacteria	Methanobacteriales	Methanobacteriaceae	Methanobacterium	kingdom;phylum;class;order;family;genus;mOTU	2157;28890;183925;2158;2159;2160;2162	s__Methanobacterium formicicum	NA	FALSE	NA	NA	NA	32	19	0	13	1.80048e-05	0.616791
Methanobrevibacter ext_mOTU_v3_27329	2	mOTU	mOTU	Archaea	Euryarchaeota	Methanobacteria	Methanobacteriales	Methanobacteriaceae	Methanobrevibacter	kingdom;phylum;class;order;family;genus;mOTU	2157;28890;183925;2158;2159;2172;0	NA	NA	FALSE	NA	NA	NA	18	16	0	2	2.45154e-05	0.583668
Methanobrevibacter smithii [Methanobrevibacter smithii CAG:/Methanobrevibacter sp. A/Methanobreviba	1	mOTU	mOTU	Archaea	Euryarchaeota	Methanobacteria	Methanobacteriales	Methanobacteriaceae	Methanobrevibacter	kingdom;phylum;class;order;family;genus;mOTU	2157;28890;183925;2158;2159;2172;2173	s__Methanobrevibacter_A smithii	Methanobrevibacter_A smithii	TRUE	NA	NA	NA	77	73	0	4	0.413396	0.412667
Methanosarcina mazei	2	mOTU	mOTU	Archaea	Euryarchaeota	Methanomicrobia	Methanosarcinales	Methanosarcinaceae	Methanosarcina	kingdom;phylum;class;order;family;genus;mOTU	2157;28890;224756;94695;2206;2207;2209	s__Methanosarcina mazei	NA	FALSE	NA	NA	NA	10	6	0	4	5.06487e-11	0.00189667
Methanothrix soehngenii	2	mOTU	mOTU	Archaea	Euryarchaeota	Methanomicrobia	Methanosarcinales	Methanotrichaceae	Methanothrix	kingdom;phylum;class;order;family;genus;mOTU	2157;28890;224756;94695;143067;2222;2223	s__Methanothrix soehngenii	NA	FALSE	NA	NA	NA	4	4	0	0	1.78889e-07	0.0322298
Microbacterium aurum	2	mOTU	mOTU	Bacteria	Actinomycetota	Actinomycetes	Micrococcales	Microbacteriaceae	Microbacterium	kingdom;phylum;class;order;family;genus;mOTU	2;201174;1760;85006;85023;33882;36805	s__Microbacterium aurum	NA	FALSE	NA	NA	NA	1	1	0	0	6.25061e-07	0.00011967
Microbacterium chocolatum	2	mOTU	mOTU	Bacteria	Actinomycetota	Actinomycetes	Micrococcales	Microbacteriaceae	Microbacterium	kingdom;phylum;class;order;family;genus;mOTU	2;201174;1760;85006;85023;33882;84292	s__Microbacterium chocolatum	NA	FALSE	NA	NA	NA	3	2	0	1	5.29921e-10	0.000652191
Microbacterium ext_mOTU_v3_18695	2	mOTU	mOTU	Bacteria	Actinomycetota	Actinomycetes	Micrococcales	Microbacteriaceae	Microbacterium	kingdom;phylum;class;order;family;genus;mOTU	2;201174;1760;85006;85023;33882;0	NA	NA	FALSE	NA	NA	NA	5	4	0	1	1.1254e-17	9.24897e-08
Microbacterium ext_mOTU_v3_27703	3	mOTU	mOTU	Bacteria	Actinomycetota	Actinomycetes	Micrococcales	Microbacteriaceae	Microbacterium	kingdom;phylum;class;order;family;genus;mOTU	2;201174;1760;85006;85023;33882;0	NA	NA	FALSE	NA	NA	NA	6	6	0	0	0.000261849	0.0410375
Microbacterium ext_mOTU_v3_28915	3	mOTU	mOTU	Bacteria	Actinomycetota	Actinomycetes	Micrococcales	Microbacteriaceae	Microbacterium	kingdom;phylum;class;order;family;genus;mOTU	2;201174;1760;85006;85023;33882;0	NA	NA	FALSE	NA	NA	NA	2	2	0	0	6.96588e-05	0.0043236
Microbacterium sp. -	2	mOTU	mOTU	Bacteria	Actinomycetota	Actinomycetes	Micrococcales	Microbacteriaceae	Microbacterium	kingdom;phylum;class;order;family;genus;mOTU	2;201174;1760;85006;85023;33882;1895785	s__Microbacterium sp002313585	NA	FALSE	NA	NA	NA	6	2	0	4	1.39338e-07	0.0796021
Microbacterium sp. [Microbacterium sp. UCD-TDU/Microbacterium sp. RootD/Microbacterium sp. Root]	3	mOTU	mOTU	Bacteria	Actinomycetota	Actinomycetes	Micrococcales	Microbacteriaceae	Microbacterium	kingdom;phylum;class;order;family;genus;mOTU	2;201174;1760;85006;85023;33882;1433	s__Microbacterium maritypicum	NA	FALSE	NA	NA	NA	69	51	0	18	0.00515226	0.583646
Micrococcales ext_mOTU_v3_27093	3	mOTU	mOTU	Bacteria	Actinomycetota	Actinomycetes	Micrococcales	NA	NA	kingdom;phylum;class;order;family;genus;mOTU	2;201174;1760;85006;0;0;0	NA	NA	FALSE	NA	NA	NA	13	13	0	0	0.0002338	0.0900024
Micrococcus terreus	2	mOTU	mOTU	Bacteria	Actinomycetota	Actinomycetes	Micrococcales	Micrococcaceae	Micrococcus	kingdom;phylum;class;order;family;genus;mOTU	2;201174;1760;85006;1268;1269;574650	s__Citricoccus terreus	NA	FALSE	NA	NA	NA	2	2	0	0	5.3237e-10	0.000654967
Mitsuokella jalaludinii	1	mOTU	mOTU	Bacteria	Bacillota	Negativicutes	Selenomonadales	Selenomonadaceae	Mitsuokella	kingdom;phylum;class;order;family;genus;mOTU	2;1239;909932;909929;1843491;52225;187979	s__Mitsuokella jalaludinii	Mitsuokella jalaludinii	TRUE	NA	NA	NA	29	21	4	4	0.0205653	0.0179101
Mitsuokella multacida	1	mOTU	mOTU	Bacteria	Bacillota	Negativicutes	Selenomonadales	Selenomonadaceae	Mitsuokella	kingdom;phylum;class;order;family;genus;mOTU	2;1239;909932;909929;1843491;52225;52226	s__Mitsuokella multacida	Mitsuokella multacida	TRUE	NA	NA	NA	29	18	4	7	0.0102031	0.00927896
Moraxella ext_mOTU_v3_18333	7	mOTU	mOTU	Bacteria	Pseudomonadota	Gammaproteobacteria	Pseudomonadales	Moraxellaceae	Moraxella	kingdom;phylum;class;order;family;genus;mOTU	2;1224;1236;72274;468;475;0	NA	NA	FALSE	NA	NA	NA	8	8	0	0	1.05472e-06	0.46487
Moraxella ext_mOTU_v3_18496	7	mOTU	mOTU	Bacteria	Pseudomonadota	Gammaproteobacteria	Pseudomonadales	Moraxellaceae	Moraxella	kingdom;phylum;class;order;family;genus;mOTU	2;1224;1236;72274;468;475;0	NA	NA	FALSE	NA	NA	NA	11	8	3	0	7.28401e-06	0.539243
Moraxella ext_mOTU_v3_18497	7	mOTU	mOTU	Bacteria	Pseudomonadota	Gammaproteobacteria	Pseudomonadales	Moraxellaceae	Moraxella	kingdom;phylum;class;order;family;genus;mOTU	2;1224;1236;72274;468;475;0	NA	NA	FALSE	NA	NA	NA	10	8	2	0	6.79085e-06	0.524551
Moraxella porci	2	mOTU	mOTU	Bacteria	Pseudomonadota	Gammaproteobacteria	Pseudomonadales	Moraxellaceae	Moraxella	kingdom;phylum;class;order;family;genus;mOTU	2;1224;1236;72274;468;475;1288392	s__Moraxella porci	NA	FALSE	NA	NA	NA	1	1	0	0	1.01212e-08	0.000249037
Moraxellaceae sp. [Enhydrobacter sp. H/Enhydrobacter aerosaccus/Moraxella osloensis]	7	mOTU	mOTU	Bacteria	Pseudomonadota	NA	NA	Moraxellaceae	NA	kingdom;phylum;class;order;family;genus;mOTU	2;1224;0;0;468;0;5	Incongruent [g__Moraxella_A]	NA	FALSE	NA	NA	NA	6	6	0	0	4.05045e-07	0.406282
Mycobacterium ext_mOTU_v3_28925	2	mOTU	mOTU	Bacteria	Actinomycetota	Actinomycetes	Mycobacteriales	Mycobacteriaceae	Mycobacterium	kingdom;phylum;class;order;family;genus;mOTU	2;201174;1760;85007;1762;1763;0	NA	NA	FALSE	NA	NA	NA	3	3	0	0	1.01198e-15	7.72213e-07
Mycobacterium sp. M	2	mOTU	mOTU	Bacteria	Actinomycetota	Actinomycetes	Mycobacteriales	Mycobacteriaceae	Mycobacterium	kingdom;phylum;class;order;family;genus;mOTU	2;201174;1760;85007;1762;1763;1762962	s__Mycobacterium sp001494595	NA	FALSE	NA	NA	NA	6	4	0	2	1.25525e-15	9.5882e-07
Mycobacterium sp. ST-F	2	mOTU	mOTU	Bacteria	Actinomycetota	Actinomycetes	Mycobacteriales	Mycobacteriaceae	Mycobacterium	kingdom;phylum;class;order;family;genus;mOTU	2;201174;1760;85007;1762;1763;1490484	s__Mycobacterium sp001905655	NA	FALSE	NA	NA	NA	4	4	0	0	1.18334e-15	9.28335e-07
Mycolicibacterium brumae	2	mOTU	mOTU	Bacteria	Actinomycetota	Actinomycetes	Mycobacteriales	Mycobacteriaceae	Mycolicibacterium	kingdom;phylum;class;order;family;genus;mOTU	2;201174;1760;85007;1762;1866885;85968	s__Mycobacterium brumae	NA	FALSE	NA	NA	NA	10	3	0	7	5.66383e-10	0.00139245
Mycolicibacterium fortuitum [Mycobacterium sp. VKM Ac-D/Mycolicibacterium fortuitum]	2	mOTU	mOTU	Bacteria	Actinomycetota	Actinomycetes	Mycobacteriales	Mycobacteriaceae	Mycolicibacterium	kingdom;phylum;class;order;family;genus;mOTU	2;201174;1760;85007;1762;1866885;1766	s__Mycobacterium fortuitum	NA	FALSE	NA	NA	NA	1	1	0	0	1.05731e-15	7.4679e-07
Mycolicibacterium iranicum	2	mOTU	mOTU	Bacteria	Actinomycetota	Actinomycetes	Mycobacteriales	Mycobacteriaceae	Mycolicibacterium	kingdom;phylum;class;order;family;genus;mOTU	2;201174;1760;85007;1762;1866885;912594	s__Mycobacterium iranicum	NA	FALSE	NA	NA	NA	8	1	0	7	1.66008e-08	0.0231138
Mycolicibacterium mageritense	2	mOTU	mOTU	Bacteria	Actinomycetota	Actinomycetes	Mycobacteriales	Mycobacteriaceae	Mycolicibacterium	kingdom;phylum;class;order;family;genus;mOTU	2;201174;1760;85007;1762;1866885;53462	s__Mycobacterium mageritense	NA	FALSE	NA	NA	NA	8	6	0	2	1.34337e-13	1.49938e-05
Mycoplasma sp. CAG:	1	mOTU	mOTU	Bacteria	Mycoplasmatota	Mollicutes	Mycoplasmatales	Mycoplasmataceae	Mycoplasma	kingdom;phylum;class;order;family;genus;mOTU	2;544448;31969;2085;2092;2093;1262904	s__Caccenecus sp000438195	Caccenecus sp000438195	TRUE	NA	NA	NA	44	43	1	0	0.225829	0.225452
Nakamurella multipartita	3	mOTU	mOTU	Bacteria	Actinomycetota	Actinomycetes	Nakamurellales	Nakamurellaceae	Nakamurella	kingdom;phylum;class;order;family;genus;mOTU	2;201174;1760;1643684;85031;53460;53461	s__Nakamurella multipartita	NA	FALSE	NA	NA	NA	1	1	0	0	2.42588e-06	0.000949163
Negativicutes ext_mOTU_v3_18469	3	mOTU	mOTU	Bacteria	Bacillota	Negativicutes	NA	NA	NA	kingdom;phylum;class;order;family;genus;mOTU	2;1239;909932;0;0;0;0	NA	NA	FALSE	NA	NA	NA	25	25	0	0	0.00231991	0.267479
Neisseria ext_mOTU_v3_18319	3	mOTU	mOTU	Bacteria	Pseudomonadota	Betaproteobacteria	Neisseriales	Neisseriaceae	Neisseria	kingdom;phylum;class;order;family;genus;mOTU	2;1224;28216;206351;481;482;0	NA	NA	FALSE	NA	NA	NA	20	19	1	0	0.00325529	0.0795194
Neisseria ext_mOTU_v3_18320	3	mOTU	mOTU	Bacteria	Pseudomonadota	Betaproteobacteria	Neisseriales	Neisseriaceae	Neisseria	kingdom;phylum;class;order;family;genus;mOTU	2;1224;28216;206351;481;482;0	NA	NA	FALSE	NA	NA	NA	21	20	1	0	0.00315329	0.0818567
Neisseria ext_mOTU_v3_18337	3	mOTU	mOTU	Bacteria	Pseudomonadota	Betaproteobacteria	Neisseriales	Neisseriaceae	Neisseria	kingdom;phylum;class;order;family;genus;mOTU	2;1224;28216;206351;481;482;0	NA	NA	FALSE	NA	NA	NA	12	10	2	0	0.000395532	0.0355886
Neisseria ext_mOTU_v3_18338	2	mOTU	mOTU	Bacteria	Pseudomonadota	Betaproteobacteria	Neisseriales	Neisseriaceae	Neisseria	kingdom;phylum;class;order;family;genus;mOTU	2;1224;28216;206351;481;482;0	NA	NA	FALSE	NA	NA	NA	9	7	2	0	1.80528e-05	0.00472963
Neisseria ext_mOTU_v3_18339	2	mOTU	mOTU	Bacteria	Pseudomonadota	Betaproteobacteria	Neisseriales	Neisseriaceae	Neisseria	kingdom;phylum;class;order;family;genus;mOTU	2;1224;28216;206351;481;482;0	NA	NA	FALSE	NA	NA	NA	1	1	0	0	1.62257e-07	0.00026822
Neisseria ext_mOTU_v3_18353	2	mOTU	mOTU	Bacteria	Pseudomonadota	Betaproteobacteria	Neisseriales	Neisseriaceae	Neisseria	kingdom;phylum;class;order;family;genus;mOTU	2;1224;28216;206351;481;482;0	NA	NA	FALSE	NA	NA	NA	14	14	0	0	7.81812e-06	0.214862
Neisseria ext_mOTU_v3_18435	3	mOTU	mOTU	Bacteria	Pseudomonadota	Betaproteobacteria	Neisseriales	Neisseriaceae	Neisseria	kingdom;phylum;class;order;family;genus;mOTU	2;1224;28216;206351;481;482;0	NA	NA	FALSE	NA	NA	NA	44	44	0	0	0.00334181	0.488694
Neisseria ext_mOTU_v3_19484	3	mOTU	mOTU	Bacteria	Pseudomonadota	Betaproteobacteria	Neisseriales	Neisseriaceae	Neisseria	kingdom;phylum;class;order;family;genus;mOTU	2;1224;28216;206351;481;482;0	NA	NA	FALSE	NA	NA	NA	9	9	0	0	0.000308798	0.0244861
Neisseria meningitidis [Neisseria sp. HMSCF/Neisseria meningitidis]	3	mOTU	mOTU	Bacteria	Pseudomonadota	Betaproteobacteria	Neisseriales	Neisseriaceae	Neisseria	kingdom;phylum;class;order;family;genus;mOTU	2;1224;28216;206351;481;482;487	s__Neisseria meningitidis	NA	FALSE	NA	NA	NA	4	4	0	0	0.000115065	0.00781476
Neisseriaceae ext_mOTU_v3_18326	3	mOTU	mOTU	Bacteria	Pseudomonadota	Betaproteobacteria	Neisseriales	Neisseriaceae	NA	kingdom;phylum;class;order;family;genus;mOTU	2;1224;28216;206351;481;0;0	NA	NA	FALSE	NA	NA	NA	34	30	3	1	0.00190057	0.218054
Neisseriaceae ext_mOTU_v3_18388	3	mOTU	mOTU	Bacteria	Pseudomonadota	Betaproteobacteria	Neisseriales	Neisseriaceae	NA	kingdom;phylum;class;order;family;genus;mOTU	2;1224;28216;206351;481;0;0	NA	NA	FALSE	NA	NA	NA	78	72	0	6	0.00783005	0.823764
Neisseriaceae ext_mOTU_v3_18565	2	mOTU	mOTU	Bacteria	Pseudomonadota	Betaproteobacteria	Neisseriales	Neisseriaceae	NA	kingdom;phylum;class;order;family;genus;mOTU	2;1224;28216;206351;481;0;0	NA	NA	FALSE	NA	NA	NA	1	1	0	0	1.34028e-07	0.000221555
Neisseriaceae ext_mOTU_v3_27346	3	mOTU	mOTU	Bacteria	Pseudomonadota	Betaproteobacteria	Neisseriales	Neisseriaceae	NA	kingdom;phylum;class;order;family;genus;mOTU	2;1224;28216;206351;481;0;0	NA	NA	FALSE	NA	NA	NA	22	21	1	0	0.00566488	0.144783
Novosphingobium ext_mOTU_v3_19488	2	mOTU	mOTU	Bacteria	Pseudomonadota	Alphaproteobacteria	Sphingomonadales	Sphingomonadaceae	Novosphingobium	kingdom;phylum;class;order;family;genus;mOTU	2;1224;28211;204457;41297;165696;0	NA	NA	FALSE	NA	NA	NA	5	2	0	3	1.76684e-11	0.000308085
Novosphingobium ext_mOTU_v3_27661	2	mOTU	mOTU	Bacteria	Pseudomonadota	Alphaproteobacteria	Sphingomonadales	Sphingomonadaceae	Novosphingobium	kingdom;phylum;class;order;family;genus;mOTU	2;1224;28211;204457;41297;165696;0	NA	NA	FALSE	NA	NA	NA	4	4	0	0	7.87234e-18	8.23464e-08
Odoribacter splanchnicus [Odoribacter splanchnicus CAG:/Odoribacter sp. N.MGS-/Odoribacter sp. N.MG	6	mOTU	mOTU	Bacteria	Bacteroidota	Bacteroidia	Bacteroidales	Odoribacteraceae	Odoribacter	kingdom;phylum;class;order;family;genus;mOTU	2;976;200643;171549;1853231;283168;28118	s__Odoribacter splanchnicus	Odoribacter splanchnicus	TRUE	NA	NA	NA	67	60	7	0	0.0394784	0.855334
Oligella ureolytica	2	mOTU	mOTU	Bacteria	Pseudomonadota	Betaproteobacteria	Burkholderiales	Alcaligenaceae	Oligella	kingdom;phylum;class;order;family;genus;mOTU	2;1224;28216;80840;506;90243;90244	s__Oligella ureolytica	NA	FALSE	NA	NA	NA	28	7	0	21	2.52885e-06	0.198486
Olsenella ext_mOTU_v3_18480	2	mOTU	mOTU	Bacteria	Actinomycetota	Coriobacteriia	Coriobacteriales	Atopobiaceae	Olsenella	kingdom;phylum;class;order;family;genus;mOTU	2;201174;84998;84999;1643824;133925;0	NA	NA	FALSE	NA	NA	NA	41	28	0	13	3.13052e-05	0.764594
Opitutaceae ext_mOTU_v3_27086	2	mOTU	mOTU	Bacteria	Verrucomicrobiota	Opitutia	Opitutales	Opitutaceae	NA	kingdom;phylum;class;order;family;genus;mOTU	2;74201;414999;415000;134623;0;0	NA	NA	FALSE	NA	NA	NA	3	3	0	0	9.53233e-08	0.000776074
Oscillibacter ext_mOTU_v3_26287	1	mOTU	mOTU	Bacteria	Bacillota	Clostridia	Eubacteriales	Oscillospiraceae	Oscillibacter	kingdom;phylum;class;order;family;genus;mOTU	2;1239;186801;186802;216572;459786;0	NA	NA	FALSE	NA	NA	NA	20	18	2	0	0.0853706	0.0824344
Oscillibacter ext_mOTU_v3_26302	1	mOTU	mOTU	Bacteria	Bacillota	Clostridia	Eubacteriales	Oscillospiraceae	Oscillibacter	kingdom;phylum;class;order;family;genus;mOTU	2;1239;186801;186802;216572;459786;0	NA	NA	FALSE	NA	NA	NA	49	49	0	0	0.262269	0.263096
Oscillibacter ext_mOTU_v3_26306	1	mOTU	mOTU	Bacteria	Bacillota	Clostridia	Eubacteriales	Oscillospiraceae	Oscillibacter	kingdom;phylum;class;order;family;genus;mOTU	2;1239;186801;186802;216572;459786;0	NA	NA	FALSE	NA	NA	NA	20	20	0	0	0.116477	0.116824
Oscillibacter ext_mOTU_v3_26347	1	mOTU	mOTU	Bacteria	Bacillota	Clostridia	Eubacteriales	Oscillospiraceae	Oscillibacter	kingdom;phylum;class;order;family;genus;mOTU	2;1239;186801;186802;216572;459786;0	NA	NA	FALSE	NA	NA	NA	61	61	0	0	0.337724	0.33877
Oscillibacter ext_mOTU_v3_26349	1	mOTU	mOTU	Bacteria	Bacillota	Clostridia	Eubacteriales	Oscillospiraceae	Oscillibacter	kingdom;phylum;class;order;family;genus;mOTU	2;1239;186801;186802;216572;459786;0	NA	NA	FALSE	NA	NA	NA	83	74	9	0	0.408709	0.399239
Oscillibacter ext_mOTU_v3_26398	1	mOTU	mOTU	Bacteria	Bacillota	Clostridia	Eubacteriales	Oscillospiraceae	Oscillibacter	kingdom;phylum;class;order;family;genus;mOTU	2;1239;186801;186802;216572;459786;0	NA	NA	FALSE	NA	NA	NA	10	10	0	0	0.0569488	0.0566448
Oscillibacter ext_mOTU_v3_26633	1	mOTU	mOTU	Bacteria	Bacillota	Clostridia	Eubacteriales	Oscillospiraceae	Oscillibacter	kingdom;phylum;class;order;family;genus;mOTU	2;1239;186801;186802;216572;459786;0	NA	NA	FALSE	NA	NA	NA	3	3	0	0	0.00830464	0.00835696
Oscillibacter ext_mOTU_v3_26675	1	mOTU	mOTU	Bacteria	Bacillota	Clostridia	Eubacteriales	Oscillospiraceae	Oscillibacter	kingdom;phylum;class;order;family;genus;mOTU	2;1239;186801;186802;216572;459786;0	NA	NA	FALSE	NA	NA	NA	70	63	6	1	0.334416	0.327307
Oscillibacter ext_mOTU_v3_26694	1	mOTU	mOTU	Bacteria	Bacillota	Clostridia	Eubacteriales	Oscillospiraceae	Oscillibacter	kingdom;phylum;class;order;family;genus;mOTU	2;1239;186801;186802;216572;459786;0	NA	NA	FALSE	NA	NA	NA	82	78	4	0	0.428614	0.423536
Oscillibacter ext_mOTU_v3_26937	1	mOTU	mOTU	Bacteria	Bacillota	Clostridia	Eubacteriales	Oscillospiraceae	Oscillibacter	kingdom;phylum;class;order;family;genus;mOTU	2;1239;186801;186802;216572;459786;0	NA	NA	FALSE	NA	NA	NA	17	16	1	0	0.086536	0.0855673
Oscillibacter ext_mOTU_v3_33179	6	mOTU	mOTU	Bacteria	Bacillota	Clostridia	Eubacteriales	Oscillospiraceae	Oscillibacter	kingdom;phylum;class;order;family;genus;mOTU	2;1239;186801;186802;216572;459786;0	NA	NA	FALSE	NA	NA	NA	7	3	4	0	0.0160762	0.0309452
Oscillibacter sp. CAG:	1	mOTU	mOTU	Bacteria	Bacillota	Clostridia	Eubacteriales	Oscillospiraceae	Oscillibacter	kingdom;phylum;class;order;family;genus;mOTU	2;1239;186801;186802;216572;459786;1262911	s__Dysosmobacter sp000436875	Dysosmobacter sp000436875	TRUE	NA	NA	NA	89	89	0	0	0.482631	0.483821
Oscillibacter sp. CAG:__	1	mOTU	mOTU	Bacteria	Bacillota	Clostridia	Eubacteriales	Oscillospiraceae	Oscillibacter	kingdom;phylum;class;order;family;genus;mOTU	2;1239;186801;186802;216572;459786;1897012	s__CAG-83 sp001916855	NA	FALSE	NA	NA	NA	92	92	0	0	0.511649	0.512128
Oscillibacter sp. [Oscillibacter sp. ER/Firmicutes bacterium CAG:__]	1	mOTU	mOTU	Bacteria	Bacillota	Clostridia	Eubacteriales	Oscillospiraceae	Oscillibacter	kingdom;phylum;class;order;family;genus;mOTU	2;1239;186801;186802;216572;459786;4	s__ER4 sp000765235	NA	FALSE	NA	NA	NA	123	88	34	1	0.458615	0.441776
Oscillibacter sp. [Oscillibacter sp. KLE /Oscillibacter sp. KLE /uncultured Oscillibacter sp.]	6	mOTU	mOTU	Bacteria	Bacillota	Clostridia	Eubacteriales	Oscillospiraceae	Oscillibacter	kingdom;phylum;class;order;family;genus;mOTU	2;1239;186801;186802;216572;459786;1728	s__Dysosmobacter welbionis	Dysosmobacter welbionis	TRUE	NA	NA	NA	23	22	1	0	0.00910908	0.360405
Oscillibacter sp. _	6	mOTU	mOTU	Bacteria	Bacillota	Clostridia	Eubacteriales	Oscillospiraceae	Oscillibacter	kingdom;phylum;class;order;family;genus;mOTU	2;1239;186801;186802;216572;459786;1897011	s__Dysosmobacter sp001916835	NA	FALSE	NA	NA	NA	51	31	20	0	0.101758	0.409826
Oscillibacter species incertae sedis	1	mOTU	mOTU	Bacteria	Bacillota	Clostridia	Eubacteriales	Oscillospiraceae	Oscillibacter	kingdom;phylum;class;order;family;genus;mOTU	2;1239;186801;186802;216572;459786;0	s__Dysosmobacter sp900548505	Dysosmobacter sp900548505	TRUE	NA	NA	NA	126	126	0	0	0.694063	0.694497
Pantoea dispersa [Type-C symbiont of Plautia stali/Pantoea dispersa/Plautia stali symbiont]	2	mOTU	mOTU	Bacteria	Pseudomonadota	Gammaproteobacteria	Enterobacterales	Erwiniaceae	Pantoea	kingdom;phylum;class;order;family;genus;mOTU	2;1224;1236;91347;1903409;53335;59814	s__Pantoea dispersa	NA	FALSE	NA	NA	NA	28	4	0	24	2.40197e-09	0.00662286
Parabacteroides chartae [Parabacteroides chartae/Bacteroidales bacterium Bact_/Macellibacteroides s	2	mOTU	mOTU	Bacteria	Bacteroidota	Bacteroidia	Bacteroidales	Tannerellaceae	Parabacteroides	kingdom;phylum;class;order;family;genus;mOTU	2;976;200643;171549;2005525;375288;1037355	s__Macellibacteroides fermentans	NA	FALSE	NA	NA	NA	8	7	1	0	3.24694e-07	0.0125846
Parabacteroides distasonis [Parabacteroides sp. CAG:/Bacteroidales bacterium _/Parabacteroides sp.	6	mOTU	mOTU	Bacteria	Bacteroidota	Bacteroidia	Bacteroidales	Tannerellaceae	Parabacteroides	kingdom;phylum;class;order;family;genus;mOTU	2;976;200643;171549;2005525;375288;823	s__Parabacteroides distasonis	Parabacteroides distasonis	TRUE	NA	NA	NA	64	60	4	0	0.0282569	0.879214
Parabacteroides ext_mOTU_v3_26659	6	mOTU	mOTU	Bacteria	Bacteroidota	Bacteroidia	Bacteroidales	Tannerellaceae	Parabacteroides	kingdom;phylum;class;order;family;genus;mOTU	2;976;200643;171549;2005525;375288;0	NA	NA	FALSE	NA	NA	NA	23	23	0	0	0.00452688	0.384712
Parabacteroides ext_mOTU_v3_26689	6	mOTU	mOTU	Bacteria	Bacteroidota	Bacteroidia	Bacteroidales	Tannerellaceae	Parabacteroides	kingdom;phylum;class;order;family;genus;mOTU	2;976;200643;171549;2005525;375288;0	NA	NA	FALSE	NA	NA	NA	25	25	0	0	0.00495709	0.397172
Parabacteroides merdae [Parabacteroides sp. merdae-related__/Parabacteroides merdae]	6	mOTU	mOTU	Bacteria	Bacteroidota	Bacteroidia	Bacteroidales	Tannerellaceae	Parabacteroides	kingdom;phylum;class;order;family;genus;mOTU	2;976;200643;171549;2005525;375288;46503	s__Parabacteroides merdae	Parabacteroides merdae	TRUE	NA	NA	NA	68	65	3	0	0.0252755	0.932074
Paraprevotella clara [Paraprevotella clara CAG:/Paraprevotella clara]	6	mOTU	mOTU	Bacteria	Bacteroidota	Bacteroidia	Bacteroidales	Prevotellaceae	Paraprevotella	kingdom;phylum;class;order;family;genus;mOTU	2;976;200643;171549;171552;577309;454154	s__Paraprevotella clara	Paraprevotella clara	TRUE	NA	NA	NA	69	55	14	0	0.07	0.796959
Parasutterella excrementihominis [Parasutterella excrementihominis CAG:/Burkholderiales bacterium _	1	mOTU	mOTU	Bacteria	Pseudomonadota	Betaproteobacteria	Burkholderiales	Sutterellaceae	Parasutterella	kingdom;phylum;class;order;family;genus;mOTU	2;1224;28216;80840;995019;577310;487175	s__Parasutterella excrementihominis	Parasutterella excrementihominis	TRUE	NA	NA	NA	15	15	0	0	0.0667665	0.0664352
Pasteurellaceae ext_mOTU_v3_18345	3	mOTU	mOTU	Bacteria	Pseudomonadota	Gammaproteobacteria	Pasteurellales	Pasteurellaceae	NA	kingdom;phylum;class;order;family;genus;mOTU	2;1224;1236;135625;712;0;0	NA	NA	FALSE	NA	NA	NA	15	15	0	0	0.000653334	0.0532315
Pasteurellaceae ext_mOTU_v3_18382	2	mOTU	mOTU	Bacteria	Pseudomonadota	Gammaproteobacteria	Pasteurellales	Pasteurellaceae	NA	kingdom;phylum;class;order;family;genus;mOTU	2;1224;1236;135625;712;0;0	NA	NA	FALSE	NA	NA	NA	7	7	0	0	1.21044e-06	0.128933
Peptostreptococcaceae ext_mOTU_v3_18346	3	mOTU	mOTU	Bacteria	Bacillota	Clostridia	Eubacteriales	Peptostreptococcaceae	NA	kingdom;phylum;class;order;family;genus;mOTU	2;1239;186801;186802;186804;0;0	NA	NA	FALSE	NA	NA	NA	9	9	0	0	0.000484241	0.0426797
Phascolarctobacterium ext_mOTU_v3_26364	1	mOTU	mOTU	Bacteria	Bacillota	Negativicutes	Acidaminococcales	Acidaminococcaceae	Phascolarctobacterium	kingdom;phylum;class;order;family;genus;mOTU	2;1239;909932;1843488;909930;33024;0	NA	NA	FALSE	NA	NA	NA	42	33	2	7	0.0791759	0.0780713
Phascolarctobacterium ext_mOTU_v3_26701	1	mOTU	mOTU	Bacteria	Bacillota	Negativicutes	Acidaminococcales	Acidaminococcaceae	Phascolarctobacterium	kingdom;phylum;class;order;family;genus;mOTU	2;1239;909932;1843488;909930;33024;0	NA	NA	FALSE	NA	NA	NA	56	49	1	6	0.17161	0.170638
Phascolarctobacterium ext_mOTU_v3_27004	1	mOTU	mOTU	Bacteria	Bacillota	Negativicutes	Acidaminococcales	Acidaminococcaceae	Phascolarctobacterium	kingdom;phylum;class;order;family;genus;mOTU	2;1239;909932;1843488;909930;33024;0	NA	NA	FALSE	NA	NA	NA	32	30	0	2	0.091884	0.0917658
Phascolarctobacterium sp. CAG:	1	mOTU	mOTU	Bacteria	Bacillota	Negativicutes	Acidaminococcales	Acidaminococcaceae	Phascolarctobacterium	kingdom;phylum;class;order;family;genus;mOTU	2;1239;909932;1843488;909930;33024;1262915	s__Phascolarctobacterium_A sp900541915	NA	FALSE	NA	NA	NA	10	10	0	0	0.0393036	0.0390153
Phascolarctobacterium species incertae sedis	3	mOTU	mOTU	Bacteria	Bacillota	Negativicutes	Acidaminococcales	Acidaminococcaceae	Phascolarctobacterium	kingdom;phylum;class;order;family;genus;mOTU	2;1239;909932;1843488;909930;33024;0	s__Succiniclasticum sp900544275	Succiniclasticum sp900544275	TRUE	NA	NA	NA	30	21	2	7	0.0172765	0.201391
Phascolarctobacterium succinatutens	1	mOTU	mOTU	Bacteria	Bacillota	Negativicutes	Acidaminococcales	Acidaminococcaceae	Phascolarctobacterium	kingdom;phylum;class;order;family;genus;mOTU	2;1239;909932;1843488;909930;33024;626940	s__Phascolarctobacterium_A succinatutens	Phascolarctobacterium_A succinatutens	TRUE	NA	NA	NA	51	44	0	7	0.139654	0.139592
Phenylobacterium ext_mOTU_v3_19291	3	mOTU	mOTU	Bacteria	Pseudomonadota	Alphaproteobacteria	Caulobacterales	Caulobacteraceae	Phenylobacterium	kingdom;phylum;class;order;family;genus;mOTU	2;1224;28211;204458;76892;20;0	NA	NA	FALSE	NA	NA	NA	11	11	0	0	0.000449494	0.080066
Phenylobacterium ext_mOTU_v3_27295	2	mOTU	mOTU	Bacteria	Pseudomonadota	Alphaproteobacteria	Caulobacterales	Caulobacteraceae	Phenylobacterium	kingdom;phylum;class;order;family;genus;mOTU	2;1224;28211;204458;76892;20;0	NA	NA	FALSE	NA	NA	NA	5	5	0	0	6.01326e-07	0.00337594
Phenylobacterium ext_mOTU_v3_27701	5	mOTU	mOTU	Bacteria	Pseudomonadota	Alphaproteobacteria	Caulobacterales	Caulobacteraceae	Phenylobacterium	kingdom;phylum;class;order;family;genus;mOTU	2;1224;28211;204458;76892;20;0	NA	NA	FALSE	NA	NA	NA	51	37	0	14	2.77157e-07	0.284027
Pluralibacter gergoviae	2	mOTU	mOTU	Bacteria	Pseudomonadota	Gammaproteobacteria	Enterobacterales	Enterobacteriaceae	Pluralibacter	kingdom;phylum;class;order;family;genus;mOTU	2;1224;1236;91347;543;1330546;61647	s__Pluralibacter gergoviae	Pluralibacter gergoviae	TRUE	NA	NA	NA	1	1	0	0	1.79427e-11	0.000312155
Polaromonas ext_mOTU_v3_18509	3	mOTU	mOTU	Bacteria	Pseudomonadota	Betaproteobacteria	Burkholderiales	Comamonadaceae	Polaromonas	kingdom;phylum;class;order;family;genus;mOTU	2;1224;28216;80840;80864;52972;0	NA	NA	FALSE	NA	NA	NA	24	24	0	0	0.000480822	0.194642
Polynucleobacter ext_mOTU_v3_33852	5	mOTU	mOTU	Bacteria	Pseudomonadota	Betaproteobacteria	Burkholderiales	Burkholderiaceae	Polynucleobacter	kingdom;phylum;class;order;family;genus;mOTU	2;1224;28216;80840;119060;44013;0	NA	NA	FALSE	NA	NA	NA	26	2	0	24	1.01724e-08	0.0131599
Porphyromonadaceae ext_mOTU_v3_18390	3	mOTU	mOTU	Bacteria	Bacteroidota	Bacteroidia	Bacteroidales	Porphyromonadaceae	NA	kingdom;phylum;class;order;family;genus;mOTU	2;976;200643;171549;171551;0;0	NA	NA	FALSE	NA	NA	NA	38	36	1	1	0.00228068	0.359397
Prevotella copri [Prevotella copri CAG:/Prevotella copri]	6	mOTU	mOTU	Bacteria	Bacteroidota	Bacteroidia	Bacteroidales	Prevotellaceae	Prevotella	kingdom;phylum;class;order;family;genus;mOTU	2;976;200643;171549;171552;838;165179	Incongruent [g__Prevotella]	NA	FALSE	NA	NA	NA	67	34	33	0	0.160667	0.355402
Prevotella ext_mOTU_v3_18416	2	mOTU	mOTU	Bacteria	Bacteroidota	Bacteroidia	Bacteroidales	Prevotellaceae	Prevotella	kingdom;phylum;class;order;family;genus;mOTU	2;976;200643;171549;171552;838;0	NA	NA	FALSE	NA	NA	NA	3	2	1	0	1.3368e-05	0.0393101
Prevotella ext_mOTU_v3_18552	3	mOTU	mOTU	Bacteria	Bacteroidota	Bacteroidia	Bacteroidales	Prevotellaceae	Prevotella	kingdom;phylum;class;order;family;genus;mOTU	2;976;200643;171549;171552;838;0	NA	NA	FALSE	NA	NA	NA	32	27	5	0	0.00285037	0.292322
Prevotella ext_mOTU_v3_26465	6	mOTU	mOTU	Bacteria	Bacteroidota	Bacteroidia	Bacteroidales	Prevotellaceae	Prevotella	kingdom;phylum;class;order;family;genus;mOTU	2;976;200643;171549;171552;838;0	NA	NA	FALSE	NA	NA	NA	34	16	17	1	0.0425637	0.0864266
Prevotella ext_mOTU_v3_26813	1	mOTU	mOTU	Bacteria	Bacteroidota	Bacteroidia	Bacteroidales	Prevotellaceae	Prevotella	kingdom;phylum;class;order;family;genus;mOTU	2;976;200643;171549;171552;838;0	NA	NA	FALSE	NA	NA	NA	11	6	4	1	0.00406593	0.00363098
Prevotella paludivivens	3	mOTU	mOTU	Bacteria	Bacteroidota	Bacteroidia	Bacteroidales	Prevotellaceae	Prevotella	kingdom;phylum;class;order;family;genus;mOTU	2;976;200643;171549;171552;838;185294	s__Prevotella paludivivens	NA	FALSE	NA	NA	NA	1	1	0	0	2.3272e-05	0.00595846
Prevotella sp. CAG:	6	mOTU	mOTU	Bacteria	Bacteroidota	Bacteroidia	Bacteroidales	Prevotellaceae	Prevotella	kingdom;phylum;class;order;family;genus;mOTU	2;976;200643;171549;171552;838;1262924	s__Prevotella sp000436915	Prevotella sp000436915	TRUE	NA	NA	NA	62	38	24	0	0.12301	0.437452
Prevotella sp. [Prevotella sp. CAG:/Bacteroidales bacterium H/Bacteroidales bacterium H]	6	mOTU	mOTU	Bacteria	Bacteroidota	Bacteroidia	Bacteroidales	NA	Prevotella	kingdom;phylum;class;order;family;genus;mOTU	2;976;200643;171549;0;838;279	s__Limisoma sp000437795	Limisoma sp000437795	TRUE	NA	NA	NA	41	38	3	0	0.0248796	0.487129
Prevotella sp. [Prevotella sp. CAG:/Bacteroidales bacterium H]	6	mOTU	mOTU	Bacteria	Bacteroidota	Bacteroidia	Bacteroidales	NA	Prevotella	kingdom;phylum;class;order;family;genus;mOTU	2;976;200643;171549;0;838;873	s__CAG-873 sp001701165	CAG-873 sp001701165	TRUE	NA	NA	NA	22	18	4	0	0.0209319	0.274933
Prevotella species incertae sedis	6	mOTU	mOTU	Bacteria	Bacteroidota	Bacteroidia	Bacteroidales	Prevotellaceae	Prevotella	kingdom;phylum;class;order;family;genus;mOTU	2;976;200643;171549;171552;838;0	Incongruent [g__Prevotella]	NA	FALSE	NA	NA	NA	53	20	32	1	0.103238	0.115451
Prevotella stercorea [Prevotella stercorea CAG:/Prevotella stercorea]	6	mOTU	mOTU	Bacteria	Bacteroidota	Bacteroidia	Bacteroidales	Prevotellaceae	Prevotella	kingdom;phylum;class;order;family;genus;mOTU	2;976;200643;171549;171552;838;363265	s__Prevotella stercorea	Prevotella stercorea	TRUE	NA	NA	NA	8	7	1	0	0.00783023	0.0289829
Prevotellaceae ext_mOTU_v3_26392	6	mOTU	mOTU	Bacteria	Bacteroidota	Bacteroidia	Bacteroidales	Prevotellaceae	NA	kingdom;phylum;class;order;family;genus;mOTU	2;976;200643;171549;171552;0;0	NA	NA	FALSE	NA	NA	NA	52	52	0	0	0.00903509	0.773422
Prevotellaceae ext_mOTU_v3_26669	1	mOTU	mOTU	Bacteria	Bacteroidota	Bacteroidia	Bacteroidales	Prevotellaceae	NA	kingdom;phylum;class;order;family;genus;mOTU	2;976;200643;171549;171552;0;0	NA	NA	FALSE	NA	NA	NA	71	68	3	0	0.297735	0.297608
Prevotellaceae species incertae sedis	6	mOTU	mOTU	Bacteria	Bacteroidota	Bacteroidia	Bacteroidales	Prevotellaceae	NA	kingdom;phylum;class;order;family;genus;mOTU	2;976;200643;171549;171552;0;0	s__Alloprevotella sp900540885	NA	FALSE	NA	NA	NA	16	10	6	0	0.00979081	0.0314873
Prevotellamassilia timonensis [Prevotella sp. CAG:/Prevotellamassilia timonensis]	6	mOTU	mOTU	Bacteria	Bacteroidota	Bacteroidia	Bacteroidales	Prevotellaceae	Prevotellamassilia	kingdom;phylum;class;order;family;genus;mOTU	2;976;200643;171549;171552;1926672;1852370	s__Alloprevotella timonensis	Alloprevotella timonensis	TRUE	NA	NA	NA	21	15	6	0	0.0146194	0.0940701
Propionibacteriaceae ext_mOTU_v3_18402	3	mOTU	mOTU	Bacteria	Actinomycetota	Actinomycetes	Propionibacteriales	Propionibacteriaceae	NA	kingdom;phylum;class;order;family;genus;mOTU	2;201174;1760;85009;31957;0;0	NA	NA	FALSE	NA	NA	NA	8	8	0	0	6.87303e-05	0.0215025
Propionibacteriaceae ext_mOTU_v3_18424	2	mOTU	mOTU	Bacteria	Actinomycetota	Actinomycetes	Propionibacteriales	Propionibacteriaceae	NA	kingdom;phylum;class;order;family;genus;mOTU	2;201174;1760;85009;31957;0;0	NA	NA	FALSE	NA	NA	NA	10	10	0	0	6.25076e-07	0.137924
Propionibacteriaceae ext_mOTU_v3_18478	2	mOTU	mOTU	Bacteria	Actinomycetota	Actinomycetes	Propionibacteriales	Propionibacteriaceae	NA	kingdom;phylum;class;order;family;genus;mOTU	2;201174;1760;85009;31957;0;0	NA	NA	FALSE	NA	NA	NA	3	3	0	0	4.57308e-07	0.0892122
Propionibacteriaceae ext_mOTU_v3_27132	2	mOTU	mOTU	Bacteria	Actinomycetota	Actinomycetes	Propionibacteriales	Propionibacteriaceae	NA	kingdom;phylum;class;order;family;genus;mOTU	2;201174;1760;85009;31957;0;0	NA	NA	FALSE	NA	NA	NA	8	7	0	1	3.56648e-07	0.143209
Proteiniclasticum ruminis	3	mOTU	mOTU	Bacteria	Bacillota	Clostridia	Eubacteriales	Clostridiaceae	Proteiniclasticum	kingdom;phylum;class;order;family;genus;mOTU	2;1239;186801;186802;31979;1155385;398199	s__Proteiniclasticum ruminis_A	NA	FALSE	NA	NA	NA	6	6	0	0	8.61153e-05	0.022664
Proteobacteria bacterium CAG:	6	mOTU	mOTU	Bacteria	Pseudomonadota	NA	NA	NA	NA	kingdom;phylum;class;order;family;genus;mOTU	2;1224;0;0;0;0;1262987	s__CAZU01 sp000432275	CAZU01 sp000432275	TRUE	NA	NA	NA	4	4	0	0	0.000342248	0.015415
Proteobacteria ext_mOTU_v3_27158	2	mOTU	mOTU	Bacteria	Pseudomonadota	NA	NA	NA	NA	kingdom;phylum;class;order;family;genus;mOTU	2;1224;0;0;0;0;0	NA	NA	FALSE	NA	NA	NA	6	3	0	3	1.96794e-07	0.105973
Pseudoclavibacter helvolus	3	mOTU	mOTU	Bacteria	Actinomycetota	Actinomycetes	Micrococcales	Microbacteriaceae	Pseudoclavibacter	kingdom;phylum;class;order;family;genus;mOTU	2;201174;1760;85006;85023;255204;255205	s__Pseudoclavibacter helvolus	NA	FALSE	NA	NA	NA	61	50	0	11	0.00505261	0.590887
Pseudomonas agarici	5	mOTU	mOTU	Bacteria	Pseudomonadota	Gammaproteobacteria	Pseudomonadales	Pseudomonadaceae	Pseudomonas	kingdom;phylum;class;order;family;genus;mOTU	2;1224;1236;72274;135621;286;46677	s__Pseudomonas_E agarici	NA	FALSE	NA	NA	NA	169	93	1	75	7.85126e-07	0.781808
Pseudomonas alcaligenes	2	mOTU	mOTU	Bacteria	Pseudomonadota	Gammaproteobacteria	Pseudomonadales	Pseudomonadaceae	Pseudomonas	kingdom;phylum;class;order;family;genus;mOTU	2;1224;1236;72274;135621;286;43263	Incongruent [g__Pseudomonas_E]	NA	FALSE	NA	NA	NA	1	1	0	0	4.64607e-09	0.000491595
Pseudomonas caeni	3	mOTU	mOTU	Bacteria	Pseudomonadota	Gammaproteobacteria	Pseudomonadales	Pseudomonadaceae	Pseudomonas	kingdom;phylum;class;order;family;genus;mOTU	2;1224;1236;72274;135621;286;521720	s__Pseudomonas_C caeni	NA	FALSE	NA	NA	NA	34	32	0	2	0.00220612	0.385533
Pseudomonas cedrina/orientalis [Pseudomonas sp. E /Pseudomonas sp. E /Pseudomonas sp. R /Pseudomo	5	mOTU	mOTU	Bacteria	Pseudomonadota	Gammaproteobacteria	Pseudomonadales	Pseudomonadaceae	Pseudomonas	kingdom;phylum;class;order;family;genus;mOTU	2;1224;1236;72274;135621;286;24	Incongruent [g__Pseudomonas_E]	NA	FALSE	NA	NA	NA	89	89	0	0	9.66221e-07	0.927218
Pseudomonas chlororaphis [Pseudomonas sp. GM/Pseudomonas sp. NFIX/Pseudomonas sp. NFACC-/Pseudomona	5	mOTU	mOTU	Bacteria	Pseudomonadota	Gammaproteobacteria	Pseudomonadales	Pseudomonadaceae	Pseudomonas	kingdom;phylum;class;order;family;genus;mOTU	2;1224;1236;72274;135621;286;587753	Incongruent [g__Pseudomonas_E]	NA	FALSE	NA	NA	NA	55	55	0	0	4.56819e-07	0.48089
Pseudomonas chlororaphis [Pseudomonas sp. MRSN/Pseudomonas chlororaphis]	5	mOTU	mOTU	Bacteria	Pseudomonadota	Gammaproteobacteria	Pseudomonadales	Pseudomonadaceae	Pseudomonas	kingdom;phylum;class;order;family;genus;mOTU	2;1224;1236;72274;135621;286;587753	s__Pseudomonas_E sp000931465	NA	FALSE	NA	NA	NA	100	88	0	12	8.05908e-07	0.803611
Pseudomonas chlororaphis [Pseudomonas sp. P./Pseudomonas chlororaphis]	5	mOTU	mOTU	Bacteria	Pseudomonadota	Gammaproteobacteria	Pseudomonadales	Pseudomonadaceae	Pseudomonas	kingdom;phylum;class;order;family;genus;mOTU	2;1224;1236;72274;135621;286;587753	s__Pseudomonas_E chlororaphis_E	NA	FALSE	NA	NA	NA	115	88	0	27	8.01222e-07	0.798583
Pseudomonas coleopterorum/rhizosphaerae [Pseudomonas coleopterorum/Pseudomonas sp. RIT-PI-a/Pseudomo	5	mOTU	mOTU	Bacteria	Pseudomonadota	Gammaproteobacteria	Pseudomonadales	Pseudomonadaceae	Pseudomonas	kingdom;phylum;class;order;family;genus;mOTU	2;1224;1236;72274;135621;286;129	Incongruent [g__Pseudomonas_E]	NA	FALSE	NA	NA	NA	59	59	0	0	5.25293e-07	0.530085
Pseudomonas endophytica	5	mOTU	mOTU	Bacteria	Pseudomonadota	Gammaproteobacteria	Pseudomonadales	Pseudomonadaceae	Pseudomonas	kingdom;phylum;class;order;family;genus;mOTU	2;1224;1236;72274;135621;286;1563157	s__Pseudomonas_E endophytica	NA	FALSE	NA	NA	NA	110	93	0	17	8.70322e-07	0.861685
Pseudomonas ext_mOTU_v3_18491	3	mOTU	mOTU	Bacteria	Pseudomonadota	Gammaproteobacteria	Pseudomonadales	Pseudomonadaceae	Pseudomonas	kingdom;phylum;class;order;family;genus;mOTU	2;1224;1236;72274;135621;286;0	NA	NA	FALSE	NA	NA	NA	52	44	0	8	0.00150143	0.48183
Pseudomonas ext_mOTU_v3_18547	5	mOTU	mOTU	Bacteria	Pseudomonadota	Gammaproteobacteria	Pseudomonadales	Pseudomonadaceae	Pseudomonas	kingdom;phylum;class;order;family;genus;mOTU	2;1224;1236;72274;135621;286;0	NA	NA	FALSE	NA	NA	NA	85	84	0	1	9.04347e-07	0.863552
Pseudomonas ext_mOTU_v3_19055	3	mOTU	mOTU	Bacteria	Pseudomonadota	Gammaproteobacteria	Pseudomonadales	Pseudomonadaceae	Pseudomonas	kingdom;phylum;class;order;family;genus;mOTU	2;1224;1236;72274;135621;286;0	NA	NA	FALSE	NA	NA	NA	74	56	0	18	0.00257745	0.649868
Pseudomonas ext_mOTU_v3_26259	5	mOTU	mOTU	Bacteria	Pseudomonadota	Gammaproteobacteria	Pseudomonadales	Pseudomonadaceae	Pseudomonas	kingdom;phylum;class;order;family;genus;mOTU	2;1224;1236;72274;135621;286;0	NA	NA	FALSE	NA	NA	NA	86	86	0	0	9.22023e-07	0.877257
Pseudomonas ext_mOTU_v3_28379	5	mOTU	mOTU	Bacteria	Pseudomonadota	Gammaproteobacteria	Pseudomonadales	Pseudomonadaceae	Pseudomonas	kingdom;phylum;class;order;family;genus;mOTU	2;1224;1236;72274;135621;286;0	NA	NA	FALSE	NA	NA	NA	80	80	0	0	7.4657e-07	0.736816
Pseudomonas ext_mOTU_v3_31823	5	mOTU	mOTU	Bacteria	Pseudomonadota	Gammaproteobacteria	Pseudomonadales	Pseudomonadaceae	Pseudomonas	kingdom;phylum;class;order;family;genus;mOTU	2;1224;1236;72274;135621;286;0	NA	NA	FALSE	NA	NA	NA	92	90	0	2	8.83869e-07	0.870228
Pseudomonas ext_mOTU_v3_33868	3	mOTU	mOTU	Bacteria	Pseudomonadota	Gammaproteobacteria	Pseudomonadales	Pseudomonadaceae	Pseudomonas	kingdom;phylum;class;order;family;genus;mOTU	2;1224;1236;72274;135621;286;0	NA	NA	FALSE	NA	NA	NA	53	36	2	15	0.00270877	0.435816
Pseudomonas fluorescens	5	mOTU	mOTU	Bacteria	Pseudomonadota	Gammaproteobacteria	Pseudomonadales	Pseudomonadaceae	Pseudomonas	kingdom;phylum;class;order;family;genus;mOTU	2;1224;1236;72274;135621;286;294	s__Pseudomonas_E lundensis	NA	FALSE	NA	NA	NA	88	87	0	1	9.55512e-07	0.912615
Pseudomonas fluorescens [Pseudomonas sp. E /Pseudomonas sp. E /Pseudomonas fluorescens]	5	mOTU	mOTU	Bacteria	Pseudomonadota	Gammaproteobacteria	Pseudomonadales	Pseudomonadaceae	Pseudomonas	kingdom;phylum;class;order;family;genus;mOTU	2;1224;1236;72274;135621;286;294	Incongruent [g__Pseudomonas_E]	NA	FALSE	NA	NA	NA	72	72	0	0	7.13182e-07	0.703558
Pseudomonas fluorescens/jessenii [Pseudomonas sp. GM/Pseudomonas sp. GM/Pseudomonas sp. GM/Pseudomon	5	mOTU	mOTU	Bacteria	Pseudomonadota	Gammaproteobacteria	Pseudomonadales	Pseudomonadaceae	Pseudomonas	kingdom;phylum;class;order;family;genus;mOTU	2;1224;1236;72274;135621;286;33	Incongruent [g__Pseudomonas_E]	NA	FALSE	NA	NA	NA	102	94	0	8	9.58698e-07	0.926398
Pseudomonas fluorescens/migulae [Pseudomonas sp. GM/Pseudomonas sp. GM/Pseudomonas fluorescens/Pseud	5	mOTU	mOTU	Bacteria	Pseudomonadota	Gammaproteobacteria	Pseudomonadales	Pseudomonadaceae	Pseudomonas	kingdom;phylum;class;order;family;genus;mOTU	2;1224;1236;72274;135621;286;60	Incongruent [g__Pseudomonas_E]	NA	FALSE	NA	NA	NA	84	84	0	0	8.474e-07	0.816991
Pseudomonas fluorescens/putida [Pseudomonas sp. GM/Pseudomonas sp. DR -/Pseudomonas sp. NFIX/Pseudom	5	mOTU	mOTU	Bacteria	Pseudomonadota	Gammaproteobacteria	Pseudomonadales	Pseudomonadaceae	Pseudomonas	kingdom;phylum;class;order;family;genus;mOTU	2;1224;1236;72274;135621;286;25	Incongruent [g__Pseudomonas_E]	NA	FALSE	NA	NA	NA	83	83	0	0	7.94789e-07	0.790801
Pseudomonas fluorescens/rhodesiae [Pseudomonas sp. ARP/Pseudomonas fluorescens/Pseudomonas rhodesiae	5	mOTU	mOTU	Bacteria	Pseudomonadota	Gammaproteobacteria	Pseudomonadales	Pseudomonadaceae	Pseudomonas	kingdom;phylum;class;order;family;genus;mOTU	2;1224;1236;72274;135621;286;3	s__Pseudomonas_E rhodesiae	NA	FALSE	NA	NA	NA	93	92	0	1	9.68704e-07	0.932867
Pseudomonas fluorescens/yamanorum [Pseudomonas sp. PAMC /Pseudomonas sp. Ag/Pseudomonas sp. PAMC /Ps	5	mOTU	mOTU	Bacteria	Pseudomonadota	Gammaproteobacteria	Pseudomonadales	Pseudomonadaceae	Pseudomonas	kingdom;phylum;class;order;family;genus;mOTU	2;1224;1236;72274;135621;286;25886	Incongruent [g__Pseudomonas_E]	NA	FALSE	NA	NA	NA	85	85	0	0	8.74844e-07	0.845621
Pseudomonas fragi	5	mOTU	mOTU	Bacteria	Pseudomonadota	Gammaproteobacteria	Pseudomonadales	Pseudomonadaceae	Pseudomonas	kingdom;phylum;class;order;family;genus;mOTU	2;1224;1236;72274;135621;286;296	s__Pseudomonas_E fragi	NA	FALSE	NA	NA	NA	89	87	0	2	9.43273e-07	0.899477
Pseudomonas frederiksbergensis/fluorescens	5	mOTU	mOTU	Bacteria	Pseudomonadota	Gammaproteobacteria	Pseudomonadales	Pseudomonadaceae	Pseudomonas	kingdom;phylum;class;order;family;genus;mOTU	2;1224;1236;72274;135621;286;0	Incongruent [g__Pseudomonas_E]	NA	FALSE	NA	NA	NA	106	85	0	21	7.53655e-07	0.751403
Pseudomonas gingeri	5	mOTU	mOTU	Bacteria	Pseudomonadota	Gammaproteobacteria	Pseudomonadales	Pseudomonadaceae	Pseudomonas	kingdom;phylum;class;order;family;genus;mOTU	2;1224;1236;72274;135621;286;117681	s__Pseudomonas_E gingeri_B	NA	FALSE	NA	NA	NA	142	91	0	51	7.91081e-07	0.791081
Pseudomonas guangdongensis	2	mOTU	mOTU	Bacteria	Pseudomonadota	Gammaproteobacteria	Pseudomonadales	Pseudomonadaceae	Pseudomonas	kingdom;phylum;class;order;family;genus;mOTU	2;1224;1236;72274;135621;286;1245526	s__Pseudomonas_K guangdongensis	NA	FALSE	NA	NA	NA	1	1	0	0	8.71326e-12	1.88234e-05
Pseudomonas helleri	5	mOTU	mOTU	Bacteria	Pseudomonadota	Gammaproteobacteria	Pseudomonadales	Pseudomonadaceae	Pseudomonas	kingdom;phylum;class;order;family;genus;mOTU	2;1224;1236;72274;135621;286;1608996	s__Pseudomonas_E helleri	NA	FALSE	NA	NA	NA	83	83	0	0	8.64948e-07	0.822681
Pseudomonas koreensis/fluorescens [Pseudomonas sp. GM/Pseudomonas sp. URILHWK:I/Pseudomonas sp. Hh/P	5	mOTU	mOTU	Bacteria	Pseudomonadota	Gammaproteobacteria	Pseudomonadales	Pseudomonadaceae	Pseudomonas	kingdom;phylum;class;order;family;genus;mOTU	2;1224;1236;72274;135621;286;30	Incongruent [g__Pseudomonas_E]	NA	FALSE	NA	NA	NA	81	81	0	0	8.1434e-07	0.795402
Pseudomonas marginalis	5	mOTU	mOTU	Bacteria	Pseudomonadota	Gammaproteobacteria	Pseudomonadales	Pseudomonadaceae	Pseudomonas	kingdom;phylum;class;order;family;genus;mOTU	2;1224;1236;72274;135621;286;298	s__Pseudomonas_E kitaguniensis	NA	FALSE	NA	NA	NA	88	87	0	1	8.98436e-07	0.87263
Pseudomonas monteilii	2	mOTU	mOTU	Bacteria	Pseudomonadota	Gammaproteobacteria	Pseudomonadales	Pseudomonadaceae	Pseudomonas	kingdom;phylum;class;order;family;genus;mOTU	2;1224;1236;72274;135621;286;76759	s__Pseudomonas_E monteilii_A	NA	FALSE	NA	NA	NA	22	1	0	21	5.77111e-11	0.000360652
Pseudomonas moorei/mohnii [Pseudomonas sp. /A/Pseudomonas moorei/Pseudomonas mohnii]	5	mOTU	mOTU	Bacteria	Pseudomonadota	Gammaproteobacteria	Pseudomonadales	Pseudomonadaceae	Pseudomonas	kingdom;phylum;class;order;family;genus;mOTU	2;1224;1236;72274;135621;286;11	Incongruent [g__Pseudomonas_E]	NA	FALSE	NA	NA	NA	71	71	0	0	1.48254e-06	0.664905
Pseudomonas mucidolens	5	mOTU	mOTU	Bacteria	Pseudomonadota	Gammaproteobacteria	Pseudomonadales	Pseudomonadaceae	Pseudomonas	kingdom;phylum;class;order;family;genus;mOTU	2;1224;1236;72274;135621;286;46679	s__Pseudomonas_E mucidolens	NA	FALSE	NA	NA	NA	86	85	0	1	8.21048e-07	0.808977
Pseudomonas oleovorans/pseudoalcaligenes [Pseudomonas oleovorans/Pseudomonas pseudoalcaligenes/Pseud	3	mOTU	mOTU	Bacteria	Pseudomonadota	Gammaproteobacteria	Pseudomonadales	Pseudomonadaceae	Pseudomonas	kingdom;phylum;class;order;family;genus;mOTU	2;1224;1236;72274;135621;286;1	s__Pseudomonas_E oleovorans	NA	FALSE	NA	NA	NA	6	5	1	0	0.000100491	0.014567
Pseudomonas palleroniana/fluorescens	5	mOTU	mOTU	Bacteria	Pseudomonadota	Gammaproteobacteria	Pseudomonadales	Pseudomonadaceae	Pseudomonas	kingdom;phylum;class;order;family;genus;mOTU	2;1224;1236;72274;135621;286;0	s__Pseudomonas_E palleroniana	NA	FALSE	NA	NA	NA	93	91	0	2	9.46564e-07	0.914673
Pseudomonas prosekii	5	mOTU	mOTU	Bacteria	Pseudomonadota	Gammaproteobacteria	Pseudomonadales	Pseudomonadaceae	Pseudomonas	kingdom;phylum;class;order;family;genus;mOTU	2;1224;1236;72274;135621;286;1148509	s__Pseudomonas_E prosekii	NA	FALSE	NA	NA	NA	95	94	0	1	9.3024e-07	0.897755
Pseudomonas psychrophila	5	mOTU	mOTU	Bacteria	Pseudomonadota	Gammaproteobacteria	Pseudomonadales	Pseudomonadaceae	Pseudomonas	kingdom;phylum;class;order;family;genus;mOTU	2;1224;1236;72274;135621;286;122355	s__Pseudomonas_E psychrophila_A	NA	FALSE	NA	NA	NA	17	17	0	0	1.44479e-07	0.150421
Pseudomonas psychrophila/deceptionensis	5	mOTU	mOTU	Bacteria	Pseudomonadota	Gammaproteobacteria	Pseudomonadales	Pseudomonadaceae	Pseudomonas	kingdom;phylum;class;order;family;genus;mOTU	2;1224;1236;72274;135621;286;0	Incongruent [g__Pseudomonas_E]	NA	FALSE	NA	NA	NA	85	85	0	0	8.91609e-07	0.849628
Pseudomonas putida	5	mOTU	mOTU	Bacteria	Pseudomonadota	Gammaproteobacteria	Pseudomonadales	Pseudomonadaceae	Pseudomonas	kingdom;phylum;class;order;family;genus;mOTU	2;1224;1236;72274;135621;286;303	Incongruent [g__Pseudomonas_E]	NA	FALSE	NA	NA	NA	1	1	0	0	4.1002e-09	0.00492658
Pseudomonas putida [Pseudomonas sp. NBRC /Pseudomonas sp. MF/Pseudomonas putida]	5	mOTU	mOTU	Bacteria	Pseudomonadota	Gammaproteobacteria	Pseudomonadales	Pseudomonadaceae	Pseudomonas	kingdom;phylum;class;order;family;genus;mOTU	2;1224;1236;72274;135621;286;303	s__Pseudomonas_E qingdaonensis	NA	FALSE	NA	NA	NA	55	55	0	0	5.48431e-07	0.50703
Pseudomonas resinovorans	5	mOTU	mOTU	Bacteria	Pseudomonadota	Gammaproteobacteria	Pseudomonadales	Pseudomonadaceae	Pseudomonas	kingdom;phylum;class;order;family;genus;mOTU	2;1224;1236;72274;135621;286;53412	s__Pseudomonas_F resinovorans_C	NA	FALSE	NA	NA	NA	29	28	0	1	2.58265e-07	0.230521
Pseudomonas silesiensis [Pseudomonas silesiensis/Pseudomonas sp. VI.]	5	mOTU	mOTU	Bacteria	Pseudomonadota	Gammaproteobacteria	Pseudomonadales	Pseudomonadaceae	Pseudomonas	kingdom;phylum;class;order;family;genus;mOTU	2;1224;1236;72274;135621;286;1853130	Incongruent [g__Pseudomonas_E]	NA	FALSE	NA	NA	NA	68	68	0	0	6.34462e-07	0.611026
Pseudomonas soli/mosselii [Pseudomonas soli/Pseudomonas sp. CCOS /Chryseobacterium sp. JV/Pseudomona	5	mOTU	mOTU	Bacteria	Pseudomonadota	Gammaproteobacteria	Pseudomonadales	Pseudomonadaceae	Pseudomonas	kingdom;phylum;class;order;family;genus;mOTU	2;1224;1236;72274;135621;286;191	Incongruent [d__Bacteria]	NA	FALSE	NA	NA	NA	47	45	0	2	3.66937e-07	0.376501
Pseudomonas sp. Ant-	5	mOTU	mOTU	Bacteria	Pseudomonadota	Gammaproteobacteria	Pseudomonadales	Pseudomonadaceae	Pseudomonas	kingdom;phylum;class;order;family;genus;mOTU	2;1224;1236;72274;135621;286;1488328	s__Pseudomonas_E sp000690905	NA	FALSE	NA	NA	NA	77	75	0	2	6.87395e-07	0.674198
Pseudomonas sp. Bc-h	5	mOTU	mOTU	Bacteria	Pseudomonadota	Gammaproteobacteria	Pseudomonadales	Pseudomonadaceae	Pseudomonas	kingdom;phylum;class;order;family;genus;mOTU	2;1224;1236;72274;135621;286;1943632	s__Pseudomonas_E sp002080045	NA	FALSE	NA	NA	NA	87	86	0	1	8.01006e-07	0.7924
Pseudomonas sp. ES-	5	mOTU	mOTU	Bacteria	Pseudomonadota	Gammaproteobacteria	Pseudomonadales	Pseudomonadaceae	Pseudomonas	kingdom;phylum;class;order;family;genus;mOTU	2;1224;1236;72274;135621;286;1628833	s__Pseudomonas_E gregormendelii	NA	FALSE	NA	NA	NA	88	87	0	1	8.6013e-07	0.832651
Pseudomonas sp. KG	5	mOTU	mOTU	Bacteria	Pseudomonadota	Gammaproteobacteria	Pseudomonadales	Pseudomonadaceae	Pseudomonas	kingdom;phylum;class;order;family;genus;mOTU	2;1224;1236;72274;135621;286;1674920	s__Pseudomonas_E fildesensis	NA	FALSE	NA	NA	NA	89	89	0	0	9.56465e-07	0.917897
Pseudomonas sp. Leaf	5	mOTU	mOTU	Bacteria	Pseudomonadota	Gammaproteobacteria	Pseudomonadales	Pseudomonadaceae	Pseudomonas	kingdom;phylum;class;order;family;genus;mOTU	2;1224;1236;72274;135621;286;1736221	s__Pseudomonas_E ovata	NA	FALSE	NA	NA	NA	90	87	0	3	8.40539e-07	0.826575
Pseudomonas sp. P.	5	mOTU	mOTU	Bacteria	Pseudomonadota	Gammaproteobacteria	Pseudomonadales	Pseudomonadaceae	Pseudomonas	kingdom;phylum;class;order;family;genus;mOTU	2;1224;1236;72274;135621;286;1699310	s__Pseudomonas_E sp001269805	NA	FALSE	NA	NA	NA	108	94	0	14	8.83393e-07	0.870586
Pseudomonas sp. PHb	5	mOTU	mOTU	Bacteria	Pseudomonadota	Gammaproteobacteria	Pseudomonadales	Pseudomonadaceae	Pseudomonas	kingdom;phylum;class;order;family;genus;mOTU	2;1224;1236;72274;135621;286;1397282	s__Pseudomonas_E sp000633395	NA	FALSE	NA	NA	NA	75	65	0	10	5.48225e-07	0.549239
Pseudomonas sp. R()	5	mOTU	mOTU	Bacteria	Pseudomonadota	Gammaproteobacteria	Pseudomonadales	Pseudomonadaceae	Pseudomonas	kingdom;phylum;class;order;family;genus;mOTU	2;1224;1236;72274;135621;286;1981685	s__Pseudomonas_E sp002113375	NA	FALSE	NA	NA	NA	87	83	0	4	7.55027e-07	0.749532
Pseudomonas sp. RIT	5	mOTU	mOTU	Bacteria	Pseudomonadota	Gammaproteobacteria	Pseudomonadales	Pseudomonadaceae	Pseudomonas	kingdom;phylum;class;order;family;genus;mOTU	2;1224;1236;72274;135621;286;1470593	s__Pseudomonas_E sivasensis	NA	FALSE	NA	NA	NA	90	89	0	1	9.49252e-07	0.911401
Pseudomonas sp. URHB	5	mOTU	mOTU	Bacteria	Pseudomonadota	Gammaproteobacteria	Pseudomonadales	Pseudomonadaceae	Pseudomonas	kingdom;phylum;class;order;family;genus;mOTU	2;1224;1236;72274;135621;286;1380376	s__Pseudomonas_E sp002980155	NA	FALSE	NA	NA	NA	85	83	0	2	7.42173e-07	0.737568
Pseudomonas sp. [Paraburkholderia insulsa/Pseudomonadales bacterium RIFCSPLOWO___/Pseudomonadales b	5	mOTU	mOTU	Bacteria	Pseudomonadota	Gammaproteobacteria	Pseudomonadales	Pseudomonadaceae	Pseudomonas	kingdom;phylum;class;order;family;genus;mOTU	2;1224;1236;72274;135621;286;2	Incongruent [g__Pseudomonas_E]	NA	FALSE	NA	NA	NA	86	86	0	0	9.58012e-07	0.914904
Pseudomonas sp. [Pseudomonas alcaliphila/Pseudomonas sihuiensis/Pseudomonas sp. NFACC-/Pseudomonas s	3	mOTU	mOTU	Bacteria	Pseudomonadota	Gammaproteobacteria	Pseudomonadales	Pseudomonadaceae	Pseudomonas	kingdom;phylum;class;order;family;genus;mOTU	2;1224;1236;72274;135621;286;19	Incongruent [g__Pseudomonas_E]	NA	FALSE	NA	NA	NA	1	1	0	0	8.6813e-07	0.000314172
Pseudomonas sp. [Pseudomonas frederiksbergensis/Pseudomonas sp. GM/Pseudomonas sp. GM/Pseudomonas sp	5	mOTU	mOTU	Bacteria	Pseudomonadota	Gammaproteobacteria	Pseudomonadales	Pseudomonadaceae	Pseudomonas	kingdom;phylum;class;order;family;genus;mOTU	2;1224;1236;72274;135621;286;102	Incongruent [g__Pseudomonas_E]	NA	FALSE	NA	NA	NA	86	84	0	2	7.99455e-07	0.788024
Pseudomonas sp. [Pseudomonas frederiksbergensis/Pseudomonas sp. URILHWK:I/Pseudomonas kilonensis/Pse	5	mOTU	mOTU	Bacteria	Pseudomonadota	Gammaproteobacteria	Pseudomonadales	Pseudomonadaceae	Pseudomonas	kingdom;phylum;class;order;family;genus;mOTU	2;1224;1236;72274;135621;286;14	Incongruent [g__Pseudomonas_E]	NA	FALSE	NA	NA	NA	98	75	0	23	6.3381e-07	0.642909
Pseudomonas sp. [Pseudomonas sp. E /Pseudomonas trivialis/Pseudomonas poae/Pseudomonas fluorescens]	5	mOTU	mOTU	Bacteria	Pseudomonadota	Gammaproteobacteria	Pseudomonadales	Pseudomonadaceae	Pseudomonas	kingdom;phylum;class;order;family;genus;mOTU	2;1224;1236;72274;135621;286;25	Incongruent [g__Pseudomonas_E]	NA	FALSE	NA	NA	NA	88	88	0	0	9.48194e-07	0.911942
Pseudomonas sp. [Pseudomonas sp. AP/Pseudomonas costantinii/Pseudomonas sp. Leaf/Pseudomonas sp. R	5	mOTU	mOTU	Bacteria	Pseudomonadota	Gammaproteobacteria	Pseudomonadales	Pseudomonadaceae	Pseudomonas	kingdom;phylum;class;order;family;genus;mOTU	2;1224;1236;72274;135621;286;19	Incongruent [g__Pseudomonas_E]	NA	FALSE	NA	NA	NA	89	89	0	0	9.59305e-07	0.921703
Pseudomonas sp. [Pseudomonas sp. CMAA/Pseudomonas sp. R()/Pseudomonas sp. B()/Pseudomonas sp. CMRc]	5	mOTU	mOTU	Bacteria	Pseudomonadota	Gammaproteobacteria	Pseudomonadales	Pseudomonadaceae	Pseudomonas	kingdom;phylum;class;order;family;genus;mOTU	2;1224;1236;72274;135621;286;1215	s__Pseudomonas_E piscis	NA	FALSE	NA	NA	NA	85	78	0	7	6.87248e-07	0.677272
Pseudomonas sp. [Pseudomonas sp. FH/Pseudomonas brenneri/Pseudomonas sp. R /Pseudomonas sp. C /Pseu	5	mOTU	mOTU	Bacteria	Pseudomonadota	Gammaproteobacteria	Pseudomonadales	Pseudomonadaceae	Pseudomonas	kingdom;phylum;class;order;family;genus;mOTU	2;1224;1236;72274;135621;286;4	Incongruent [g__Pseudomonas_E]	NA	FALSE	NA	NA	NA	84	84	0	0	8.88013e-07	0.840873
Pseudomonas sp. [Pseudomonas sp. GM/Pseudomonas sp. G()/Pseudomonas sp. Root/Pseudomonas umsongensis	5	mOTU	mOTU	Bacteria	Pseudomonadota	Gammaproteobacteria	Pseudomonadales	Pseudomonadaceae	Pseudomonas	kingdom;phylum;class;order;family;genus;mOTU	2;1224;1236;72274;135621;286;78	Incongruent [g__Pseudomonas_E]	NA	FALSE	NA	NA	NA	85	85	0	0	8.74719e-07	0.837091
Pseudomonas sp. [Pseudomonas sp. GM/Pseudomonas sp. GM/Pseudomonas sp. P./Pseudomonas sp. RIT-PI-r/P	5	mOTU	mOTU	Bacteria	Pseudomonadota	Gammaproteobacteria	Pseudomonadales	Pseudomonadaceae	Pseudomonas	kingdom;phylum;class;order;family;genus;mOTU	2;1224;1236;72274;135621;286;16	Incongruent [g__Pseudomonas_E]	NA	FALSE	NA	NA	NA	81	81	0	0	7.72582e-07	0.758757
Pseudomonas sp. [Pseudomonas sp. LAMOWK:I/Pseudomonas sp. LAILHWK:I/Pseudomonas sp. LAILHWK:I/Pseudo	2	mOTU	mOTU	Bacteria	Pseudomonadota	Gammaproteobacteria	Pseudomonadales	Pseudomonadaceae	Pseudomonas	kingdom;phylum;class;order;family;genus;mOTU	2;1224;1236;72274;135621;286;17	Incongruent [g__Pseudomonas_E]	NA	FALSE	NA	NA	NA	4	1	0	3	2.31916e-09	0.00770336
Pseudomonas sp. [Pseudomonas sp. MF/Pseudomonas sp. CF]	5	mOTU	mOTU	Bacteria	Pseudomonadota	Gammaproteobacteria	Pseudomonadales	Pseudomonadaceae	Pseudomonas	kingdom;phylum;class;order;family;genus;mOTU	2;1224;1236;72274;135621;286;4836	s__Pseudomonas_E sp002018875	NA	FALSE	NA	NA	NA	94	90	0	4	8.54614e-07	0.8481
Pseudomonas sp. [Pseudomonas sp. MIACH/Pseudomonas sp. LAMOWK:I/Pseudomonas sp. LAMOWK:I/Pseudomonas	5	mOTU	mOTU	Bacteria	Pseudomonadota	Gammaproteobacteria	Pseudomonadales	Pseudomonadaceae	Pseudomonas	kingdom;phylum;class;order;family;genus;mOTU	2;1224;1236;72274;135621;286;17	Incongruent [g__Pseudomonas_E]	NA	FALSE	NA	NA	NA	89	89	0	0	9.59295e-07	0.918054
Pseudomonas sp. [Pseudomonas sp. Os/Pseudomonas sp. St/Pseudomonas sp. NFPP/Pseudomonas sp. NFPP/Pse	5	mOTU	mOTU	Bacteria	Pseudomonadota	Gammaproteobacteria	Pseudomonadales	Pseudomonadaceae	Pseudomonas	kingdom;phylum;class;order;family;genus;mOTU	2;1224;1236;72274;135621;286;17	s__Pseudomonas_E protegens	NA	FALSE	NA	NA	NA	96	86	0	10	7.2241e-07	0.737394
Pseudomonas sp. [Pseudomonas sp. R()/Pseudomonas sp. R()/Pseudomonas sp. R()/Pseudomonas sp. R()/Pse	5	mOTU	mOTU	Bacteria	Pseudomonadota	Gammaproteobacteria	Pseudomonadales	Pseudomonadaceae	Pseudomonas	kingdom;phylum;class;order;family;genus;mOTU	2;1224;1236;72274;135621;286;5	s__Pseudomonas_E sp002113595	NA	FALSE	NA	NA	NA	36	36	0	0	2.8157e-07	0.297316
Pseudomonas sp. [Pseudomonas sp. R/Pseudomonas sp. B/Pseudomonas granadensis/Pseudomonas sp. PTA/Pse	5	mOTU	mOTU	Bacteria	Pseudomonadota	Gammaproteobacteria	Pseudomonadales	Pseudomonadaceae	Pseudomonas	kingdom;phylum;class;order;family;genus;mOTU	2;1224;1236;72274;135621;286;62	Incongruent [g__Pseudomonas_E]	NA	FALSE	NA	NA	NA	79	79	0	0	7.96033e-07	0.767245
Pseudomonas sp. [Pseudomonas sp. ok/Pseudomonas sp. ok]	5	mOTU	mOTU	Bacteria	Pseudomonadota	Gammaproteobacteria	Pseudomonadales	Pseudomonadaceae	Pseudomonas	kingdom;phylum;class;order;family;genus;mOTU	2;1224;1236;72274;135621;286;272	s__Pseudomonas_E sp900109995	NA	FALSE	NA	NA	NA	93	85	0	8	7.78009e-07	0.775301
Pseudomonas syringae	5	mOTU	mOTU	Bacteria	Pseudomonadota	Gammaproteobacteria	Pseudomonadales	Pseudomonadaceae	Pseudomonas	kingdom;phylum;class;order;family;genus;mOTU	2;1224;1236;72274;135621;286;317	s__Pseudomonas_E syringae_J	NA	FALSE	NA	NA	NA	143	85	0	58	7.00055e-07	0.705869
Pseudomonas taetrolens	5	mOTU	mOTU	Bacteria	Pseudomonadota	Gammaproteobacteria	Pseudomonadales	Pseudomonadaceae	Pseudomonas	kingdom;phylum;class;order;family;genus;mOTU	2;1224;1236;72274;135621;286;47884	s__Pseudomonas_E taetrolens	NA	FALSE	NA	NA	NA	73	73	0	0	7.00937e-07	0.704092
Pseudomonas umsongensis/mandelii [Pseudomonas sp. GM/Pseudomonas sp. MFCvi./Pseudomonas sp. MFCol./P	5	mOTU	mOTU	Bacteria	Pseudomonadota	Gammaproteobacteria	Pseudomonadales	Pseudomonadaceae	Pseudomonas	kingdom;phylum;class;order;family;genus;mOTU	2;1224;1236;72274;135621;286;18	s__Pseudomonas_E sp001655615	NA	FALSE	NA	NA	NA	90	88	0	2	8.12303e-07	0.811168
Pseudomonas vancouverensis	5	mOTU	mOTU	Bacteria	Pseudomonadota	Gammaproteobacteria	Pseudomonadales	Pseudomonadaceae	Pseudomonas	kingdom;phylum;class;order;family;genus;mOTU	2;1224;1236;72274;135621;286;95300	s__Pseudomonas_E vancouverensis	NA	FALSE	NA	NA	NA	97	89	0	8	8.37439e-07	0.831621
Pseudomonas versuta/fragi [Pseudomonas sp. LzW/Pseudomonas versuta/Pseudomonas fragi]	5	mOTU	mOTU	Bacteria	Pseudomonadota	Gammaproteobacteria	Pseudomonadales	Pseudomonadaceae	Pseudomonas	kingdom;phylum;class;order;family;genus;mOTU	2;1224;1236;72274;135621;286;4	Incongruent [g__Pseudomonas_E]	NA	FALSE	NA	NA	NA	81	81	0	0	8.66156e-07	0.82596
Pseudoxanthomonas ext_mOTU_v3_18446	2	mOTU	mOTU	Bacteria	Pseudomonadota	Gammaproteobacteria	Lysobacterales	Lysobacteraceae	Pseudoxanthomonas	kingdom;phylum;class;order;family;genus;mOTU	2;1224;1236;135614;32033;83618;0	NA	NA	FALSE	NA	NA	NA	12	12	0	0	6.5819e-07	0.0455254
Pseudoxanthomonas ext_mOTU_v3_18700	2	mOTU	mOTU	Bacteria	Pseudomonadota	Gammaproteobacteria	Lysobacterales	Lysobacteraceae	Pseudoxanthomonas	kingdom;phylum;class;order;family;genus;mOTU	2;1224;1236;135614;32033;83618;0	NA	NA	FALSE	NA	NA	NA	6	3	3	0	7.64851e-05	0.00232078
Psychrobacter cryohalolentis [Psychrobacter cryohalolentis/Psychrobacter sp. G]	5	mOTU	mOTU	Bacteria	Pseudomonadota	Gammaproteobacteria	Pseudomonadales	Moraxellaceae	Psychrobacter	kingdom;phylum;class;order;family;genus;mOTU	2;1224;1236;72274;468;497;330922	s__Psychrobacter cryohalolentis	NA	FALSE	NA	NA	NA	1	1	0	0	4.49902e-09	4.16735e-05
Psychrobacter ext_mOTU_v3_18414	5	mOTU	mOTU	Bacteria	Pseudomonadota	Gammaproteobacteria	Pseudomonadales	Moraxellaceae	Psychrobacter	kingdom;phylum;class;order;family;genus;mOTU	2;1224;1236;72274;468;497;0	NA	NA	FALSE	NA	NA	NA	4	3	1	0	5.66577e-07	0.00403805
Psychrobacter ext_mOTU_v3_31614	5	mOTU	mOTU	Bacteria	Pseudomonadota	Gammaproteobacteria	Pseudomonadales	Moraxellaceae	Psychrobacter	kingdom;phylum;class;order;family;genus;mOTU	2;1224;1236;72274;468;497;0	NA	NA	FALSE	NA	NA	NA	4	4	0	0	1.13492e-08	0.0145514
Psychrobacter glacincola [Psychrobacter sp. JCM /Psychrobacter sp. JCM /Psychrobacter sp. PF/Psychr	5	mOTU	mOTU	Bacteria	Pseudomonadota	Gammaproteobacteria	Pseudomonadales	Moraxellaceae	Psychrobacter	kingdom;phylum;class;order;family;genus;mOTU	2;1224;1236;72274;468;497;56810	Incongruent [g__Psychrobacter]	NA	FALSE	NA	NA	NA	4	4	0	0	2.67933e-08	0.00430769
Psychrobacter sp. SHUES	3	mOTU	mOTU	Bacteria	Pseudomonadota	Gammaproteobacteria	Pseudomonadales	Moraxellaceae	Psychrobacter	kingdom;phylum;class;order;family;genus;mOTU	2;1224;1236;72274;468;497;1849383	s__Psychrobacter faecalis	NA	FALSE	NA	NA	NA	4	3	1	0	6.31972e-05	0.0172384
Psychrobacter sp. [Psychrobacter sp. AC/Psychrobacter sp. TB/Psychrobacter sp. TB]	5	mOTU	mOTU	Bacteria	Pseudomonadota	Gammaproteobacteria	Pseudomonadales	Moraxellaceae	Psychrobacter	kingdom;phylum;class;order;family;genus;mOTU	2;1224;1236;72274;468;497;24	s__Psychrobacter okhotskensis	NA	FALSE	NA	NA	NA	2	2	0	0	3.03869e-10	0.000196573
Rahnella aquatilis [Rahnella sp. WP/Rahnella aquatilis/Rahnella sp. Y]	5	mOTU	mOTU	Bacteria	Pseudomonadota	Gammaproteobacteria	Enterobacterales	Yersiniaceae	Rahnella	kingdom;phylum;class;order;family;genus;mOTU	2;1224;1236;91347;1903411;34037;34038	Incongruent [g__Rahnella]	NA	FALSE	NA	NA	NA	7	6	0	1	3.59585e-08	0.0454762
Raoultella ornithinolytica/terrigena	3	mOTU	mOTU	Bacteria	Pseudomonadota	Gammaproteobacteria	Enterobacterales	Enterobacteriaceae	Raoultella	kingdom;phylum;class;order;family;genus;mOTU	2;1224;1236;91347;543;160674;0	s__Klebsiella terrigena	NA	FALSE	NA	NA	NA	6	4	2	0	5.42671e-06	0.00400815
Raoultella sp. [Klebsiella oxytoca/Klebsiella pneumoniae/Raoultella ornithinolytica/Raoultella plan	4	mOTU	mOTU	Bacteria	Pseudomonadota	Gammaproteobacteria	Enterobacterales	Enterobacteriaceae	Raoultella	kingdom;phylum;class;order;family;genus;mOTU	2;1224;1236;91347;543;160674;0	Incongruent [g__Klebsiella]	NA	FALSE	NA	NA	NA	7	6	1	0	3.30512e-07	0.00784744
Rhodobacter capsulatus	5	mOTU	mOTU	Bacteria	Pseudomonadota	Alphaproteobacteria	Rhodobacterales	Paracoccaceae	Rhodobacter	kingdom;phylum;class;order;family;genus;mOTU	2;1224;28211;204455;31989;1060;1061	s__Rhodobacter capsulatus	NA	FALSE	NA	NA	NA	7	6	0	1	2.62086e-08	0.0342479
Rhodobacteraceae ext_mOTU_v3_28128	3	mOTU	mOTU	Bacteria	Pseudomonadota	Alphaproteobacteria	Rhodobacterales	Paracoccaceae	NA	kingdom;phylum;class;order;family;genus;mOTU	2;1224;28211;204455;31989;0;0	NA	NA	FALSE	NA	NA	NA	8	8	0	0	2.37227e-05	0.021202
Rhodobacteraceae sp. [Paenirhodobacter sp. MME-/Rhodobacter sp. LPB]	2	mOTU	mOTU	Bacteria	Pseudomonadota	Alphaproteobacteria	Rhodobacterales	Paracoccaceae	NA	kingdom;phylum;class;order;family;genus;mOTU	2;1224;28211;204455;31989;0;103	s__LPB0142 sp001856665	NA	FALSE	NA	NA	NA	12	1	0	11	2.80062e-11	0.000738881
Rhodococcus sp. [Rhodococcus sp. YL-/Rhodococcus enclensis/Rhodococcus sp. P/Rhodococcus sp. ChirE/R	3	mOTU	mOTU	Bacteria	Actinomycetota	Actinomycetes	Mycobacteriales	Nocardiaceae	Rhodococcus	kingdom;phylum;class;order;family;genus;mOTU	2;201174;1760;85007;85025;1827;1	Incongruent [g__Rhodococcus]	NA	FALSE	NA	NA	NA	3	3	0	0	5.30964e-05	0.0207161
Rhodocyclales ext_mOTU_v3_18328	2	mOTU	mOTU	Bacteria	Pseudomonadota	Betaproteobacteria	Rhodocyclales	NA	NA	kingdom;phylum;class;order;family;genus;mOTU	2;1224;28216;206389;0;0;0	NA	NA	FALSE	NA	NA	NA	22	16	0	6	1.47161e-06	0.211396
Rhodocyclales ext_mOTU_v3_18367	2	mOTU	mOTU	Bacteria	Pseudomonadota	Betaproteobacteria	Rhodocyclales	NA	NA	kingdom;phylum;class;order;family;genus;mOTU	2;1224;28216;206389;0;0;0	NA	NA	FALSE	NA	NA	NA	5	5	0	0	1.40186e-08	0.0212572
Rhodocyclales ext_mOTU_v3_27349	3	mOTU	mOTU	Bacteria	Pseudomonadota	Betaproteobacteria	Rhodocyclales	NA	NA	kingdom;phylum;class;order;family;genus;mOTU	2;1224;28216;206389;0;0;0	NA	NA	FALSE	NA	NA	NA	14	14	0	0	0.0006496	0.150101
Rhodospirillales ext_mOTU_v3_31929	5	mOTU	mOTU	Bacteria	Pseudomonadota	Alphaproteobacteria	Rhodospirillales	NA	NA	kingdom;phylum;class;order;family;genus;mOTU	2;1224;28211;204441;0;0;0	NA	NA	FALSE	NA	NA	NA	131	78	0	53	6.74906e-07	0.662828
Rikenellaceae bacterium DTU	2	mOTU	mOTU	Bacteria	Bacteroidota	Bacteroidia	Bacteroidales	Rikenellaceae	NA	kingdom;phylum;class;order;family;genus;mOTU	2;976;200643;171549;171550;0;1671664	s__DMER64 sp001512865	NA	FALSE	NA	NA	NA	3	1	0	2	2.59029e-16	5.13177e-07
Rikenellaceae sp. [Alistipes sp. CAG:/Alistipes inops/Alistipes sp. N.MGS-/Tidjanibacter massiliensi	6	mOTU	mOTU	Bacteria	Bacteroidota	Bacteroidia	Bacteroidales	Rikenellaceae	NA	kingdom;phylum;class;order;family;genus;mOTU	2;976;200643;171549;171550;0;157	s__Tidjanibacter inops_A	Tidjanibacter inops	TRUE	NA	NA	NA	34	32	2	0	0.00934689	0.484188
Romboutsia timonensis	1	mOTU	mOTU	Bacteria	Bacillota	Clostridia	Eubacteriales	Peptostreptococcaceae	Romboutsia	kingdom;phylum;class;order;family;genus;mOTU	2;1239;186801;186802;186804;1501226;1776391	s__Romboutsia timonensis	Romboutsia timonensis	TRUE	NA	NA	NA	4	4	0	0	0.00327273	0.0033024
Roseburia ext_mOTU_v3_29509	1	mOTU	mOTU	Bacteria	Bacillota	Clostridia	Eubacteriales	Lachnospiraceae	Roseburia	kingdom;phylum;class;order;family;genus;mOTU	2;1239;186801;186802;186803;841;0	NA	NA	FALSE	NA	NA	NA	2	2	0	0	0.0107637	0.0106854
Roseburia faecis [Roseburia sp. CAG:/Roseburia sp. CAG:__/Roseburia faecis]	1	mOTU	mOTU	Bacteria	Bacillota	Clostridia	Eubacteriales	Lachnospiraceae	Roseburia	kingdom;phylum;class;order;family;genus;mOTU	2;1239;186801;186802;186803;841;301302	s__Agathobacter faecis	Agathobacter faecis	TRUE	NA	NA	NA	105	99	6	0	0.564878	0.557692
Roseburia hominis	1	mOTU	mOTU	Bacteria	Bacillota	Clostridia	Eubacteriales	Lachnospiraceae	Roseburia	kingdom;phylum;class;order;family;genus;mOTU	2;1239;186801;186802;186803;841;301301	s__Roseburia hominis	Roseburia hominis	TRUE	NA	NA	NA	97	91	2	4	0.551568	0.546875
Roseburia intestinalis [Roseburia intestinalis CAG:/Roseburia intestinalis]	1	mOTU	mOTU	Bacteria	Bacillota	Clostridia	Eubacteriales	Lachnospiraceae	Roseburia	kingdom;phylum;class;order;family;genus;mOTU	2;1239;186801;186802;186803;841;166486	s__Roseburia intestinalis	Roseburia intestinalis	TRUE	NA	NA	NA	27	27	0	0	0.132314	0.13119
Roseburia inulinivorans [Roseburia inulinivorans CAG:/Roseburia inulinivorans]	1	mOTU	mOTU	Bacteria	Bacillota	Clostridia	Eubacteriales	Lachnospiraceae	Roseburia	kingdom;phylum;class;order;family;genus;mOTU	2;1239;186801;186802;186803;841;360807	s__Roseburia inulinivorans	Roseburia inulinivorans	TRUE	NA	NA	NA	155	130	11	14	0.718972	0.709407
Roseburia sp. CAG:	1	mOTU	mOTU	Bacteria	Bacillota	Clostridia	Eubacteriales	Lachnospiraceae	Roseburia	kingdom;phylum;class;order;family;genus;mOTU	2;1239;186801;186802;186803;841;1262942	s__CAG-45 sp000438375	NA	FALSE	NA	NA	NA	144	144	0	0	0.688605	0.690805
Roseburia sp. [Roseburia sp. CAG:/uncultured Roseburia sp.]	1	mOTU	mOTU	Bacteria	Bacillota	Clostridia	Eubacteriales	Lachnospiraceae	Roseburia	kingdom;phylum;class;order;family;genus;mOTU	2;1239;186801;186802;186803;841;45	s__RUG115 sp900066395	NA	FALSE	NA	NA	NA	123	112	9	2	0.621629	0.612274
Roseburia sp. _	1	mOTU	mOTU	Bacteria	Bacillota	Clostridia	Eubacteriales	Lachnospiraceae	Roseburia	kingdom;phylum;class;order;family;genus;mOTU	2;1239;186801;186802;186803;841;1897015	s__UBA11774 sp003507655	UBA11774 sp003507655	TRUE	NA	NA	NA	15	15	0	0	0.0880545	0.0875535
Roseburia species incertae sedis	1	mOTU	mOTU	Bacteria	Bacillota	Clostridia	Eubacteriales	Lachnospiraceae	Roseburia	kingdom;phylum;class;order;family;genus;mOTU	2;1239;186801;186802;186803;841;0	s__Agathobacter faecis	Agathobacter faecis	TRUE	NA	NA	NA	145	134	7	4	0.746282	0.738492
Roseomonas gilardii	2	mOTU	mOTU	Bacteria	Pseudomonadota	Alphaproteobacteria	Rhodospirillales	Acetobacteraceae	Roseomonas	kingdom;phylum;class;order;family;genus;mOTU	2;1224;28211;204441;433;125216;257708	s__Roseomonas gilardii	NA	FALSE	NA	NA	NA	2	1	0	1	0	2.40076e-10
Roseomonas mucosa [Roseomonas sp. B/Roseomonas mucosa]	2	mOTU	mOTU	Bacteria	Pseudomonadota	Alphaproteobacteria	Rhodospirillales	Acetobacteraceae	Roseomonas	kingdom;phylum;class;order;family;genus;mOTU	2;1224;28211;204441;433;125216;207340	s__Roseomonas mucosa	NA	FALSE	NA	NA	NA	2	2	0	0	0	4.29941e-09
Ruminococcaceae ext_mOTU_v3_20303	3	mOTU	mOTU	Bacteria	Bacillota	Clostridia	Eubacteriales	NA	NA	kingdom;phylum;class;order;family;genus;mOTU	2;1239;186801;186802;541000;0;0	NA	NA	FALSE	NA	NA	NA	1	1	0	0	2.38076e-05	0.00145191
Ruminococcaceae ext_mOTU_v3_26270	1	mOTU	mOTU	Bacteria	Bacillota	Clostridia	Eubacteriales	NA	NA	kingdom;phylum;class;order;family;genus;mOTU	2;1239;186801;186802;541000;0;0	NA	NA	FALSE	NA	NA	NA	8	8	0	0	0.00855881	0.00854406
Ruminococcaceae ext_mOTU_v3_26293	1	mOTU	mOTU	Bacteria	Bacillota	Clostridia	Eubacteriales	NA	NA	kingdom;phylum;class;order;family;genus;mOTU	2;1239;186801;186802;541000;0;0	NA	NA	FALSE	NA	NA	NA	106	106	0	0	0.460266	0.462128
Ruminococcaceae ext_mOTU_v3_26319	1	mOTU	mOTU	Bacteria	Bacillota	Clostridia	Eubacteriales	NA	NA	kingdom;phylum;class;order;family;genus;mOTU	2;1239;186801;186802;541000;0;0	NA	NA	FALSE	NA	NA	NA	62	56	6	0	0.245584	0.242584
Ruminococcaceae ext_mOTU_v3_26358	1	mOTU	mOTU	Bacteria	Bacillota	Clostridia	Eubacteriales	NA	NA	kingdom;phylum;class;order;family;genus;mOTU	2;1239;186801;186802;541000;0;0	NA	NA	FALSE	NA	NA	NA	104	104	0	0	0.556687	0.557711
Ruminococcaceae ext_mOTU_v3_26382	1	mOTU	mOTU	Bacteria	Bacillota	Clostridia	Eubacteriales	NA	NA	kingdom;phylum;class;order;family;genus;mOTU	2;1239;186801;186802;541000;0;0	NA	NA	FALSE	NA	NA	NA	52	52	0	0	0.266022	0.265516
Ruminococcaceae ext_mOTU_v3_26599	1	mOTU	mOTU	Bacteria	Bacillota	Clostridia	Eubacteriales	NA	NA	kingdom;phylum;class;order;family;genus;mOTU	2;1239;186801;186802;541000;0;0	NA	NA	FALSE	NA	NA	NA	15	15	0	0	0.0879969	0.0882083
Ruminococcaceae ext_mOTU_v3_26605	1	mOTU	mOTU	Bacteria	Bacillota	Clostridia	Eubacteriales	NA	NA	kingdom;phylum;class;order;family;genus;mOTU	2;1239;186801;186802;541000;0;0	NA	NA	FALSE	NA	NA	NA	10	10	0	0	0.0601472	0.0602307
Ruminococcaceae ext_mOTU_v3_27214	2	mOTU	mOTU	Bacteria	Bacillota	Clostridia	Eubacteriales	NA	NA	kingdom;phylum;class;order;family;genus;mOTU	2;1239;186801;186802;541000;0;0	NA	NA	FALSE	NA	NA	NA	2	2	0	0	5.353e-08	0.0248645
Ruminococcaceae species incertae sedis	1	mOTU	mOTU	Bacteria	Bacillota	Clostridia	Eubacteriales	NA	NA	kingdom;phylum;class;order;family;genus;mOTU	2;1239;186801;186802;541000;0;0	s__Faeciplasma gallinarum	Faeciplasma gallinarum	TRUE	NA	NA	NA	166	163	3	0	0.719144	0.719559
Ruminococcus bicirculans [Ruminococcus bicirculans/Ruminococcus sp. CAG:/Ruminococcus sp. N.MGS-/un	1	mOTU	mOTU	Bacteria	Bacillota	Clostridia	Eubacteriales	NA	Ruminococcus	kingdom;phylum;class;order;family;genus;mOTU	2;1239;186801;186802;541000;1263;1160721	s__Ruminococcus_D bicirculans	NA	FALSE	NA	NA	NA	3	3	0	0	0.00426845	0.00422145
Ruminococcus bromii [Ruminococcus sp. CAG:/Ruminococcus sp. A.MGS-/uncultured Ruminococcus sp./Rumi	1	mOTU	mOTU	Bacteria	Bacillota	Clostridia	Eubacteriales	NA	Ruminococcus	kingdom;phylum;class;order;family;genus;mOTU	2;1239;186801;186802;541000;1263;40518	s__Ruminococcus_E bromii_B	Ruminococcus_E bromii_B	TRUE	NA	NA	NA	98	85	13	0	0.437161	0.429699
Ruminococcus ext_mOTU_v3_20969	1	mOTU	mOTU	Bacteria	Bacillota	Clostridia	Eubacteriales	NA	Ruminococcus	kingdom;phylum;class;order;family;genus;mOTU	2;1239;186801;186802;541000;1263;0	NA	NA	FALSE	NA	NA	NA	18	18	0	0	0.089981	0.0893194
Ruminococcus ext_mOTU_v3_26371	1	mOTU	mOTU	Bacteria	Bacillota	Clostridia	Eubacteriales	NA	Ruminococcus	kingdom;phylum;class;order;family;genus;mOTU	2;1239;186801;186802;541000;1263;0	NA	NA	FALSE	NA	NA	NA	1	1	0	0	3.21565e-05	3.1935e-05
Ruminococcus ext_mOTU_v3_26707	1	mOTU	mOTU	Bacteria	Bacillota	Clostridia	Eubacteriales	NA	Ruminococcus	kingdom;phylum;class;order;family;genus;mOTU	2;1239;186801;186802;541000;1263;0	NA	NA	FALSE	NA	NA	NA	10	10	0	0	0.0591735	0.05899
Ruminococcus lactaris	1	mOTU	mOTU	Bacteria	Bacillota	Clostridia	Eubacteriales	NA	Ruminococcus	kingdom;phylum;class;order;family;genus;mOTU	2;1239;186801;186802;541000;1263;46228	s__Mediterraneibacter lactaris	Mediterraneibacter lactaris	TRUE	NA	NA	NA	146	144	1	1	0.780377	0.778559
Ruminococcus sp. CAG:	1	mOTU	mOTU	Bacteria	Bacillota	Clostridia	Eubacteriales	NA	Ruminococcus	kingdom;phylum;class;order;family;genus;mOTU	2;1239;186801;186802;541000;1263;1262952	s__CAG-177 sp003514385	CAG-177 sp003514385	TRUE	NA	NA	NA	126	105	12	9	0.592361	0.581052
Ruminococcus sp. [uncultured Ruminococcus sp./Ruminococcus sp. _]	1	mOTU	mOTU	Bacteria	Bacillota	Clostridia	Eubacteriales	NA	Ruminococcus	kingdom;phylum;class;order;family;genus;mOTU	2;1239;186801;186802;541000;1263;37	Incongruent [o__Oscillospirales]	NA	FALSE	NA	NA	NA	8	8	0	0	0.0308623	0.0305639
Ruminococcus species incertae sedis	1	mOTU	mOTU	Bacteria	Bacillota	Clostridia	Eubacteriales	NA	Ruminococcus	kingdom;phylum;class;order;family;genus;mOTU	2;1239;186801;186802;541000;1263;0	s__Ruminococcus_C sp900545285	Ruminococcus_C sp900545285	TRUE	NA	NA	NA	33	32	1	0	0.154305	0.15294
Ruthenibacterium lactatiformans [Ruthenibacterium lactatiformans/Ruminococcaceae bacterium cv/Subdo	1	mOTU	mOTU	Bacteria	Bacillota	Clostridia	Eubacteriales	NA	Ruthenibacterium	kingdom;phylum;class;order;family;genus;mOTU	2;1239;186801;186802;541000;1905344;1550024	s__Ruthenibacterium lactatiformans	Ruthenibacterium lactatiformans	TRUE	NA	NA	NA	88	83	5	0	0.433883	0.430306
Sebaldella termitidis	3	mOTU	mOTU	Bacteria	Fusobacteriota	Fusobacteriia	Fusobacteriales	Leptotrichiaceae	Sebaldella	kingdom;phylum;class;order;family;genus;mOTU	2;32066;203490;203491;1129771;32068;826	s__Sebaldella termitidis	NA	FALSE	NA	NA	NA	31	29	0	2	0.00775847	0.167441
Selenomonadaceae species incertae sedis	1	mOTU	mOTU	Bacteria	Bacillota	Negativicutes	Selenomonadales	Selenomonadaceae	NA	kingdom;phylum;class;order;family;genus;mOTU	2;1239;909932;909929;1843491;0;0	s__Mitsuokella sp900552565	Mitsuokella sp900552565	TRUE	NA	NA	NA	9	9	0	0	0.00422751	0.00414428
Selenomonadales ext_mOTU_v3_18399	3	mOTU	mOTU	Bacteria	Bacillota	Negativicutes	Selenomonadales	NA	NA	kingdom;phylum;class;order;family;genus;mOTU	2;1239;909932;909929;0;0;0	NA	NA	FALSE	NA	NA	NA	35	35	0	0	0.00304528	0.408747
Selenomonas bovis	2	mOTU	mOTU	Bacteria	Bacillota	Negativicutes	Selenomonadales	Selenomonadaceae	Selenomonas	kingdom;phylum;class;order;family;genus;mOTU	2;1239;909932;909929;1843491;970;416586	s__Selenomonas_C bovis	Selenomonas_C bovis	TRUE	NA	NA	NA	6	4	2	0	0.000203352	0.0710555
Selenomonas ext_mOTU_v3_18380	2	mOTU	mOTU	Bacteria	Bacillota	Negativicutes	Selenomonadales	Selenomonadaceae	Selenomonas	kingdom;phylum;class;order;family;genus;mOTU	2;1239;909932;909929;1843491;970;0	NA	NA	FALSE	NA	NA	NA	33	18	5	10	0.000647647	0.477255
Selenomonas ext_mOTU_v3_18484	1	mOTU	mOTU	Bacteria	Bacillota	Negativicutes	Selenomonadales	Selenomonadaceae	Selenomonas	kingdom;phylum;class;order;family;genus;mOTU	2;1239;909932;909929;1843491;970;0	NA	NA	FALSE	NA	NA	NA	8	4	3	1	0.000778533	0.000727108
Selenomonas ext_mOTU_v3_18490	2	mOTU	mOTU	Bacteria	Bacillota	Negativicutes	Selenomonadales	Selenomonadaceae	Selenomonas	kingdom;phylum;class;order;family;genus;mOTU	2;1239;909932;909929;1843491;970;0	NA	NA	FALSE	NA	NA	NA	13	12	1	0	0.000119507	0.338178
Selenomonas ext_mOTU_v3_27113	3	mOTU	mOTU	Bacteria	Bacillota	Negativicutes	Selenomonadales	Selenomonadaceae	Selenomonas	kingdom;phylum;class;order;family;genus;mOTU	2;1239;909932;909929;1843491;970;0	NA	NA	FALSE	NA	NA	NA	1	1	0	0	1.61022e-05	0.00527439
Selenomonas ext_mOTU_v3_27216	2	mOTU	mOTU	Bacteria	Bacillota	Negativicutes	Selenomonadales	Selenomonadaceae	Selenomonas	kingdom;phylum;class;order;family;genus;mOTU	2;1239;909932;909929;1843491;970;0	NA	NA	FALSE	NA	NA	NA	71	29	3	39	0.000657934	0.899086
Senegalimassilia anaerobia	1	mOTU	mOTU	Bacteria	Actinomycetota	Coriobacteriia	Coriobacteriales	Coriobacteriaceae	Senegalimassilia	kingdom;phylum;class;order;family;genus;mOTU	2;201174;84998;84999;84107;1473205;1473216	s__Senegalimassilia anaerobia	Senegalimassilia anaerobia	TRUE	NA	NA	NA	60	60	0	0	0.148878	0.149879
Serratia fonticola [Serratia sp. Hn/Serratia sp. Hw/Serratia sp. -/Serratia fonticola]	3	mOTU	mOTU	Bacteria	Pseudomonadota	Gammaproteobacteria	Enterobacterales	Yersiniaceae	Serratia	kingdom;phylum;class;order;family;genus;mOTU	2;1224;1236;91347;1903411;613;47917	Incongruent [g__Serratia_A]	NA	FALSE	NA	NA	NA	3	3	0	0	5.45151e-06	0.00396505
Serratia liquefaciens	5	mOTU	mOTU	Bacteria	Pseudomonadota	Gammaproteobacteria	Enterobacterales	Yersiniaceae	Serratia	kingdom;phylum;class;order;family;genus;mOTU	2;1224;1236;91347;1903411;613;614	s__Serratia liquefaciens	NA	FALSE	NA	NA	NA	16	16	0	0	1.0697e-07	0.119303
Serratia proteamaculans [Serratia proteamaculans/Serratia sp. S]	5	mOTU	mOTU	Bacteria	Pseudomonadota	Gammaproteobacteria	Enterobacterales	Yersiniaceae	Serratia	kingdom;phylum;class;order;family;genus;mOTU	2;1224;1236;91347;1903411;613;28151	Incongruent [g__Serratia]	NA	FALSE	NA	NA	NA	35	35	0	0	2.61669e-07	0.281599
Serratia sp. Leaf	5	mOTU	mOTU	Bacteria	Pseudomonadota	Gammaproteobacteria	Enterobacterales	Yersiniaceae	Serratia	kingdom;phylum;class;order;family;genus;mOTU	2;1224;1236;91347;1903411;613;1736224	s__Rahnella sp001422575	NA	FALSE	NA	NA	NA	63	62	0	1	5.59778e-07	0.552887
Sphaerotilus natans	2	mOTU	mOTU	Bacteria	Pseudomonadota	Betaproteobacteria	Burkholderiales	NA	Sphaerotilus	kingdom;phylum;class;order;family;genus;mOTU	2;1224;28216;80840;0;34102;34103	s__Sphaerotilus sulfidivorans	NA	FALSE	NA	NA	NA	5	5	0	0	1.87031e-08	0.0132909
Sphingomonas ext_mOTU_v3_18705	5	mOTU	mOTU	Bacteria	Pseudomonadota	Alphaproteobacteria	Sphingomonadales	Sphingomonadaceae	Sphingomonas	kingdom;phylum;class;order;family;genus;mOTU	2;1224;28211;204457;41297;13687;0	NA	NA	FALSE	NA	NA	NA	47	20	0	27	1.13991e-07	0.136531
Spirochaeta sp. EBM-	2	mOTU	mOTU	Bacteria	Spirochaetota	Spirochaetia	Spirochaetales	Spirochaetaceae	Spirochaeta	kingdom;phylum;class;order;family;genus;mOTU	2;203691;203692;136;137;146;1918502	s__Sphaerochaeta sp002432715	NA	FALSE	NA	NA	NA	6	6	0	0	4.59313e-12	0.000225587
Spirochaetales bacterium Spiro_	2	mOTU	mOTU	Bacteria	Spirochaetota	Spirochaetia	Spirochaetales	NA	NA	kingdom;phylum;class;order;family;genus;mOTU	2;203691;203692;136;0;0;1674860	s__Sphaerochaeta sp001603105	NA	FALSE	NA	NA	NA	2	2	0	0	3.56246e-14	1.10642e-05
Sporomusaceae ext_mOTU_v3_18340	2	mOTU	mOTU	Bacteria	Bacillota	Negativicutes	Selenomonadales	Sporomusaceae	NA	kingdom;phylum;class;order;family;genus;mOTU	2;1239;909932;909929;1843490;0;0	NA	NA	FALSE	NA	NA	NA	3	3	0	0	1.20309e-07	0.0325444
Sporomusaceae ext_mOTU_v3_18343	2	mOTU	mOTU	Bacteria	Bacillota	Negativicutes	Selenomonadales	Sporomusaceae	NA	kingdom;phylum;class;order;family;genus;mOTU	2;1239;909932;909929;1843490;0;0	NA	NA	FALSE	NA	NA	NA	23	19	1	3	1.28073e-05	0.328589
Sporomusaceae ext_mOTU_v3_18358	2	mOTU	mOTU	Bacteria	Bacillota	Negativicutes	Selenomonadales	Sporomusaceae	NA	kingdom;phylum;class;order;family;genus;mOTU	2;1239;909932;909929;1843490;0;0	NA	NA	FALSE	NA	NA	NA	4	4	0	0	4.71449e-07	0.143198
Sporomusaceae ext_mOTU_v3_18360	2	mOTU	mOTU	Bacteria	Bacillota	Negativicutes	Selenomonadales	Sporomusaceae	NA	kingdom;phylum;class;order;family;genus;mOTU	2;1239;909932;909929;1843490;0;0	NA	NA	FALSE	NA	NA	NA	59	33	0	26	1.03329e-05	0.780437
Sporomusaceae ext_mOTU_v3_18377	2	mOTU	mOTU	Bacteria	Bacillota	Negativicutes	Selenomonadales	Sporomusaceae	NA	kingdom;phylum;class;order;family;genus;mOTU	2;1239;909932;909929;1843490;0;0	NA	NA	FALSE	NA	NA	NA	5	5	0	0	3.45879e-07	0.119059
Sporomusaceae ext_mOTU_v3_18378	2	mOTU	mOTU	Bacteria	Bacillota	Negativicutes	Selenomonadales	Sporomusaceae	NA	kingdom;phylum;class;order;family;genus;mOTU	2;1239;909932;909929;1843490;0;0	NA	NA	FALSE	NA	NA	NA	6	5	0	1	1.84048e-07	0.100162
Sporomusaceae ext_mOTU_v3_18425	2	mOTU	mOTU	Bacteria	Bacillota	Negativicutes	Selenomonadales	Sporomusaceae	NA	kingdom;phylum;class;order;family;genus;mOTU	2;1239;909932;909929;1843490;0;0	NA	NA	FALSE	NA	NA	NA	16	13	2	1	1.64332e-05	0.0998226
Sporomusaceae ext_mOTU_v3_18507	2	mOTU	mOTU	Bacteria	Bacillota	Negativicutes	Selenomonadales	Sporomusaceae	NA	kingdom;phylum;class;order;family;genus;mOTU	2;1239;909932;909929;1843490;0;0	NA	NA	FALSE	NA	NA	NA	2	2	0	0	1.32616e-07	0.0680852
Sporomusaceae ext_mOTU_v3_27082	2	mOTU	mOTU	Bacteria	Bacillota	Negativicutes	Selenomonadales	Sporomusaceae	NA	kingdom;phylum;class;order;family;genus;mOTU	2;1239;909932;909929;1843490;0;0	NA	NA	FALSE	NA	NA	NA	6	3	3	0	2.9862e-05	0.00942885
Sporomusaceae ext_mOTU_v3_27351	3	mOTU	mOTU	Bacteria	Bacillota	Negativicutes	Selenomonadales	Sporomusaceae	NA	kingdom;phylum;class;order;family;genus;mOTU	2;1239;909932;909929;1843490;0;0	NA	NA	FALSE	NA	NA	NA	80	69	0	11	0.0114379	0.755092
Sporomusaceae sp. [Anaeromusa acidaminophila/Anaeroarcus burkinensis]	2	mOTU	mOTU	Bacteria	Bacillota	Negativicutes	Selenomonadales	Sporomusaceae	NA	kingdom;phylum;class;order;family;genus;mOTU	2;1239;909932;909929;1843490;0;0	s__Anaeromusa acidaminophila	NA	FALSE	NA	NA	NA	81	33	6	42	2.94581e-05	0.850247
Stenotrophomonas koreensis	2	mOTU	mOTU	Bacteria	Pseudomonadota	Gammaproteobacteria	Lysobacterales	Lysobacteraceae	Stenotrophomonas	kingdom;phylum;class;order;family;genus;mOTU	2;1224;1236;135614;32033;40323;266128	s__Stenotrophomonas koreensis	NA	FALSE	NA	NA	NA	3	2	1	0	7.67509e-07	0.0245922
Streptococcus equinus [Streptococcus sp. HSISB/Streptococcus equinus]	2	mOTU	mOTU	Bacteria	Bacillota	Bacilli	Lactobacillales	Streptococcaceae	Streptococcus	kingdom;phylum;class;order;family;genus;mOTU	2;1239;91061;186826;1300;1301;1335	s__Streptococcus equinus	Streptococcus equinus	TRUE	NA	NA	NA	2	2	0	0	1.18249e-05	0.0230401
Streptococcus ext_mOTU_v3_18325	2	mOTU	mOTU	Bacteria	Bacillota	Bacilli	Lactobacillales	Streptococcaceae	Streptococcus	kingdom;phylum;class;order;family;genus;mOTU	2;1239;91061;186826;1300;1301;0	NA	NA	FALSE	NA	NA	NA	13	9	4	0	1.57924e-05	0.00462265
Streptococcus ext_mOTU_v3_18330	2	mOTU	mOTU	Bacteria	Bacillota	Bacilli	Lactobacillales	Streptococcaceae	Streptococcus	kingdom;phylum;class;order;family;genus;mOTU	2;1239;91061;186826;1300;1301;0	NA	NA	FALSE	NA	NA	NA	10	10	0	0	6.51285e-07	0.0413686
Streptococcus ext_mOTU_v3_18331	2	mOTU	mOTU	Bacteria	Bacillota	Bacilli	Lactobacillales	Streptococcaceae	Streptococcus	kingdom;phylum;class;order;family;genus;mOTU	2;1239;91061;186826;1300;1301;0	NA	NA	FALSE	NA	NA	NA	8	8	0	0	1.39082e-06	0.00576336
Streptococcus ext_mOTU_v3_18332	2	mOTU	mOTU	Bacteria	Bacillota	Bacilli	Lactobacillales	Streptococcaceae	Streptococcus	kingdom;phylum;class;order;family;genus;mOTU	2;1239;91061;186826;1300;1301;0	NA	NA	FALSE	NA	NA	NA	9	9	0	0	1.31348e-06	0.00512213
Streptococcus ext_mOTU_v3_26345	1	mOTU	mOTU	Bacteria	Bacillota	Bacilli	Lactobacillales	Streptococcaceae	Streptococcus	kingdom;phylum;class;order;family;genus;mOTU	2;1239;91061;186826;1300;1301;0	NA	NA	FALSE	NA	NA	NA	3	3	0	0	0.00818581	0.0081827
Streptococcus ext_mOTU_v3_26497	1	mOTU	mOTU	Bacteria	Bacillota	Bacilli	Lactobacillales	Streptococcaceae	Streptococcus	kingdom;phylum;class;order;family;genus;mOTU	2;1239;91061;186826;1300;1301;0	NA	NA	FALSE	NA	NA	NA	36	36	0	0	0.14793	0.148833
Streptococcus ext_mOTU_v3_26680	1	mOTU	mOTU	Bacteria	Bacillota	Bacilli	Lactobacillales	Streptococcaceae	Streptococcus	kingdom;phylum;class;order;family;genus;mOTU	2;1239;91061;186826;1300;1301;0	NA	NA	FALSE	NA	NA	NA	51	51	0	0	0.178793	0.179884
Streptococcus ext_mOTU_v3_26735	1	mOTU	mOTU	Bacteria	Bacillota	Bacilli	Lactobacillales	Streptococcaceae	Streptococcus	kingdom;phylum;class;order;family;genus;mOTU	2;1239;91061;186826;1300;1301;0	NA	NA	FALSE	NA	NA	NA	2	2	0	0	0.00364066	0.00367638
Streptococcus ext_mOTU_v3_27051	3	mOTU	mOTU	Bacteria	Bacillota	Bacilli	Lactobacillales	Streptococcaceae	Streptococcus	kingdom;phylum;class;order;family;genus;mOTU	2;1239;91061;186826;1300;1301;0	NA	NA	FALSE	NA	NA	NA	3	3	0	0	6.79553e-05	0.0156045
Streptococcus ext_mOTU_v3_28876	1	mOTU	mOTU	Bacteria	Bacillota	Bacilli	Lactobacillales	Streptococcaceae	Streptococcus	kingdom;phylum;class;order;family;genus;mOTU	2;1239;91061;186826;1300;1301;0	NA	NA	FALSE	NA	NA	NA	1	1	0	0	0.00208993	0.0021108
Streptococcus orisratti	2	mOTU	mOTU	Bacteria	Bacillota	Bacilli	Lactobacillales	Streptococcaceae	Streptococcus	kingdom;phylum;class;order;family;genus;mOTU	2;1239;91061;186826;1300;1301;114652	s__Streptococcus orisratti	NA	FALSE	NA	NA	NA	2	2	0	0	1.74168e-08	0.0130695
Streptococcus parasanguinis [Streptococcus sp. HSISM/Streptococcus parasanguinis/Streptococcus sp.	1	mOTU	mOTU	Bacteria	Bacillota	Bacilli	Lactobacillales	Streptococcaceae	Streptococcus	kingdom;phylum;class;order;family;genus;mOTU	2;1239;91061;186826;1300;1301;1318	Incongruent [g__Streptococcus]	NA	FALSE	NA	NA	NA	46	46	0	0	0.20606	0.207171
Streptococcus plurextorum	2	mOTU	mOTU	Bacteria	Bacillota	Bacilli	Lactobacillales	Streptococcaceae	Streptococcus	kingdom;phylum;class;order;family;genus;mOTU	2;1239;91061;186826;1300;1301;456876	s__Streptococcus plurextorum	NA	FALSE	NA	NA	NA	1	1	0	0	1.19224e-07	0.000220197
Streptococcus salivarius	1	mOTU	mOTU	Bacteria	Bacillota	Bacilli	Lactobacillales	Streptococcaceae	Streptococcus	kingdom;phylum;class;order;family;genus;mOTU	2;1239;91061;186826;1300;1301;1304	Incongruent [g__Streptococcus]	NA	FALSE	NA	NA	NA	83	83	0	0	0.268346	0.269899
Streptococcus salivarius [Streptococcus salivarius/Streptococcus sp. HSISS/Streptococcus sp. HSISS/	1	mOTU	mOTU	Bacteria	Bacillota	Bacilli	Lactobacillales	Streptococcaceae	Streptococcus	kingdom;phylum;class;order;family;genus;mOTU	2;1239;91061;186826;1300;1301;1304	s__Streptococcus sp000187445	Streptococcus sp000187445	TRUE	NA	NA	NA	7	7	0	0	0.0282739	0.0283859
Streptococcus sp. [Streptococcus equinus/Streptococcus pasteurianus/Streptococcus gallolyticus/Strep	2	mOTU	mOTU	Bacteria	Bacillota	Bacilli	Lactobacillales	Streptococcaceae	Streptococcus	kingdom;phylum;class;order;family;genus;mOTU	2;1239;91061;186826;1300;1301;0	Incongruent [g__Streptococcus]	NA	FALSE	NA	NA	NA	28	16	4	8	0.00140415	0.40637
Streptococcus sp. [Streptococcus infantarius/Streptococcus equinus/Streptococcus lutetiensis/Strepto	2	mOTU	mOTU	Bacteria	Bacillota	Bacilli	Lactobacillales	Streptococcaceae	Streptococcus	kingdom;phylum;class;order;family;genus;mOTU	2;1239;91061;186826;1300;1301;45	Incongruent [g__Streptococcus]	NA	FALSE	NA	NA	NA	2	2	0	0	1.44642e-05	0.0276236
Streptococcus suis	2	mOTU	mOTU	Bacteria	Bacillota	Bacilli	Lactobacillales	Streptococcaceae	Streptococcus	kingdom;phylum;class;order;family;genus;mOTU	2;1239;91061;186826;1300;1301;1307	s__Streptococcus ruminantium	NA	FALSE	NA	NA	NA	5	3	2	0	5.92657e-06	0.00103645
Streptococcus thermophilus [Streptococcus thermophilus CAG:/Streptococcus thermophilus]	1	mOTU	mOTU	Bacteria	Bacillota	Bacilli	Lactobacillales	Streptococcaceae	Streptococcus	kingdom;phylum;class;order;family;genus;mOTU	2;1239;91061;186826;1300;1301;1308	s__Streptococcus thermophilus	Streptococcus thermophilus	TRUE	NA	NA	NA	70	44	15	11	0.254688	0.242889
Succinatimonas hippei	2	mOTU	mOTU	Bacteria	Pseudomonadota	Gammaproteobacteria	Aeromonadales	Succinivibrionaceae	Succinatimonas	kingdom;phylum;class;order;family;genus;mOTU	2;1224;1236;135624;83763;674963;626938	s__Succinatimonas sp905203285	NA	FALSE	NA	NA	NA	3	3	0	0	7.18645e-09	0.0111877
Succinispira mobilis	2	mOTU	mOTU	Bacteria	Bacillota	Negativicutes	Acidaminococcales	Acidaminococcaceae	Succinispira	kingdom;phylum;class;order;family;genus;mOTU	2;1239;909932;1843488;909930;78119;78120	s__Succinispira mobilis	NA	FALSE	NA	NA	NA	7	7	0	0	3.12965e-07	0.0700047
Succinivibrio dextrinosolvens	1	mOTU	mOTU	Bacteria	Pseudomonadota	Gammaproteobacteria	Aeromonadales	Succinivibrionaceae	Succinivibrio	kingdom;phylum;class;order;family;genus;mOTU	2;1224;1236;135624;83763;83770;83771	s__Succinivibrio sp000431835	Succinivibrio sp000431835	TRUE	NA	NA	NA	31	16	10	5	0.0191524	0.0124218
Succinivibrionaceae sp. [Succinatimonas sp. CAG:/Succinivibrio sp. Phil]	1	mOTU	mOTU	Bacteria	Pseudomonadota	Gammaproteobacteria	Aeromonadales	Succinivibrionaceae	NA	kingdom;phylum;class;order;family;genus;mOTU	2;1224;1236;135624;83763;0;777	s__Succinivibrio sp000431835	Succinivibrio sp000431835	TRUE	NA	NA	NA	21	14	6	1	0.013345	0.00980392
Sulfurospirillum ext_mOTU_v3_27348	3	mOTU	mOTU	Bacteria	Pseudomonadota	Campylobacterota	Campylobacterales	Campylobacteraceae	Sulfurospirillum	kingdom;phylum;class;order;family;genus;mOTU	2;1224;29547;213849;72294;57665;0	NA	NA	FALSE	NA	NA	NA	11	7	4	0	0.000401319	0.0197688
Sulfurospirillum sp. UCH	2	mOTU	mOTU	Bacteria	Pseudomonadota	Campylobacterota	Campylobacterales	Campylobacteraceae	Sulfurospirillum	kingdom;phylum;class;order;family;genus;mOTU	2;1224;29547;213849;72294;57665;1581011	Incongruent [o__Campylobacterales]	NA	FALSE	NA	NA	NA	3	3	0	0	2.20023e-07	0.0523145
Sutterella ext_mOTU_v3_26637	6	mOTU	mOTU	Bacteria	Pseudomonadota	Betaproteobacteria	Burkholderiales	Sutterellaceae	Sutterella	kingdom;phylum;class;order;family;genus;mOTU	2;1224;28216;80840;995019;40544;0	NA	NA	FALSE	NA	NA	NA	2	2	0	0	8.12843e-05	0.00426856
Sutterella ext_mOTU_v3_26657	6	mOTU	mOTU	Bacteria	Pseudomonadota	Betaproteobacteria	Burkholderiales	Sutterellaceae	Sutterella	kingdom;phylum;class;order;family;genus;mOTU	2;1224;28216;80840;995019;40544;0	NA	NA	FALSE	NA	NA	NA	2	2	0	0	7.52044e-05	0.00530982
Sutterella species incertae sedis	6	mOTU	mOTU	Bacteria	Pseudomonadota	Betaproteobacteria	Burkholderiales	Sutterellaceae	Sutterella	kingdom;phylum;class;order;family;genus;mOTU	2;1224;28216;80840;995019;40544;0	s__Sutterella sp900762445	Sutterella sp900762445	TRUE	NA	NA	NA	13	13	0	0	0.00679808	0.10266
Sutterella wadsworthensis [Sutterella sp. KLE/Sutterella sp. _/Sutterella wadsworthensis]	6	mOTU	mOTU	Bacteria	Pseudomonadota	Betaproteobacteria	Burkholderiales	Sutterellaceae	Sutterella	kingdom;phylum;class;order;family;genus;mOTU	2;1224;28216;80840;995019;40544;40545	s__Sutterella wadsworthensis_A	Sutterella wadsworthensis	TRUE	NA	NA	NA	5	4	1	0	0.00607986	0.00762771
Sutterella wadsworthensis [Sutterella wadsworthensis CAG:/Burkholderia sp. K.MGS-/Sutterella wadswo	6	mOTU	mOTU	Bacteria	Pseudomonadota	Betaproteobacteria	Burkholderiales	Sutterellaceae	Sutterella	kingdom;phylum;class;order;family;genus;mOTU	2;1224;28216;80840;995019;40544;40545	s__Sutterella wadsworthensis	Sutterella wadsworthensis	TRUE	NA	NA	NA	16	16	0	0	0.00307546	0.212389
Sutterellaceae species incertae sedis	6	mOTU	mOTU	Bacteria	Pseudomonadota	Betaproteobacteria	Burkholderiales	Sutterellaceae	NA	kingdom;phylum;class;order;family;genus;mOTU	2;1224;28216;80840;995019;0;0	s__Duodenibacillus intestinavium	Duodenibacillus intestinavium	TRUE	NA	NA	NA	2	2	0	0	0.000105858	0.0168062
Synergistaceae ext_mOTU_v3_18397	2	mOTU	mOTU	Bacteria	Synergistota	Synergistia	Synergistales	Synergistaceae	NA	kingdom;phylum;class;order;family;genus;mOTU	2;508458;649775;649776;649777;0;0	NA	NA	FALSE	NA	NA	NA	9	9	0	0	3.77914e-14	1.71692e-05
Synergistaceae ext_mOTU_v3_18420	2	mOTU	mOTU	Bacteria	Synergistota	Synergistia	Synergistales	Synergistaceae	NA	kingdom;phylum;class;order;family;genus;mOTU	2;508458;649775;649776;649777;0;0	NA	NA	FALSE	NA	NA	NA	70	38	0	32	9.52912e-06	0.84612
Synergistaceae ext_mOTU_v3_18505	2	mOTU	mOTU	Bacteria	Synergistota	Synergistia	Synergistales	Synergistaceae	NA	kingdom;phylum;class;order;family;genus;mOTU	2;508458;649775;649776;649777;0;0	NA	NA	FALSE	NA	NA	NA	22	19	0	3	6.87961e-06	0.475934
Synergistaceae ext_mOTU_v3_18506	2	mOTU	mOTU	Bacteria	Synergistota	Synergistia	Synergistales	Synergistaceae	NA	kingdom;phylum;class;order;family;genus;mOTU	2;508458;649775;649776;649777;0;0	NA	NA	FALSE	NA	NA	NA	17	17	0	0	8.90899e-07	0.265232
Synergistaceae ext_mOTU_v3_27081	2	mOTU	mOTU	Bacteria	Synergistota	Synergistia	Synergistales	Synergistaceae	NA	kingdom;phylum;class;order;family;genus;mOTU	2;508458;649775;649776;649777;0;0	NA	NA	FALSE	NA	NA	NA	9	7	0	2	3.00335e-07	0.13655
Synergistaceae ext_mOTU_v3_27129	2	mOTU	mOTU	Bacteria	Synergistota	Synergistia	Synergistales	Synergistaceae	NA	kingdom;phylum;class;order;family;genus;mOTU	2;508458;649775;649776;649777;0;0	NA	NA	FALSE	NA	NA	NA	6	5	1	0	1.53723e-05	0.0375094
Synergistaceae ext_mOTU_v3_27173	2	mOTU	mOTU	Bacteria	Synergistota	Synergistia	Synergistales	Synergistaceae	NA	kingdom;phylum;class;order;family;genus;mOTU	2;508458;649775;649776;649777;0;0	NA	NA	FALSE	NA	NA	NA	18	8	0	10	3.62112e-07	0.210678
Synergistaceae ext_mOTU_v3_27178	2	mOTU	mOTU	Bacteria	Synergistota	Synergistia	Synergistales	Synergistaceae	NA	kingdom;phylum;class;order;family;genus;mOTU	2;508458;649775;649776;649777;0;0	NA	NA	FALSE	NA	NA	NA	5	5	0	0	3.44087e-07	0.0364129
Synergistaceae ext_mOTU_v3_27341	3	mOTU	mOTU	Bacteria	Synergistota	Synergistia	Synergistales	Synergistaceae	NA	kingdom;phylum;class;order;family;genus;mOTU	2;508458;649775;649776;649777;0;0	NA	NA	FALSE	NA	NA	NA	81	58	2	21	0.0213391	0.526114
Synergistales bacterium Syner_	2	mOTU	mOTU	Bacteria	Synergistota	Synergistia	Synergistales	NA	NA	kingdom;phylum;class;order;family;genus;mOTU	2;508458;649775;649776;0;0;1674908	s__Syner-03 sp002306075	NA	FALSE	NA	NA	NA	9	9	0	0	4.49906e-12	0.000154584
Syntrophaceae ext_mOTU_v3_18410	2	mOTU	mOTU	Bacteria	Pseudomonadota	Deltaproteobacteria	Syntrophobacterales	Syntrophaceae	NA	kingdom;phylum;class;order;family;genus;mOTU	2;1224;28221;213462;213468;0;0	NA	NA	FALSE	NA	NA	NA	6	6	0	0	4.37075e-09	0.0158665
Tepidimonas fonticaldi	3	mOTU	mOTU	Bacteria	Pseudomonadota	Betaproteobacteria	Burkholderiales	NA	Tepidimonas	kingdom;phylum;class;order;family;genus;mOTU	2;1224;28216;80840;0;114248;1101373	s__Tepidimonas fonticaldi	NA	FALSE	NA	NA	NA	1	1	0	0	0.000232751	0.0124786
Tepidiphilus thermophilus	6	mOTU	mOTU	Bacteria	Pseudomonadota	Hydrogenophilia	Hydrogenophilales	Hydrogenophilaceae	Tepidiphilus	kingdom;phylum;class;order;family;genus;mOTU	2;1224;2008785;119069;206349;203470;876478	s__Tepidiphilus succinatimandens	NA	FALSE	NA	NA	NA	1	1	0	0	7.14027e-05	0.00924638
Tessaracoccus ext_mOTU_v3_27198	3	mOTU	mOTU	Bacteria	Actinomycetota	Actinomycetes	Propionibacteriales	Propionibacteriaceae	Tessaracoccus	kingdom;phylum;class;order;family;genus;mOTU	2;201174;1760;85009;31957;72763;0	NA	NA	FALSE	NA	NA	NA	87	63	5	19	0.0260565	0.686629
Tessaracoccus flavescens	3	mOTU	mOTU	Bacteria	Actinomycetota	Actinomycetes	Propionibacteriales	Propionibacteriaceae	Tessaracoccus	kingdom;phylum;class;order;family;genus;mOTU	2;201174;1760;85009;31957;72763;399497	s__Arachnia flavescens	NA	FALSE	NA	NA	NA	4	4	0	0	0.000125033	0.0116171
Thauera ext_mOTU_v3_28129	3	mOTU	mOTU	Bacteria	Pseudomonadota	Betaproteobacteria	Rhodocyclales	Zoogloeaceae	Thauera	kingdom;phylum;class;order;family;genus;mOTU	2;1224;28216;206389;2008794;33057;0	NA	NA	FALSE	NA	NA	NA	29	27	1	1	0.00521727	0.231444
Thauera terpenica	3	mOTU	mOTU	Bacteria	Pseudomonadota	Betaproteobacteria	Rhodocyclales	Zoogloeaceae	Thauera	kingdom;phylum;class;order;family;genus;mOTU	2;1224;28216;206389;2008794;33057;76113	s__Thauera terpenica	NA	FALSE	NA	NA	NA	63	55	1	7	0.0112528	0.568752
Thiotrichaceae ext_mOTU_v3_18503	2	mOTU	mOTU	Bacteria	Pseudomonadota	Gammaproteobacteria	Thiotrichales	Thiotrichaceae	NA	kingdom;phylum;class;order;family;genus;mOTU	2;1224;1236;72273;135617;0;0	NA	NA	FALSE	NA	NA	NA	6	6	0	0	1.49266e-07	0.077251
Thiotrichales ext_mOTU_v3_18514	2	mOTU	mOTU	Bacteria	Pseudomonadota	Gammaproteobacteria	Thiotrichales	NA	NA	kingdom;phylum;class;order;family;genus;mOTU	2;1224;1236;72273;0;0;0	NA	NA	FALSE	NA	NA	NA	46	23	0	23	1.54529e-06	0.262235
Tolumonas auensis	3	mOTU	mOTU	Bacteria	Pseudomonadota	Gammaproteobacteria	Aeromonadales	Aeromonadaceae	Tolumonas	kingdom;phylum;class;order;family;genus;mOTU	2;1224;1236;135624;84642;43947;43948	s__Tolumonas auensis	NA	FALSE	NA	NA	NA	4	4	0	0	5.10291e-05	0.0137805
Treponema ext_mOTU_v3_18519	2	mOTU	mOTU	Bacteria	Spirochaetota	Spirochaetia	Spirochaetales	Spirochaetaceae	Treponema	kingdom;phylum;class;order;family;genus;mOTU	2;203691;203692;136;137;157;0	NA	NA	FALSE	NA	NA	NA	12	12	0	0	8.14455e-14	2.79356e-05
Treponema succinifaciens	6	mOTU	mOTU	Bacteria	Spirochaetota	Spirochaetia	Spirochaetales	Spirochaetaceae	Treponema	kingdom;phylum;class;order;family;genus;mOTU	2;203691;203692;136;137;157;167	s__Treponema_D succinifaciens	Treponema_D succinifaciens	TRUE	NA	NA	NA	5	3	2	0	0.00121352	0.00431031
Trichococcus collinsii	3	mOTU	mOTU	Bacteria	Bacillota	Bacilli	Lactobacillales	Carnobacteriaceae	Trichococcus	kingdom;phylum;class;order;family;genus;mOTU	2;1239;91061;186826;186828;82802;157076	s__Trichococcus collinsii	NA	FALSE	NA	NA	NA	91	70	0	21	0.00840272	0.815808
Trichococcus flocculiformis [Trichococcus flocculiformis/Trichococcus sp. ES]	3	mOTU	mOTU	Bacteria	Bacillota	Bacilli	Lactobacillales	Carnobacteriaceae	Trichococcus	kingdom;phylum;class;order;family;genus;mOTU	2;1239;91061;186826;186828;82802;82803	s__Trichococcus flocculiformis	NA	FALSE	NA	NA	NA	95	68	0	27	0.0100909	0.759308
Trichococcus pasteurii	3	mOTU	mOTU	Bacteria	Bacillota	Bacilli	Lactobacillales	Carnobacteriaceae	Trichococcus	kingdom;phylum;class;order;family;genus;mOTU	2;1239;91061;186826;186828;82802;43064	s__Trichococcus pasteurii	NA	FALSE	NA	NA	NA	76	57	0	19	0.00837229	0.653539
Turicibacter sanguinis [Turicibacter sanguinis/Turicibacter sp. H]	1	mOTU	mOTU	Bacteria	Bacillota	Erysipelotrichia	Erysipelotrichales	Erysipelotrichaceae	Turicibacter	kingdom;phylum;class;order;family;genus;mOTU	2;1239;526524;526525;128827;191303;154288	s__Turicibacter sp001543345	NA	FALSE	NA	NA	NA	1	1	0	0	2.58986e-05	2.62424e-05
Tyzzerella nexilis [Clostridium nexile CAG:/Tyzzerella sp. Marseille-P/Tyzzerella nexilis]	1	mOTU	mOTU	Bacteria	Bacillota	Clostridia	Eubacteriales	Lachnospiraceae	Tyzzerella	kingdom;phylum;class;order;family;genus;mOTU	2;1239;186801;186802;186803;1506577;29361	s__Faecalimonas phoceensis	Faecalimonas phoceensis	TRUE	NA	NA	NA	1	1	0	0	0.00584084	0.00586248
Veillonella atypica [Veillonella sp. HPA/Veillonella atypica/Veillonella sp. ACP/Veillonella sp. IC	1	mOTU	mOTU	Bacteria	Bacillota	Negativicutes	Veillonellales	Veillonellaceae	Veillonella	kingdom;phylum;class;order;family;genus;mOTU	2;1239;909932;1843489;31977;29465;39777	s__Veillonella atypica	Veillonella atypica	TRUE	NA	NA	NA	60	57	0	3	0.290864	0.291131
Veillonella dispar	1	mOTU	mOTU	Bacteria	Bacillota	Negativicutes	Veillonellales	Veillonellaceae	Veillonella	kingdom;phylum;class;order;family;genus;mOTU	2;1239;909932;1843489;31977;29465;39778	Incongruent [g__Veillonella]	NA	FALSE	NA	NA	NA	16	16	0	0	0.0815936	0.0819374
Veillonella ext_mOTU_v3_18180	2	mOTU	mOTU	Bacteria	Bacillota	Negativicutes	Veillonellales	Veillonellaceae	Veillonella	kingdom;phylum;class;order;family;genus;mOTU	2;1239;909932;1843489;31977;29465;0	NA	NA	FALSE	NA	NA	NA	2	2	0	0	1.02249e-07	0.0180749
Veillonella ext_mOTU_v3_28822	1	mOTU	mOTU	Bacteria	Bacillota	Negativicutes	Veillonellales	Veillonellaceae	Veillonella	kingdom;phylum;class;order;family;genus;mOTU	2;1239;909932;1843489;31977;29465;0	NA	NA	FALSE	NA	NA	NA	2	2	0	0	0.00440951	0.00443341
Veillonella parvula [Veillonella parvula/Veillonella sp. __/Veillonella sp. __]	1	mOTU	mOTU	Bacteria	Bacillota	Negativicutes	Veillonellales	Veillonellaceae	Veillonella	kingdom;phylum;class;order;family;genus;mOTU	2;1239;909932;1843489;31977;29465;29466	s__Veillonella parvula_A	Veillonella parvula_A	TRUE	NA	NA	NA	63	60	0	3	0.298361	0.298827
Veillonella rogosae [Veillonella rogosae/Veillonella sp. oral taxon ]	1	mOTU	mOTU	Bacteria	Bacillota	Negativicutes	Veillonellales	Veillonellaceae	Veillonella	kingdom;phylum;class;order;family;genus;mOTU	2;1239;909932;1843489;31977;29465;423477	s__Veillonella rogosae	Veillonella rogosae	TRUE	NA	NA	NA	23	23	0	0	0.094491	0.0949334
Veillonella species incertae sedis	1	mOTU	mOTU	Bacteria	Bacillota	Negativicutes	Veillonellales	Veillonellaceae	Veillonella	kingdom;phylum;class;order;family;genus;mOTU	2;1239;909932;1843489;31977;29465;0	s__Veillonella_A sp000431435	Veillonella_A sp000431435	TRUE	NA	NA	NA	5	5	0	0	0.00704693	0.00708915
Verrucomicrobia ext_mOTU_v3_18395	2	mOTU	mOTU	Bacteria	Verrucomicrobiota	NA	NA	NA	NA	kingdom;phylum;class;order;family;genus;mOTU	2;74201;0;0;0;0;0	NA	NA	FALSE	NA	NA	NA	8	8	0	0	1.47e-13	3.9907e-05
Verrucomicrobiales ext_mOTU_v3_18479	2	mOTU	mOTU	Bacteria	Verrucomicrobiota	Verrucomicrobiia	Verrucomicrobiales	NA	NA	kingdom;phylum;class;order;family;genus;mOTU	2;74201;203494;48461;0;0;0	NA	NA	FALSE	NA	NA	NA	6	6	0	0	3.1999e-07	0.155896
Weissella cibaria [Weissella cibaria/Weissella sp. DD]	2	mOTU	mOTU	Bacteria	Bacillota	Bacilli	Lactobacillales	NA	Weissella	kingdom;phylum;class;order;family;genus;mOTU	2;1239;91061;186826;81850;46255;137591	s__Weissella cibaria	Weissella cibaria	TRUE	NA	NA	NA	5	1	0	4	1.28674e-06	0.0147291
Weissella confusa	2	mOTU	mOTU	Bacteria	Bacillota	Bacilli	Lactobacillales	NA	Weissella	kingdom;phylum;class;order;family;genus;mOTU	2;1239;91061;186826;81850;46255;1583	s__Weissella confusa	Weissella confusa	TRUE	NA	NA	NA	43	9	2	32	0.000142391	0.258323
Xanthomonadaceae ext_mOTU_v3_27196	3	mOTU	mOTU	Bacteria	Pseudomonadota	Gammaproteobacteria	Lysobacterales	Lysobacteraceae	NA	kingdom;phylum;class;order;family;genus;mOTU	2;1224;1236;135614;32033;0;0	NA	NA	FALSE	NA	NA	NA	98	71	0	27	0.0116407	0.779478
Xanthomonadaceae ext_mOTU_v3_27222	2	mOTU	mOTU	Bacteria	Pseudomonadota	Gammaproteobacteria	Lysobacterales	Lysobacteraceae	NA	kingdom;phylum;class;order;family;genus;mOTU	2;1224;1236;135614;32033;0;0	NA	NA	FALSE	NA	NA	NA	5	5	0	0	2.22546e-07	0.00650671
Xanthomonadaceae ext_mOTU_v3_27685	2	mOTU	mOTU	Bacteria	Pseudomonadota	Gammaproteobacteria	Lysobacterales	Lysobacteraceae	NA	kingdom;phylum;class;order;family;genus;mOTU	2;1224;1236;135614;32033;0;0	NA	NA	FALSE	NA	NA	NA	25	10	0	15	7.08905e-08	0.00911157
Yersinia enterocolitica	3	mOTU	mOTU	Bacteria	Pseudomonadota	Gammaproteobacteria	Enterobacterales	Yersiniaceae	Yersinia	kingdom;phylum;class;order;family;genus;mOTU	2;1224;1236;91347;1903411;629;630	s__Yersinia hibernica	NA	FALSE	NA	NA	NA	2	1	1	0	4.18884e-08	7.2475e-05
Yersinia frederiksenii	3	mOTU	mOTU	Bacteria	Pseudomonadota	Gammaproteobacteria	Enterobacterales	Yersiniaceae	Yersinia	kingdom;phylum;class;order;family;genus;mOTU	2;1224;1236;91347;1903411;629;29484	Incongruent [g__Yersinia]	NA	FALSE	NA	NA	NA	3	3	0	0	1.22605e-05	0.00854405
Yersinia intermedia	3	mOTU	mOTU	Bacteria	Pseudomonadota	Gammaproteobacteria	Enterobacterales	Yersiniaceae	Yersinia	kingdom;phylum;class;order;family;genus;mOTU	2;1224;1236;91347;1903411;629;631	s__Yersinia intermedia	Yersinia intermedia	TRUE	NA	NA	NA	25	25	0	0	0.000653306	0.185663
[Bacteroides] pectinophilus [Bacteroides pectinophilus CAG:/[Bacteroides] pectinophilus]	1	mOTU	mOTU	Bacteria	Bacillota	Clostridia	Eubacteriales	NA	NA	kingdom;phylum;class;order;family;genus;mOTU	2;1239;186801;186802;0;0;384638	s__Bacteroides_F pectinophilus	Bacteroides_F pectinophilus	TRUE	NA	NA	NA	20	20	0	0	0.103161	0.103416
[Clostridium] clostridioforme/bolteae [Clostridiales bacterium VE-/Clostridium sp. VE-/Clostridium c	1	mOTU	mOTU	Bacteria	Bacillota	Clostridia	Eubacteriales	Lachnospiraceae	Lachnoclostridium	kingdom;phylum;class;order;family;genus;mOTU	2;1239;186801;186802;186803;1506553;202	Incongruent [g__Enterocloster]	NA	FALSE	NA	NA	NA	1	1	0	0	0.0022971	0.0023141
[Clostridium] leptum [Clostridium leptum CAG:/[Clostridium] leptum/uncultured Ruminococcus sp.]	1	mOTU	mOTU	Bacteria	Bacillota	Clostridia	Eubacteriales	NA	NA	kingdom;phylum;class;order;family;genus;mOTU	2;1239;186801;186802;541000;0;1535	s__Clostridium_A leptum	Clostridium_A leptum	TRUE	NA	NA	NA	27	27	0	0	0.155721	0.155959
[Clostridium] spiroforme	1	mOTU	mOTU	Bacteria	Bacillota	Erysipelotrichia	Erysipelotrichales	Erysipelotrichaceae	NA	kingdom;phylum;class;order;family;genus;mOTU	2;1239;526524;526525;128827;1505663;29348	s__Erysipelatoclostridium spiroforme	NA	FALSE	NA	NA	NA	7	7	0	0	0.035217	0.0353229
[Eubacterium] eligens [Candidatus Gastranaerophilales bacterium HUM_/[Eubacterium] eligens]	1	mOTU	mOTU	Bacteria	Bacillota	Clostridia	Eubacteriales	Eubacteriaceae	Eubacterium	kingdom;phylum;class;order;family;genus;mOTU	2;1239;186801;186802;186806;1730;39485	Incongruent [g__Lachnospira]	NA	FALSE	NA	NA	NA	88	82	0	6	0.420939	0.422073
[Eubacterium] eligens [Eubacterium eligens CAG:/Candidatus Gastranaerophilales bacterium HUM_/[Euba	1	mOTU	mOTU	Bacteria	Bacillota	Clostridia	Eubacteriales	Eubacteriaceae	Eubacterium	kingdom;phylum;class;order;family;genus;mOTU	2;1239;186801;186802;186806;1730;39485	s__Lachnospira eligens_A	Lachnospira eligens_A	TRUE	NA	NA	NA	147	131	0	16	0.674033	0.674739
[Eubacterium] hallii [Eubacterium hallii CAG:/uncultured Eubacterium sp./[Eubacterium] hallii]	1	mOTU	mOTU	Bacteria	Bacillota	Clostridia	Eubacteriales	Eubacteriaceae	Eubacterium	kingdom;phylum;class;order;family;genus;mOTU	2;1239;186801;186802;186806;1730;39488	s__Anaerobutyricum hallii	Anaerobutyricum hallii	TRUE	NA	NA	NA	178	165	1	12	0.907822	0.906411
[Eubacterium] rectale [Eubacterium rectale CAG:/Eubacterium sp. _/[Eubacterium] rectale]	1	mOTU	mOTU	Bacteria	Bacillota	Clostridia	Eubacteriales	Lachnospiraceae	NA	kingdom;phylum;class;order;family;genus;mOTU	2;1239;186801;186802;186803;0;39491	s__Agathobacter rectalis	Agathobacter rectalis	TRUE	NA	NA	NA	194	183	2	9	0.973653	0.971877
[Eubacterium] siraeum [Eubacterium siraeum CAG:/[Eubacterium] siraeum]	6	mOTU	mOTU	Bacteria	Bacillota	Clostridia	Eubacteriales	NA	NA	kingdom;phylum;class;order;family;genus;mOTU	2;1239;186801;186802;541000;0;39492	s__Ruminiclostridium_E siraeum	Ruminiclostridium_E siraeum	TRUE	NA	NA	NA	7	4	3	0	0.00887793	0.0660424
[Ruminococcus] gnavus [[Ruminococcus] gnavus CAG:/Clostridia bacterium UC.-D/[Ruminococcus] gnavus/	1	mOTU	mOTU	Bacteria	Bacillota	Clostridia	Eubacteriales	Lachnospiraceae	Blautia	kingdom;phylum;class;order;family;genus;mOTU	2;1239;186801;186802;186803;572511;33038	s__Ruminococcus_B gnavus	Ruminococcus_B gnavus	TRUE	NA	NA	NA	105	105	0	0	0.513647	0.515615
[Ruminococcus] torques	1	mOTU	mOTU	Bacteria	Bacillota	Clostridia	Eubacteriales	Lachnospiraceae	Blautia	kingdom;phylum;class;order;family;genus;mOTU	2;1239;186801;186802;186803;572511;33039	Incongruent [f__Lachnospiraceae]	NA	FALSE	NA	NA	NA	189	187	0	2	0.91524	0.917059
[Ruminococcus] torques [[Ruminococcus] torques CAG:/Roseburia sp. UNK.MGS-/uncultured Ruminococcus	1	mOTU	mOTU	Bacteria	Bacillota	Clostridia	Eubacteriales	Lachnospiraceae	Blautia	kingdom;phylum;class;order;family;genus;mOTU	2;1239;186801;186802;186803;572511;33039	s__Mediterraneibacter torques	Mediterraneibacter torques	TRUE	NA	NA	NA	138	133	1	4	0.728086	0.727749
bacterium LF- [Coprobacillus sp. CAG:/bacterium LF-/Coprobacillus sp. CAG:__/uncultured Clostridium	1	mOTU	mOTU	Bacteria	NA	NA	NA	NA	NA	kingdom;phylum;class;order;family;genus;mOTU	2;0;0;0;0;0;1504823	s__Faecalibacillus intestinalis	Faecalibacillus intestinalis	TRUE	NA	NA	NA	112	112	0	0	0.524093	0.525792
bacterium OL-	1	mOTU	mOTU	Bacteria	NA	NA	NA	NA	NA	kingdom;phylum;class;order;family;genus;mOTU	2;0;0;0;0;0;1504822	s__Tractidigestivibacter sp000752675	Tractidigestivibacter sp000752675	TRUE	NA	NA	NA	3	3	0	0	0.00263579	0.00266084
uncultured Blautia sp.	1	mOTU	mOTU	Bacteria	Bacillota	Clostridia	Eubacteriales	Lachnospiraceae	Blautia	kingdom;phylum;class;order;family;genus;mOTU	2;1239;186801;186802;186803;572511;765821	s__Blautia_A sp900066505	NA	FALSE	NA	NA	NA	109	109	0	0	0.616775	0.617221
uncultured Clostridium sp.	1	mOTU	mOTU	Bacteria	Bacillota	Clostridia	Eubacteriales	Clostridiaceae	Clostridium	kingdom;phylum;class;order;family;genus;mOTU	2;1239;186801;186802;31979;1485;59620	s__Lachnoclostridium_B sp900066765	NA	FALSE	NA	NA	NA	113	104	3	6	0.477655	0.476683
uncultured Eubacterium sp.	1	mOTU	mOTU	Bacteria	Bacillota	Clostridia	Eubacteriales	Eubacteriaceae	Eubacterium	kingdom;phylum;class;order;family;genus;mOTU	2;1239;186801;186802;186806;1730;165185	s__Copromorpha sp900549125	NA	FALSE	NA	NA	NA	95	94	1	0	0.347211	0.348431
pan_1	2	amr	functional	NA	NA	NA	NA	NA	NA	NA	NA	NA	NA	NA	['beta_lactam']	functional_amr	blaoxa-347_1_acwg01000053	4	2	2	0	1.47062e-05	4.88019e-05
pan_10378	5	amr	functional	NA	NA	NA	NA	NA	NA	NA	NA	NA	NA	NA	['folate_pathway_antagonist']	functional_amr	dfr	90	90	0	0	1.80738e-06	0.977191
pan_10427	1	amr	functional	NA	NA	NA	NA	NA	NA	NA	NA	NA	NA	NA	['glycopeptide']	functional_amr	van-ligase	86	86	0	0	0.486172	0.487328
pan_10456	1	amr	functional	NA	NA	NA	NA	NA	NA	NA	NA	NA	NA	NA	['glycopeptide']	functional_amr	van-ligase	73	70	3	0	0.333332	0.333261
pan_1060	3	amr	acquired	NA	NA	NA	NA	NA	NA	NA	NA	NA	NA	NA	['macrolide']	resfinder	mef(c)_1_ab571865	16	12	2	2	9.53467e-05	0.053456
pan_10689	4	amr	functional	NA	NA	NA	NA	NA	NA	NA	NA	NA	NA	NA	['other']	csabapal	chryso-ttacgattag_ccagccaggc_1	35	32	1	2	4.52489e-07	0.215585
pan_10690	4	amr	functional	NA	NA	NA	NA	NA	NA	NA	NA	NA	NA	NA	['beta_lactam']	csabapal	chryso-gctgcggaag_gattgatatt_1	55	55	0	0	1.19283e-07	0.663976
pan_10700	4	amr	functional	NA	NA	NA	NA	NA	NA	NA	NA	NA	NA	NA	['beta_lactam', 'polymyxin']	csabapal	chryso-gtcttggctt_ttttttagtt_3	91	83	0	8	3.46154e-07	0.902206
pan_10704	4	amr	functional	NA	NA	NA	NA	NA	NA	NA	NA	NA	NA	NA	['fluoroquinolone', 'other', 'tetracycline']	csabapal	chryso-ggcaagggaa_ggtttcgtca_5	50	50	0	0	1.00109e-07	0.575326
pan_10706	4	amr	functional	NA	NA	NA	NA	NA	NA	NA	NA	NA	NA	NA	['beta_lactam']	csabapal	chryso-ggtagtaaga_tgctaccgag_2	51	51	0	0	1.02024e-07	0.591852
pan_10711	4	amr	functional	NA	NA	NA	NA	NA	NA	NA	NA	NA	NA	NA	['beta_lactam']	csabapal	david-ggcagctcct_tcattcttta_6	54	53	0	1	2.77343e-07	0.462691
pan_10712	4	amr	functional	NA	NA	NA	NA	NA	NA	NA	NA	NA	NA	NA	['beta_lactam']	csabapal	david-ggcagctcct_tcattcttta_4	62	61	0	1	3.16348e-07	0.557204
pan_10714	4	amr	functional	NA	NA	NA	NA	NA	NA	NA	NA	NA	NA	NA	['beta_lactam']	csabapal	david-gggcccctat_gctcgcaatg_4	1	1	0	0	2.90752e-10	0.00134261
pan_10736	4	amr	functional	NA	NA	NA	NA	NA	NA	NA	NA	NA	NA	NA	['other']	csabapal	david-gcagctaaaa_agtctgtcat_1	34	32	0	2	2.26469e-07	0.219231
pan_10743	4	amr	functional	NA	NA	NA	NA	NA	NA	NA	NA	NA	NA	NA	['fluoroquinolone', 'other', 'tetracycline']	csabapal	chryso-acttgccgaa_actctcgttc_2	66	66	0	0	2.71154e-07	0.716412
pan_10745	4	amr	functional	NA	NA	NA	NA	NA	NA	NA	NA	NA	NA	NA	['beta_lactam', 'other']	csabapal	chryso-aatgaacaga_ttgcaggatc_1	45	45	0	0	8.10101e-08	0.483042
pan_10762	2	amr	functional	NA	NA	NA	NA	NA	NA	NA	NA	NA	NA	NA	['fluoroquinolone', 'tetracycline']	csabapal	chryso-aaaacgctac_tagcttctct_5	37	13	0	24	5.26484e-09	0.0212808
pan_10766	4	amr	functional	NA	NA	NA	NA	NA	NA	NA	NA	NA	NA	NA	['beta_lactam']	csabapal	chryso-aaccagtgat_ttacaacatt_1	41	37	1	3	4.74411e-07	0.27583
pan_10790	1	amr	functional	NA	NA	NA	NA	NA	NA	NA	NA	NA	NA	NA	['polymyxin']	csabapal	chryso-gacccgcacg_agactttccc_1	86	76	1	9	0.417941	0.415114
pan_10808	5	amr	functional	NA	NA	NA	NA	NA	NA	NA	NA	NA	NA	NA	['fluoroquinolone', 'tetracycline']	csabapal	chryso-ccaatcatca_gtcactcatg_1	78	77	0	1	1.80417e-06	0.753402
pan_10825	4	amr	functional	NA	NA	NA	NA	NA	NA	NA	NA	NA	NA	NA	['beta_lactam']	functional_amr	non-enz-beta-lactam-resistance	71	68	0	3	3.87576e-07	0.633525
pan_1088	6	amr	acquired	NA	NA	NA	NA	NA	NA	NA	NA	NA	NA	NA	['beta_lactam']	resfinder	cfxa4_1_ay769933/cfxa3_1_af472622/cfxa2_1_af504914/cfxa5_1_ay769934/cfxa_1_u38243	10	9	1	0	0.0106626	0.056925
pan_10968	1	amr	functional	NA	NA	NA	NA	NA	NA	NA	NA	NA	NA	NA	['glycopeptide']	functional_amr	van-ligase	150	137	0	13	0.793242	0.79219
pan_11030	6	amr	functional	NA	NA	NA	NA	NA	NA	NA	NA	NA	NA	NA	['glycopeptide']	functional_amr	van-ligase	58	25	30	3	0.167177	0.215927
pan_11047	3	amr	functional	NA	NA	NA	NA	NA	NA	NA	NA	NA	NA	NA	['glycopeptide']	functional_amr	van-ligase	18	14	4	0	0.02314	0.0470612
pan_11092	4	amr	functional	NA	NA	NA	NA	NA	NA	NA	NA	NA	NA	NA	['beta_lactam']	csabapal	chryso-aaccagtgat_ttacaacatt_2	93	86	0	7	3.54196e-07	0.930674
pan_11095	4	amr	functional	NA	NA	NA	NA	NA	NA	NA	NA	NA	NA	NA	['fluoroquinolone', 'other', 'tetracycline']	csabapal	chryso-aaaatcccta_cgtcacttcg_2	34	34	0	0	1.9375e-07	0.266524
pan_11136	4	amr	functional	NA	NA	NA	NA	NA	NA	NA	NA	NA	NA	NA	['fluoroquinolone', 'other', 'tetracycline']	csabapal	chryso-acgaacacct_tcagtttcac_2	91	87	0	4	3.60872e-07	0.876421
pan_11145	4	amr	functional	NA	NA	NA	NA	NA	NA	NA	NA	NA	NA	NA	['aminoglycoside']	csabapal	chryso-agatgaacaa_atctttaagg_1	39	39	0	0	7.12768e-08	0.390176
pan_11219	3	amr	functional	NA	NA	NA	NA	NA	NA	NA	NA	NA	NA	NA	['beta_lactam']	functional_amr	beta-lactamase	113	49	1	63	0.00455077	0.511118
pan_11241	4	amr	functional	NA	NA	NA	NA	NA	NA	NA	NA	NA	NA	NA	['beta_lactam']	csabapal	david-gagcatacag_gaaacattgt_4	49	49	0	0	9.65459e-08	0.555155
pan_11303	4	amr	functional	NA	NA	NA	NA	NA	NA	NA	NA	NA	NA	NA	['fluoroquinolone', 'other']	csabapal	chryso-catagtctga_cagttttaca_5	110	71	0	39	3.29893e-07	0.725589
pan_11328	4	amr	functional	NA	NA	NA	NA	NA	NA	NA	NA	NA	NA	NA	['polymyxin']	csabapal	chryso-aacattgccc_gttaggttaa_2/david-acgaacccaa_agaaagactc_2	51	51	0	0	1.00598e-07	0.582106
pan_11329	4	amr	functional	NA	NA	NA	NA	NA	NA	NA	NA	NA	NA	NA	['polymyxin']	csabapal	david-atttctctcg_ccggtccgga_4	57	57	0	0	1.19742e-07	0.64678
pan_11495	2	amr	functional	NA	NA	NA	NA	NA	NA	NA	NA	NA	NA	NA	['aminoglycoside']	csabapal	chryso-ggggcgatag_cctgtcctcc_1	28	11	0	17	1.73451e-09	0.0192935
pan_11519	4	amr	functional	NA	NA	NA	NA	NA	NA	NA	NA	NA	NA	NA	['beta_lactam']	csabapal	chryso-gggaaacagt_agcgttctac_1	42	39	0	3	2.55551e-07	0.298411
pan_11524	4	amr	functional	NA	NA	NA	NA	NA	NA	NA	NA	NA	NA	NA	['beta_lactam']	csabapal	chryso-gctgcggaag_gattgatatt_2	52	52	0	0	1.09888e-07	0.62776
pan_11525	5	amr	functional	NA	NA	NA	NA	NA	NA	NA	NA	NA	NA	NA	['other']	csabapal	david-gaagaagaag_gtcttatcac_1	117	94	0	23	2.02734e-06	0.983621
pan_11535	4	amr	functional	NA	NA	NA	NA	NA	NA	NA	NA	NA	NA	NA	['beta_lactam']	csabapal	david-ggcagctcct_tcattcttta_5	60	57	0	3	2.95871e-07	0.53769
pan_11539	4	amr	functional	NA	NA	NA	NA	NA	NA	NA	NA	NA	NA	NA	['beta_lactam']	csabapal	david-gagcatacag_gaaacattgt_2	38	38	0	0	5.72495e-08	0.358464
pan_11541	4	amr	functional	NA	NA	NA	NA	NA	NA	NA	NA	NA	NA	NA	['beta_lactam', 'other', 'polymyxin']	csabapal	david-gccgaaccaa_ttgctcctta_2	60	58	0	2	2.92511e-07	0.521716
pan_11545	4	amr	functional	NA	NA	NA	NA	NA	NA	NA	NA	NA	NA	NA	['beta_lactam', 'fluoroquinolone', 'tetracycline']	csabapal	chryso-tgcgccagtc_gttgctctcg_1	73	70	0	3	3.44897e-07	0.597541
pan_11561	1	amr	functional	NA	NA	NA	NA	NA	NA	NA	NA	NA	NA	NA	['other']	csabapal	chryso-actatacgaa_gaggcagtct_3	154	128	4	22	0.795274	0.787585
pan_11567	4	amr	functional	NA	NA	NA	NA	NA	NA	NA	NA	NA	NA	NA	['polymyxin']	csabapal	chryso-actcactgaa_tgatttttaa_1	31	31	0	0	8.79898e-08	0.314166
pan_11591	4	amr	functional	NA	NA	NA	NA	NA	NA	NA	NA	NA	NA	NA	['fluoroquinolone', 'other', 'tetracycline']	csabapal	chryso-aaccggaagc_acctcattcg_5	63	62	0	1	2.67707e-07	0.74008
pan_11600	4	amr	functional	NA	NA	NA	NA	NA	NA	NA	NA	NA	NA	NA	['other']	csabapal	chryso-ccacacaaac_tcaacagttg_2	59	57	0	2	3.15456e-07	0.515972
pan_11602	5	amr	functional	NA	NA	NA	NA	NA	NA	NA	NA	NA	NA	NA	['fluoroquinolone', 'other', 'tetracycline']	csabapal	chryso-cttgagcttg_gctccagtga_2	65	65	0	0	1.40251e-06	0.594144
pan_11607	4	amr	functional	NA	NA	NA	NA	NA	NA	NA	NA	NA	NA	NA	['other', 'tetracycline']	csabapal	chryso-ctcaccataa_gtataagtca_5	71	68	0	3	3.35856e-07	0.63459
pan_11737	3	amr	functional	NA	NA	NA	NA	NA	NA	NA	NA	NA	NA	NA	['beta_lactam']	functional_amr	beta-lactamase	2	2	0	0	2.45192e-07	0.000168431
pan_1174	3	amr	functional	NA	NA	NA	NA	NA	NA	NA	NA	NA	NA	NA	['phenicol']	functional_amr	catq_1_m55620	7	5	2	0	3.73155e-05	8.64076e-05
pan_11743	3	amr	functional	NA	NA	NA	NA	NA	NA	NA	NA	NA	NA	NA	['beta_lactam']	functional_amr	beta-lactamase	36	30	0	6	0.000938653	0.280204
pan_11760	1	amr	functional	NA	NA	NA	NA	NA	NA	NA	NA	NA	NA	NA	['folate_pathway_antagonist']	functional_amr	dfr	103	103	0	0	0.584603	0.585817
pan_11900	5	amr	functional	NA	NA	NA	NA	NA	NA	NA	NA	NA	NA	NA	['other']	csabapal	david-gaagaagaag_gtcttatcac_3	99	76	1	22	2.15274e-06	0.730319
pan_11902	5	amr	functional	NA	NA	NA	NA	NA	NA	NA	NA	NA	NA	NA	['polymyxin']	csabapal	david-gcgtcggtca_aacttccgtt_5	84	84	0	0	1.71649e-06	0.872593
pan_11903	4	amr	functional	NA	NA	NA	NA	NA	NA	NA	NA	NA	NA	NA	['other']	csabapal	david-gcagctaaaa_agtctgtcat_2	44	42	0	2	2.67421e-07	0.328844
pan_11905	5	amr	functional	NA	NA	NA	NA	NA	NA	NA	NA	NA	NA	NA	['other']	csabapal	david-cagcactaaa_acaaaacggt_3	89	88	0	1	1.87744e-06	0.911613
pan_11914	4	amr	functional	NA	NA	NA	NA	NA	NA	NA	NA	NA	NA	NA	['other']	csabapal	david-ggcaactgga_cggggaggaa_2	61	61	0	0	2.94298e-07	0.61948
pan_11915	5	amr	functional	NA	NA	NA	NA	NA	NA	NA	NA	NA	NA	NA	['other']	csabapal	david-gtatgagaga_tctctgttgt_4	85	81	0	4	8.29966e-07	0.794062
pan_11921	4	amr	functional	NA	NA	NA	NA	NA	NA	NA	NA	NA	NA	NA	['beta_lactam']	csabapal	chryso-tcaatggaat_ttaaggcccg_2	85	83	0	2	3.32708e-07	0.883459
pan_11926	4	amr	functional	NA	NA	NA	NA	NA	NA	NA	NA	NA	NA	NA	['beta_lactam']	csabapal	david-agcgaccgag_cttcacgggc_3	67	67	0	0	2.83294e-07	0.774583
pan_11970	4	amr	functional	NA	NA	NA	NA	NA	NA	NA	NA	NA	NA	NA	['fluoroquinolone', 'other']	csabapal	chryso-catagtctga_cagttttaca_4	54	52	0	2	2.94256e-07	0.423735
pan_11971	1	amr	functional	NA	NA	NA	NA	NA	NA	NA	NA	NA	NA	NA	['fluoroquinolone', 'other']	csabapal	chryso-catacggatc_tcgtgatcct_4	132	113	3	16	0.711985	0.705844
pan_11978	5	amr	functional	NA	NA	NA	NA	NA	NA	NA	NA	NA	NA	NA	['other', 'tetracycline']	csabapal	chryso-cgatgcatcg_tctggttttc_1	120	85	0	35	1.9377e-06	0.799255
pan_11997	4	amr	functional	NA	NA	NA	NA	NA	NA	NA	NA	NA	NA	NA	['polymyxin']	csabapal	chryso-attgatggtg_acaagtgtcc_1	45	45	0	0	7.94005e-08	0.480954
pan_12002	4	amr	functional	NA	NA	NA	NA	NA	NA	NA	NA	NA	NA	NA	['aminoglycoside']	csabapal	chryso-ggaatccact_tgccctttgt_1	56	55	0	1	2.98478e-07	0.493441
pan_12005	4	amr	functional	NA	NA	NA	NA	NA	NA	NA	NA	NA	NA	NA	['aminoglycoside']	csabapal	chryso-ggaatccact_tgccctttgt_2	72	70	0	2	3.68513e-07	0.584126
pan_12013	4	amr	functional	NA	NA	NA	NA	NA	NA	NA	NA	NA	NA	NA	['fluoroquinolone', 'other', 'tetracycline']	csabapal	chryso-tattcagctt_tatttaatgg_3/chryso-gcaccccgaa_actcgtctat_3	40	39	0	1	2.41314e-07	0.302268
pan_12019	5	amr	functional	NA	NA	NA	NA	NA	NA	NA	NA	NA	NA	NA	['fluoroquinolone', 'other', 'tetracycline']	csabapal	chryso-cttgagcttg_gctccagtga_1	45	45	0	0	1.25972e-06	0.411474
pan_12023	4	amr	functional	NA	NA	NA	NA	NA	NA	NA	NA	NA	NA	NA	['fluoroquinolone', 'tetracycline']	csabapal	chryso-ctgaagtgga_cgaatgcgca_1	65	65	0	0	2.86778e-07	0.797998
pan_12029	4	amr	functional	NA	NA	NA	NA	NA	NA	NA	NA	NA	NA	NA	['fluoroquinolone', 'other', 'tetracycline']	csabapal	chryso-gagcgtcgac_tttaacacag_2	105	98	0	7	3.97642e-07	1
pan_12034	4	amr	functional	NA	NA	NA	NA	NA	NA	NA	NA	NA	NA	NA	['polymyxin']	csabapal	chryso-gaccgtggtc_ggtcactctc_5	32	30	0	2	2.21424e-07	0.201413
pan_12084	4	amr	functional	NA	NA	NA	NA	NA	NA	NA	NA	NA	NA	NA	['beta_lactam']	functional_amr	non-enz-beta-lactam-resistance	51	51	0	0	9.74524e-08	0.551759
pan_12151	3	amr	functional	NA	NA	NA	NA	NA	NA	NA	NA	NA	NA	NA	['glycopeptide']	functional_amr	van-ligase	5	3	2	0	1.73476e-06	0.00306223
pan_12357	1	amr	functional	NA	NA	NA	NA	NA	NA	NA	NA	NA	NA	NA	['other']	csabapal	chryso-actatacgaa_gaggcagtct_1	168	134	4	30	0.822996	0.816475
pan_12362	4	amr	functional	NA	NA	NA	NA	NA	NA	NA	NA	NA	NA	NA	['fluoroquinolone', 'tetracycline']	csabapal	chryso-aaagagacgg_tatgccaaat_1	79	68	0	11	3.23449e-07	0.714537
pan_12369	5	amr	functional	NA	NA	NA	NA	NA	NA	NA	NA	NA	NA	NA	['beta_lactam', 'fluoroquinolone']	csabapal	chryso-aagcgtataa_cctcgcggcg_3	87	87	0	0	1.72951e-06	0.904647
pan_12373	4	amr	functional	NA	NA	NA	NA	NA	NA	NA	NA	NA	NA	NA	['fluoroquinolone', 'other', 'tetracycline']	csabapal	chryso-aaccggaagc_acctcattcg_3	51	51	0	0	1.01659e-07	0.588115
pan_12748	1	amr	functional	NA	NA	NA	NA	NA	NA	NA	NA	NA	NA	NA	['folate_pathway_antagonist']	functional_amr	dfr	59	47	12	0	0.248256	0.239093
pan_12799	4	amr	functional	NA	NA	NA	NA	NA	NA	NA	NA	NA	NA	NA	['glycopeptide']	functional_amr	van-ligase	64	63	0	1	3.09039e-07	0.5702
pan_12861	3	amr	functional	NA	NA	NA	NA	NA	NA	NA	NA	NA	NA	NA	['beta_lactam']	functional_amr	beta-lactamase	1	1	0	0	2.0026e-09	3.43439e-06
pan_12867	2	amr	functional	NA	NA	NA	NA	NA	NA	NA	NA	NA	NA	NA	['beta_lactam']	functional_amr	beta-lactamase	25	10	0	15	1.57648e-06	0.201895
pan_12879	3	amr	functional	NA	NA	NA	NA	NA	NA	NA	NA	NA	NA	NA	['beta_lactam']	functional_amr	beta-lactamase	3	3	0	0	2.33757e-06	0.00355259
pan_12923	1	amr	functional	NA	NA	NA	NA	NA	NA	NA	NA	NA	NA	NA	['glycopeptide']	functional_amr	van-ligase	98	74	14	10	0.473051	0.461836
pan_12926	4	amr	functional	NA	NA	NA	NA	NA	NA	NA	NA	NA	NA	NA	['glycopeptide']	functional_amr	van-ligase	65	64	0	1	2.80855e-07	0.797121
pan_12967	4	amr	functional	NA	NA	NA	NA	NA	NA	NA	NA	NA	NA	NA	['glycopeptide']	functional_amr	van-ligase	50	48	0	2	2.57248e-07	0.390774
pan_12968	1	amr	functional	NA	NA	NA	NA	NA	NA	NA	NA	NA	NA	NA	['folate_pathway_antagonist']	functional_amr	dfr	152	149	1	2	0.840992	0.839793
pan_12998	6	amr	functional	NA	NA	NA	NA	NA	NA	NA	NA	NA	NA	NA	['tetracycline']	functional_amr	tet-protection	32	20	10	2	0.0560325	0.167022
pan_13126	4	amr	functional	NA	NA	NA	NA	NA	NA	NA	NA	NA	NA	NA	['fluoroquinolone', 'other', 'tetracycline']	csabapal	chryso-aaccggaagc_acctcattcg_4	51	51	0	0	1.02502e-07	0.593457
pan_13130	4	amr	functional	NA	NA	NA	NA	NA	NA	NA	NA	NA	NA	NA	['aminoglycoside']	csabapal	chryso-aaacaggaat_ttccactgat_1	53	53	0	0	1.12819e-07	0.64407
pan_13131	4	amr	functional	NA	NA	NA	NA	NA	NA	NA	NA	NA	NA	NA	['fluoroquinolone', 'other', 'tetracycline']	csabapal	chryso-aaaagcgaat_gggcgagagc_2	39	38	0	1	2.29651e-07	0.272191
pan_13154	4	amr	functional	NA	NA	NA	NA	NA	NA	NA	NA	NA	NA	NA	['fluoroquinolone', 'other', 'tetracycline']	csabapal	chryso-aaaagcgaat_gggcgagagc_1	40	36	1	3	4.60576e-07	0.253772
pan_13164	4	amr	functional	NA	NA	NA	NA	NA	NA	NA	NA	NA	NA	NA	['fluoroquinolone', 'other', 'tetracycline']	csabapal	chryso-atgggacgcg_cgttggagga_3	62	62	0	0	1.82328e-07	0.765711
pan_13169	4	amr	functional	NA	NA	NA	NA	NA	NA	NA	NA	NA	NA	NA	['fluoroquinolone', 'other', 'tetracycline']	csabapal	chryso-ccaagtggca_taccgtattc_2	92	85	0	7	3.55548e-07	0.911984
pan_13175	1	amr	functional	NA	NA	NA	NA	NA	NA	NA	NA	NA	NA	NA	['fluoroquinolone', 'other']	csabapal	chryso-catacggatc_tcgtgatcct_1	148	115	6	27	0.739069	0.729716
pan_13179	5	amr	functional	NA	NA	NA	NA	NA	NA	NA	NA	NA	NA	NA	['beta_lactam']	csabapal	chryso-agcaggccaa_ggagaatgcc_2	89	87	0	2	1.81356e-06	0.871166
pan_13181	4	amr	functional	NA	NA	NA	NA	NA	NA	NA	NA	NA	NA	NA	['fluoroquinolone', 'other', 'tetracycline']	csabapal	chryso-acttgccgaa_actctcgttc_4	33	33	0	0	8.12427e-08	0.280131
pan_13190	5	amr	functional	NA	NA	NA	NA	NA	NA	NA	NA	NA	NA	NA	['beta_lactam']	csabapal	chryso-agtcaacggc_agatgtaggc_1	97	95	0	2	1.91636e-06	1
pan_13285	1	amr	functional	NA	NA	NA	NA	NA	NA	NA	NA	NA	NA	NA	['glycopeptide']	functional_amr	van-ligase	39	37	2	0	0.0738347	0.0726963
pan_13289	1	amr	functional	NA	NA	NA	NA	NA	NA	NA	NA	NA	NA	NA	['glycopeptide']	functional_amr	van-ligase	112	112	0	0	0.573468	0.57467
pan_13306	1	amr	functional	NA	NA	NA	NA	NA	NA	NA	NA	NA	NA	NA	['folate_pathway_antagonist']	functional_amr	dfr	72	72	0	0	0.286874	0.288503
pan_13352	1	amr	functional	NA	NA	NA	NA	NA	NA	NA	NA	NA	NA	NA	['glycopeptide']	functional_amr	van-ligase	169	165	1	3	0.928558	0.927237
pan_13395	1	amr	functional	NA	NA	NA	NA	NA	NA	NA	NA	NA	NA	NA	['glycopeptide']	functional_amr	van-ligase	46	44	2	0	0.0980256	0.0967909
pan_13396	1	amr	functional	NA	NA	NA	NA	NA	NA	NA	NA	NA	NA	NA	['folate_pathway_antagonist']	functional_amr	dfr	49	46	3	0	0.10876	0.107579
pan_13474	2	amr	functional	NA	NA	NA	NA	NA	NA	NA	NA	NA	NA	NA	['tetracycline']	functional_amr	tet-efflux	1	1	0	0	4.89111e-12	0.000213458
pan_13541	6	amr	functional	NA	NA	NA	NA	NA	NA	NA	NA	NA	NA	NA	['folate_pathway_antagonist']	functional_amr	dfr	29	19	10	0	0.0578935	0.167372
pan_1366	3	amr	acquired	NA	NA	NA	NA	NA	NA	NA	NA	NA	NA	NA	['macrolide']	resfinder	ere(d)_1_kp265721	8	7	1	0	1.84789e-05	0.0166776
pan_13688	2	amr	functional	NA	NA	NA	NA	NA	NA	NA	NA	NA	NA	NA	['tetracycline']	functional_amr	tet(g)_3_s52437/tet(g)_2_af133140	4	4	0	0	6.44945e-10	0.00446092
pan_13731	2	amr	functional	NA	NA	NA	NA	NA	NA	NA	NA	NA	NA	NA	['fluoroquinolone', 'tetracycline']	csabapal	tet-efflux	58	20	0	38	7.80829e-08	0.0740238
pan_13734	1	amr	functional	NA	NA	NA	NA	NA	NA	NA	NA	NA	NA	NA	['tetracycline']	functional_amr	tet(w)_1_dq060146/tet(w)_5_aj427422	166	152	7	7	0.806206	0.799908
pan_1374	2	amr	acquired	NA	NA	NA	NA	NA	NA	NA	NA	NA	NA	NA	['beta_lactam']	resfinder	blanps_1_ay027589/blalcr-1_1_x56809	5	4	1	0	8.65115e-07	0.00802779
pan_13753	1	amr	functional	NA	NA	NA	NA	NA	NA	NA	NA	NA	NA	NA	['glycopeptide']	functional_amr	van-ligase	105	88	7	10	0.595629	0.585479
pan_13770	1	amr	functional	NA	NA	NA	NA	NA	NA	NA	NA	NA	NA	NA	['glycopeptide']	functional_amr	van-ligase	156	144	9	3	0.775897	0.766984
pan_13775	2	amr	functional	NA	NA	NA	NA	NA	NA	NA	NA	NA	NA	NA	['beta_lactam']	functional_amr	beta-lactamase	7	6	1	0	1.27705e-05	0.00084652
pan_13778	3	amr	functional	NA	NA	NA	NA	NA	NA	NA	NA	NA	NA	NA	['beta_lactam']	functional_amr	beta-lactamase	87	59	0	28	0.00281012	0.590192
pan_13904	4	amr	functional	NA	NA	NA	NA	NA	NA	NA	NA	NA	NA	NA	['fluoroquinolone', 'other', 'tetracycline']	csabapal	chryso-ggcaagggaa_ggtttcgtca_4	51	51	0	0	1.00144e-07	0.573699
pan_13912	4	amr	functional	NA	NA	NA	NA	NA	NA	NA	NA	NA	NA	NA	['beta_lactam']	csabapal	david-cggtggctag_cgtactagta_4	52	50	0	2	2.73674e-07	0.448688
pan_13923	5	amr	functional	NA	NA	NA	NA	NA	NA	NA	NA	NA	NA	NA	['polymyxin']	csabapal	david-gcgtcggtca_aacttccgtt_4	96	84	0	12	1.90159e-06	0.849292
pan_13936	4	amr	functional	NA	NA	NA	NA	NA	NA	NA	NA	NA	NA	NA	['beta_lactam']	csabapal	david-acaatggatt_gcataagata_1	73	72	0	1	3.78992e-07	0.599253
pan_13941	1	amr	functional	NA	NA	NA	NA	NA	NA	NA	NA	NA	NA	NA	['polymyxin']	csabapal	david-aatggatggg_gacctcgtta_2	158	146	6	6	0.841434	0.834011
pan_1417	3	amr	acquired	NA	NA	NA	NA	NA	NA	NA	NA	NA	NA	NA	['macrolide']	resfinder	mph(g)_1_ab571865	20	13	2	5	0.000106303	0.0604514
pan_1442	1	amr	functional	NA	NA	NA	NA	NA	NA	NA	NA	NA	NA	NA	['tetracycline']	functional_amr	tet(o)_3_y07780/tet(o)_2_m20925/tet(o)_1_m18896	100	96	3	1	0.526033	0.524915
pan_1477	3	amr	acquired	NA	NA	NA	NA	NA	NA	NA	NA	NA	NA	NA	['beta_lactam']	resfinder	blaoxa-333_1_kf203107	73	58	0	15	0.00245636	0.575907
pan_1519	2	amr	acquired	NA	NA	NA	NA	NA	NA	NA	NA	NA	NA	NA	['aminoglycoside']	resfinder	aph(6)-id_2_af024602/aph(6)-id_1_m28829/aph(6)-id_3_ab109805/aph(6)-id_5_18676889/aph(6)-id_4_cp000971	7	7	0	0	8.5411e-10	0.0100529
pan_1617	2	amr	functional	NA	NA	NA	NA	NA	NA	NA	NA	NA	NA	NA	['beta_lactam']	functional_amr	blaoxa-251_1_jn118546/blaoxa-240_1_jx089628/blaoxa-454_1_lc037981/blaoxa-14_1_kj420612/blaoxa-520_1_kx388630/blaoxa-10_1_j03427/blaoxa-368_1_kt736121/blaoxa-233_1_kj657570/blaoxa-246_1_eu886980/blaoxa-17_1_dq902344/blaoxa-256_1_he616889/blaoxa-11_1_z22590/blaoxa-74_1_eu161636/blaoxa-142_1_lc169567	3	3	0	0	1.39008e-08	0.0120313
pan_1657	3	amr	acquired	NA	NA	NA	NA	NA	NA	NA	NA	NA	NA	NA	['aminoglycoside']	resfinder	ant(6)-ia_2_kf421157	4	4	0	0	3.42061e-05	0.000557444
pan_1797	3	amr	acquired	NA	NA	NA	NA	NA	NA	NA	NA	NA	NA	NA	['aminoglycoside']	resfinder	aph(2'')-ia_2_ap009486	72	48	3	21	0.0164451	0.535205
pan_1878	3	amr	acquired	NA	NA	NA	NA	NA	NA	NA	NA	NA	NA	NA	['aminoglycoside']	resfinder	aada10_2_am087405	17	17	0	0	0.000806857	0.14155
pan_19	2	amr	functional	NA	NA	NA	NA	NA	NA	NA	NA	NA	NA	NA	['folate_pathway_antagonist']	functional_amr	sul2_2_ay034138/sul2_19_aj319822/sul2_20_aj830710/sul2_17_u57647/sul2_1_af542061/sul2_21_ab366440/sul2_12_af497970/sul2_10_am183225/sul2_14_aj514834/sul2_5_ay524415/sul2_13_aj289135/sul2_18_aj830714/sul2_3_hq840942/sul2_6_fn995456/sul2_15_fj968160/sul2_11_ay232670	29	17	0	12	6.31207e-08	0.0602097
pan_2004	3	amr	acquired	NA	NA	NA	NA	NA	NA	NA	NA	NA	NA	NA	['beta_lactam']	resfinder	blaoxa-281_1_apon01000041	20	19	1	0	0.000553154	0.165373
pan_2035	3	amr	acquired	NA	NA	NA	NA	NA	NA	NA	NA	NA	NA	NA	['macrolide', 'streptogramin_b']	resfinder	msr(d)_2_af274302	11	8	3	0	0.000218605	0.02394
pan_2074	2	amr	functional	NA	NA	NA	NA	NA	NA	NA	NA	NA	NA	NA	['beta_lactam']	functional_amr	beta-lactamase	8	7	1	0	8.52429e-07	0.0109092
pan_2095	3	amr	acquired	NA	NA	NA	NA	NA	NA	NA	NA	NA	NA	NA	['macrolide']	resfinder	mph(e)_1_dq839391/mph(e)_2_jf769133	16	14	0	2	0.000122389	0.0696997
pan_2213	2	amr	acquired	NA	NA	NA	NA	NA	NA	NA	NA	NA	NA	NA	['quinolone']	resfinder	qnrs2_1_dq485530/qnrs6_1_hq631376	1	1	0	0	7.60534e-09	0.00125963
pan_2471	3	amr	acquired	NA	NA	NA	NA	NA	NA	NA	NA	NA	NA	NA	['beta_lactam']	resfinder	blaoxa-280_1_appz01000001	27	27	0	0	0.000759736	0.242169
pan_2552	3	amr	acquired	NA	NA	NA	NA	NA	NA	NA	NA	NA	NA	NA	['aminoglycoside']	resfinder	aada7_2_ab114632/aada7_1_af224733	1	1	0	0	5.8046e-08	6.27008e-05
pan_2799	3	amr	acquired	NA	NA	NA	NA	NA	NA	NA	NA	NA	NA	NA	['tetracycline']	resfinder	tet(x)_1_gu014535/tet(x)_2_m37699	5	3	2	0	1.61739e-05	0.00257651
pan_2854	3	amr	acquired	NA	NA	NA	NA	NA	NA	NA	NA	NA	NA	NA	['lincosamide', 'macrolide', 'streptogramin_b']	resfinder	erm(b)_11_m19270/erm(b)_20_af109075/erm(b)_9_af299292/erm(b)_6_af242872/erm(b)_1_jn899585/erm(b)_23_x72021/erm(b)_21_u35228/erm(b)_2_k00551/erm(b)_10_u86375/erm(b)_12_u18931/erm(b)_15_u48430/erm(b)_26_af080450/erm(b)_22_x52632	22	14	6	2	0.037902	0.142226
pan_30	3	amr	acquired	NA	NA	NA	NA	NA	NA	NA	NA	NA	NA	NA	['beta_lactam']	resfinder	blaoxa-205_1_jf800667	14	11	3	0	9.98748e-05	0.0223962
pan_309	3	amr	acquired	NA	NA	NA	NA	NA	NA	NA	NA	NA	NA	NA	['lincosamide']	resfinder	lnu(b)_1_aj238249/lnu(b)_2_jq861959	7	7	0	0	0.000212365	0.0230669
pan_334	3	amr	acquired	NA	NA	NA	NA	NA	NA	NA	NA	NA	NA	NA	['lincosamide']	resfinder	lnu(d)_1_ef452177	3	3	0	0	3.17257e-06	0.000859751
pan_3560	3	amr	acquired	NA	NA	NA	NA	NA	NA	NA	NA	NA	NA	NA	['beta_lactam']	resfinder	blaoxa-211_1_jn861779	43	35	0	8	0.00112434	0.316961
pan_3884	3	amr	functional	NA	NA	NA	NA	NA	NA	NA	NA	NA	NA	NA	['beta_lactam']	functional_amr	blacarb-14_1_jq364968/blacarb-16_1_hf953351/blacarb-10_1_eu850412/blacarb-5_1_af135373/blacarb-49_1_kx599396/blacarb-8_1_ay178993	1	1	0	0	4.93611e-07	0.000336143
pan_3913	3	amr	acquired	NA	NA	NA	NA	NA	NA	NA	NA	NA	NA	NA	['beta_lactam']	resfinder	blaoxa-119_1_dq767903/blaoxa-118_1_af371964	6	6	0	0	7.67451e-05	0.0155506
pan_411	3	amr	functional	NA	NA	NA	NA	NA	NA	NA	NA	NA	NA	NA	['tetracycline']	functional_amr	tet(32)_2_ef626943/tet(32)_1_eu722333	3	3	0	0	3.32716e-05	4.59444e-06
pan_4205	1	amr	functional	NA	NA	NA	NA	NA	NA	NA	NA	NA	NA	NA	['tetracycline']	functional_amr	tet(w)_3_aj427421/tet(w)_4_fn396364	68	67	1	0	0.34909	0.349042
pan_4237	2	amr	acquired	NA	NA	NA	NA	NA	NA	NA	NA	NA	NA	NA	['aminoglycoside']	resfinder	aada24_1_am711129	4	4	0	0	7.07943e-09	0.00185093
pan_432	3	amr	functional	NA	NA	NA	NA	NA	NA	NA	NA	NA	NA	NA	['tetracycline']	functional_amr	tet-efflux	16	14	2	0	6.2938e-05	0.0479341
pan_4328	2	amr	functional	NA	NA	NA	NA	NA	NA	NA	NA	NA	NA	NA	['folate_pathway_antagonist']	functional_amr	dfra14_1_kf921535/dfra14_3_z50804/dfra14_4_af393510/dfra14_2_z50805/dfra14_5_dq388123	12	8	0	4	6.06335e-09	0.0094397
pan_4334	2	amr	acquired	NA	NA	NA	NA	NA	NA	NA	NA	NA	NA	NA	['aminoglycoside']	resfinder	aph(3'')-ib_4_af313472/aph(3'')-ib_3_af321550/aph(3'')-ib_2_af024602/aph(3'')-ib_1_m28829/aph(3'')-ib_5_af321551	1	1	0	0	6.83773e-12	0.000507799
pan_4416	1	amr	acquired	NA	NA	NA	NA	NA	NA	NA	NA	NA	NA	NA	['aminoglycoside']	resfinder	ant(6)-ia_3_kf864551	159	131	1	27	0.741655	0.740139
pan_4418	3	amr	acquired	NA	NA	NA	NA	NA	NA	NA	NA	NA	NA	NA	['lincosamide', 'pleuromutilin', 'streptogramin_a']	resfinder	lsa(e)_1_jx560992	7	7	0	0	0.000215297	0.0233668
pan_445	3	amr	acquired	NA	NA	NA	NA	NA	NA	NA	NA	NA	NA	NA	['macrolide']	resfinder	mef(b)_1_fj196385	2	2	0	0	2.75598e-07	2.06478e-05
pan_451	2	amr	functional	NA	NA	NA	NA	NA	NA	NA	NA	NA	NA	NA	['phenicol']	functional_amr	catb3_1_aj009818/catb3_2_u13880	7	5	1	1	2.80527e-07	0.0124291
pan_490	1	amr	acquired	NA	NA	NA	NA	NA	NA	NA	NA	NA	NA	NA	['aminoglycoside']	resfinder	aph(3')-iiia_1_af330699/aph(3')-iiia_2_aj490186/aph(3')-iiia_3_ab247327/aph(3')-iii_1_m26832	1	1	0	0	0.0061333	0.00614629
pan_4916	3	amr	acquired	NA	NA	NA	NA	NA	NA	NA	NA	NA	NA	NA	['macrolide', 'streptogramin_b']	resfinder	msr(d)_3_af227520	11	8	3	0	0.000527368	0.0286676
pan_5065	2	amr	acquired	NA	NA	NA	NA	NA	NA	NA	NA	NA	NA	NA	['macrolide']	resfinder	ere(a)_6_dq157752/ere(a)_1_ay183453	8	7	0	1	2.53213e-07	0.114968
pan_508	3	amr	acquired	NA	NA	NA	NA	NA	NA	NA	NA	NA	NA	NA	['aminoglycoside']	resfinder	aada10_1_u37105	2	2	0	0	7.44414e-06	0.00322088
pan_5080	3	amr	acquired	NA	NA	NA	NA	NA	NA	NA	NA	NA	NA	NA	['aminoglycoside']	resfinder	aada5_1_af137361	1	1	0	0	8.41247e-07	0.000470958
pan_5201	2	amr	functional	NA	NA	NA	NA	NA	NA	NA	NA	NA	NA	NA	['tetracycline']	functional_amr	tet(c)_2_ay046276/tet(c)_3_af055345	8	8	0	0	1.69001e-08	0.0268828
pan_5297	2	amr	acquired	NA	NA	NA	NA	NA	NA	NA	NA	NA	NA	NA	['macrolide']	resfinder	mef(a)_3_af227520	7	3	4	0	7.89369e-05	0.00083724
pan_5347	4	amr	functional	NA	NA	NA	NA	NA	NA	NA	NA	NA	NA	NA	['polymyxin']	csabapal	david-cggagaacca_accagtttac_1/chryso-cggagaacca_accagtttac_1	38	38	0	0	1.45203e-07	0.333604
pan_5386	4	amr	acquired	NA	NA	NA	NA	NA	NA	NA	NA	NA	NA	NA	['phenicol', 'quinolone']	resfinder	oqxb_1_eu370913	82	67	0	15	3.32209e-07	0.575545
pan_5394	4	amr	acquired	NA	NA	NA	NA	NA	NA	NA	NA	NA	NA	NA	['phenicol', 'quinolone']	resfinder	oqxa_1_eu370913	87	75	1	11	6.23499e-07	0.664185
pan_5625	3	amr	functional	NA	NA	NA	NA	NA	NA	NA	NA	NA	NA	NA	['tetracycline']	functional_amr	tet(m)_2_x90939/tet(m)_8_x04388/tet(m)_12_fr671418	5	4	1	0	0.00359969	9.43229e-05
pan_5753	4	amr	functional	NA	NA	NA	NA	NA	NA	NA	NA	NA	NA	NA	['polymyxin']	csabapal	chryso-caagaccaat_ttcggcacga_3/david-caagaccaat_ttcggcacga_3	107	68	0	39	3.16834e-07	0.742518
pan_5756	4	amr	functional	NA	NA	NA	NA	NA	NA	NA	NA	NA	NA	NA	['polymyxin']	csabapal	chryso-caagaccaat_ttcggcacga_2/david-caagaccaat_ttcggcacga_2	98	88	0	10	3.71075e-07	0.916582
pan_5963	1	amr	acquired	NA	NA	NA	NA	NA	NA	NA	NA	NA	NA	NA	['tetracycline']	resfinder	tet(o/32/o)_6_ng_048124	92	87	4	1	0.472011	0.470686
pan_5983	3	amr	acquired	NA	NA	NA	NA	NA	NA	NA	NA	NA	NA	NA	['macrolide']	resfinder	mef(a)_4_hg423652	6	6	0	0	4.92256e-05	0.0035463
pan_6042	3	amr	acquired	NA	NA	NA	NA	NA	NA	NA	NA	NA	NA	NA	['macrolide']	resfinder	mef(a)_2_u83667	18	16	2	0	0.00112202	0.114751
pan_6167	1	amr	acquired	NA	NA	NA	NA	NA	NA	NA	NA	NA	NA	NA	['lincosamide', 'oxazolidinone', 'phenicol', 'pleuromutilin', 'streptogramin_a']	resfinder	cfr(c)_2_canb01000378	127	116	1	10	0.667415	0.666763
pan_6296	2	amr	acquired	NA	NA	NA	NA	NA	NA	NA	NA	NA	NA	NA	['tetracycline']	resfinder	tet(a)_6_af534183	41	15	0	26	5.55143e-09	0.0236946
pan_6303	4	amr	functional	NA	NA	NA	NA	NA	NA	NA	NA	NA	NA	NA	['polymyxin']	csabapal	chryso-aaattctgta_cgtcgaaaca_1/david-aaattctgta_cgtcgaaaca_1	5	5	0	0	7.65518e-09	0.0127059
pan_6440	3	amr	acquired	NA	NA	NA	NA	NA	NA	NA	NA	NA	NA	NA	['aminoglycoside']	resfinder	aada11_1_ay144590/aada6_1_af140629	25	24	0	1	0.00093133	0.161356
pan_6650	1	amr	functional	NA	NA	NA	NA	NA	NA	NA	NA	NA	NA	NA	['polymyxin']	csabapal	david-gttatacgcc_aatttaacta_1/chryso-gttatacgcc_aatttaacta_1	142	127	8	7	0.730038	0.721389
pan_6722	4	amr	functional	NA	NA	NA	NA	NA	NA	NA	NA	NA	NA	NA	['beta_lactam', 'fluoroquinolone']	csabapal	david-gaataacacg_gctactcctt_1/chryso-ccggagatcg_agcgcatgct_1	36	36	0	0	3.51841e-07	0.244394
pan_6848	4	amr	acquired	NA	NA	NA	NA	NA	NA	NA	NA	NA	NA	NA	['fosfomycin']	resfinder	fosa_7_aexb01000013	21	20	0	1	1.87296e-07	0.15144
pan_6910	3	amr	acquired	NA	NA	NA	NA	NA	NA	NA	NA	NA	NA	NA	['beta_lactam']	resfinder	blaoxa-491_1_ku721148/blaoxa-464_1_ku721146/blaoxa-490_1_ku721147	7	4	2	1	9.38681e-05	0.024984
pan_7179	1	amr	acquired	NA	NA	NA	NA	NA	NA	NA	NA	NA	NA	NA	['tetracycline']	resfinder	tet(40)_2_am419751/tet(40)_1_fj158002	110	107	3	0	0.559151	0.558509
pan_7347	1	amr	functional	NA	NA	NA	NA	NA	NA	NA	NA	NA	NA	NA	['folate_pathway_antagonist']	functional_amr	dfr	36	36	0	0	0.124554	0.125322
pan_7382	1	amr	functional	NA	NA	NA	NA	NA	NA	NA	NA	NA	NA	NA	['glycopeptide']	functional_amr	van-ligase	122	109	7	6	0.689498	0.679908
pan_7402	3	amr	functional	NA	NA	NA	NA	NA	NA	NA	NA	NA	NA	NA	['folate_pathway_antagonist']	functional_amr	dfr	32	16	14	2	0.0660707	0.0821046
pan_7527	2	amr	functional	NA	NA	NA	NA	NA	NA	NA	NA	NA	NA	NA	['beta_lactam']	functional_amr	beta-lactamase	2	2	0	0	1.31095e-08	0.0106374
pan_7543	2	amr	functional	NA	NA	NA	NA	NA	NA	NA	NA	NA	NA	NA	['beta_lactam']	functional_amr	beta-lactamase	2	2	0	0	2.49814e-07	5.38043e-05
pan_7546	3	amr	functional	NA	NA	NA	NA	NA	NA	NA	NA	NA	NA	NA	['beta_lactam']	functional_amr	beta-lactamase	30	28	2	0	0.00567307	0.194685
pan_7620	1	amr	functional	NA	NA	NA	NA	NA	NA	NA	NA	NA	NA	NA	['beta_lactam']	functional_amr	cfxa6_1_gq342996	72	52	16	4	0.28292	0.271006
pan_7701	4	amr	functional	NA	NA	NA	NA	NA	NA	NA	NA	NA	NA	NA	['fluoroquinolone', 'other', 'tetracycline']	csabapal	chryso-gcaaaccaaa_cggctgtaca_3	85	84	0	1	3.44891e-07	0.866599
pan_7750	4	amr	functional	NA	NA	NA	NA	NA	NA	NA	NA	NA	NA	NA	['fluoroquinolone', 'other', 'tetracycline']	csabapal	chryso-ctaccaatac_ccaacactgg_1	8	6	2	0	3.02403e-05	0.00807784
pan_7768	4	amr	functional	NA	NA	NA	NA	NA	NA	NA	NA	NA	NA	NA	['beta_lactam', 'other', 'polymyxin']	csabapal	david-gccgaaccaa_ttgctcctta_3	26	26	0	0	1.14683e-07	0.221342
pan_7769	4	amr	functional	NA	NA	NA	NA	NA	NA	NA	NA	NA	NA	NA	['other']	csabapal	david-gcagctaaaa_agtctgtcat_3	45	43	0	2	2.69761e-07	0.343152
pan_7771	4	amr	functional	NA	NA	NA	NA	NA	NA	NA	NA	NA	NA	NA	['beta_lactam']	csabapal	david-ggcagctcct_tcattcttta_7	42	40	0	2	2.61507e-07	0.320083
pan_7783	4	amr	functional	NA	NA	NA	NA	NA	NA	NA	NA	NA	NA	NA	['polymyxin']	csabapal	chryso-gttaagccag_gatatcgtcg_1	56	55	0	1	1.85715e-07	0.567652
pan_7787	4	amr	functional	NA	NA	NA	NA	NA	NA	NA	NA	NA	NA	NA	['beta_lactam', 'polymyxin']	csabapal	chryso-gtcttggctt_ttttttagtt_2	85	83	0	2	3.41553e-07	0.926218
pan_7806	4	amr	functional	NA	NA	NA	NA	NA	NA	NA	NA	NA	NA	NA	['beta_lactam']	csabapal	chryso-tcaatggaat_ttaaggcccg_1	92	88	0	4	3.70879e-07	0.958414
pan_7813	3	amr	functional	NA	NA	NA	NA	NA	NA	NA	NA	NA	NA	NA	['folate_pathway_antagonist']	functional_amr	dfr	94	40	32	22	0.179786	0.36747
pan_7831	5	amr	functional	NA	NA	NA	NA	NA	NA	NA	NA	NA	NA	NA	['beta_lactam']	csabapal	chryso-agcaggccaa_ggagaatgcc_1	92	89	0	3	1.89314e-06	0.928268
pan_7836	4	amr	functional	NA	NA	NA	NA	NA	NA	NA	NA	NA	NA	NA	['beta_lactam']	csabapal	chryso-atcttgtacc_gtataagttt_2	79	74	0	5	3.80656e-07	0.705118
pan_7876	4	amr	functional	NA	NA	NA	NA	NA	NA	NA	NA	NA	NA	NA	['fluoroquinolone', 'other', 'tetracycline']	csabapal	chryso-aaccggaagc_acctcattcg_6	51	51	0	0	1.01896e-07	0.587048
pan_7913	3	amr	functional	NA	NA	NA	NA	NA	NA	NA	NA	NA	NA	NA	['fluoroquinolone', 'other', 'tetracycline']	csabapal	chryso-acactctaat_ctctctagga_1	47	40	2	5	0.00825166	0.406809
pan_8029	4	amr	functional	NA	NA	NA	NA	NA	NA	NA	NA	NA	NA	NA	['other', 'tetracycline']	csabapal	chryso-cacgcctaaa_gtacttgtgc_2	49	49	0	0	9.13734e-08	0.53839
pan_8085	1	amr	functional	NA	NA	NA	NA	NA	NA	NA	NA	NA	NA	NA	['other', 'tetracycline']	csabapal	chryso-tcaatgaacg_attaccgttt_1	145	144	0	1	0.792027	0.793067
pan_8097	4	amr	functional	NA	NA	NA	NA	NA	NA	NA	NA	NA	NA	NA	['fluoroquinolone', 'other', 'tetracycline']	csabapal	chryso-ggagcactcg_tccacttctt_4	40	39	0	1	1.40143e-07	0.357244
pan_8102	4	amr	functional	NA	NA	NA	NA	NA	NA	NA	NA	NA	NA	NA	['fluoroquinolone', 'other', 'tetracycline']	csabapal	chryso-ggcaagggaa_ggtttcgtca_6	51	51	0	0	1.05113e-07	0.605625
pan_8108	4	amr	functional	NA	NA	NA	NA	NA	NA	NA	NA	NA	NA	NA	['beta_lactam']	csabapal	chryso-ggtagtaaga_tgctaccgag_1	46	46	0	0	8.48061e-08	0.477707
pan_8126	1	amr	functional	NA	NA	NA	NA	NA	NA	NA	NA	NA	NA	NA	['beta_lactam']	csabapal	david-aaaagcaacc_ttatcccttt_1	150	121	6	23	0.694266	0.688227
pan_8130	5	amr	functional	NA	NA	NA	NA	NA	NA	NA	NA	NA	NA	NA	['other']	csabapal	david-ctagaatcca_gtcttcggtg_1	93	84	0	9	1.96163e-06	0.821575
pan_8131	5	amr	functional	NA	NA	NA	NA	NA	NA	NA	NA	NA	NA	NA	['other']	csabapal	david-ctagaatcca_gtcttcggtg_4	37	23	1	13	0.000102274	0.217093
pan_8173	3	amr	functional	NA	NA	NA	NA	NA	NA	NA	NA	NA	NA	NA	['folate_pathway_antagonist']	functional_amr	dfr	34	31	0	3	0.00741077	0.199158
pan_8180	4	amr	functional	NA	NA	NA	NA	NA	NA	NA	NA	NA	NA	NA	['beta_lactam']	functional_amr	non-enz-beta-lactam-resistance	77	75	0	2	3.19633e-07	0.880703
pan_8196	5	amr	functional	NA	NA	NA	NA	NA	NA	NA	NA	NA	NA	NA	['folate_pathway_antagonist']	functional_amr	dfr	91	91	0	0	1.81708e-06	0.977959
pan_8348	1	amr	functional	NA	NA	NA	NA	NA	NA	NA	NA	NA	NA	NA	['fluoroquinolone', 'other']	csabapal	chryso-catacggatc_tcgtgatcct_2	161	124	7	30	0.781965	0.77199
pan_8362	2	amr	functional	NA	NA	NA	NA	NA	NA	NA	NA	NA	NA	NA	['beta_lactam', 'tetracycline']	csabapal	chryso-agttggtgtc_gtatttggtc_4	29	13	0	16	2.42429e-09	0.0214154
pan_8369	4	amr	functional	NA	NA	NA	NA	NA	NA	NA	NA	NA	NA	NA	['fluoroquinolone', 'other', 'tetracycline']	csabapal	chryso-attccctatg_attgatcgaa_5	8	8	0	0	1.07172e-07	0.0320402
pan_8370	4	amr	functional	NA	NA	NA	NA	NA	NA	NA	NA	NA	NA	NA	['other']	csabapal	chryso-atacatgctc_gagagtaaat_1	8	8	0	0	1.27205e-08	0.025434
pan_8382	5	amr	functional	NA	NA	NA	NA	NA	NA	NA	NA	NA	NA	NA	['polymyxin']	csabapal	chryso-gcgtcggtca_aacttccgtt_3	94	89	0	5	1.9304e-06	0.93165
pan_8386	2	amr	functional	NA	NA	NA	NA	NA	NA	NA	NA	NA	NA	NA	['beta_lactam', 'fluoroquinolone']	csabapal	chryso-cgcccgtgac_tcactgtgtg_1	1	1	0	0	5.73874e-09	0.00130425
pan_8387	4	amr	functional	NA	NA	NA	NA	NA	NA	NA	NA	NA	NA	NA	['other']	csabapal	chryso-cgcctcctcg_acattttgtt_1	32	30	0	2	2.16482e-07	0.195828
pan_8389	4	amr	functional	NA	NA	NA	NA	NA	NA	NA	NA	NA	NA	NA	['beta_lactam']	csabapal	chryso-ccgtaaagat_gcggagattt_3	99	90	0	9	3.71558e-07	0.932329
pan_8390	4	amr	functional	NA	NA	NA	NA	NA	NA	NA	NA	NA	NA	NA	['beta_lactam']	csabapal	chryso-ccgtaaagat_gcggagattt_4	104	97	0	7	3.95803e-07	0.979787
pan_8395	2	amr	functional	NA	NA	NA	NA	NA	NA	NA	NA	NA	NA	NA	['fluoroquinolone', 'other', 'tetracycline']	csabapal	chryso-cttgagcttg_gctccagtga_3	19	13	0	6	1.592e-08	0.0327788
pan_8428	2	amr	functional	NA	NA	NA	NA	NA	NA	NA	NA	NA	NA	NA	['beta_lactam', 'other', 'tetracycline']	csabapal	chryso-acgaatagga_aggaagatta_1	29	11	0	18	1.70403e-09	0.0189548
pan_8437	1	amr	functional	NA	NA	NA	NA	NA	NA	NA	NA	NA	NA	NA	['other']	csabapal	chryso-actatacgaa_gaggcagtct_2	172	135	6	31	0.827572	0.818207
pan_8439	4	amr	functional	NA	NA	NA	NA	NA	NA	NA	NA	NA	NA	NA	['aminoglycoside']	csabapal	chryso-aaacaggaat_ttccactgat_2	59	59	0	0	1.32682e-07	0.716946
pan_8446	5	amr	functional	NA	NA	NA	NA	NA	NA	NA	NA	NA	NA	NA	['beta_lactam', 'fluoroquinolone']	csabapal	chryso-aagcgtataa_cctcgcggcg_6	94	93	0	1	1.80914e-06	0.987284
pan_8451	5	amr	functional	NA	NA	NA	NA	NA	NA	NA	NA	NA	NA	NA	['beta_lactam', 'fluoroquinolone']	csabapal	chryso-aagcgtataa_cctcgcggcg_2	91	90	0	1	1.81408e-06	0.913682
pan_8632	6	amr	acquired	NA	NA	NA	NA	NA	NA	NA	NA	NA	NA	NA	['lincosamide', 'macrolide', 'streptogramin_b']	resfinder	erm(f)_4_m62487/erm(f)_3_m17808/erm(f)_1_m14730	6	3	3	0	0.00158898	0.0122453
pan_8672	1	amr	functional	NA	NA	NA	NA	NA	NA	NA	NA	NA	NA	NA	['glycopeptide']	functional_amr	van-ligase	125	106	6	13	0.640864	0.63308
pan_8741	4	amr	functional	NA	NA	NA	NA	NA	NA	NA	NA	NA	NA	NA	['glycopeptide']	functional_amr	van-ligase	75	72	0	3	3.81443e-07	0.631599
pan_8761	6	amr	functional	NA	NA	NA	NA	NA	NA	NA	NA	NA	NA	NA	['tetracycline']	functional_amr	tet-protection	65	33	26	6	0.134842	0.398764
pan_8777	3	amr	functional	NA	NA	NA	NA	NA	NA	NA	NA	NA	NA	NA	['folate_pathway_antagonist']	functional_amr	dfr	80	41	21	18	0.114272	0.466845
pan_8822	3	amr	functional	NA	NA	NA	NA	NA	NA	NA	NA	NA	NA	NA	['glycopeptide']	functional_amr	van-ligase	29	17	11	1	0.0583075	0.0588702
pan_8885	4	amr	functional	NA	NA	NA	NA	NA	NA	NA	NA	NA	NA	NA	['beta_lactam']	functional_amr	beta-lactamase	47	47	0	0	1.74118e-07	0.515883
pan_8956	4	amr	functional	NA	NA	NA	NA	NA	NA	NA	NA	NA	NA	NA	['other']	csabapal	david-gcgctgggaa_gtttttgtcc_1	51	51	0	0	1.03832e-07	0.596908
pan_8958	4	amr	functional	NA	NA	NA	NA	NA	NA	NA	NA	NA	NA	NA	['beta_lactam']	csabapal	david-gagcatacag_gaaacattgt_3	51	51	0	0	1.03656e-07	0.598881
pan_8966	4	amr	functional	NA	NA	NA	NA	NA	NA	NA	NA	NA	NA	NA	['other']	csabapal	david-ggagcactcg_tccacttctt_6	52	52	0	0	2.86606e-07	0.541248
pan_8968	4	amr	functional	NA	NA	NA	NA	NA	NA	NA	NA	NA	NA	NA	['beta_lactam']	csabapal	david-agtaacagag_tgactacaac_3	53	53	0	0	1.18694e-07	0.673761
pan_8978	5	amr	functional	NA	NA	NA	NA	NA	NA	NA	NA	NA	NA	NA	['other']	csabapal	david-cagcactaaa_acaaaacggt_1	85	85	0	0	1.76689e-06	0.882631
pan_8979	5	amr	functional	NA	NA	NA	NA	NA	NA	NA	NA	NA	NA	NA	['other']	csabapal	david-ctagaatcca_gtcttcggtg_2	106	88	0	18	1.98992e-06	0.872563
pan_9198	1	amr	functional	NA	NA	NA	NA	NA	NA	NA	NA	NA	NA	NA	['fluoroquinolone', 'other']	csabapal	chryso-catacggatc_tcgtgatcct_6	113	104	2	7	0.669891	0.664893
pan_9199	4	amr	functional	NA	NA	NA	NA	NA	NA	NA	NA	NA	NA	NA	['fluoroquinolone', 'other', 'tetracycline']	csabapal	chryso-ccaagtggca_taccgtattc_1	59	59	0	0	1.28633e-07	0.697301
pan_9208	1	amr	functional	NA	NA	NA	NA	NA	NA	NA	NA	NA	NA	NA	['other']	csabapal	chryso-agaagaacga_gtatgtaatg_1	148	122	4	22	0.769884	0.762231
pan_9226	4	amr	functional	NA	NA	NA	NA	NA	NA	NA	NA	NA	NA	NA	['fluoroquinolone', 'other', 'tetracycline']	csabapal	chryso-gcaaaccaaa_cggctgtaca_4	68	68	0	0	2.95272e-07	0.789487
pan_9244	4	amr	functional	NA	NA	NA	NA	NA	NA	NA	NA	NA	NA	NA	['fluoroquinolone', 'other', 'tetracycline']	csabapal	chryso-acttgccgaa_actctcgttc_3	79	74	0	5	3.49697e-07	0.72783
pan_9247	2	amr	functional	NA	NA	NA	NA	NA	NA	NA	NA	NA	NA	NA	['fluoroquinolone', 'tetracycline']	csabapal	chryso-aaaacgctac_tagcttctct_1	45	17	0	28	7.14048e-09	0.0280065
pan_9256	4	amr	functional	NA	NA	NA	NA	NA	NA	NA	NA	NA	NA	NA	['beta_lactam', 'fluoroquinolone']	csabapal	david-gggcccctat_gctcgcaatg_3/chryso-aaagacttaa_tttgtcctgg_1	28	13	0	15	3.14393e-08	0.0872796
pan_9274	4	amr	functional	NA	NA	NA	NA	NA	NA	NA	NA	NA	NA	NA	['beta_lactam', 'other']	csabapal	chryso-aatgaacaga_ttgcaggatc_2	52	50	0	2	9.97529e-08	0.575979
pan_9294	4	amr	functional	NA	NA	NA	NA	NA	NA	NA	NA	NA	NA	NA	['fluoroquinolone', 'other', 'tetracycline']	csabapal	chryso-aagccaaccg_tagcgttgac_4	80	79	0	1	3.27522e-07	0.846748
pan_9295	4	amr	functional	NA	NA	NA	NA	NA	NA	NA	NA	NA	NA	NA	['fluoroquinolone', 'other', 'tetracycline']	csabapal	chryso-aagccaaccg_tagcgttgac_5	53	53	0	0	1.40989e-07	0.57451
pan_9319	1	amr	functional	NA	NA	NA	NA	NA	NA	NA	NA	NA	NA	NA	['beta_lactam']	functional_amr	blaaci-1_1_aj007350	24	23	1	0	0.0307255	0.0299586
pan_9372	7	amr	functional	NA	NA	NA	NA	NA	NA	NA	NA	NA	NA	NA	['beta_lactam']	functional_amr	beta-lactamase	12	8	4	0	1.9158e-05	0.519047
pan_9532	3	amr	functional	NA	NA	NA	NA	NA	NA	NA	NA	NA	NA	NA	['glycopeptide']	functional_amr	van-ligase	114	49	37	28	0.21657	0.484838
pan_9576	3	amr	functional	NA	NA	NA	NA	NA	NA	NA	NA	NA	NA	NA	['macrolide', 'streptogramin_b']	functional_amr	msr(e)_1_fr751518	15	14	0	1	0.000121838	0.0694792
pan_9585	3	amr	functional	NA	NA	NA	NA	NA	NA	NA	NA	NA	NA	NA	['tetracycline']	functional_amr	tet-efflux	1	1	0	0	1.39961e-07	0.000315358
pan_9613	4	amr	functional	NA	NA	NA	NA	NA	NA	NA	NA	NA	NA	NA	['folate_pathway_antagonist']	functional_amr	dfr	92	90	0	2	3.70836e-07	0.960518
pan_9635	1	amr	functional	NA	NA	NA	NA	NA	NA	NA	NA	NA	NA	NA	['glycopeptide']	functional_amr	van-ligase	171	139	7	25	0.841573	0.832333
pan_9647	1	amr	functional	NA	NA	NA	NA	NA	NA	NA	NA	NA	NA	NA	['glycopeptide']	functional_amr	van-ligase	95	95	0	0	0.566479	0.567317
pan_9676	1	amr	functional	NA	NA	NA	NA	NA	NA	NA	NA	NA	NA	NA	['glycopeptide']	functional_amr	van-ligase	66	55	2	9	0.280876	0.278096
pan_9683	1	amr	functional	NA	NA	NA	NA	NA	NA	NA	NA	NA	NA	NA	['folate_pathway_antagonist']	functional_amr	dfr	61	58	0	3	0.354011	0.35268
pan_9685	1	amr	functional	NA	NA	NA	NA	NA	NA	NA	NA	NA	NA	NA	['glycopeptide']	functional_amr	van-ligase	78	78	0	0	0.323174	0.324765
pan_9791	4	amr	functional	NA	NA	NA	NA	NA	NA	NA	NA	NA	NA	NA	['glycopeptide']	functional_amr	van-ligase	63	63	0	0	2.75321e-07	0.774393
pan_9813	1	amr	functional	NA	NA	NA	NA	NA	NA	NA	NA	NA	NA	NA	['glycopeptide']	functional_amr	van-ligase	112	97	15	0	0.487524	0.478348
pan_9819	1	amr	functional	NA	NA	NA	NA	NA	NA	NA	NA	NA	NA	NA	['glycopeptide']	functional_amr	van-ligase	65	50	15	0	0.265422	0.254201
pan_9870	3	amr	acquired	NA	NA	NA	NA	NA	NA	NA	NA	NA	NA	NA	['macrolide']	resfinder	ere(a)_2_af099140/ere(a)_3_af326209/ere(a)_4_af512546	4	4	0	0	6.01886e-05	0.00884762
pan_10688	2	amr	functional	NA	NA	NA	NA	NA	NA	NA	NA	NA	NA	NA	['polymyxin']	csabapal	chryso-ttcgaaccac_ggttctatgt_1	4	4	0	0	1.03167e-07	0.00672097
pan_10751	6	amr	functional	NA	NA	NA	NA	NA	NA	NA	NA	NA	NA	NA	['polymyxin']	csabapal	chryso-agcagtgcta_ggctgacgat_3	19	19	0	0	0.0038905	0.320692
pan_11843	3	amr	acquired	NA	NA	NA	NA	NA	NA	NA	NA	NA	NA	NA	['aminoglycoside']	resfinder	aada13_2_nc010643/aada13_1_ay713504	9	8	1	0	9.63829e-05	0.0214516
pan_13926	4	amr	functional	NA	NA	NA	NA	NA	NA	NA	NA	NA	NA	NA	['other']	csabapal	chryso-ttacgattag_ccagccaggc_5	4	4	0	0	1.05517e-08	0.0350507
pan_2305	2	amr	acquired	NA	NA	NA	NA	NA	NA	NA	NA	NA	NA	NA	['lincosamide']	resfinder	lnu(f)_2_dq836009/lnu(f)_1_eu118119	2	2	0	0	6.37523e-08	0.031111
pan_5725	4	amr	functional	NA	NA	NA	NA	NA	NA	NA	NA	NA	NA	NA	['polymyxin']	csabapal	chryso-aacattgccc_gttaggttaa_1/david-aacattgccc_gttaggttaa_1	41	41	0	0	6.69829e-08	0.416012
pan_7761	4	amr	functional	NA	NA	NA	NA	NA	NA	NA	NA	NA	NA	NA	['other']	csabapal	chryso-ttacgattag_ccagccaggc_6	20	20	0	0	1.55996e-07	0.101579
pan_8091	4	amr	functional	NA	NA	NA	NA	NA	NA	NA	NA	NA	NA	NA	['other']	csabapal	chryso-ttacgattag_ccagccaggc_3	41	41	0	0	2.21333e-07	0.306384
pan_1254	3	amr	acquired	NA	NA	NA	NA	NA	NA	NA	NA	NA	NA	NA	['beta_lactam']	resfinder	blaoxa-37_1_ay007784/blaoxa-20_2_af024602/blaoxa-20_1_ay307114	34	27	2	5	0.00151411	0.206593
pan_13185	6	amr	functional	NA	NA	NA	NA	NA	NA	NA	NA	NA	NA	NA	['polymyxin']	csabapal	chryso-agcagtgcta_ggctgacgat_2	34	34	0	0	0.00625943	0.565637
pan_1535	2	amr	acquired	NA	NA	NA	NA	NA	NA	NA	NA	NA	NA	NA	['aminoglycoside']	resfinder	aada4_1_z50802	5	4	1	0	8.44125e-07	0.0258588
pan_2619	2	amr	acquired	NA	NA	NA	NA	NA	NA	NA	NA	NA	NA	NA	['folate_pathway_antagonist']	resfinder	dfra1_8_x00926/dfra1_5_eu089668/dfra1_12_ay141977/dfra1_13_dq018382/dfra1_9_aj238350/dfra1_6_fj215857/dfra1_16_fj001872/dfra1_17_fj489928/dfra1_3_gu726913/dfra1_4_ab188271/dfra1_1_fj591049/dfra1_2_hm055363/dfra1_10_af203818/dfra1_15_fm207631/dfra1_11_aj419168/dfra1_14_ab199789	8	7	1	0	2.76455e-07	0.0111114
pan_10683	2	amr	functional	NA	NA	NA	NA	NA	NA	NA	NA	NA	NA	NA	['polymyxin']	csabapal	chryso-ttcgaaccac_ggttctatgt_4	5	5	0	0	1.15357e-07	0.00761968
pan_11324	2	amr	functional	NA	NA	NA	NA	NA	NA	NA	NA	NA	NA	NA	['polymyxin']	csabapal	chryso-tgatcgcccg_ctcccatcgg_3	6	6	0	0	1.6234e-07	0.00165189
pan_12349	2	amr	functional	NA	NA	NA	NA	NA	NA	NA	NA	NA	NA	NA	['beta_lactam']	csabapal	chryso-aatgtgctgg_tagagttgct_1	3	3	0	0	1.57615e-07	0.0677369
pan_13134	2	amr	functional	NA	NA	NA	NA	NA	NA	NA	NA	NA	NA	NA	['beta_lactam']	csabapal	chryso-aatgtgctgg_tagagttgct_3	4	4	0	0	2.14767e-07	0.0909682
pan_253	2	amr	acquired	NA	NA	NA	NA	NA	NA	NA	NA	NA	NA	NA	['quinolone']	resfinder	qnrvc5_1_jn408080/qnrvc4_1_gq891757	6	6	0	0	1.09664e-07	0.0083914
pan_4261	2	amr	acquired	NA	NA	NA	NA	NA	NA	NA	NA	NA	NA	NA	['aminoglycoside']	resfinder	aac(6')-ib3_1_x60321	2	2	0	0	1.09355e-09	0.000960953
pan_6526	2	amr	acquired	NA	NA	NA	NA	NA	NA	NA	NA	NA	NA	NA	['rifampicin']	resfinder	arr-6_3_jf922883/arr-2_1_hq141279/arr-3_1_jf806499	2	2	0	0	4.39842e-09	0.00117244
