# Supplementary material for: Geographics and bacterial networks differently shape the acquired and latent global sewage resistomes
Source: Nat Commun. 2025 Nov 21;16:10278. doi: 10.1038/s41467-025-66070-7 (PMC12639157; doi:10.1038/s41467-025-66070-7)
Supplement: Supplementary file 7 — Supplementary Data 4 [file 41467_2025_66070_MOESM7_ESM.xlsx]

## Sheet: SD4 Links Network
from	to	weight	within_community	link_type	comm_id_from	source_from	type_from	kingdom_ncbi_from	phylum_ncbi_from	class_ncbi_from	order_ncbi_from	family_ncbi_from	genus_ncbi_from	path_from	path_taxs_from	species_gtdb_from	species_uhgg_from	is_from_gut_from	class_amr_from	database_amr_from	name_extracted_amr_from	degree_from	degree_pos_intra_from	degree_pos_extra_from	degree_neg_extra_from	eigen_from	eigen_comm_from	comm_id_to	source_to	type_to	kingdom_ncbi_to	phylum_ncbi_to	class_ncbi_to	order_ncbi_to	family_ncbi_to	genus_ncbi_to	path_to	path_taxs_to	species_gtdb_to	species_uhgg_to	is_from_gut_to	class_amr_to	database_amr_to	name_extracted_amr_to	degree_to	degree_pos_intra_to	degree_pos_extra_to	degree_neg_extra_to	eigen_to
Acetoanaerobium sticklandii/noterae	Peptostreptococcaceae ext_mOTU_v3_18346	0.651671	TRUE	mOTU-mOTU	3	mOTU	mOTU	Bacteria	Bacillota	Clostridia	Eubacteriales	Peptostreptococcaceae	Acetoanaerobium	kingdom;phylum;class;order;family;genus;mOTU	2;1239;186801;186802;186804;186831;0	s__Acetoanaerobium noterae	NA	FALSE	NA	NA	NA	2	1	1	0	4.71012e-06	0.0010145	3	mOTU	mOTU	Bacteria	Bacillota	Clostridia	Eubacteriales	Peptostreptococcaceae	NA	kingdom;phylum;class;order;family;genus;mOTU	2;1239;186801;186802;186804;0;0	NA	NA	FALSE	NA	NA	NA	9	9	0	0	0.000484241
Acetoanaerobium sticklandii/noterae	Sporomusaceae ext_mOTU_v3_18343	0.53211	FALSE	mOTU-mOTU	3	mOTU	mOTU	Bacteria	Bacillota	Clostridia	Eubacteriales	Peptostreptococcaceae	Acetoanaerobium	kingdom;phylum;class;order;family;genus;mOTU	2;1239;186801;186802;186804;186831;0	s__Acetoanaerobium noterae	NA	FALSE	NA	NA	NA	2	1	1	0	4.71012e-06	0.0010145	2	mOTU	mOTU	Bacteria	Bacillota	Negativicutes	Selenomonadales	Sporomusaceae	NA	kingdom;phylum;class;order;family;genus;mOTU	2;1239;909932;909929;1843490;0;0	NA	NA	FALSE	NA	NA	NA	23	19	1	3	1.28073e-05
Acetobacter sp. [Acetobacter sp. CAG:/Acetobacter sp. _]	Alistipes finegoldii [Alistipes finegoldii CAG:/Alistipes finegoldii/Alistipes sp. HGB]	0.501626	TRUE	mOTU-mOTU	6	mOTU	mOTU	Bacteria	Pseudomonadota	Alphaproteobacteria	Rhodospirillales	Acetobacteraceae	Acetobacter	kingdom;phylum;class;order;family;genus;mOTU	2;1224;28211;204441;433;434;267	s__CAG-267 sp001917135	CAG-267 sp001917135	TRUE	NA	NA	NA	23	19	4	0	0.00676255	0.223124	6	mOTU	mOTU	Bacteria	Bacteroidota	Bacteroidia	Bacteroidales	Rikenellaceae	Alistipes	kingdom;phylum;class;order;family;genus;mOTU	2;976;200643;171549;171550;239759;214856	s__Alistipes finegoldii	Alistipes finegoldii	TRUE	NA	NA	NA	63	59	4	0	0.022378
Acetobacter sp. [Acetobacter sp. CAG:/Acetobacter sp. _]	Alistipes finegoldii/onderdonkii [Alistipes sp. CAG:/Alistipes sp. AL-/Alistipes finegoldii/Alistipe	0.569454	TRUE	mOTU-mOTU	6	mOTU	mOTU	Bacteria	Pseudomonadota	Alphaproteobacteria	Rhodospirillales	Acetobacteraceae	Acetobacter	kingdom;phylum;class;order;family;genus;mOTU	2;1224;28211;204441;433;434;267	s__CAG-267 sp001917135	CAG-267 sp001917135	TRUE	NA	NA	NA	23	19	4	0	0.00676255	0.223124	6	mOTU	mOTU	Bacteria	Bacteroidota	Bacteroidia	Bacteroidales	Rikenellaceae	Alistipes	kingdom;phylum;class;order;family;genus;mOTU	2;976;200643;171549;171550;239759;29	s__Alistipes onderdonkii	Alistipes onderdonkii	TRUE	NA	NA	NA	67	62	5	0	0.0225258
Acetobacter sp. [Acetobacter sp. CAG:/Acetobacter sp. _]	Alistipes ihumii	0.511771	TRUE	mOTU-mOTU	6	mOTU	mOTU	Bacteria	Pseudomonadota	Alphaproteobacteria	Rhodospirillales	Acetobacteraceae	Acetobacter	kingdom;phylum;class;order;family;genus;mOTU	2;1224;28211;204441;433;434;267	s__CAG-267 sp001917135	CAG-267 sp001917135	TRUE	NA	NA	NA	23	19	4	0	0.00676255	0.223124	6	mOTU	mOTU	Bacteria	Bacteroidota	Bacteroidia	Bacteroidales	Rikenellaceae	Alistipes	kingdom;phylum;class;order;family;genus;mOTU	2;976;200643;171549;171550;239759;1470347	s__Alistipes_A ihumii	Alistipes_A ihumii	TRUE	NA	NA	NA	52	52	0	0	0.0093168
Acetobacter sp. [Acetobacter sp. CAG:/Acetobacter sp. _]	Alistipes obesi	0.531655	TRUE	mOTU-mOTU	6	mOTU	mOTU	Bacteria	Pseudomonadota	Alphaproteobacteria	Rhodospirillales	Acetobacteraceae	Acetobacter	kingdom;phylum;class;order;family;genus;mOTU	2;1224;28211;204441;433;434;267	s__CAG-267 sp001917135	CAG-267 sp001917135	TRUE	NA	NA	NA	23	19	4	0	0.00676255	0.223124	6	mOTU	mOTU	Bacteria	Bacteroidota	Bacteroidia	Bacteroidales	Rikenellaceae	Alistipes	kingdom;phylum;class;order;family;genus;mOTU	2;976;200643;171549;171550;239759;1118061	s__Alistipes communis	Alistipes communis	TRUE	NA	NA	NA	70	68	2	0	0.0234458
Acetobacter sp. [Acetobacter sp. CAG:/Acetobacter sp. _]	Alistipes putredinis [Alistipes putredinis CAG:/Alistipes putredinis]	0.52075	TRUE	mOTU-mOTU	6	mOTU	mOTU	Bacteria	Pseudomonadota	Alphaproteobacteria	Rhodospirillales	Acetobacteraceae	Acetobacter	kingdom;phylum;class;order;family;genus;mOTU	2;1224;28211;204441;433;434;267	s__CAG-267 sp001917135	CAG-267 sp001917135	TRUE	NA	NA	NA	23	19	4	0	0.00676255	0.223124	6	mOTU	mOTU	Bacteria	Bacteroidota	Bacteroidia	Bacteroidales	Rikenellaceae	Alistipes	kingdom;phylum;class;order;family;genus;mOTU	2;976;200643;171549;171550;239759;28117	s__Alistipes putredinis	Alistipes putredinis	TRUE	NA	NA	NA	74	70	4	0	0.0263226
Acetobacter sp. [Acetobacter sp. CAG:/Acetobacter sp. _]	Alistipes sp. AnA	0.529936	TRUE	mOTU-mOTU	6	mOTU	mOTU	Bacteria	Pseudomonadota	Alphaproteobacteria	Rhodospirillales	Acetobacteraceae	Acetobacter	kingdom;phylum;class;order;family;genus;mOTU	2;1224;28211;204441;433;434;267	s__CAG-267 sp001917135	CAG-267 sp001917135	TRUE	NA	NA	NA	23	19	4	0	0.00676255	0.223124	6	mOTU	mOTU	Bacteria	Bacteroidota	Bacteroidia	Bacteroidales	Rikenellaceae	Alistipes	kingdom;phylum;class;order;family;genus;mOTU	2;976;200643;171549;171550;239759;1965631	s__Alistipes excrementigallinarum	Alistipes excrementigallinarum	TRUE	NA	NA	NA	8	8	0	0	0.00103146
Acetobacter sp. [Acetobacter sp. CAG:/Acetobacter sp. _]	Alistipes species incertae sedis	0.628304	TRUE	mOTU-mOTU	6	mOTU	mOTU	Bacteria	Pseudomonadota	Alphaproteobacteria	Rhodospirillales	Acetobacteraceae	Acetobacter	kingdom;phylum;class;order;family;genus;mOTU	2;1224;28211;204441;433;434;267	s__CAG-267 sp001917135	CAG-267 sp001917135	TRUE	NA	NA	NA	23	19	4	0	0.00676255	0.223124	6	mOTU	mOTU	Bacteria	Bacteroidota	Bacteroidia	Bacteroidales	Rikenellaceae	Alistipes	kingdom;phylum;class;order;family;genus;mOTU	2;976;200643;171549;171550;239759;0	s__Alistipes avistercoris	Alistipes avistercoris	TRUE	NA	NA	NA	48	44	3	1	0.00758154
Acetobacter sp. [Acetobacter sp. CAG:/Acetobacter sp. _]	Azospirillum sp. CAG:	0.738092	TRUE	mOTU-mOTU	6	mOTU	mOTU	Bacteria	Pseudomonadota	Alphaproteobacteria	Rhodospirillales	Acetobacteraceae	Acetobacter	kingdom;phylum;class;order;family;genus;mOTU	2;1224;28211;204441;433;434;267	s__CAG-267 sp001917135	CAG-267 sp001917135	TRUE	NA	NA	NA	23	19	4	0	0.00676255	0.223124	6	mOTU	mOTU	Bacteria	Pseudomonadota	Alphaproteobacteria	Rhodospirillales	Rhodospirillaceae	Azospirillum	kingdom;phylum;class;order;family;genus;mOTU	2;1224;28211;204441;41295;191;1262705	s__Scatacola_A faecigallinarum	Scatacola_A faecigallinarum	TRUE	NA	NA	NA	31	15	15	1	0.0273196
Acetobacter sp. [Acetobacter sp. CAG:/Acetobacter sp. _]	Azospirillum sp. _	0.696173	TRUE	mOTU-mOTU	6	mOTU	mOTU	Bacteria	Pseudomonadota	Alphaproteobacteria	Rhodospirillales	Acetobacteraceae	Acetobacter	kingdom;phylum;class;order;family;genus;mOTU	2;1224;28211;204441;433;434;267	s__CAG-267 sp001917135	CAG-267 sp001917135	TRUE	NA	NA	NA	23	19	4	0	0.00676255	0.223124	6	mOTU	mOTU	Bacteria	Pseudomonadota	Alphaproteobacteria	Rhodospirillales	Rhodospirillaceae	Azospirillum	kingdom;phylum;class;order;family;genus;mOTU	2;1224;28211;204441;41295;191;1896972	s__51-20 sp001917175	51-20 sp001917175	TRUE	NA	NA	NA	22	22	0	0	0.00376202
Acetobacter sp. [Acetobacter sp. CAG:/Acetobacter sp. _]	Bacteria sp. [Azospirillum sp. CAG:/Lactobacillus sp. N.MGS-/Rhodospirillum sp. UNK.MGS-/Azospirillu	0.560128	TRUE	mOTU-mOTU	6	mOTU	mOTU	Bacteria	Pseudomonadota	Alphaproteobacteria	Rhodospirillales	Acetobacteraceae	Acetobacter	kingdom;phylum;class;order;family;genus;mOTU	2;1224;28211;204441;433;434;267	s__CAG-267 sp001917135	CAG-267 sp001917135	TRUE	NA	NA	NA	23	19	4	0	0.00676255	0.223124	6	mOTU	mOTU	Bacteria	NA	NA	NA	NA	NA	kingdom;phylum;class;order;family;genus;mOTU	2;0;0;0;0;0;260	s__Scatocola faecipullorum	Scatocola faecipullorum	TRUE	NA	NA	NA	4	4	0	0	0.000342367
Acetobacter sp. [Acetobacter sp. CAG:/Acetobacter sp. _]	Bacteroides coprocola	0.532292	TRUE	mOTU-mOTU	6	mOTU	mOTU	Bacteria	Pseudomonadota	Alphaproteobacteria	Rhodospirillales	Acetobacteraceae	Acetobacter	kingdom;phylum;class;order;family;genus;mOTU	2;1224;28211;204441;433;434;267	s__CAG-267 sp001917135	CAG-267 sp001917135	TRUE	NA	NA	NA	23	19	4	0	0.00676255	0.223124	6	mOTU	mOTU	Bacteria	Bacteroidota	Bacteroidia	Bacteroidales	Bacteroidaceae	Bacteroides	kingdom;phylum;class;order;family;genus;mOTU	2;976;200643;171549;815;816;310298	s__Phocaeicola coprocola	Phocaeicola coprocola	TRUE	NA	NA	NA	43	43	0	0	0.00707895
Acetobacter sp. [Acetobacter sp. CAG:/Acetobacter sp. _]	Bacteroides sp. [Bacteroides sp. (A)/Bacteroides timonensis/uncultured Bacteroides sp./Bacteroides c	0.55265	TRUE	mOTU-mOTU	6	mOTU	mOTU	Bacteria	Pseudomonadota	Alphaproteobacteria	Rhodospirillales	Acetobacteraceae	Acetobacter	kingdom;phylum;class;order;family;genus;mOTU	2;1224;28211;204441;433;434;267	s__CAG-267 sp001917135	CAG-267 sp001917135	TRUE	NA	NA	NA	23	19	4	0	0.00676255	0.223124	6	mOTU	mOTU	Bacteria	Bacteroidota	Bacteroidia	Bacteroidales	Bacteroidaceae	Bacteroides	kingdom;phylum;class;order;family;genus;mOTU	2;976;200643;171549;815;816;14	s__Bacteroides cellulosilyticus	Bacteroides cellulosilyticus	TRUE	NA	NA	NA	45	44	1	0	0.0125584
Acetobacter sp. [Acetobacter sp. CAG:/Acetobacter sp. _]	Bacteroides uniformis	0.529418	TRUE	mOTU-mOTU	6	mOTU	mOTU	Bacteria	Pseudomonadota	Alphaproteobacteria	Rhodospirillales	Acetobacteraceae	Acetobacter	kingdom;phylum;class;order;family;genus;mOTU	2;1224;28211;204441;433;434;267	s__CAG-267 sp001917135	CAG-267 sp001917135	TRUE	NA	NA	NA	23	19	4	0	0.00676255	0.223124	6	mOTU	mOTU	Bacteria	Bacteroidota	Bacteroidia	Bacteroidales	Bacteroidaceae	Bacteroides	kingdom;phylum;class;order;family;genus;mOTU	2;976;200643;171549;815;816;820	s__Bacteroides uniformis	Bacteroides uniformis	TRUE	NA	NA	NA	72	69	3	0	0.0259381
Acetobacter sp. [Acetobacter sp. CAG:/Acetobacter sp. _]	Barnesiella intestinihominis [Bacteroides sp. CAG:/Bacteroides sp. N.MGS-/Barnesiella intestinihomi	0.55264	TRUE	mOTU-mOTU	6	mOTU	mOTU	Bacteria	Pseudomonadota	Alphaproteobacteria	Rhodospirillales	Acetobacteraceae	Acetobacter	kingdom;phylum;class;order;family;genus;mOTU	2;1224;28211;204441;433;434;267	s__CAG-267 sp001917135	CAG-267 sp001917135	TRUE	NA	NA	NA	23	19	4	0	0.00676255	0.223124	6	mOTU	mOTU	Bacteria	Bacteroidota	Bacteroidia	Bacteroidales	Barnesiellaceae	Barnesiella	kingdom;phylum;class;order;family;genus;mOTU	2;976;200643;171549;2005519;397864;487174	s__Barnesiella intestinihominis	Barnesiella intestinihominis	TRUE	NA	NA	NA	80	72	8	0	0.041376
Acetobacter sp. [Acetobacter sp. CAG:/Acetobacter sp. _]	Faecalibacterium sp. [Faecalibacterium sp. CAG:/Faecalibacterium sp. CAG:__]	0.523949	FALSE	mOTU-mOTU	6	mOTU	mOTU	Bacteria	Pseudomonadota	Alphaproteobacteria	Rhodospirillales	Acetobacteraceae	Acetobacter	kingdom;phylum;class;order;family;genus;mOTU	2;1224;28211;204441;433;434;267	s__CAG-267 sp001917135	CAG-267 sp001917135	TRUE	NA	NA	NA	23	19	4	0	0.00676255	0.223124	1	mOTU	mOTU	Bacteria	Bacillota	Clostridia	Eubacteriales	NA	Faecalibacterium	kingdom;phylum;class;order;family;genus;mOTU	2;1239;186801;186802;541000;216851;74	s__UBA11524 sp000437595	UBA11524 sp000437595	TRUE	NA	NA	NA	147	92	25	30	0.535309
Acetobacter sp. [Acetobacter sp. CAG:/Acetobacter sp. _]	Fusobacterium ext_mOTU_v3_18527	0.502059	FALSE	mOTU-mOTU	6	mOTU	mOTU	Bacteria	Pseudomonadota	Alphaproteobacteria	Rhodospirillales	Acetobacteraceae	Acetobacter	kingdom;phylum;class;order;family;genus;mOTU	2;1224;28211;204441;433;434;267	s__CAG-267 sp001917135	CAG-267 sp001917135	TRUE	NA	NA	NA	23	19	4	0	0.00676255	0.223124	3	mOTU	mOTU	Bacteria	Fusobacteriota	Fusobacteriia	Fusobacteriales	Fusobacteriaceae	Fusobacterium	kingdom;phylum;class;order;family;genus;mOTU	2;32066;203490;203491;203492;848;0	NA	NA	FALSE	NA	NA	NA	26	20	2	4	0.00324606
Acetobacter sp. [Acetobacter sp. CAG:/Acetobacter sp. _]	Paraprevotella clara [Paraprevotella clara CAG:/Paraprevotella clara]	0.555681	TRUE	mOTU-mOTU	6	mOTU	mOTU	Bacteria	Pseudomonadota	Alphaproteobacteria	Rhodospirillales	Acetobacteraceae	Acetobacter	kingdom;phylum;class;order;family;genus;mOTU	2;1224;28211;204441;433;434;267	s__CAG-267 sp001917135	CAG-267 sp001917135	TRUE	NA	NA	NA	23	19	4	0	0.00676255	0.223124	6	mOTU	mOTU	Bacteria	Bacteroidota	Bacteroidia	Bacteroidales	Prevotellaceae	Paraprevotella	kingdom;phylum;class;order;family;genus;mOTU	2;976;200643;171549;171552;577309;454154	s__Paraprevotella clara	Paraprevotella clara	TRUE	NA	NA	NA	69	55	14	0	0.07
Acetobacter sp. [Acetobacter sp. CAG:/Acetobacter sp. _]	Prevotellaceae ext_mOTU_v3_26392	0.520708	TRUE	mOTU-mOTU	6	mOTU	mOTU	Bacteria	Pseudomonadota	Alphaproteobacteria	Rhodospirillales	Acetobacteraceae	Acetobacter	kingdom;phylum;class;order;family;genus;mOTU	2;1224;28211;204441;433;434;267	s__CAG-267 sp001917135	CAG-267 sp001917135	TRUE	NA	NA	NA	23	19	4	0	0.00676255	0.223124	6	mOTU	mOTU	Bacteria	Bacteroidota	Bacteroidia	Bacteroidales	Prevotellaceae	NA	kingdom;phylum;class;order;family;genus;mOTU	2;976;200643;171549;171552;0;0	NA	NA	FALSE	NA	NA	NA	52	52	0	0	0.00903509
Acetobacter sp. [Acetobacter sp. CAG:/Acetobacter sp. _]	Proteobacteria bacterium CAG:	0.566695	TRUE	mOTU-mOTU	6	mOTU	mOTU	Bacteria	Pseudomonadota	Alphaproteobacteria	Rhodospirillales	Acetobacteraceae	Acetobacter	kingdom;phylum;class;order;family;genus;mOTU	2;1224;28211;204441;433;434;267	s__CAG-267 sp001917135	CAG-267 sp001917135	TRUE	NA	NA	NA	23	19	4	0	0.00676255	0.223124	6	mOTU	mOTU	Bacteria	Pseudomonadota	NA	NA	NA	NA	kingdom;phylum;class;order;family;genus;mOTU	2;1224;0;0;0;0;1262987	s__CAZU01 sp000432275	CAZU01 sp000432275	TRUE	NA	NA	NA	4	4	0	0	0.000342248
Acetobacter sp. [Acetobacter sp. CAG:/Acetobacter sp. _]	Rikenellaceae sp. [Alistipes sp. CAG:/Alistipes inops/Alistipes sp. N.MGS-/Tidjanibacter massiliensi	0.571206	TRUE	mOTU-mOTU	6	mOTU	mOTU	Bacteria	Pseudomonadota	Alphaproteobacteria	Rhodospirillales	Acetobacteraceae	Acetobacter	kingdom;phylum;class;order;family;genus;mOTU	2;1224;28211;204441;433;434;267	s__CAG-267 sp001917135	CAG-267 sp001917135	TRUE	NA	NA	NA	23	19	4	0	0.00676255	0.223124	6	mOTU	mOTU	Bacteria	Bacteroidota	Bacteroidia	Bacteroidales	Rikenellaceae	NA	kingdom;phylum;class;order;family;genus;mOTU	2;976;200643;171549;171550;0;157	s__Tidjanibacter inops_A	Tidjanibacter inops	TRUE	NA	NA	NA	34	32	2	0	0.00934689
Acetobacter sp. [Acetobacter sp. CAG:/Acetobacter sp. _]	Sulfurospirillum ext_mOTU_v3_27348	0.520398	FALSE	mOTU-mOTU	6	mOTU	mOTU	Bacteria	Pseudomonadota	Alphaproteobacteria	Rhodospirillales	Acetobacteraceae	Acetobacter	kingdom;phylum;class;order;family;genus;mOTU	2;1224;28211;204441;433;434;267	s__CAG-267 sp001917135	CAG-267 sp001917135	TRUE	NA	NA	NA	23	19	4	0	0.00676255	0.223124	3	mOTU	mOTU	Bacteria	Pseudomonadota	Campylobacterota	Campylobacterales	Campylobacteraceae	Sulfurospirillum	kingdom;phylum;class;order;family;genus;mOTU	2;1224;29547;213849;72294;57665;0	NA	NA	FALSE	NA	NA	NA	11	7	4	0	0.000401319
Acetobacter sp. [Acetobacter sp. CAG:/Acetobacter sp. _]	Sutterellaceae species incertae sedis	0.508043	TRUE	mOTU-mOTU	6	mOTU	mOTU	Bacteria	Pseudomonadota	Alphaproteobacteria	Rhodospirillales	Acetobacteraceae	Acetobacter	kingdom;phylum;class;order;family;genus;mOTU	2;1224;28211;204441;433;434;267	s__CAG-267 sp001917135	CAG-267 sp001917135	TRUE	NA	NA	NA	23	19	4	0	0.00676255	0.223124	6	mOTU	mOTU	Bacteria	Pseudomonadota	Betaproteobacteria	Burkholderiales	Sutterellaceae	NA	kingdom;phylum;class;order;family;genus;mOTU	2;1224;28216;80840;995019;0;0	s__Duodenibacillus intestinavium	Duodenibacillus intestinavium	TRUE	NA	NA	NA	2	2	0	0	0.000105858
Acetobacter sp. [Acetobacter sp. CAG:/Acetobacter sp. _]	pan_1254	0.50905	FALSE	mOTU-acquired	6	mOTU	mOTU	Bacteria	Pseudomonadota	Alphaproteobacteria	Rhodospirillales	Acetobacteraceae	Acetobacter	kingdom;phylum;class;order;family;genus;mOTU	2;1224;28211;204441;433;434;267	s__CAG-267 sp001917135	CAG-267 sp001917135	TRUE	NA	NA	NA	23	19	4	0	0.00676255	0.223124	3	amr	acquired	NA	NA	NA	NA	NA	NA	NA	NA	NA	NA	NA	['beta_lactam']	resfinder	blaoxa-37_1_ay007784/blaoxa-20_2_af024602/blaoxa-20_1_ay307114	34	27	2	5	0.00151411
Acetobacteraceae ext_mOTU_v3_27616	Dyella ext_mOTU_v3_27057	0.523864	TRUE	mOTU-mOTU	2	mOTU	mOTU	Bacteria	Pseudomonadota	Alphaproteobacteria	Rhodospirillales	Acetobacteraceae	NA	kingdom;phylum;class;order;family;genus;mOTU	2;1224;28211;204441;433;0;0	NA	NA	FALSE	NA	NA	NA	4	4	0	0	1.04388e-15	7.67613e-07	2	mOTU	mOTU	Bacteria	Pseudomonadota	Gammaproteobacteria	Lysobacterales	Rhodanobacteraceae	Dyella	kingdom;phylum;class;order;family;genus;mOTU	2;1224;1236;135614;1775411;231454;0	NA	NA	FALSE	NA	NA	NA	2	2	0	0	1.94662e-17
Acetobacteraceae ext_mOTU_v3_27616	Mycobacterium sp. M	0.517881	TRUE	mOTU-mOTU	2	mOTU	mOTU	Bacteria	Pseudomonadota	Alphaproteobacteria	Rhodospirillales	Acetobacteraceae	NA	kingdom;phylum;class;order;family;genus;mOTU	2;1224;28211;204441;433;0;0	NA	NA	FALSE	NA	NA	NA	4	4	0	0	1.04388e-15	7.67613e-07	2	mOTU	mOTU	Bacteria	Actinomycetota	Actinomycetes	Mycobacteriales	Mycobacteriaceae	Mycobacterium	kingdom;phylum;class;order;family;genus;mOTU	2;201174;1760;85007;1762;1763;1762962	s__Mycobacterium sp001494595	NA	FALSE	NA	NA	NA	6	4	0	2	1.27396e-15
Acetobacteraceae ext_mOTU_v3_27616	Mycolicibacterium mageritense	0.518038	TRUE	mOTU-mOTU	2	mOTU	mOTU	Bacteria	Pseudomonadota	Alphaproteobacteria	Rhodospirillales	Acetobacteraceae	NA	kingdom;phylum;class;order;family;genus;mOTU	2;1224;28211;204441;433;0;0	NA	NA	FALSE	NA	NA	NA	4	4	0	0	1.04388e-15	7.67613e-07	2	mOTU	mOTU	Bacteria	Actinomycetota	Actinomycetes	Mycobacteriales	Mycobacteriaceae	Mycolicibacterium	kingdom;phylum;class;order;family;genus;mOTU	2;201174;1760;85007;1762;1866885;53462	s__Mycobacterium mageritense	NA	FALSE	NA	NA	NA	8	6	0	2	1.34378e-13
Acetobacteraceae ext_mOTU_v3_27616	Novosphingobium ext_mOTU_v3_27661	0.502784	TRUE	mOTU-mOTU	2	mOTU	mOTU	Bacteria	Pseudomonadota	Alphaproteobacteria	Rhodospirillales	Acetobacteraceae	NA	kingdom;phylum;class;order;family;genus;mOTU	2;1224;28211;204441;433;0;0	NA	NA	FALSE	NA	NA	NA	4	4	0	0	1.04388e-15	7.67613e-07	2	mOTU	mOTU	Bacteria	Pseudomonadota	Alphaproteobacteria	Sphingomonadales	Sphingomonadaceae	Novosphingobium	kingdom;phylum;class;order;family;genus;mOTU	2;1224;28211;204457;41297;165696;0	NA	NA	FALSE	NA	NA	NA	4	4	0	0	3.19686e-17
Acidaminococcaceae ext_mOTU_v3_18315	Acidovorax sp. JHL-	0.612622	TRUE	mOTU-mOTU	3	mOTU	mOTU	Bacteria	Bacillota	Negativicutes	Acidaminococcales	Acidaminococcaceae	NA	kingdom;phylum;class;order;family;genus;mOTU	2;1239;909932;1843488;909930;0;0	NA	NA	FALSE	NA	NA	NA	36	33	0	3	0.00219028	0.287374	3	mOTU	mOTU	Bacteria	Pseudomonadota	Betaproteobacteria	Burkholderiales	Comamonadaceae	Acidovorax	kingdom;phylum;class;order;family;genus;mOTU	2;1224;28216;80840;80864;12916;1276755	s__Acidovorax soli	NA	FALSE	NA	NA	NA	141	94	2	45	0.0135285
Acidaminococcaceae ext_mOTU_v3_18315	Acinetobacter ext_mOTU_v3_18385	0.624592	TRUE	mOTU-mOTU	3	mOTU	mOTU	Bacteria	Bacillota	Negativicutes	Acidaminococcales	Acidaminococcaceae	NA	kingdom;phylum;class;order;family;genus;mOTU	2;1239;909932;1843488;909930;0;0	NA	NA	FALSE	NA	NA	NA	36	33	0	3	0.00219028	0.287374	3	mOTU	mOTU	Bacteria	Pseudomonadota	Gammaproteobacteria	Pseudomonadales	Moraxellaceae	Acinetobacter	kingdom;phylum;class;order;family;genus;mOTU	2;1224;1236;72274;468;469;0	NA	NA	FALSE	NA	NA	NA	110	79	2	29	0.0126209
Acidaminococcaceae ext_mOTU_v3_18315	Actinomyces ext_mOTU_v3_18391	0.573035	TRUE	mOTU-mOTU	3	mOTU	mOTU	Bacteria	Bacillota	Negativicutes	Acidaminococcales	Acidaminococcaceae	NA	kingdom;phylum;class;order;family;genus;mOTU	2;1239;909932;1843488;909930;0;0	NA	NA	FALSE	NA	NA	NA	36	33	0	3	0.00219028	0.287374	3	mOTU	mOTU	Bacteria	Actinomycetota	Actinomycetes	Actinomycetales	Actinomycetaceae	Actinomyces	kingdom;phylum;class;order;family;genus;mOTU	2;201174;1760;2037;2049;1654;0	NA	NA	FALSE	NA	NA	NA	29	23	2	4	0.00171033
Acidaminococcaceae ext_mOTU_v3_18315	Aeromonas ext_mOTU_v3_18483	-0.505751	FALSE	mOTU-mOTU	3	mOTU	mOTU	Bacteria	Bacillota	Negativicutes	Acidaminococcales	Acidaminococcaceae	NA	kingdom;phylum;class;order;family;genus;mOTU	2;1239;909932;1843488;909930;0;0	NA	NA	FALSE	NA	NA	NA	36	33	0	3	0.00219028	0.287374	2	mOTU	mOTU	Bacteria	Pseudomonadota	Gammaproteobacteria	Aeromonadales	Aeromonadaceae	Aeromonas	kingdom;phylum;class;order;family;genus;mOTU	2;1224;1236;135624;84642;642;0	NA	NA	FALSE	NA	NA	NA	22	11	0	11	2.22452e-06
Acidaminococcaceae ext_mOTU_v3_18315	Aeromonas hydrophila/media	0.623161	TRUE	mOTU-mOTU	3	mOTU	mOTU	Bacteria	Bacillota	Negativicutes	Acidaminococcales	Acidaminococcaceae	NA	kingdom;phylum;class;order;family;genus;mOTU	2;1239;909932;1843488;909930;0;0	NA	NA	FALSE	NA	NA	NA	36	33	0	3	0.00219028	0.287374	3	mOTU	mOTU	Bacteria	Pseudomonadota	Gammaproteobacteria	Aeromonadales	Aeromonadaceae	Aeromonas	kingdom;phylum;class;order;family;genus;mOTU	2;1224;1236;135624;84642;642;0	Incongruent [g__Aeromonas]	NA	FALSE	NA	NA	NA	32	22	6	4	0.000710316
Acidaminococcaceae ext_mOTU_v3_18315	Betaproteobacteria ext_mOTU_v3_18342	0.643818	TRUE	mOTU-mOTU	3	mOTU	mOTU	Bacteria	Bacillota	Negativicutes	Acidaminococcales	Acidaminococcaceae	NA	kingdom;phylum;class;order;family;genus;mOTU	2;1239;909932;1843488;909930;0;0	NA	NA	FALSE	NA	NA	NA	36	33	0	3	0.00219028	0.287374	3	mOTU	mOTU	Bacteria	Pseudomonadota	Betaproteobacteria	NA	NA	NA	kingdom;phylum;class;order;family;genus;mOTU	2;1224;28216;0;0;0;0	NA	NA	FALSE	NA	NA	NA	17	17	0	0	0.000888795
Acidaminococcaceae ext_mOTU_v3_18315	Candidatus Saccharibacteria ext_mOTU_v3_18436	0.570268	TRUE	mOTU-mOTU	3	mOTU	mOTU	Bacteria	Bacillota	Negativicutes	Acidaminococcales	Acidaminococcaceae	NA	kingdom;phylum;class;order;family;genus;mOTU	2;1239;909932;1843488;909930;0;0	NA	NA	FALSE	NA	NA	NA	36	33	0	3	0.00219028	0.287374	3	mOTU	mOTU	Bacteria	Candidatus Saccharibacteria	NA	NA	NA	NA	kingdom;phylum;class;order;family;genus;mOTU	2;95818;0;0;0;0;0	NA	NA	FALSE	NA	NA	NA	107	65	6	36	0.0299766
Acidaminococcaceae ext_mOTU_v3_18315	Candidatus Saccharibacteria ext_mOTU_v3_18441	0.581163	TRUE	mOTU-mOTU	3	mOTU	mOTU	Bacteria	Bacillota	Negativicutes	Acidaminococcales	Acidaminococcaceae	NA	kingdom;phylum;class;order;family;genus;mOTU	2;1239;909932;1843488;909930;0;0	NA	NA	FALSE	NA	NA	NA	36	33	0	3	0.00219028	0.287374	3	mOTU	mOTU	Bacteria	Candidatus Saccharibacteria	NA	NA	NA	NA	kingdom;phylum;class;order;family;genus;mOTU	2;95818;0;0;0;0;0	NA	NA	FALSE	NA	NA	NA	108	66	7	35	0.0318012
Acidaminococcaceae ext_mOTU_v3_18315	Chlorobi ext_mOTU_v3_27164	-0.513367	FALSE	mOTU-mOTU	3	mOTU	mOTU	Bacteria	Bacillota	Negativicutes	Acidaminococcales	Acidaminococcaceae	NA	kingdom;phylum;class;order;family;genus;mOTU	2;1239;909932;1843488;909930;0;0	NA	NA	FALSE	NA	NA	NA	36	33	0	3	0.00219028	0.287374	2	mOTU	mOTU	Bacteria	Chlorobiota	NA	NA	NA	NA	kingdom;phylum;class;order;family;genus;mOTU	2;1090;0;0;0;0;0	NA	NA	FALSE	NA	NA	NA	23	9	0	14	2.96725e-07
Acidaminococcaceae ext_mOTU_v3_18315	Chryseobacterium ext_mOTU_v3_27150	0.564543	TRUE	mOTU-mOTU	3	mOTU	mOTU	Bacteria	Bacillota	Negativicutes	Acidaminococcales	Acidaminococcaceae	NA	kingdom;phylum;class;order;family;genus;mOTU	2;1239;909932;1843488;909930;0;0	NA	NA	FALSE	NA	NA	NA	36	33	0	3	0.00219028	0.287374	3	mOTU	mOTU	Bacteria	Bacteroidota	Flavobacteriia	Flavobacteriales	Flavobacteriaceae	Chryseobacterium	kingdom;phylum;class;order;family;genus;mOTU	2;976;117743;200644;49546;59732;0	NA	NA	FALSE	NA	NA	NA	98	72	0	26	0.00812336
Acidaminococcaceae ext_mOTU_v3_18315	Clostridiales ext_mOTU_v3_18541	0.519199	TRUE	mOTU-mOTU	3	mOTU	mOTU	Bacteria	Bacillota	Negativicutes	Acidaminococcales	Acidaminococcaceae	NA	kingdom;phylum;class;order;family;genus;mOTU	2;1239;909932;1843488;909930;0;0	NA	NA	FALSE	NA	NA	NA	36	33	0	3	0.00219028	0.287374	3	mOTU	mOTU	Bacteria	Bacillota	Clostridia	Eubacteriales	NA	NA	kingdom;phylum;class;order;family;genus;mOTU	2;1239;186801;186802;0;0;0	NA	NA	FALSE	NA	NA	NA	60	47	2	11	0.0174479
Acidaminococcaceae ext_mOTU_v3_18315	Clostridiales ext_mOTU_v3_27315	0.504995	TRUE	mOTU-mOTU	3	mOTU	mOTU	Bacteria	Bacillota	Negativicutes	Acidaminococcales	Acidaminococcaceae	NA	kingdom;phylum;class;order;family;genus;mOTU	2;1239;909932;1843488;909930;0;0	NA	NA	FALSE	NA	NA	NA	36	33	0	3	0.00219028	0.287374	3	mOTU	mOTU	Bacteria	Bacillota	Clostridia	Eubacteriales	NA	NA	kingdom;phylum;class;order;family;genus;mOTU	2;1239;186801;186802;0;0;0	NA	NA	FALSE	NA	NA	NA	1	1	0	0	1.61603e-05
Acidaminococcaceae ext_mOTU_v3_18315	Comamonadaceae ext_mOTU_v3_18341	0.520127	TRUE	mOTU-mOTU	3	mOTU	mOTU	Bacteria	Bacillota	Negativicutes	Acidaminococcales	Acidaminococcaceae	NA	kingdom;phylum;class;order;family;genus;mOTU	2;1239;909932;1843488;909930;0;0	NA	NA	FALSE	NA	NA	NA	36	33	0	3	0.00219028	0.287374	3	mOTU	mOTU	Bacteria	Pseudomonadota	Betaproteobacteria	Burkholderiales	Comamonadaceae	NA	kingdom;phylum;class;order;family;genus;mOTU	2;1224;28216;80840;80864;0;0	NA	NA	FALSE	NA	NA	NA	15	15	0	0	0.000846579
Acidaminococcaceae ext_mOTU_v3_18315	Deltaproteobacteria ext_mOTU_v3_18386	0.570906	TRUE	mOTU-mOTU	3	mOTU	mOTU	Bacteria	Bacillota	Negativicutes	Acidaminococcales	Acidaminococcaceae	NA	kingdom;phylum;class;order;family;genus;mOTU	2;1239;909932;1843488;909930;0;0	NA	NA	FALSE	NA	NA	NA	36	33	0	3	0.00219028	0.287374	3	mOTU	mOTU	Bacteria	Pseudomonadota	Deltaproteobacteria	NA	NA	NA	kingdom;phylum;class;order;family;genus;mOTU	2;1224;28221;0;0;0;0	NA	NA	FALSE	NA	NA	NA	40	34	4	2	0.00183664
Acidaminococcaceae ext_mOTU_v3_18315	Desulfomicrobium ext_mOTU_v3_18387	0.615389	TRUE	mOTU-mOTU	3	mOTU	mOTU	Bacteria	Bacillota	Negativicutes	Acidaminococcales	Acidaminococcaceae	NA	kingdom;phylum;class;order;family;genus;mOTU	2;1239;909932;1843488;909930;0;0	NA	NA	FALSE	NA	NA	NA	36	33	0	3	0.00219028	0.287374	3	mOTU	mOTU	Bacteria	Pseudomonadota	Deltaproteobacteria	Desulfovibrionales	Desulfomicrobiaceae	Desulfomicrobium	kingdom;phylum;class;order;family;genus;mOTU	2;1224;28221;213115;213116;898;0	NA	NA	FALSE	NA	NA	NA	37	32	0	5	0.00209816
Acidaminococcaceae ext_mOTU_v3_18315	Fusobacterium ext_mOTU_v3_18527	0.510741	TRUE	mOTU-mOTU	3	mOTU	mOTU	Bacteria	Bacillota	Negativicutes	Acidaminococcales	Acidaminococcaceae	NA	kingdom;phylum;class;order;family;genus;mOTU	2;1239;909932;1843488;909930;0;0	NA	NA	FALSE	NA	NA	NA	36	33	0	3	0.00219028	0.287374	3	mOTU	mOTU	Bacteria	Fusobacteriota	Fusobacteriia	Fusobacteriales	Fusobacteriaceae	Fusobacterium	kingdom;phylum;class;order;family;genus;mOTU	2;32066;203490;203491;203492;848;0	NA	NA	FALSE	NA	NA	NA	26	20	2	4	0.00324606
Acidaminococcaceae ext_mOTU_v3_18315	Leptotrichia ext_mOTU_v3_18513	0.530213	TRUE	mOTU-mOTU	3	mOTU	mOTU	Bacteria	Bacillota	Negativicutes	Acidaminococcales	Acidaminococcaceae	NA	kingdom;phylum;class;order;family;genus;mOTU	2;1239;909932;1843488;909930;0;0	NA	NA	FALSE	NA	NA	NA	36	33	0	3	0.00219028	0.287374	3	mOTU	mOTU	Bacteria	Fusobacteriota	Fusobacteriia	Fusobacteriales	Leptotrichiaceae	Leptotrichia	kingdom;phylum;class;order;family;genus;mOTU	2;32066;203490;203491;1129771;32067;0	NA	NA	FALSE	NA	NA	NA	40	37	1	2	0.00622095
Acidaminococcaceae ext_mOTU_v3_18315	Leptotrichiaceae ext_mOTU_v3_18307	0.506563	TRUE	mOTU-mOTU	3	mOTU	mOTU	Bacteria	Bacillota	Negativicutes	Acidaminococcales	Acidaminococcaceae	NA	kingdom;phylum;class;order;family;genus;mOTU	2;1239;909932;1843488;909930;0;0	NA	NA	FALSE	NA	NA	NA	36	33	0	3	0.00219028	0.287374	3	mOTU	mOTU	Bacteria	Fusobacteriota	Fusobacteriia	Fusobacteriales	Leptotrichiaceae	NA	kingdom;phylum;class;order;family;genus;mOTU	2;32066;203490;203491;1129771;0;0	NA	NA	FALSE	NA	NA	NA	67	55	0	12	0.010717
Acidaminococcaceae ext_mOTU_v3_18315	Negativicutes ext_mOTU_v3_18469	0.514833	TRUE	mOTU-mOTU	3	mOTU	mOTU	Bacteria	Bacillota	Negativicutes	Acidaminococcales	Acidaminococcaceae	NA	kingdom;phylum;class;order;family;genus;mOTU	2;1239;909932;1843488;909930;0;0	NA	NA	FALSE	NA	NA	NA	36	33	0	3	0.00219028	0.287374	3	mOTU	mOTU	Bacteria	Bacillota	Negativicutes	NA	NA	NA	kingdom;phylum;class;order;family;genus;mOTU	2;1239;909932;0;0;0;0	NA	NA	FALSE	NA	NA	NA	25	25	0	0	0.00231991
Acidaminococcaceae ext_mOTU_v3_18315	Neisseriaceae ext_mOTU_v3_18326	0.520454	TRUE	mOTU-mOTU	3	mOTU	mOTU	Bacteria	Bacillota	Negativicutes	Acidaminococcales	Acidaminococcaceae	NA	kingdom;phylum;class;order;family;genus;mOTU	2;1239;909932;1843488;909930;0;0	NA	NA	FALSE	NA	NA	NA	36	33	0	3	0.00219028	0.287374	3	mOTU	mOTU	Bacteria	Pseudomonadota	Betaproteobacteria	Neisseriales	Neisseriaceae	NA	kingdom;phylum;class;order;family;genus;mOTU	2;1224;28216;206351;481;0;0	NA	NA	FALSE	NA	NA	NA	34	30	3	1	0.00190057
Acidaminococcaceae ext_mOTU_v3_18315	Porphyromonadaceae ext_mOTU_v3_18390	0.507269	TRUE	mOTU-mOTU	3	mOTU	mOTU	Bacteria	Bacillota	Negativicutes	Acidaminococcales	Acidaminococcaceae	NA	kingdom;phylum;class;order;family;genus;mOTU	2;1239;909932;1843488;909930;0;0	NA	NA	FALSE	NA	NA	NA	36	33	0	3	0.00219028	0.287374	3	mOTU	mOTU	Bacteria	Bacteroidota	Bacteroidia	Bacteroidales	Porphyromonadaceae	NA	kingdom;phylum;class;order;family;genus;mOTU	2;976;200643;171549;171551;0;0	NA	NA	FALSE	NA	NA	NA	38	36	1	1	0.00228068
Acidaminococcaceae ext_mOTU_v3_18315	Prevotella ext_mOTU_v3_18552	0.533234	TRUE	mOTU-mOTU	3	mOTU	mOTU	Bacteria	Bacillota	Negativicutes	Acidaminococcales	Acidaminococcaceae	NA	kingdom;phylum;class;order;family;genus;mOTU	2;1239;909932;1843488;909930;0;0	NA	NA	FALSE	NA	NA	NA	36	33	0	3	0.00219028	0.287374	3	mOTU	mOTU	Bacteria	Bacteroidota	Bacteroidia	Bacteroidales	Prevotellaceae	Prevotella	kingdom;phylum;class;order;family;genus;mOTU	2;976;200643;171549;171552;838;0	NA	NA	FALSE	NA	NA	NA	32	27	5	0	0.00285037
Acidaminococcaceae ext_mOTU_v3_18315	Pseudomonas ext_mOTU_v3_19055	0.530479	TRUE	mOTU-mOTU	3	mOTU	mOTU	Bacteria	Bacillota	Negativicutes	Acidaminococcales	Acidaminococcaceae	NA	kingdom;phylum;class;order;family;genus;mOTU	2;1239;909932;1843488;909930;0;0	NA	NA	FALSE	NA	NA	NA	36	33	0	3	0.00219028	0.287374	3	mOTU	mOTU	Bacteria	Pseudomonadota	Gammaproteobacteria	Pseudomonadales	Pseudomonadaceae	Pseudomonas	kingdom;phylum;class;order;family;genus;mOTU	2;1224;1236;72274;135621;286;0	NA	NA	FALSE	NA	NA	NA	74	56	0	18	0.00257745
Acidaminococcaceae ext_mOTU_v3_18315	Sebaldella termitidis	0.535768	TRUE	mOTU-mOTU	3	mOTU	mOTU	Bacteria	Bacillota	Negativicutes	Acidaminococcales	Acidaminococcaceae	NA	kingdom;phylum;class;order;family;genus;mOTU	2;1239;909932;1843488;909930;0;0	NA	NA	FALSE	NA	NA	NA	36	33	0	3	0.00219028	0.287374	3	mOTU	mOTU	Bacteria	Fusobacteriota	Fusobacteriia	Fusobacteriales	Leptotrichiaceae	Sebaldella	kingdom;phylum;class;order;family;genus;mOTU	2;32066;203490;203491;1129771;32068;826	s__Sebaldella termitidis	NA	FALSE	NA	NA	NA	31	29	0	2	0.00775847
Acidaminococcaceae ext_mOTU_v3_18315	Selenomonas ext_mOTU_v3_27113	0.503179	TRUE	mOTU-mOTU	3	mOTU	mOTU	Bacteria	Bacillota	Negativicutes	Acidaminococcales	Acidaminococcaceae	NA	kingdom;phylum;class;order;family;genus;mOTU	2;1239;909932;1843488;909930;0;0	NA	NA	FALSE	NA	NA	NA	36	33	0	3	0.00219028	0.287374	3	mOTU	mOTU	Bacteria	Bacillota	Negativicutes	Selenomonadales	Selenomonadaceae	Selenomonas	kingdom;phylum;class;order;family;genus;mOTU	2;1239;909932;909929;1843491;970;0	NA	NA	FALSE	NA	NA	NA	1	1	0	0	1.61022e-05
Acidaminococcaceae ext_mOTU_v3_18315	Sporomusaceae ext_mOTU_v3_27351	0.532409	TRUE	mOTU-mOTU	3	mOTU	mOTU	Bacteria	Bacillota	Negativicutes	Acidaminococcales	Acidaminococcaceae	NA	kingdom;phylum;class;order;family;genus;mOTU	2;1239;909932;1843488;909930;0;0	NA	NA	FALSE	NA	NA	NA	36	33	0	3	0.00219028	0.287374	3	mOTU	mOTU	Bacteria	Bacillota	Negativicutes	Selenomonadales	Sporomusaceae	NA	kingdom;phylum;class;order;family;genus;mOTU	2;1239;909932;909929;1843490;0;0	NA	NA	FALSE	NA	NA	NA	80	69	0	11	0.0114379
Acidaminococcaceae ext_mOTU_v3_18315	Synergistaceae ext_mOTU_v3_27341	0.627998	TRUE	mOTU-mOTU	3	mOTU	mOTU	Bacteria	Bacillota	Negativicutes	Acidaminococcales	Acidaminococcaceae	NA	kingdom;phylum;class;order;family;genus;mOTU	2;1239;909932;1843488;909930;0;0	NA	NA	FALSE	NA	NA	NA	36	33	0	3	0.00219028	0.287374	3	mOTU	mOTU	Bacteria	Synergistota	Synergistia	Synergistales	Synergistaceae	NA	kingdom;phylum;class;order;family;genus;mOTU	2;508458;649775;649776;649777;0;0	NA	NA	FALSE	NA	NA	NA	81	58	2	21	0.0213391
Acidaminococcaceae ext_mOTU_v3_18315	Tessaracoccus ext_mOTU_v3_27198	0.548365	TRUE	mOTU-mOTU	3	mOTU	mOTU	Bacteria	Bacillota	Negativicutes	Acidaminococcales	Acidaminococcaceae	NA	kingdom;phylum;class;order;family;genus;mOTU	2;1239;909932;1843488;909930;0;0	NA	NA	FALSE	NA	NA	NA	36	33	0	3	0.00219028	0.287374	3	mOTU	mOTU	Bacteria	Actinomycetota	Actinomycetes	Propionibacteriales	Propionibacteriaceae	Tessaracoccus	kingdom;phylum;class;order;family;genus;mOTU	2;201174;1760;85009;31957;72763;0	NA	NA	FALSE	NA	NA	NA	87	63	5	19	0.0260565
Acidaminococcaceae ext_mOTU_v3_18315	Thauera terpenica	0.519975	TRUE	mOTU-mOTU	3	mOTU	mOTU	Bacteria	Bacillota	Negativicutes	Acidaminococcales	Acidaminococcaceae	NA	kingdom;phylum;class;order;family;genus;mOTU	2;1239;909932;1843488;909930;0;0	NA	NA	FALSE	NA	NA	NA	36	33	0	3	0.00219028	0.287374	3	mOTU	mOTU	Bacteria	Pseudomonadota	Betaproteobacteria	Rhodocyclales	Zoogloeaceae	Thauera	kingdom;phylum;class;order;family;genus;mOTU	2;1224;28216;206389;2008794;33057;76113	s__Thauera terpenica	NA	FALSE	NA	NA	NA	63	55	1	7	0.0112528
Acidaminococcaceae ext_mOTU_v3_18315	Tolumonas auensis	0.538404	TRUE	mOTU-mOTU	3	mOTU	mOTU	Bacteria	Bacillota	Negativicutes	Acidaminococcales	Acidaminococcaceae	NA	kingdom;phylum;class;order;family;genus;mOTU	2;1239;909932;1843488;909930;0;0	NA	NA	FALSE	NA	NA	NA	36	33	0	3	0.00219028	0.287374	3	mOTU	mOTU	Bacteria	Pseudomonadota	Gammaproteobacteria	Aeromonadales	Aeromonadaceae	Tolumonas	kingdom;phylum;class;order;family;genus;mOTU	2;1224;1236;135624;84642;43947;43948	s__Tolumonas auensis	NA	FALSE	NA	NA	NA	4	4	0	0	5.10291e-05
Acidaminococcaceae ext_mOTU_v3_18315	Trichococcus flocculiformis [Trichococcus flocculiformis/Trichococcus sp. ES]	0.539222	TRUE	mOTU-mOTU	3	mOTU	mOTU	Bacteria	Bacillota	Negativicutes	Acidaminococcales	Acidaminococcaceae	NA	kingdom;phylum;class;order;family;genus;mOTU	2;1239;909932;1843488;909930;0;0	NA	NA	FALSE	NA	NA	NA	36	33	0	3	0.00219028	0.287374	3	mOTU	mOTU	Bacteria	Bacillota	Bacilli	Lactobacillales	Carnobacteriaceae	Trichococcus	kingdom;phylum;class;order;family;genus;mOTU	2;1239;91061;186826;186828;82802;82803	s__Trichococcus flocculiformis	NA	FALSE	NA	NA	NA	95	68	0	27	0.0100909
Acidaminococcaceae ext_mOTU_v3_18315	Trichococcus pasteurii	0.554303	TRUE	mOTU-mOTU	3	mOTU	mOTU	Bacteria	Bacillota	Negativicutes	Acidaminococcales	Acidaminococcaceae	NA	kingdom;phylum;class;order;family;genus;mOTU	2;1239;909932;1843488;909930;0;0	NA	NA	FALSE	NA	NA	NA	36	33	0	3	0.00219028	0.287374	3	mOTU	mOTU	Bacteria	Bacillota	Bacilli	Lactobacillales	Carnobacteriaceae	Trichococcus	kingdom;phylum;class;order;family;genus;mOTU	2;1239;91061;186826;186828;82802;43064	s__Trichococcus pasteurii	NA	FALSE	NA	NA	NA	76	57	0	19	0.00837229
Acidaminococcaceae ext_mOTU_v3_18315	Weissella confusa	-0.516996	FALSE	mOTU-mOTU	3	mOTU	mOTU	Bacteria	Bacillota	Negativicutes	Acidaminococcales	Acidaminococcaceae	NA	kingdom;phylum;class;order;family;genus;mOTU	2;1239;909932;1843488;909930;0;0	NA	NA	FALSE	NA	NA	NA	36	33	0	3	0.00219028	0.287374	2	mOTU	mOTU	Bacteria	Bacillota	Bacilli	Lactobacillales	NA	Weissella	kingdom;phylum;class;order;family;genus;mOTU	2;1239;91061;186826;81850;46255;1583	s__Weissella confusa	Weissella confusa	TRUE	NA	NA	NA	43	9	2	32	0.000142391
Acidaminococcaceae ext_mOTU_v3_18315	Xanthomonadaceae ext_mOTU_v3_27196	0.574146	TRUE	mOTU-mOTU	3	mOTU	mOTU	Bacteria	Bacillota	Negativicutes	Acidaminococcales	Acidaminococcaceae	NA	kingdom;phylum;class;order;family;genus;mOTU	2;1239;909932;1843488;909930;0;0	NA	NA	FALSE	NA	NA	NA	36	33	0	3	0.00219028	0.287374	3	mOTU	mOTU	Bacteria	Pseudomonadota	Gammaproteobacteria	Lysobacterales	Lysobacteraceae	NA	kingdom;phylum;class;order;family;genus;mOTU	2;1224;1236;135614;32033;0;0	NA	NA	FALSE	NA	NA	NA	98	71	0	27	0.0116407
Acidaminococcaceae ext_mOTU_v3_18315	pan_13778	0.594076	TRUE	mOTU-functional	3	mOTU	mOTU	Bacteria	Bacillota	Negativicutes	Acidaminococcales	Acidaminococcaceae	NA	kingdom;phylum;class;order;family;genus;mOTU	2;1239;909932;1843488;909930;0;0	NA	NA	FALSE	NA	NA	NA	36	33	0	3	0.00219028	0.287374	3	amr	functional	NA	NA	NA	NA	NA	NA	NA	NA	NA	NA	NA	['beta_lactam']	functional_amr	beta-lactamase	87	59	0	28	0.00281012
Acidaminococcaceae ext_mOTU_v3_18315	pan_1254	0.572696	TRUE	mOTU-acquired	3	mOTU	mOTU	Bacteria	Bacillota	Negativicutes	Acidaminococcales	Acidaminococcaceae	NA	kingdom;phylum;class;order;family;genus;mOTU	2;1239;909932;1843488;909930;0;0	NA	NA	FALSE	NA	NA	NA	36	33	0	3	0.00219028	0.287374	3	amr	acquired	NA	NA	NA	NA	NA	NA	NA	NA	NA	NA	NA	['beta_lactam']	resfinder	blaoxa-37_1_ay007784/blaoxa-20_2_af024602/blaoxa-20_1_ay307114	34	27	2	5	0.00151411
Acidaminococcaceae ext_mOTU_v3_18372	Acidaminococcaceae ext_mOTU_v3_18379	0.696362	TRUE	mOTU-mOTU	2	mOTU	mOTU	Bacteria	Bacillota	Negativicutes	Acidaminococcales	Acidaminococcaceae	NA	kingdom;phylum;class;order;family;genus;mOTU	2;1239;909932;1843488;909930;0;0	NA	NA	FALSE	NA	NA	NA	29	22	0	7	8.38416e-06	0.579204	2	mOTU	mOTU	Bacteria	Bacillota	Negativicutes	Acidaminococcales	Acidaminococcaceae	NA	kingdom;phylum;class;order;family;genus;mOTU	2;1239;909932;1843488;909930;0;0	NA	NA	FALSE	NA	NA	NA	42	28	0	14	9.41122e-06
Acidaminococcaceae ext_mOTU_v3_18372	Acidaminococcaceae ext_mOTU_v3_27172	0.596709	TRUE	mOTU-mOTU	2	mOTU	mOTU	Bacteria	Bacillota	Negativicutes	Acidaminococcales	Acidaminococcaceae	NA	kingdom;phylum;class;order;family;genus;mOTU	2;1239;909932;1843488;909930;0;0	NA	NA	FALSE	NA	NA	NA	29	22	0	7	8.38416e-06	0.579204	2	mOTU	mOTU	Bacteria	Bacillota	Negativicutes	Acidaminococcales	Acidaminococcaceae	NA	kingdom;phylum;class;order;family;genus;mOTU	2;1239;909932;1843488;909930;0;0	NA	NA	FALSE	NA	NA	NA	53	22	1	30	1.70572e-05
Acidaminococcaceae ext_mOTU_v3_18372	Acidaminococcaceae ext_mOTU_v3_27177	0.536756	TRUE	mOTU-mOTU	2	mOTU	mOTU	Bacteria	Bacillota	Negativicutes	Acidaminococcales	Acidaminococcaceae	NA	kingdom;phylum;class;order;family;genus;mOTU	2;1239;909932;1843488;909930;0;0	NA	NA	FALSE	NA	NA	NA	29	22	0	7	8.38416e-06	0.579204	2	mOTU	mOTU	Bacteria	Bacillota	Negativicutes	Acidaminococcales	Acidaminococcaceae	NA	kingdom;phylum;class;order;family;genus;mOTU	2;1239;909932;1843488;909930;0;0	NA	NA	FALSE	NA	NA	NA	40	21	0	19	2.67045e-05
Acidaminococcaceae ext_mOTU_v3_18372	Acidovorax sp. JHL-	-0.515055	FALSE	mOTU-mOTU	2	mOTU	mOTU	Bacteria	Bacillota	Negativicutes	Acidaminococcales	Acidaminococcaceae	NA	kingdom;phylum;class;order;family;genus;mOTU	2;1239;909932;1843488;909930;0;0	NA	NA	FALSE	NA	NA	NA	29	22	0	7	8.38416e-06	0.579204	3	mOTU	mOTU	Bacteria	Pseudomonadota	Betaproteobacteria	Burkholderiales	Comamonadaceae	Acidovorax	kingdom;phylum;class;order;family;genus;mOTU	2;1224;28216;80840;80864;12916;1276755	s__Acidovorax soli	NA	FALSE	NA	NA	NA	141	94	2	45	0.0135285
Acidaminococcaceae ext_mOTU_v3_18372	Bacteroidales ext_mOTU_v3_18365	0.537075	TRUE	mOTU-mOTU	2	mOTU	mOTU	Bacteria	Bacillota	Negativicutes	Acidaminococcales	Acidaminococcaceae	NA	kingdom;phylum;class;order;family;genus;mOTU	2;1239;909932;1843488;909930;0;0	NA	NA	FALSE	NA	NA	NA	29	22	0	7	8.38416e-06	0.579204	2	mOTU	mOTU	Bacteria	Bacteroidota	Bacteroidia	Bacteroidales	NA	NA	kingdom;phylum;class;order;family;genus;mOTU	2;976;200643;171549;0;0;0	NA	NA	FALSE	NA	NA	NA	7	7	0	0	8.60813e-08
Acidaminococcaceae ext_mOTU_v3_18372	Bacteroidia ext_mOTU_v3_18366	0.556165	TRUE	mOTU-mOTU	2	mOTU	mOTU	Bacteria	Bacillota	Negativicutes	Acidaminococcales	Acidaminococcaceae	NA	kingdom;phylum;class;order;family;genus;mOTU	2;1239;909932;1843488;909930;0;0	NA	NA	FALSE	NA	NA	NA	29	22	0	7	8.38416e-06	0.579204	2	mOTU	mOTU	Bacteria	Bacteroidota	Bacteroidia	NA	NA	NA	kingdom;phylum;class;order;family;genus;mOTU	2;976;200643;0;0;0;0	NA	NA	FALSE	NA	NA	NA	21	19	0	2	6.21295e-07
Acidaminococcaceae ext_mOTU_v3_18372	Betaproteobacteria ext_mOTU_v3_18570	0.620644	TRUE	mOTU-mOTU	2	mOTU	mOTU	Bacteria	Bacillota	Negativicutes	Acidaminococcales	Acidaminococcaceae	NA	kingdom;phylum;class;order;family;genus;mOTU	2;1239;909932;1843488;909930;0;0	NA	NA	FALSE	NA	NA	NA	29	22	0	7	8.38416e-06	0.579204	2	mOTU	mOTU	Bacteria	Pseudomonadota	Betaproteobacteria	NA	NA	NA	kingdom;phylum;class;order;family;genus;mOTU	2;1224;28216;0;0;0;0	NA	NA	FALSE	NA	NA	NA	10	10	0	0	1.15945e-07
Acidaminococcaceae ext_mOTU_v3_18372	Burkholderiales ext_mOTU_v3_18323	0.510774	TRUE	mOTU-mOTU	2	mOTU	mOTU	Bacteria	Bacillota	Negativicutes	Acidaminococcales	Acidaminococcaceae	NA	kingdom;phylum;class;order;family;genus;mOTU	2;1239;909932;1843488;909930;0;0	NA	NA	FALSE	NA	NA	NA	29	22	0	7	8.38416e-06	0.579204	2	mOTU	mOTU	Bacteria	Pseudomonadota	Betaproteobacteria	Burkholderiales	NA	NA	kingdom;phylum;class;order;family;genus;mOTU	2;1224;28216;80840;0;0;0	NA	NA	FALSE	NA	NA	NA	7	7	0	0	8.82138e-08
Acidaminococcaceae ext_mOTU_v3_18372	Burkholderiales ext_mOTU_v3_18486	0.517513	TRUE	mOTU-mOTU	2	mOTU	mOTU	Bacteria	Bacillota	Negativicutes	Acidaminococcales	Acidaminococcaceae	NA	kingdom;phylum;class;order;family;genus;mOTU	2;1239;909932;1843488;909930;0;0	NA	NA	FALSE	NA	NA	NA	29	22	0	7	8.38416e-06	0.579204	2	mOTU	mOTU	Bacteria	Pseudomonadota	Betaproteobacteria	Burkholderiales	NA	NA	kingdom;phylum;class;order;family;genus;mOTU	2;1224;28216;80840;0;0;0	NA	NA	FALSE	NA	NA	NA	38	20	0	18	3.06601e-06
Acidaminococcaceae ext_mOTU_v3_18372	Butyrivibrio ext_mOTU_v3_18482	0.614863	TRUE	mOTU-mOTU	2	mOTU	mOTU	Bacteria	Bacillota	Negativicutes	Acidaminococcales	Acidaminococcaceae	NA	kingdom;phylum;class;order;family;genus;mOTU	2;1239;909932;1843488;909930;0;0	NA	NA	FALSE	NA	NA	NA	29	22	0	7	8.38416e-06	0.579204	2	mOTU	mOTU	Bacteria	Bacillota	Clostridia	Eubacteriales	Lachnospiraceae	Butyrivibrio	kingdom;phylum;class;order;family;genus;mOTU	2;1239;186801;186802;186803;830;0	NA	NA	FALSE	NA	NA	NA	81	38	3	40	0.000131168
Acidaminococcaceae ext_mOTU_v3_18372	Candidatus Saccharibacteria ext_mOTU_v3_27215	0.51924	TRUE	mOTU-mOTU	2	mOTU	mOTU	Bacteria	Bacillota	Negativicutes	Acidaminococcales	Acidaminococcaceae	NA	kingdom;phylum;class;order;family;genus;mOTU	2;1239;909932;1843488;909930;0;0	NA	NA	FALSE	NA	NA	NA	29	22	0	7	8.38416e-06	0.579204	2	mOTU	mOTU	Bacteria	Candidatus Saccharibacteria	NA	NA	NA	NA	kingdom;phylum;class;order;family;genus;mOTU	2;95818;0;0;0;0;0	NA	NA	FALSE	NA	NA	NA	43	24	0	19	2.08279e-05
Acidaminococcaceae ext_mOTU_v3_18372	Comamonadaceae ext_mOTU_v3_18318	-0.535127	FALSE	mOTU-mOTU	2	mOTU	mOTU	Bacteria	Bacillota	Negativicutes	Acidaminococcales	Acidaminococcaceae	NA	kingdom;phylum;class;order;family;genus;mOTU	2;1239;909932;1843488;909930;0;0	NA	NA	FALSE	NA	NA	NA	29	22	0	7	8.38416e-06	0.579204	3	mOTU	mOTU	Bacteria	Pseudomonadota	Betaproteobacteria	Burkholderiales	Comamonadaceae	NA	kingdom;phylum;class;order;family;genus;mOTU	2;1224;28216;80840;80864;0;0	NA	NA	FALSE	NA	NA	NA	123	81	1	41	0.0153528
Acidaminococcaceae ext_mOTU_v3_18372	Comamonadaceae ext_mOTU_v3_18329	0.519	TRUE	mOTU-mOTU	2	mOTU	mOTU	Bacteria	Bacillota	Negativicutes	Acidaminococcales	Acidaminococcaceae	NA	kingdom;phylum;class;order;family;genus;mOTU	2;1239;909932;1843488;909930;0;0	NA	NA	FALSE	NA	NA	NA	29	22	0	7	8.38416e-06	0.579204	2	mOTU	mOTU	Bacteria	Pseudomonadota	Betaproteobacteria	Burkholderiales	Comamonadaceae	NA	kingdom;phylum;class;order;family;genus;mOTU	2;1224;28216;80840;80864;0;0	NA	NA	FALSE	NA	NA	NA	22	20	1	1	8.98351e-07
Acidaminococcaceae ext_mOTU_v3_18372	Ectothiorhodospiraceae ext_mOTU_v3_18355	0.525608	TRUE	mOTU-mOTU	2	mOTU	mOTU	Bacteria	Bacillota	Negativicutes	Acidaminococcales	Acidaminococcaceae	NA	kingdom;phylum;class;order;family;genus;mOTU	2;1239;909932;1843488;909930;0;0	NA	NA	FALSE	NA	NA	NA	29	22	0	7	8.38416e-06	0.579204	2	mOTU	mOTU	Bacteria	Pseudomonadota	Gammaproteobacteria	Chromatiales	Ectothiorhodospiraceae	NA	kingdom;phylum;class;order;family;genus;mOTU	2;1224;1236;135613;72276;0;0	NA	NA	FALSE	NA	NA	NA	53	32	0	21	8.82571e-06
Acidaminococcaceae ext_mOTU_v3_18372	Flavobacterium ext_mOTU_v3_18317	-0.518098	FALSE	mOTU-mOTU	2	mOTU	mOTU	Bacteria	Bacillota	Negativicutes	Acidaminococcales	Acidaminococcaceae	NA	kingdom;phylum;class;order;family;genus;mOTU	2;1239;909932;1843488;909930;0;0	NA	NA	FALSE	NA	NA	NA	29	22	0	7	8.38416e-06	0.579204	3	mOTU	mOTU	Bacteria	Bacteroidota	Flavobacteriia	Flavobacteriales	Flavobacteriaceae	Flavobacterium	kingdom;phylum;class;order;family;genus;mOTU	2;976;117743;200644;49546;237;0	NA	NA	FALSE	NA	NA	NA	143	91	3	49	0.016335
Acidaminococcaceae ext_mOTU_v3_18372	Methanobacterium formicicum [Methanobacterium sp. _/Methanobacterium formicicum]	0.554311	TRUE	mOTU-mOTU	2	mOTU	mOTU	Bacteria	Bacillota	Negativicutes	Acidaminococcales	Acidaminococcaceae	NA	kingdom;phylum;class;order;family;genus;mOTU	2;1239;909932;1843488;909930;0;0	NA	NA	FALSE	NA	NA	NA	29	22	0	7	8.38416e-06	0.579204	2	mOTU	mOTU	Archaea	Euryarchaeota	Methanobacteria	Methanobacteriales	Methanobacteriaceae	Methanobacterium	kingdom;phylum;class;order;family;genus;mOTU	2157;28890;183925;2158;2159;2160;2162	s__Methanobacterium formicicum	NA	FALSE	NA	NA	NA	32	19	0	13	1.80048e-05
Acidaminococcaceae ext_mOTU_v3_18372	Methanobrevibacter ext_mOTU_v3_27329	0.580297	TRUE	mOTU-mOTU	2	mOTU	mOTU	Bacteria	Bacillota	Negativicutes	Acidaminococcales	Acidaminococcaceae	NA	kingdom;phylum;class;order;family;genus;mOTU	2;1239;909932;1843488;909930;0;0	NA	NA	FALSE	NA	NA	NA	29	22	0	7	8.38416e-06	0.579204	2	mOTU	mOTU	Archaea	Euryarchaeota	Methanobacteria	Methanobacteriales	Methanobacteriaceae	Methanobrevibacter	kingdom;phylum;class;order;family;genus;mOTU	2157;28890;183925;2158;2159;2172;0	NA	NA	FALSE	NA	NA	NA	18	16	0	2	2.45154e-05
Acidaminococcaceae ext_mOTU_v3_18372	Olsenella ext_mOTU_v3_18480	0.588028	TRUE	mOTU-mOTU	2	mOTU	mOTU	Bacteria	Bacillota	Negativicutes	Acidaminococcales	Acidaminococcaceae	NA	kingdom;phylum;class;order;family;genus;mOTU	2;1239;909932;1843488;909930;0;0	NA	NA	FALSE	NA	NA	NA	29	22	0	7	8.38416e-06	0.579204	2	mOTU	mOTU	Bacteria	Actinomycetota	Coriobacteriia	Coriobacteriales	Atopobiaceae	Olsenella	kingdom;phylum;class;order;family;genus;mOTU	2;201174;84998;84999;1643824;133925;0	NA	NA	FALSE	NA	NA	NA	41	28	0	13	3.13052e-05
Acidaminococcaceae ext_mOTU_v3_18372	Pseudomonas caeni	-0.510114	FALSE	mOTU-mOTU	2	mOTU	mOTU	Bacteria	Bacillota	Negativicutes	Acidaminococcales	Acidaminococcaceae	NA	kingdom;phylum;class;order;family;genus;mOTU	2;1239;909932;1843488;909930;0;0	NA	NA	FALSE	NA	NA	NA	29	22	0	7	8.38416e-06	0.579204	3	mOTU	mOTU	Bacteria	Pseudomonadota	Gammaproteobacteria	Pseudomonadales	Pseudomonadaceae	Pseudomonas	kingdom;phylum;class;order;family;genus;mOTU	2;1224;1236;72274;135621;286;521720	s__Pseudomonas_C caeni	NA	FALSE	NA	NA	NA	34	32	0	2	0.00220612
Acidaminococcaceae ext_mOTU_v3_18372	Rhodocyclales ext_mOTU_v3_18328	0.556296	TRUE	mOTU-mOTU	2	mOTU	mOTU	Bacteria	Bacillota	Negativicutes	Acidaminococcales	Acidaminococcaceae	NA	kingdom;phylum;class;order;family;genus;mOTU	2;1239;909932;1843488;909930;0;0	NA	NA	FALSE	NA	NA	NA	29	22	0	7	8.38416e-06	0.579204	2	mOTU	mOTU	Bacteria	Pseudomonadota	Betaproteobacteria	Rhodocyclales	NA	NA	kingdom;phylum;class;order;family;genus;mOTU	2;1224;28216;206389;0;0;0	NA	NA	FALSE	NA	NA	NA	22	16	0	6	1.47161e-06
Acidaminococcaceae ext_mOTU_v3_18372	Selenomonas ext_mOTU_v3_27216	0.57137	TRUE	mOTU-mOTU	2	mOTU	mOTU	Bacteria	Bacillota	Negativicutes	Acidaminococcales	Acidaminococcaceae	NA	kingdom;phylum;class;order;family;genus;mOTU	2;1239;909932;1843488;909930;0;0	NA	NA	FALSE	NA	NA	NA	29	22	0	7	8.38416e-06	0.579204	2	mOTU	mOTU	Bacteria	Bacillota	Negativicutes	Selenomonadales	Selenomonadaceae	Selenomonas	kingdom;phylum;class;order;family;genus;mOTU	2;1239;909932;909929;1843491;970;0	NA	NA	FALSE	NA	NA	NA	71	29	3	39	0.000657934
Acidaminococcaceae ext_mOTU_v3_18372	Sporomusaceae ext_mOTU_v3_18358	0.507579	TRUE	mOTU-mOTU	2	mOTU	mOTU	Bacteria	Bacillota	Negativicutes	Acidaminococcales	Acidaminococcaceae	NA	kingdom;phylum;class;order;family;genus;mOTU	2;1239;909932;1843488;909930;0;0	NA	NA	FALSE	NA	NA	NA	29	22	0	7	8.38416e-06	0.579204	2	mOTU	mOTU	Bacteria	Bacillota	Negativicutes	Selenomonadales	Sporomusaceae	NA	kingdom;phylum;class;order;family;genus;mOTU	2;1239;909932;909929;1843490;0;0	NA	NA	FALSE	NA	NA	NA	4	4	0	0	4.71449e-07
Acidaminococcaceae ext_mOTU_v3_18372	Sporomusaceae ext_mOTU_v3_18360	0.625598	TRUE	mOTU-mOTU	2	mOTU	mOTU	Bacteria	Bacillota	Negativicutes	Acidaminococcales	Acidaminococcaceae	NA	kingdom;phylum;class;order;family;genus;mOTU	2;1239;909932;1843488;909930;0;0	NA	NA	FALSE	NA	NA	NA	29	22	0	7	8.38416e-06	0.579204	2	mOTU	mOTU	Bacteria	Bacillota	Negativicutes	Selenomonadales	Sporomusaceae	NA	kingdom;phylum;class;order;family;genus;mOTU	2;1239;909932;909929;1843490;0;0	NA	NA	FALSE	NA	NA	NA	59	33	0	26	1.03329e-05
Acidaminococcaceae ext_mOTU_v3_18372	Sporomusaceae ext_mOTU_v3_18378	0.520106	TRUE	mOTU-mOTU	2	mOTU	mOTU	Bacteria	Bacillota	Negativicutes	Acidaminococcales	Acidaminococcaceae	NA	kingdom;phylum;class;order;family;genus;mOTU	2;1239;909932;1843488;909930;0;0	NA	NA	FALSE	NA	NA	NA	29	22	0	7	8.38416e-06	0.579204	2	mOTU	mOTU	Bacteria	Bacillota	Negativicutes	Selenomonadales	Sporomusaceae	NA	kingdom;phylum;class;order;family;genus;mOTU	2;1239;909932;909929;1843490;0;0	NA	NA	FALSE	NA	NA	NA	6	5	0	1	1.84048e-07
Acidaminococcaceae ext_mOTU_v3_18372	Sporomusaceae sp. [Anaeromusa acidaminophila/Anaeroarcus burkinensis]	0.607112	TRUE	mOTU-mOTU	2	mOTU	mOTU	Bacteria	Bacillota	Negativicutes	Acidaminococcales	Acidaminococcaceae	NA	kingdom;phylum;class;order;family;genus;mOTU	2;1239;909932;1843488;909930;0;0	NA	NA	FALSE	NA	NA	NA	29	22	0	7	8.38416e-06	0.579204	2	mOTU	mOTU	Bacteria	Bacillota	Negativicutes	Selenomonadales	Sporomusaceae	NA	kingdom;phylum;class;order;family;genus;mOTU	2;1239;909932;909929;1843490;0;0	s__Anaeromusa acidaminophila	NA	FALSE	NA	NA	NA	81	33	6	42	2.94581e-05
Acidaminococcaceae ext_mOTU_v3_18372	Thiotrichaceae ext_mOTU_v3_18503	0.516931	TRUE	mOTU-mOTU	2	mOTU	mOTU	Bacteria	Bacillota	Negativicutes	Acidaminococcales	Acidaminococcaceae	NA	kingdom;phylum;class;order;family;genus;mOTU	2;1239;909932;1843488;909930;0;0	NA	NA	FALSE	NA	NA	NA	29	22	0	7	8.38416e-06	0.579204	2	mOTU	mOTU	Bacteria	Pseudomonadota	Gammaproteobacteria	Thiotrichales	Thiotrichaceae	NA	kingdom;phylum;class;order;family;genus;mOTU	2;1224;1236;72273;135617;0;0	NA	NA	FALSE	NA	NA	NA	6	6	0	0	1.49266e-07
Acidaminococcaceae ext_mOTU_v3_18372	Trichococcus collinsii	-0.522252	FALSE	mOTU-mOTU	2	mOTU	mOTU	Bacteria	Bacillota	Negativicutes	Acidaminococcales	Acidaminococcaceae	NA	kingdom;phylum;class;order;family;genus;mOTU	2;1239;909932;1843488;909930;0;0	NA	NA	FALSE	NA	NA	NA	29	22	0	7	8.38416e-06	0.579204	3	mOTU	mOTU	Bacteria	Bacillota	Bacilli	Lactobacillales	Carnobacteriaceae	Trichococcus	kingdom;phylum;class;order;family;genus;mOTU	2;1239;91061;186826;186828;82802;157076	s__Trichococcus collinsii	NA	FALSE	NA	NA	NA	91	70	0	21	0.00840272
Acidaminococcaceae ext_mOTU_v3_18372	Trichococcus flocculiformis [Trichococcus flocculiformis/Trichococcus sp. ES]	-0.515048	FALSE	mOTU-mOTU	2	mOTU	mOTU	Bacteria	Bacillota	Negativicutes	Acidaminococcales	Acidaminococcaceae	NA	kingdom;phylum;class;order;family;genus;mOTU	2;1239;909932;1843488;909930;0;0	NA	NA	FALSE	NA	NA	NA	29	22	0	7	8.38416e-06	0.579204	3	mOTU	mOTU	Bacteria	Bacillota	Bacilli	Lactobacillales	Carnobacteriaceae	Trichococcus	kingdom;phylum;class;order;family;genus;mOTU	2;1239;91061;186826;186828;82802;82803	s__Trichococcus flocculiformis	NA	FALSE	NA	NA	NA	95	68	0	27	0.0100909
Acidaminococcaceae ext_mOTU_v3_18372	Trichococcus pasteurii	-0.500023	FALSE	mOTU-mOTU	2	mOTU	mOTU	Bacteria	Bacillota	Negativicutes	Acidaminococcales	Acidaminococcaceae	NA	kingdom;phylum;class;order;family;genus;mOTU	2;1239;909932;1843488;909930;0;0	NA	NA	FALSE	NA	NA	NA	29	22	0	7	8.38416e-06	0.579204	3	mOTU	mOTU	Bacteria	Bacillota	Bacilli	Lactobacillales	Carnobacteriaceae	Trichococcus	kingdom;phylum;class;order;family;genus;mOTU	2;1239;91061;186826;186828;82802;43064	s__Trichococcus pasteurii	NA	FALSE	NA	NA	NA	76	57	0	19	0.00837229
Acidaminococcaceae ext_mOTU_v3_18379	Acidaminococcaceae ext_mOTU_v3_27172	0.598907	TRUE	mOTU-mOTU	2	mOTU	mOTU	Bacteria	Bacillota	Negativicutes	Acidaminococcales	Acidaminococcaceae	NA	kingdom;phylum;class;order;family;genus;mOTU	2;1239;909932;1843488;909930;0;0	NA	NA	FALSE	NA	NA	NA	42	28	0	14	9.41122e-06	0.780973	2	mOTU	mOTU	Bacteria	Bacillota	Negativicutes	Acidaminococcales	Acidaminococcaceae	NA	kingdom;phylum;class;order;family;genus;mOTU	2;1239;909932;1843488;909930;0;0	NA	NA	FALSE	NA	NA	NA	53	22	1	30	1.70572e-05
Acidaminococcaceae ext_mOTU_v3_18379	Acidaminococcaceae ext_mOTU_v3_27177	0.576675	TRUE	mOTU-mOTU	2	mOTU	mOTU	Bacteria	Bacillota	Negativicutes	Acidaminococcales	Acidaminococcaceae	NA	kingdom;phylum;class;order;family;genus;mOTU	2;1239;909932;1843488;909930;0;0	NA	NA	FALSE	NA	NA	NA	42	28	0	14	9.41122e-06	0.780973	2	mOTU	mOTU	Bacteria	Bacillota	Negativicutes	Acidaminococcales	Acidaminococcaceae	NA	kingdom;phylum;class;order;family;genus;mOTU	2;1239;909932;1843488;909930;0;0	NA	NA	FALSE	NA	NA	NA	40	21	0	19	2.67045e-05
Acidaminococcaceae ext_mOTU_v3_18379	Acidovorax sp. JHL-	-0.550488	FALSE	mOTU-mOTU	2	mOTU	mOTU	Bacteria	Bacillota	Negativicutes	Acidaminococcales	Acidaminococcaceae	NA	kingdom;phylum;class;order;family;genus;mOTU	2;1239;909932;1843488;909930;0;0	NA	NA	FALSE	NA	NA	NA	42	28	0	14	9.41122e-06	0.780973	3	mOTU	mOTU	Bacteria	Pseudomonadota	Betaproteobacteria	Burkholderiales	Comamonadaceae	Acidovorax	kingdom;phylum;class;order;family;genus;mOTU	2;1224;28216;80840;80864;12916;1276755	s__Acidovorax soli	NA	FALSE	NA	NA	NA	141	94	2	45	0.0135285
Acidaminococcaceae ext_mOTU_v3_18379	Acinetobacter ext_mOTU_v3_27119	-0.545154	FALSE	mOTU-mOTU	2	mOTU	mOTU	Bacteria	Bacillota	Negativicutes	Acidaminococcales	Acidaminococcaceae	NA	kingdom;phylum;class;order;family;genus;mOTU	2;1239;909932;1843488;909930;0;0	NA	NA	FALSE	NA	NA	NA	42	28	0	14	9.41122e-06	0.780973	3	mOTU	mOTU	Bacteria	Pseudomonadota	Gammaproteobacteria	Pseudomonadales	Moraxellaceae	Acinetobacter	kingdom;phylum;class;order;family;genus;mOTU	2;1224;1236;72274;468;469;0	NA	NA	FALSE	NA	NA	NA	81	66	0	15	0.00589821
Acidaminococcaceae ext_mOTU_v3_18379	Acinetobacter sp. [Acinetobacter sp. ANC /Acinetobacter sp. ANC ]	0.523014	TRUE	mOTU-mOTU	2	mOTU	mOTU	Bacteria	Bacillota	Negativicutes	Acidaminococcales	Acidaminococcaceae	NA	kingdom;phylum;class;order;family;genus;mOTU	2;1239;909932;1843488;909930;0;0	NA	NA	FALSE	NA	NA	NA	42	28	0	14	9.41122e-06	0.780973	2	mOTU	mOTU	Bacteria	Pseudomonadota	Gammaproteobacteria	Pseudomonadales	Moraxellaceae	Acinetobacter	kingdom;phylum;class;order;family;genus;mOTU	2;1224;1236;72274;468;469;4169	s__Acinetobacter sp002018365	NA	FALSE	NA	NA	NA	40	12	0	28	3.00219e-07
Acidaminococcaceae ext_mOTU_v3_18379	Acinetobacter towneri [Acinetobacter sp. MDSA/Acinetobacter towneri]	0.606674	TRUE	mOTU-mOTU	2	mOTU	mOTU	Bacteria	Bacillota	Negativicutes	Acidaminococcales	Acidaminococcaceae	NA	kingdom;phylum;class;order;family;genus;mOTU	2;1239;909932;1843488;909930;0;0	NA	NA	FALSE	NA	NA	NA	42	28	0	14	9.41122e-06	0.780973	2	mOTU	mOTU	Bacteria	Pseudomonadota	Gammaproteobacteria	Pseudomonadales	Moraxellaceae	Acinetobacter	kingdom;phylum;class;order;family;genus;mOTU	2;1224;1236;72274;468;469;202956	s__Acinetobacter towneri	NA	FALSE	NA	NA	NA	28	17	0	11	7.51612e-06
Acidaminococcaceae ext_mOTU_v3_18379	Aeromonas ext_mOTU_v3_27304	0.503889	TRUE	mOTU-mOTU	2	mOTU	mOTU	Bacteria	Bacillota	Negativicutes	Acidaminococcales	Acidaminococcaceae	NA	kingdom;phylum;class;order;family;genus;mOTU	2;1239;909932;1843488;909930;0;0	NA	NA	FALSE	NA	NA	NA	42	28	0	14	9.41122e-06	0.780973	2	mOTU	mOTU	Bacteria	Pseudomonadota	Gammaproteobacteria	Aeromonadales	Aeromonadaceae	Aeromonas	kingdom;phylum;class;order;family;genus;mOTU	2;1224;1236;135624;84642;642;0	NA	NA	FALSE	NA	NA	NA	12	11	0	1	6.13968e-06
Acidaminococcaceae ext_mOTU_v3_18379	Bacteria ext_mOTU_v3_18373	0.610815	TRUE	mOTU-mOTU	2	mOTU	mOTU	Bacteria	Bacillota	Negativicutes	Acidaminococcales	Acidaminococcaceae	NA	kingdom;phylum;class;order;family;genus;mOTU	2;1239;909932;1843488;909930;0;0	NA	NA	FALSE	NA	NA	NA	42	28	0	14	9.41122e-06	0.780973	2	mOTU	mOTU	Bacteria	NA	NA	NA	NA	NA	kingdom;phylum;class;order;family;genus;mOTU	2;0;0;0;0;0;0	NA	NA	FALSE	NA	NA	NA	52	38	0	14	1.5569e-05
Acidaminococcaceae ext_mOTU_v3_18379	Bacteria ext_mOTU_v3_18384	0.598833	TRUE	mOTU-mOTU	2	mOTU	mOTU	Bacteria	Bacillota	Negativicutes	Acidaminococcales	Acidaminococcaceae	NA	kingdom;phylum;class;order;family;genus;mOTU	2;1239;909932;1843488;909930;0;0	NA	NA	FALSE	NA	NA	NA	42	28	0	14	9.41122e-06	0.780973	2	mOTU	mOTU	Bacteria	NA	NA	NA	NA	NA	kingdom;phylum;class;order;family;genus;mOTU	2;0;0;0;0;0;0	NA	NA	FALSE	NA	NA	NA	49	38	0	11	6.81856e-06
Acidaminococcaceae ext_mOTU_v3_18379	Bacteroidia ext_mOTU_v3_18366	0.522223	TRUE	mOTU-mOTU	2	mOTU	mOTU	Bacteria	Bacillota	Negativicutes	Acidaminococcales	Acidaminococcaceae	NA	kingdom;phylum;class;order;family;genus;mOTU	2;1239;909932;1843488;909930;0;0	NA	NA	FALSE	NA	NA	NA	42	28	0	14	9.41122e-06	0.780973	2	mOTU	mOTU	Bacteria	Bacteroidota	Bacteroidia	NA	NA	NA	kingdom;phylum;class;order;family;genus;mOTU	2;976;200643;0;0;0;0	NA	NA	FALSE	NA	NA	NA	21	19	0	2	6.21295e-07
Acidaminococcaceae ext_mOTU_v3_18379	Brachymonas denitrificans	0.587331	TRUE	mOTU-mOTU	2	mOTU	mOTU	Bacteria	Bacillota	Negativicutes	Acidaminococcales	Acidaminococcaceae	NA	kingdom;phylum;class;order;family;genus;mOTU	2;1239;909932;1843488;909930;0;0	NA	NA	FALSE	NA	NA	NA	42	28	0	14	9.41122e-06	0.780973	2	mOTU	mOTU	Bacteria	Pseudomonadota	Betaproteobacteria	Burkholderiales	Comamonadaceae	Brachymonas	kingdom;phylum;class;order;family;genus;mOTU	2;1224;28216;80840;80864;28219;28220	s__Brachymonas denitrificans	NA	FALSE	NA	NA	NA	34	21	0	13	8.25648e-06
Acidaminococcaceae ext_mOTU_v3_18379	Butyrivibrio ext_mOTU_v3_18482	0.609591	TRUE	mOTU-mOTU	2	mOTU	mOTU	Bacteria	Bacillota	Negativicutes	Acidaminococcales	Acidaminococcaceae	NA	kingdom;phylum;class;order;family;genus;mOTU	2;1239;909932;1843488;909930;0;0	NA	NA	FALSE	NA	NA	NA	42	28	0	14	9.41122e-06	0.780973	2	mOTU	mOTU	Bacteria	Bacillota	Clostridia	Eubacteriales	Lachnospiraceae	Butyrivibrio	kingdom;phylum;class;order;family;genus;mOTU	2;1239;186801;186802;186803;830;0	NA	NA	FALSE	NA	NA	NA	81	38	3	40	0.000131168
Acidaminococcaceae ext_mOTU_v3_18379	Candidatus Saccharibacteria ext_mOTU_v3_18436	-0.530136	FALSE	mOTU-mOTU	2	mOTU	mOTU	Bacteria	Bacillota	Negativicutes	Acidaminococcales	Acidaminococcaceae	NA	kingdom;phylum;class;order;family;genus;mOTU	2;1239;909932;1843488;909930;0;0	NA	NA	FALSE	NA	NA	NA	42	28	0	14	9.41122e-06	0.780973	3	mOTU	mOTU	Bacteria	Candidatus Saccharibacteria	NA	NA	NA	NA	kingdom;phylum;class;order;family;genus;mOTU	2;95818;0;0;0;0;0	NA	NA	FALSE	NA	NA	NA	107	65	6	36	0.0299766
Acidaminococcaceae ext_mOTU_v3_18379	Candidatus Saccharibacteria ext_mOTU_v3_27215	0.502938	TRUE	mOTU-mOTU	2	mOTU	mOTU	Bacteria	Bacillota	Negativicutes	Acidaminococcales	Acidaminococcaceae	NA	kingdom;phylum;class;order;family;genus;mOTU	2;1239;909932;1843488;909930;0;0	NA	NA	FALSE	NA	NA	NA	42	28	0	14	9.41122e-06	0.780973	2	mOTU	mOTU	Bacteria	Candidatus Saccharibacteria	NA	NA	NA	NA	kingdom;phylum;class;order;family;genus;mOTU	2;95818;0;0;0;0;0	NA	NA	FALSE	NA	NA	NA	43	24	0	19	2.08279e-05
Acidaminococcaceae ext_mOTU_v3_18379	Chloroflexi ext_mOTU_v3_27175	0.509954	TRUE	mOTU-mOTU	2	mOTU	mOTU	Bacteria	Bacillota	Negativicutes	Acidaminococcales	Acidaminococcaceae	NA	kingdom;phylum;class;order;family;genus;mOTU	2;1239;909932;1843488;909930;0;0	NA	NA	FALSE	NA	NA	NA	42	28	0	14	9.41122e-06	0.780973	2	mOTU	mOTU	Bacteria	Chloroflexota	NA	NA	NA	NA	kingdom;phylum;class;order;family;genus;mOTU	2;200795;0;0;0;0;0	NA	NA	FALSE	NA	NA	NA	32	20	0	12	2.24301e-06
Acidaminococcaceae ext_mOTU_v3_18379	Chryseobacterium ext_mOTU_v3_18437	-0.53861	FALSE	mOTU-mOTU	2	mOTU	mOTU	Bacteria	Bacillota	Negativicutes	Acidaminococcales	Acidaminococcaceae	NA	kingdom;phylum;class;order;family;genus;mOTU	2;1239;909932;1843488;909930;0;0	NA	NA	FALSE	NA	NA	NA	42	28	0	14	9.41122e-06	0.780973	3	mOTU	mOTU	Bacteria	Bacteroidota	Flavobacteriia	Flavobacteriales	Flavobacteriaceae	Chryseobacterium	kingdom;phylum;class;order;family;genus;mOTU	2;976;117743;200644;49546;59732;0	NA	NA	FALSE	NA	NA	NA	58	52	0	6	0.00200372
Acidaminococcaceae ext_mOTU_v3_18379	Comamonadaceae ext_mOTU_v3_18318	-0.594703	FALSE	mOTU-mOTU	2	mOTU	mOTU	Bacteria	Bacillota	Negativicutes	Acidaminococcales	Acidaminococcaceae	NA	kingdom;phylum;class;order;family;genus;mOTU	2;1239;909932;1843488;909930;0;0	NA	NA	FALSE	NA	NA	NA	42	28	0	14	9.41122e-06	0.780973	3	mOTU	mOTU	Bacteria	Pseudomonadota	Betaproteobacteria	Burkholderiales	Comamonadaceae	NA	kingdom;phylum;class;order;family;genus;mOTU	2;1224;28216;80840;80864;0;0	NA	NA	FALSE	NA	NA	NA	123	81	1	41	0.0153528
Acidaminococcaceae ext_mOTU_v3_18379	Comamonadaceae ext_mOTU_v3_18329	0.52057	TRUE	mOTU-mOTU	2	mOTU	mOTU	Bacteria	Bacillota	Negativicutes	Acidaminococcales	Acidaminococcaceae	NA	kingdom;phylum;class;order;family;genus;mOTU	2;1239;909932;1843488;909930;0;0	NA	NA	FALSE	NA	NA	NA	42	28	0	14	9.41122e-06	0.780973	2	mOTU	mOTU	Bacteria	Pseudomonadota	Betaproteobacteria	Burkholderiales	Comamonadaceae	NA	kingdom;phylum;class;order;family;genus;mOTU	2;1224;28216;80840;80864;0;0	NA	NA	FALSE	NA	NA	NA	22	20	1	1	8.98351e-07
Acidaminococcaceae ext_mOTU_v3_18379	Comamonadaceae ext_mOTU_v3_27179	0.519311	TRUE	mOTU-mOTU	2	mOTU	mOTU	Bacteria	Bacillota	Negativicutes	Acidaminococcales	Acidaminococcaceae	NA	kingdom;phylum;class;order;family;genus;mOTU	2;1239;909932;1843488;909930;0;0	NA	NA	FALSE	NA	NA	NA	42	28	0	14	9.41122e-06	0.780973	2	mOTU	mOTU	Bacteria	Pseudomonadota	Betaproteobacteria	Burkholderiales	Comamonadaceae	NA	kingdom;phylum;class;order;family;genus;mOTU	2;1224;28216;80840;80864;0;0	NA	NA	FALSE	NA	NA	NA	12	8	0	4	3.49002e-07
Acidaminococcaceae ext_mOTU_v3_18379	Ectothiorhodospiraceae ext_mOTU_v3_18355	0.619494	TRUE	mOTU-mOTU	2	mOTU	mOTU	Bacteria	Bacillota	Negativicutes	Acidaminococcales	Acidaminococcaceae	NA	kingdom;phylum;class;order;family;genus;mOTU	2;1239;909932;1843488;909930;0;0	NA	NA	FALSE	NA	NA	NA	42	28	0	14	9.41122e-06	0.780973	2	mOTU	mOTU	Bacteria	Pseudomonadota	Gammaproteobacteria	Chromatiales	Ectothiorhodospiraceae	NA	kingdom;phylum;class;order;family;genus;mOTU	2;1224;1236;135613;72276;0;0	NA	NA	FALSE	NA	NA	NA	53	32	0	21	8.82571e-06
Acidaminococcaceae ext_mOTU_v3_18379	Eubacteriaceae ext_mOTU_v3_18447	0.508013	TRUE	mOTU-mOTU	2	mOTU	mOTU	Bacteria	Bacillota	Negativicutes	Acidaminococcales	Acidaminococcaceae	NA	kingdom;phylum;class;order;family;genus;mOTU	2;1239;909932;1843488;909930;0;0	NA	NA	FALSE	NA	NA	NA	42	28	0	14	9.41122e-06	0.780973	2	mOTU	mOTU	Bacteria	Bacillota	Clostridia	Eubacteriales	Eubacteriaceae	NA	kingdom;phylum;class;order;family;genus;mOTU	2;1239;186801;186802;186806;0;0	NA	NA	FALSE	NA	NA	NA	33	21	0	12	7.34636e-06
Acidaminococcaceae ext_mOTU_v3_18379	Flavobacterium ext_mOTU_v3_18317	-0.627002	FALSE	mOTU-mOTU	2	mOTU	mOTU	Bacteria	Bacillota	Negativicutes	Acidaminococcales	Acidaminococcaceae	NA	kingdom;phylum;class;order;family;genus;mOTU	2;1239;909932;1843488;909930;0;0	NA	NA	FALSE	NA	NA	NA	42	28	0	14	9.41122e-06	0.780973	3	mOTU	mOTU	Bacteria	Bacteroidota	Flavobacteriia	Flavobacteriales	Flavobacteriaceae	Flavobacterium	kingdom;phylum;class;order;family;genus;mOTU	2;976;117743;200644;49546;237;0	NA	NA	FALSE	NA	NA	NA	143	91	3	49	0.016335
Acidaminococcaceae ext_mOTU_v3_18379	Lactococcus raffinolactis	-0.520392	FALSE	mOTU-mOTU	2	mOTU	mOTU	Bacteria	Bacillota	Negativicutes	Acidaminococcales	Acidaminococcaceae	NA	kingdom;phylum;class;order;family;genus;mOTU	2;1239;909932;1843488;909930;0;0	NA	NA	FALSE	NA	NA	NA	42	28	0	14	9.41122e-06	0.780973	3	mOTU	mOTU	Bacteria	Bacillota	Bacilli	Lactobacillales	Streptococcaceae	Lactococcus	kingdom;phylum;class;order;family;genus;mOTU	2;1239;91061;186826;1300;1357;1366	s__Lactococcus_A laudensis	NA	FALSE	NA	NA	NA	66	50	0	16	0.0070397
Acidaminococcaceae ext_mOTU_v3_18379	Lysobacter tolerans	0.528626	TRUE	mOTU-mOTU	2	mOTU	mOTU	Bacteria	Bacillota	Negativicutes	Acidaminococcales	Acidaminococcaceae	NA	kingdom;phylum;class;order;family;genus;mOTU	2;1239;909932;1843488;909930;0;0	NA	NA	FALSE	NA	NA	NA	42	28	0	14	9.41122e-06	0.780973	2	mOTU	mOTU	Bacteria	Pseudomonadota	Gammaproteobacteria	Lysobacterales	Lysobacteraceae	Lysobacter	kingdom;phylum;class;order;family;genus;mOTU	2;1224;1236;135614;32033;68;1604334	s__Lysobacter_B tolerans	NA	FALSE	NA	NA	NA	3	3	0	0	1.29831e-07
Acidaminococcaceae ext_mOTU_v3_18379	Methanobacterium formicicum [Methanobacterium sp. _/Methanobacterium formicicum]	0.588018	TRUE	mOTU-mOTU	2	mOTU	mOTU	Bacteria	Bacillota	Negativicutes	Acidaminococcales	Acidaminococcaceae	NA	kingdom;phylum;class;order;family;genus;mOTU	2;1239;909932;1843488;909930;0;0	NA	NA	FALSE	NA	NA	NA	42	28	0	14	9.41122e-06	0.780973	2	mOTU	mOTU	Archaea	Euryarchaeota	Methanobacteria	Methanobacteriales	Methanobacteriaceae	Methanobacterium	kingdom;phylum;class;order;family;genus;mOTU	2157;28890;183925;2158;2159;2160;2162	s__Methanobacterium formicicum	NA	FALSE	NA	NA	NA	32	19	0	13	1.80048e-05
Acidaminococcaceae ext_mOTU_v3_18379	Methanobrevibacter ext_mOTU_v3_27329	0.565899	TRUE	mOTU-mOTU	2	mOTU	mOTU	Bacteria	Bacillota	Negativicutes	Acidaminococcales	Acidaminococcaceae	NA	kingdom;phylum;class;order;family;genus;mOTU	2;1239;909932;1843488;909930;0;0	NA	NA	FALSE	NA	NA	NA	42	28	0	14	9.41122e-06	0.780973	2	mOTU	mOTU	Archaea	Euryarchaeota	Methanobacteria	Methanobacteriales	Methanobacteriaceae	Methanobrevibacter	kingdom;phylum;class;order;family;genus;mOTU	2157;28890;183925;2158;2159;2172;0	NA	NA	FALSE	NA	NA	NA	18	16	0	2	2.45154e-05
Acidaminococcaceae ext_mOTU_v3_18379	Microbacterium sp. [Microbacterium sp. UCD-TDU/Microbacterium sp. RootD/Microbacterium sp. Root]	-0.561178	FALSE	mOTU-mOTU	2	mOTU	mOTU	Bacteria	Bacillota	Negativicutes	Acidaminococcales	Acidaminococcaceae	NA	kingdom;phylum;class;order;family;genus;mOTU	2;1239;909932;1843488;909930;0;0	NA	NA	FALSE	NA	NA	NA	42	28	0	14	9.41122e-06	0.780973	3	mOTU	mOTU	Bacteria	Actinomycetota	Actinomycetes	Micrococcales	Microbacteriaceae	Microbacterium	kingdom;phylum;class;order;family;genus;mOTU	2;201174;1760;85006;85023;33882;1433	s__Microbacterium maritypicum	NA	FALSE	NA	NA	NA	69	51	0	18	0.00515226
Acidaminococcaceae ext_mOTU_v3_18379	Propionibacteriaceae ext_mOTU_v3_27132	0.536992	TRUE	mOTU-mOTU	2	mOTU	mOTU	Bacteria	Bacillota	Negativicutes	Acidaminococcales	Acidaminococcaceae	NA	kingdom;phylum;class;order;family;genus;mOTU	2;1239;909932;1843488;909930;0;0	NA	NA	FALSE	NA	NA	NA	42	28	0	14	9.41122e-06	0.780973	2	mOTU	mOTU	Bacteria	Actinomycetota	Actinomycetes	Propionibacteriales	Propionibacteriaceae	NA	kingdom;phylum;class;order;family;genus;mOTU	2;201174;1760;85009;31957;0;0	NA	NA	FALSE	NA	NA	NA	8	7	0	1	3.56648e-07
Acidaminococcaceae ext_mOTU_v3_18379	Pseudoclavibacter helvolus	-0.543761	FALSE	mOTU-mOTU	2	mOTU	mOTU	Bacteria	Bacillota	Negativicutes	Acidaminococcales	Acidaminococcaceae	NA	kingdom;phylum;class;order;family;genus;mOTU	2;1239;909932;1843488;909930;0;0	NA	NA	FALSE	NA	NA	NA	42	28	0	14	9.41122e-06	0.780973	3	mOTU	mOTU	Bacteria	Actinomycetota	Actinomycetes	Micrococcales	Microbacteriaceae	Pseudoclavibacter	kingdom;phylum;class;order;family;genus;mOTU	2;201174;1760;85006;85023;255204;255205	s__Pseudoclavibacter helvolus	NA	FALSE	NA	NA	NA	61	50	0	11	0.00505261
Acidaminococcaceae ext_mOTU_v3_18379	Pseudomonas ext_mOTU_v3_18491	-0.505302	FALSE	mOTU-mOTU	2	mOTU	mOTU	Bacteria	Bacillota	Negativicutes	Acidaminococcales	Acidaminococcaceae	NA	kingdom;phylum;class;order;family;genus;mOTU	2;1239;909932;1843488;909930;0;0	NA	NA	FALSE	NA	NA	NA	42	28	0	14	9.41122e-06	0.780973	3	mOTU	mOTU	Bacteria	Pseudomonadota	Gammaproteobacteria	Pseudomonadales	Pseudomonadaceae	Pseudomonas	kingdom;phylum;class;order;family;genus;mOTU	2;1224;1236;72274;135621;286;0	NA	NA	FALSE	NA	NA	NA	52	44	0	8	0.00150143
Acidaminococcaceae ext_mOTU_v3_18379	Rhodocyclales ext_mOTU_v3_18328	0.553118	TRUE	mOTU-mOTU	2	mOTU	mOTU	Bacteria	Bacillota	Negativicutes	Acidaminococcales	Acidaminococcaceae	NA	kingdom;phylum;class;order;family;genus;mOTU	2;1239;909932;1843488;909930;0;0	NA	NA	FALSE	NA	NA	NA	42	28	0	14	9.41122e-06	0.780973	2	mOTU	mOTU	Bacteria	Pseudomonadota	Betaproteobacteria	Rhodocyclales	NA	NA	kingdom;phylum;class;order;family;genus;mOTU	2;1224;28216;206389;0;0;0	NA	NA	FALSE	NA	NA	NA	22	16	0	6	1.47161e-06
Acidaminococcaceae ext_mOTU_v3_18379	Selenomonas ext_mOTU_v3_27216	0.639035	TRUE	mOTU-mOTU	2	mOTU	mOTU	Bacteria	Bacillota	Negativicutes	Acidaminococcales	Acidaminococcaceae	NA	kingdom;phylum;class;order;family;genus;mOTU	2;1239;909932;1843488;909930;0;0	NA	NA	FALSE	NA	NA	NA	42	28	0	14	9.41122e-06	0.780973	2	mOTU	mOTU	Bacteria	Bacillota	Negativicutes	Selenomonadales	Selenomonadaceae	Selenomonas	kingdom;phylum;class;order;family;genus;mOTU	2;1239;909932;909929;1843491;970;0	NA	NA	FALSE	NA	NA	NA	71	29	3	39	0.000657934
Acidaminococcaceae ext_mOTU_v3_18379	Sporomusaceae ext_mOTU_v3_18343	0.52231	TRUE	mOTU-mOTU	2	mOTU	mOTU	Bacteria	Bacillota	Negativicutes	Acidaminococcales	Acidaminococcaceae	NA	kingdom;phylum;class;order;family;genus;mOTU	2;1239;909932;1843488;909930;0;0	NA	NA	FALSE	NA	NA	NA	42	28	0	14	9.41122e-06	0.780973	2	mOTU	mOTU	Bacteria	Bacillota	Negativicutes	Selenomonadales	Sporomusaceae	NA	kingdom;phylum;class;order;family;genus;mOTU	2;1239;909932;909929;1843490;0;0	NA	NA	FALSE	NA	NA	NA	23	19	1	3	1.28073e-05
Acidaminococcaceae ext_mOTU_v3_18379	Sporomusaceae ext_mOTU_v3_18360	0.555947	TRUE	mOTU-mOTU	2	mOTU	mOTU	Bacteria	Bacillota	Negativicutes	Acidaminococcales	Acidaminococcaceae	NA	kingdom;phylum;class;order;family;genus;mOTU	2;1239;909932;1843488;909930;0;0	NA	NA	FALSE	NA	NA	NA	42	28	0	14	9.41122e-06	0.780973	2	mOTU	mOTU	Bacteria	Bacillota	Negativicutes	Selenomonadales	Sporomusaceae	NA	kingdom;phylum;class;order;family;genus;mOTU	2;1239;909932;909929;1843490;0;0	NA	NA	FALSE	NA	NA	NA	59	33	0	26	1.03329e-05
Acidaminococcaceae ext_mOTU_v3_18379	Sporomusaceae sp. [Anaeromusa acidaminophila/Anaeroarcus burkinensis]	0.579953	TRUE	mOTU-mOTU	2	mOTU	mOTU	Bacteria	Bacillota	Negativicutes	Acidaminococcales	Acidaminococcaceae	NA	kingdom;phylum;class;order;family;genus;mOTU	2;1239;909932;1843488;909930;0;0	NA	NA	FALSE	NA	NA	NA	42	28	0	14	9.41122e-06	0.780973	2	mOTU	mOTU	Bacteria	Bacillota	Negativicutes	Selenomonadales	Sporomusaceae	NA	kingdom;phylum;class;order;family;genus;mOTU	2;1239;909932;909929;1843490;0;0	s__Anaeromusa acidaminophila	NA	FALSE	NA	NA	NA	81	33	6	42	2.94581e-05
Acidaminococcaceae ext_mOTU_v3_18379	Synergistaceae ext_mOTU_v3_18420	0.603516	TRUE	mOTU-mOTU	2	mOTU	mOTU	Bacteria	Bacillota	Negativicutes	Acidaminococcales	Acidaminococcaceae	NA	kingdom;phylum;class;order;family;genus;mOTU	2;1239;909932;1843488;909930;0;0	NA	NA	FALSE	NA	NA	NA	42	28	0	14	9.41122e-06	0.780973	2	mOTU	mOTU	Bacteria	Synergistota	Synergistia	Synergistales	Synergistaceae	NA	kingdom;phylum;class;order;family;genus;mOTU	2;508458;649775;649776;649777;0;0	NA	NA	FALSE	NA	NA	NA	70	38	0	32	9.52912e-06
Acidaminococcaceae ext_mOTU_v3_18379	Synergistaceae ext_mOTU_v3_18505	0.500322	TRUE	mOTU-mOTU	2	mOTU	mOTU	Bacteria	Bacillota	Negativicutes	Acidaminococcales	Acidaminococcaceae	NA	kingdom;phylum;class;order;family;genus;mOTU	2;1239;909932;1843488;909930;0;0	NA	NA	FALSE	NA	NA	NA	42	28	0	14	9.41122e-06	0.780973	2	mOTU	mOTU	Bacteria	Synergistota	Synergistia	Synergistales	Synergistaceae	NA	kingdom;phylum;class;order;family;genus;mOTU	2;508458;649775;649776;649777;0;0	NA	NA	FALSE	NA	NA	NA	22	19	0	3	6.87961e-06
Acidaminococcaceae ext_mOTU_v3_18379	Trichococcus collinsii	-0.544654	FALSE	mOTU-mOTU	2	mOTU	mOTU	Bacteria	Bacillota	Negativicutes	Acidaminococcales	Acidaminococcaceae	NA	kingdom;phylum;class;order;family;genus;mOTU	2;1239;909932;1843488;909930;0;0	NA	NA	FALSE	NA	NA	NA	42	28	0	14	9.41122e-06	0.780973	3	mOTU	mOTU	Bacteria	Bacillota	Bacilli	Lactobacillales	Carnobacteriaceae	Trichococcus	kingdom;phylum;class;order;family;genus;mOTU	2;1239;91061;186826;186828;82802;157076	s__Trichococcus collinsii	NA	FALSE	NA	NA	NA	91	70	0	21	0.00840272
Acidaminococcaceae ext_mOTU_v3_18379	Trichococcus flocculiformis [Trichococcus flocculiformis/Trichococcus sp. ES]	-0.52673	FALSE	mOTU-mOTU	2	mOTU	mOTU	Bacteria	Bacillota	Negativicutes	Acidaminococcales	Acidaminococcaceae	NA	kingdom;phylum;class;order;family;genus;mOTU	2;1239;909932;1843488;909930;0;0	NA	NA	FALSE	NA	NA	NA	42	28	0	14	9.41122e-06	0.780973	3	mOTU	mOTU	Bacteria	Bacillota	Bacilli	Lactobacillales	Carnobacteriaceae	Trichococcus	kingdom;phylum;class;order;family;genus;mOTU	2;1239;91061;186826;186828;82802;82803	s__Trichococcus flocculiformis	NA	FALSE	NA	NA	NA	95	68	0	27	0.0100909
Acidaminococcaceae ext_mOTU_v3_18379	Trichococcus pasteurii	-0.505192	FALSE	mOTU-mOTU	2	mOTU	mOTU	Bacteria	Bacillota	Negativicutes	Acidaminococcales	Acidaminococcaceae	NA	kingdom;phylum;class;order;family;genus;mOTU	2;1239;909932;1843488;909930;0;0	NA	NA	FALSE	NA	NA	NA	42	28	0	14	9.41122e-06	0.780973	3	mOTU	mOTU	Bacteria	Bacillota	Bacilli	Lactobacillales	Carnobacteriaceae	Trichococcus	kingdom;phylum;class;order;family;genus;mOTU	2;1239;91061;186826;186828;82802;43064	s__Trichococcus pasteurii	NA	FALSE	NA	NA	NA	76	57	0	19	0.00837229
Acidaminococcaceae ext_mOTU_v3_18379	Xanthomonadaceae ext_mOTU_v3_27196	-0.565751	FALSE	mOTU-mOTU	2	mOTU	mOTU	Bacteria	Bacillota	Negativicutes	Acidaminococcales	Acidaminococcaceae	NA	kingdom;phylum;class;order;family;genus;mOTU	2;1239;909932;1843488;909930;0;0	NA	NA	FALSE	NA	NA	NA	42	28	0	14	9.41122e-06	0.780973	3	mOTU	mOTU	Bacteria	Pseudomonadota	Gammaproteobacteria	Lysobacterales	Lysobacteraceae	NA	kingdom;phylum;class;order;family;genus;mOTU	2;1224;1236;135614;32033;0;0	NA	NA	FALSE	NA	NA	NA	98	71	0	27	0.0116407
Acidaminococcaceae ext_mOTU_v3_27172	Acidaminococcaceae ext_mOTU_v3_27177	0.680627	TRUE	mOTU-mOTU	2	mOTU	mOTU	Bacteria	Bacillota	Negativicutes	Acidaminococcales	Acidaminococcaceae	NA	kingdom;phylum;class;order;family;genus;mOTU	2;1239;909932;1843488;909930;0;0	NA	NA	FALSE	NA	NA	NA	53	22	1	30	1.70572e-05	0.724114	2	mOTU	mOTU	Bacteria	Bacillota	Negativicutes	Acidaminococcales	Acidaminococcaceae	NA	kingdom;phylum;class;order;family;genus;mOTU	2;1239;909932;1843488;909930;0;0	NA	NA	FALSE	NA	NA	NA	40	21	0	19	2.67045e-05
Acidaminococcaceae ext_mOTU_v3_27172	Acidaminococcaceae ext_mOTU_v3_27352	0.62296	TRUE	mOTU-mOTU	2	mOTU	mOTU	Bacteria	Bacillota	Negativicutes	Acidaminococcales	Acidaminococcaceae	NA	kingdom;phylum;class;order;family;genus;mOTU	2;1239;909932;1843488;909930;0;0	NA	NA	FALSE	NA	NA	NA	53	22	1	30	1.70572e-05	0.724114	2	mOTU	mOTU	Bacteria	Bacillota	Negativicutes	Acidaminococcales	Acidaminococcaceae	NA	kingdom;phylum;class;order;family;genus;mOTU	2;1239;909932;1843488;909930;0;0	NA	NA	FALSE	NA	NA	NA	6	6	0	0	1.08958e-05
Acidaminococcaceae ext_mOTU_v3_27172	Acidovorax sp. JHL-	-0.576659	FALSE	mOTU-mOTU	2	mOTU	mOTU	Bacteria	Bacillota	Negativicutes	Acidaminococcales	Acidaminococcaceae	NA	kingdom;phylum;class;order;family;genus;mOTU	2;1239;909932;1843488;909930;0;0	NA	NA	FALSE	NA	NA	NA	53	22	1	30	1.70572e-05	0.724114	3	mOTU	mOTU	Bacteria	Pseudomonadota	Betaproteobacteria	Burkholderiales	Comamonadaceae	Acidovorax	kingdom;phylum;class;order;family;genus;mOTU	2;1224;28216;80840;80864;12916;1276755	s__Acidovorax soli	NA	FALSE	NA	NA	NA	141	94	2	45	0.0135285
Acidaminococcaceae ext_mOTU_v3_27172	Acinetobacter ext_mOTU_v3_18309	-0.515806	FALSE	mOTU-mOTU	2	mOTU	mOTU	Bacteria	Bacillota	Negativicutes	Acidaminococcales	Acidaminococcaceae	NA	kingdom;phylum;class;order;family;genus;mOTU	2;1239;909932;1843488;909930;0;0	NA	NA	FALSE	NA	NA	NA	53	22	1	30	1.70572e-05	0.724114	3	mOTU	mOTU	Bacteria	Pseudomonadota	Gammaproteobacteria	Pseudomonadales	Moraxellaceae	Acinetobacter	kingdom;phylum;class;order;family;genus;mOTU	2;1224;1236;72274;468;469;0	NA	NA	FALSE	NA	NA	NA	61	56	0	5	0.00168224
Acidaminococcaceae ext_mOTU_v3_27172	Acinetobacter ext_mOTU_v3_18310	-0.501614	FALSE	mOTU-mOTU	2	mOTU	mOTU	Bacteria	Bacillota	Negativicutes	Acidaminococcales	Acidaminococcaceae	NA	kingdom;phylum;class;order;family;genus;mOTU	2;1239;909932;1843488;909930;0;0	NA	NA	FALSE	NA	NA	NA	53	22	1	30	1.70572e-05	0.724114	3	mOTU	mOTU	Bacteria	Pseudomonadota	Gammaproteobacteria	Pseudomonadales	Moraxellaceae	Acinetobacter	kingdom;phylum;class;order;family;genus;mOTU	2;1224;1236;72274;468;469;0	NA	NA	FALSE	NA	NA	NA	71	62	0	9	0.00584061
Acidaminococcaceae ext_mOTU_v3_27172	Acinetobacter ext_mOTU_v3_18385	-0.509876	FALSE	mOTU-mOTU	2	mOTU	mOTU	Bacteria	Bacillota	Negativicutes	Acidaminococcales	Acidaminococcaceae	NA	kingdom;phylum;class;order;family;genus;mOTU	2;1239;909932;1843488;909930;0;0	NA	NA	FALSE	NA	NA	NA	53	22	1	30	1.70572e-05	0.724114	3	mOTU	mOTU	Bacteria	Pseudomonadota	Gammaproteobacteria	Pseudomonadales	Moraxellaceae	Acinetobacter	kingdom;phylum;class;order;family;genus;mOTU	2;1224;1236;72274;468;469;0	NA	NA	FALSE	NA	NA	NA	110	79	2	29	0.0126209
Acidaminococcaceae ext_mOTU_v3_27172	Acinetobacter ext_mOTU_v3_27119	-0.518839	FALSE	mOTU-mOTU	2	mOTU	mOTU	Bacteria	Bacillota	Negativicutes	Acidaminococcales	Acidaminococcaceae	NA	kingdom;phylum;class;order;family;genus;mOTU	2;1239;909932;1843488;909930;0;0	NA	NA	FALSE	NA	NA	NA	53	22	1	30	1.70572e-05	0.724114	3	mOTU	mOTU	Bacteria	Pseudomonadota	Gammaproteobacteria	Pseudomonadales	Moraxellaceae	Acinetobacter	kingdom;phylum;class;order;family;genus;mOTU	2;1224;1236;72274;468;469;0	NA	NA	FALSE	NA	NA	NA	81	66	0	15	0.00589821
Acidaminococcaceae ext_mOTU_v3_27172	Aminomonas paucivorans	0.51168	TRUE	mOTU-mOTU	2	mOTU	mOTU	Bacteria	Bacillota	Negativicutes	Acidaminococcales	Acidaminococcaceae	NA	kingdom;phylum;class;order;family;genus;mOTU	2;1239;909932;1843488;909930;0;0	NA	NA	FALSE	NA	NA	NA	53	22	1	30	1.70572e-05	0.724114	2	mOTU	mOTU	Bacteria	Synergistota	Synergistia	Synergistales	Synergistaceae	Aminomonas	kingdom;phylum;class;order;family;genus;mOTU	2;508458;649775;649776;649777;81411;81412	s__Aminomonas paucivorans	NA	FALSE	NA	NA	NA	12	12	0	0	6.01093e-06
Acidaminococcaceae ext_mOTU_v3_27172	Bacteria ext_mOTU_v3_18373	0.601421	TRUE	mOTU-mOTU	2	mOTU	mOTU	Bacteria	Bacillota	Negativicutes	Acidaminococcales	Acidaminococcaceae	NA	kingdom;phylum;class;order;family;genus;mOTU	2;1239;909932;1843488;909930;0;0	NA	NA	FALSE	NA	NA	NA	53	22	1	30	1.70572e-05	0.724114	2	mOTU	mOTU	Bacteria	NA	NA	NA	NA	NA	kingdom;phylum;class;order;family;genus;mOTU	2;0;0;0;0;0;0	NA	NA	FALSE	NA	NA	NA	52	38	0	14	1.5569e-05
Acidaminococcaceae ext_mOTU_v3_27172	Bacteria ext_mOTU_v3_18384	0.516956	TRUE	mOTU-mOTU	2	mOTU	mOTU	Bacteria	Bacillota	Negativicutes	Acidaminococcales	Acidaminococcaceae	NA	kingdom;phylum;class;order;family;genus;mOTU	2;1239;909932;1843488;909930;0;0	NA	NA	FALSE	NA	NA	NA	53	22	1	30	1.70572e-05	0.724114	2	mOTU	mOTU	Bacteria	NA	NA	NA	NA	NA	kingdom;phylum;class;order;family;genus;mOTU	2;0;0;0;0;0;0	NA	NA	FALSE	NA	NA	NA	49	38	0	11	6.81856e-06
Acidaminococcaceae ext_mOTU_v3_27172	Brachymonas denitrificans	0.520018	TRUE	mOTU-mOTU	2	mOTU	mOTU	Bacteria	Bacillota	Negativicutes	Acidaminococcales	Acidaminococcaceae	NA	kingdom;phylum;class;order;family;genus;mOTU	2;1239;909932;1843488;909930;0;0	NA	NA	FALSE	NA	NA	NA	53	22	1	30	1.70572e-05	0.724114	2	mOTU	mOTU	Bacteria	Pseudomonadota	Betaproteobacteria	Burkholderiales	Comamonadaceae	Brachymonas	kingdom;phylum;class;order;family;genus;mOTU	2;1224;28216;80840;80864;28219;28220	s__Brachymonas denitrificans	NA	FALSE	NA	NA	NA	34	21	0	13	8.25648e-06
Acidaminococcaceae ext_mOTU_v3_27172	Butyrivibrio ext_mOTU_v3_18482	0.710523	TRUE	mOTU-mOTU	2	mOTU	mOTU	Bacteria	Bacillota	Negativicutes	Acidaminococcales	Acidaminococcaceae	NA	kingdom;phylum;class;order;family;genus;mOTU	2;1239;909932;1843488;909930;0;0	NA	NA	FALSE	NA	NA	NA	53	22	1	30	1.70572e-05	0.724114	2	mOTU	mOTU	Bacteria	Bacillota	Clostridia	Eubacteriales	Lachnospiraceae	Butyrivibrio	kingdom;phylum;class;order;family;genus;mOTU	2;1239;186801;186802;186803;830;0	NA	NA	FALSE	NA	NA	NA	81	38	3	40	0.000131168
Acidaminococcaceae ext_mOTU_v3_27172	Candidatus Saccharibacteria ext_mOTU_v3_27215	0.521489	TRUE	mOTU-mOTU	2	mOTU	mOTU	Bacteria	Bacillota	Negativicutes	Acidaminococcales	Acidaminococcaceae	NA	kingdom;phylum;class;order;family;genus;mOTU	2;1239;909932;1843488;909930;0;0	NA	NA	FALSE	NA	NA	NA	53	22	1	30	1.70572e-05	0.724114	2	mOTU	mOTU	Bacteria	Candidatus Saccharibacteria	NA	NA	NA	NA	kingdom;phylum;class;order;family;genus;mOTU	2;95818;0;0;0;0;0	NA	NA	FALSE	NA	NA	NA	43	24	0	19	2.08279e-05
Acidaminococcaceae ext_mOTU_v3_27172	Chryseobacterium chaponense	-0.503897	FALSE	mOTU-mOTU	2	mOTU	mOTU	Bacteria	Bacillota	Negativicutes	Acidaminococcales	Acidaminococcaceae	NA	kingdom;phylum;class;order;family;genus;mOTU	2;1239;909932;1843488;909930;0;0	NA	NA	FALSE	NA	NA	NA	53	22	1	30	1.70572e-05	0.724114	3	mOTU	mOTU	Bacteria	Bacteroidota	Flavobacteriia	Flavobacteriales	Flavobacteriaceae	Chryseobacterium	kingdom;phylum;class;order;family;genus;mOTU	2;976;117743;200644;49546;59732;713588	s__Kaistella chaponensis	NA	FALSE	NA	NA	NA	49	44	0	5	0.00133005
Acidaminococcaceae ext_mOTU_v3_27172	Chryseobacterium ext_mOTU_v3_18347	-0.547358	FALSE	mOTU-mOTU	2	mOTU	mOTU	Bacteria	Bacillota	Negativicutes	Acidaminococcales	Acidaminococcaceae	NA	kingdom;phylum;class;order;family;genus;mOTU	2;1239;909932;1843488;909930;0;0	NA	NA	FALSE	NA	NA	NA	53	22	1	30	1.70572e-05	0.724114	3	mOTU	mOTU	Bacteria	Bacteroidota	Flavobacteriia	Flavobacteriales	Flavobacteriaceae	Chryseobacterium	kingdom;phylum;class;order;family;genus;mOTU	2;976;117743;200644;49546;59732;0	NA	NA	FALSE	NA	NA	NA	60	56	0	4	0.00198211
Acidaminococcaceae ext_mOTU_v3_27172	Chryseobacterium ext_mOTU_v3_18437	-0.50881	FALSE	mOTU-mOTU	2	mOTU	mOTU	Bacteria	Bacillota	Negativicutes	Acidaminococcales	Acidaminococcaceae	NA	kingdom;phylum;class;order;family;genus;mOTU	2;1239;909932;1843488;909930;0;0	NA	NA	FALSE	NA	NA	NA	53	22	1	30	1.70572e-05	0.724114	3	mOTU	mOTU	Bacteria	Bacteroidota	Flavobacteriia	Flavobacteriales	Flavobacteriaceae	Chryseobacterium	kingdom;phylum;class;order;family;genus;mOTU	2;976;117743;200644;49546;59732;0	NA	NA	FALSE	NA	NA	NA	58	52	0	6	0.00200372
Acidaminococcaceae ext_mOTU_v3_27172	Comamonadaceae ext_mOTU_v3_18318	-0.609409	FALSE	mOTU-mOTU	2	mOTU	mOTU	Bacteria	Bacillota	Negativicutes	Acidaminococcales	Acidaminococcaceae	NA	kingdom;phylum;class;order;family;genus;mOTU	2;1239;909932;1843488;909930;0;0	NA	NA	FALSE	NA	NA	NA	53	22	1	30	1.70572e-05	0.724114	3	mOTU	mOTU	Bacteria	Pseudomonadota	Betaproteobacteria	Burkholderiales	Comamonadaceae	NA	kingdom;phylum;class;order;family;genus;mOTU	2;1224;28216;80840;80864;0;0	NA	NA	FALSE	NA	NA	NA	123	81	1	41	0.0153528
Acidaminococcaceae ext_mOTU_v3_27172	Comamonadaceae ext_mOTU_v3_18329	0.502279	TRUE	mOTU-mOTU	2	mOTU	mOTU	Bacteria	Bacillota	Negativicutes	Acidaminococcales	Acidaminococcaceae	NA	kingdom;phylum;class;order;family;genus;mOTU	2;1239;909932;1843488;909930;0;0	NA	NA	FALSE	NA	NA	NA	53	22	1	30	1.70572e-05	0.724114	2	mOTU	mOTU	Bacteria	Pseudomonadota	Betaproteobacteria	Burkholderiales	Comamonadaceae	NA	kingdom;phylum;class;order;family;genus;mOTU	2;1224;28216;80840;80864;0;0	NA	NA	FALSE	NA	NA	NA	22	20	1	1	8.98351e-07
Acidaminococcaceae ext_mOTU_v3_27172	Ectothiorhodospiraceae ext_mOTU_v3_18355	0.533383	TRUE	mOTU-mOTU	2	mOTU	mOTU	Bacteria	Bacillota	Negativicutes	Acidaminococcales	Acidaminococcaceae	NA	kingdom;phylum;class;order;family;genus;mOTU	2;1239;909932;1843488;909930;0;0	NA	NA	FALSE	NA	NA	NA	53	22	1	30	1.70572e-05	0.724114	2	mOTU	mOTU	Bacteria	Pseudomonadota	Gammaproteobacteria	Chromatiales	Ectothiorhodospiraceae	NA	kingdom;phylum;class;order;family;genus;mOTU	2;1224;1236;135613;72276;0;0	NA	NA	FALSE	NA	NA	NA	53	32	0	21	8.82571e-06
Acidaminococcaceae ext_mOTU_v3_27172	Eubacteriaceae ext_mOTU_v3_18447	0.51707	TRUE	mOTU-mOTU	2	mOTU	mOTU	Bacteria	Bacillota	Negativicutes	Acidaminococcales	Acidaminococcaceae	NA	kingdom;phylum;class;order;family;genus;mOTU	2;1239;909932;1843488;909930;0;0	NA	NA	FALSE	NA	NA	NA	53	22	1	30	1.70572e-05	0.724114	2	mOTU	mOTU	Bacteria	Bacillota	Clostridia	Eubacteriales	Eubacteriaceae	NA	kingdom;phylum;class;order;family;genus;mOTU	2;1239;186801;186802;186806;0;0	NA	NA	FALSE	NA	NA	NA	33	21	0	12	7.34636e-06
Acidaminococcaceae ext_mOTU_v3_27172	Flavobacteriaceae ext_mOTU_v3_18351	-0.512792	FALSE	mOTU-mOTU	2	mOTU	mOTU	Bacteria	Bacillota	Negativicutes	Acidaminococcales	Acidaminococcaceae	NA	kingdom;phylum;class;order;family;genus;mOTU	2;1239;909932;1843488;909930;0;0	NA	NA	FALSE	NA	NA	NA	53	22	1	30	1.70572e-05	0.724114	3	mOTU	mOTU	Bacteria	Bacteroidota	Flavobacteriia	Flavobacteriales	Flavobacteriaceae	NA	kingdom;phylum;class;order;family;genus;mOTU	2;976;117743;200644;49546;0;0	NA	NA	FALSE	NA	NA	NA	44	40	0	4	0.00104322
Acidaminococcaceae ext_mOTU_v3_27172	Flavobacteriaceae ext_mOTU_v3_18428	-0.551063	FALSE	mOTU-mOTU	2	mOTU	mOTU	Bacteria	Bacillota	Negativicutes	Acidaminococcales	Acidaminococcaceae	NA	kingdom;phylum;class;order;family;genus;mOTU	2;1239;909932;1843488;909930;0;0	NA	NA	FALSE	NA	NA	NA	53	22	1	30	1.70572e-05	0.724114	3	mOTU	mOTU	Bacteria	Bacteroidota	Flavobacteriia	Flavobacteriales	Flavobacteriaceae	NA	kingdom;phylum;class;order;family;genus;mOTU	2;976;117743;200644;49546;0;0	NA	NA	FALSE	NA	NA	NA	82	69	1	12	0.00907878
Acidaminococcaceae ext_mOTU_v3_27172	Flavobacterium ext_mOTU_v3_18312	-0.556736	FALSE	mOTU-mOTU	2	mOTU	mOTU	Bacteria	Bacillota	Negativicutes	Acidaminococcales	Acidaminococcaceae	NA	kingdom;phylum;class;order;family;genus;mOTU	2;1239;909932;1843488;909930;0;0	NA	NA	FALSE	NA	NA	NA	53	22	1	30	1.70572e-05	0.724114	3	mOTU	mOTU	Bacteria	Bacteroidota	Flavobacteriia	Flavobacteriales	Flavobacteriaceae	Flavobacterium	kingdom;phylum;class;order;family;genus;mOTU	2;976;117743;200644;49546;237;0	NA	NA	FALSE	NA	NA	NA	67	53	1	13	0.00160341
Acidaminococcaceae ext_mOTU_v3_27172	Flavobacterium ext_mOTU_v3_18317	-0.639731	FALSE	mOTU-mOTU	2	mOTU	mOTU	Bacteria	Bacillota	Negativicutes	Acidaminococcales	Acidaminococcaceae	NA	kingdom;phylum;class;order;family;genus;mOTU	2;1239;909932;1843488;909930;0;0	NA	NA	FALSE	NA	NA	NA	53	22	1	30	1.70572e-05	0.724114	3	mOTU	mOTU	Bacteria	Bacteroidota	Flavobacteriia	Flavobacteriales	Flavobacteriaceae	Flavobacterium	kingdom;phylum;class;order;family;genus;mOTU	2;976;117743;200644;49546;237;0	NA	NA	FALSE	NA	NA	NA	143	91	3	49	0.016335
Acidaminococcaceae ext_mOTU_v3_27172	Flavobacterium ext_mOTU_v3_18442	-0.519063	FALSE	mOTU-mOTU	2	mOTU	mOTU	Bacteria	Bacillota	Negativicutes	Acidaminococcales	Acidaminococcaceae	NA	kingdom;phylum;class;order;family;genus;mOTU	2;1239;909932;1843488;909930;0;0	NA	NA	FALSE	NA	NA	NA	53	22	1	30	1.70572e-05	0.724114	3	mOTU	mOTU	Bacteria	Bacteroidota	Flavobacteriia	Flavobacteriales	Flavobacteriaceae	Flavobacterium	kingdom;phylum;class;order;family;genus;mOTU	2;976;117743;200644;49546;237;0	NA	NA	FALSE	NA	NA	NA	48	44	0	4	0.00113972
Acidaminococcaceae ext_mOTU_v3_27172	Flavobacterium ext_mOTU_v3_18444	-0.527208	FALSE	mOTU-mOTU	2	mOTU	mOTU	Bacteria	Bacillota	Negativicutes	Acidaminococcales	Acidaminococcaceae	NA	kingdom;phylum;class;order;family;genus;mOTU	2;1239;909932;1843488;909930;0;0	NA	NA	FALSE	NA	NA	NA	53	22	1	30	1.70572e-05	0.724114	3	mOTU	mOTU	Bacteria	Bacteroidota	Flavobacteriia	Flavobacteriales	Flavobacteriaceae	Flavobacterium	kingdom;phylum;class;order;family;genus;mOTU	2;976;117743;200644;49546;237;0	NA	NA	FALSE	NA	NA	NA	54	47	0	7	0.00214769
Acidaminococcaceae ext_mOTU_v3_27172	Flavobacterium ext_mOTU_v3_18537	-0.512108	FALSE	mOTU-mOTU	2	mOTU	mOTU	Bacteria	Bacillota	Negativicutes	Acidaminococcales	Acidaminococcaceae	NA	kingdom;phylum;class;order;family;genus;mOTU	2;1239;909932;1843488;909930;0;0	NA	NA	FALSE	NA	NA	NA	53	22	1	30	1.70572e-05	0.724114	3	mOTU	mOTU	Bacteria	Bacteroidota	Flavobacteriia	Flavobacteriales	Flavobacteriaceae	Flavobacterium	kingdom;phylum;class;order;family;genus;mOTU	2;976;117743;200644;49546;237;0	NA	NA	FALSE	NA	NA	NA	39	36	0	3	0.00111351
Acidaminococcaceae ext_mOTU_v3_27172	Flavobacterium succinicans	-0.50794	FALSE	mOTU-mOTU	2	mOTU	mOTU	Bacteria	Bacillota	Negativicutes	Acidaminococcales	Acidaminococcaceae	NA	kingdom;phylum;class;order;family;genus;mOTU	2;1239;909932;1843488;909930;0;0	NA	NA	FALSE	NA	NA	NA	53	22	1	30	1.70572e-05	0.724114	3	mOTU	mOTU	Bacteria	Bacteroidota	Flavobacteriia	Flavobacteriales	Flavobacteriaceae	Flavobacterium	kingdom;phylum;class;order;family;genus;mOTU	2;976;117743;200644;49546;237;29536	s__Flavobacterium succinicans_A	NA	FALSE	NA	NA	NA	30	25	0	5	0.00061726
Acidaminococcaceae ext_mOTU_v3_27172	Klebsiella pneumoniae	0.505674	FALSE	mOTU-mOTU	2	mOTU	mOTU	Bacteria	Bacillota	Negativicutes	Acidaminococcales	Acidaminococcaceae	NA	kingdom;phylum;class;order;family;genus;mOTU	2;1239;909932;1843488;909930;0;0	NA	NA	FALSE	NA	NA	NA	53	22	1	30	1.70572e-05	0.724114	4	mOTU	mOTU	Bacteria	Pseudomonadota	Gammaproteobacteria	Enterobacterales	Enterobacteriaceae	Klebsiella	kingdom;phylum;class;order;family;genus;mOTU	2;1224;1236;91347;543;570;573	s__Klebsiella pneumoniae	Klebsiella pneumoniae	TRUE	NA	NA	NA	90	71	5	14	1.18576e-05
Acidaminococcaceae ext_mOTU_v3_27172	Methanobrevibacter ext_mOTU_v3_27329	0.562985	TRUE	mOTU-mOTU	2	mOTU	mOTU	Bacteria	Bacillota	Negativicutes	Acidaminococcales	Acidaminococcaceae	NA	kingdom;phylum;class;order;family;genus;mOTU	2;1239;909932;1843488;909930;0;0	NA	NA	FALSE	NA	NA	NA	53	22	1	30	1.70572e-05	0.724114	2	mOTU	mOTU	Archaea	Euryarchaeota	Methanobacteria	Methanobacteriales	Methanobacteriaceae	Methanobrevibacter	kingdom;phylum;class;order;family;genus;mOTU	2157;28890;183925;2158;2159;2172;0	NA	NA	FALSE	NA	NA	NA	18	16	0	2	2.45154e-05
Acidaminococcaceae ext_mOTU_v3_27172	Microbacterium sp. [Microbacterium sp. UCD-TDU/Microbacterium sp. RootD/Microbacterium sp. Root]	-0.567458	FALSE	mOTU-mOTU	2	mOTU	mOTU	Bacteria	Bacillota	Negativicutes	Acidaminococcales	Acidaminococcaceae	NA	kingdom;phylum;class;order;family;genus;mOTU	2;1239;909932;1843488;909930;0;0	NA	NA	FALSE	NA	NA	NA	53	22	1	30	1.70572e-05	0.724114	3	mOTU	mOTU	Bacteria	Actinomycetota	Actinomycetes	Micrococcales	Microbacteriaceae	Microbacterium	kingdom;phylum;class;order;family;genus;mOTU	2;201174;1760;85006;85023;33882;1433	s__Microbacterium maritypicum	NA	FALSE	NA	NA	NA	69	51	0	18	0.00515226
Acidaminococcaceae ext_mOTU_v3_27172	Neisseriaceae ext_mOTU_v3_18388	-0.521038	FALSE	mOTU-mOTU	2	mOTU	mOTU	Bacteria	Bacillota	Negativicutes	Acidaminococcales	Acidaminococcaceae	NA	kingdom;phylum;class;order;family;genus;mOTU	2;1239;909932;1843488;909930;0;0	NA	NA	FALSE	NA	NA	NA	53	22	1	30	1.70572e-05	0.724114	3	mOTU	mOTU	Bacteria	Pseudomonadota	Betaproteobacteria	Neisseriales	Neisseriaceae	NA	kingdom;phylum;class;order;family;genus;mOTU	2;1224;28216;206351;481;0;0	NA	NA	FALSE	NA	NA	NA	78	72	0	6	0.00783005
Acidaminococcaceae ext_mOTU_v3_27172	Olsenella ext_mOTU_v3_18480	0.587499	TRUE	mOTU-mOTU	2	mOTU	mOTU	Bacteria	Bacillota	Negativicutes	Acidaminococcales	Acidaminococcaceae	NA	kingdom;phylum;class;order;family;genus;mOTU	2;1239;909932;1843488;909930;0;0	NA	NA	FALSE	NA	NA	NA	53	22	1	30	1.70572e-05	0.724114	2	mOTU	mOTU	Bacteria	Actinomycetota	Coriobacteriia	Coriobacteriales	Atopobiaceae	Olsenella	kingdom;phylum;class;order;family;genus;mOTU	2;201174;84998;84999;1643824;133925;0	NA	NA	FALSE	NA	NA	NA	41	28	0	13	3.13052e-05
Acidaminococcaceae ext_mOTU_v3_27172	Pseudoclavibacter helvolus	-0.578921	FALSE	mOTU-mOTU	2	mOTU	mOTU	Bacteria	Bacillota	Negativicutes	Acidaminococcales	Acidaminococcaceae	NA	kingdom;phylum;class;order;family;genus;mOTU	2;1239;909932;1843488;909930;0;0	NA	NA	FALSE	NA	NA	NA	53	22	1	30	1.70572e-05	0.724114	3	mOTU	mOTU	Bacteria	Actinomycetota	Actinomycetes	Micrococcales	Microbacteriaceae	Pseudoclavibacter	kingdom;phylum;class;order;family;genus;mOTU	2;201174;1760;85006;85023;255204;255205	s__Pseudoclavibacter helvolus	NA	FALSE	NA	NA	NA	61	50	0	11	0.00505261
Acidaminococcaceae ext_mOTU_v3_27172	Pseudomonas ext_mOTU_v3_18491	-0.513381	FALSE	mOTU-mOTU	2	mOTU	mOTU	Bacteria	Bacillota	Negativicutes	Acidaminococcales	Acidaminococcaceae	NA	kingdom;phylum;class;order;family;genus;mOTU	2;1239;909932;1843488;909930;0;0	NA	NA	FALSE	NA	NA	NA	53	22	1	30	1.70572e-05	0.724114	3	mOTU	mOTU	Bacteria	Pseudomonadota	Gammaproteobacteria	Pseudomonadales	Pseudomonadaceae	Pseudomonas	kingdom;phylum;class;order;family;genus;mOTU	2;1224;1236;72274;135621;286;0	NA	NA	FALSE	NA	NA	NA	52	44	0	8	0.00150143
Acidaminococcaceae ext_mOTU_v3_27172	Pseudomonas ext_mOTU_v3_19055	-0.527037	FALSE	mOTU-mOTU	2	mOTU	mOTU	Bacteria	Bacillota	Negativicutes	Acidaminococcales	Acidaminococcaceae	NA	kingdom;phylum;class;order;family;genus;mOTU	2;1239;909932;1843488;909930;0;0	NA	NA	FALSE	NA	NA	NA	53	22	1	30	1.70572e-05	0.724114	3	mOTU	mOTU	Bacteria	Pseudomonadota	Gammaproteobacteria	Pseudomonadales	Pseudomonadaceae	Pseudomonas	kingdom;phylum;class;order;family;genus;mOTU	2;1224;1236;72274;135621;286;0	NA	NA	FALSE	NA	NA	NA	74	56	0	18	0.00257745
Acidaminococcaceae ext_mOTU_v3_27172	Selenomonas ext_mOTU_v3_18380	0.65972	TRUE	mOTU-mOTU	2	mOTU	mOTU	Bacteria	Bacillota	Negativicutes	Acidaminococcales	Acidaminococcaceae	NA	kingdom;phylum;class;order;family;genus;mOTU	2;1239;909932;1843488;909930;0;0	NA	NA	FALSE	NA	NA	NA	53	22	1	30	1.70572e-05	0.724114	2	mOTU	mOTU	Bacteria	Bacillota	Negativicutes	Selenomonadales	Selenomonadaceae	Selenomonas	kingdom;phylum;class;order;family;genus;mOTU	2;1239;909932;909929;1843491;970;0	NA	NA	FALSE	NA	NA	NA	33	18	5	10	0.000647647
Acidaminococcaceae ext_mOTU_v3_27172	Selenomonas ext_mOTU_v3_27216	0.759809	TRUE	mOTU-mOTU	2	mOTU	mOTU	Bacteria	Bacillota	Negativicutes	Acidaminococcales	Acidaminococcaceae	NA	kingdom;phylum;class;order;family;genus;mOTU	2;1239;909932;1843488;909930;0;0	NA	NA	FALSE	NA	NA	NA	53	22	1	30	1.70572e-05	0.724114	2	mOTU	mOTU	Bacteria	Bacillota	Negativicutes	Selenomonadales	Selenomonadaceae	Selenomonas	kingdom;phylum;class;order;family;genus;mOTU	2;1239;909932;909929;1843491;970;0	NA	NA	FALSE	NA	NA	NA	71	29	3	39	0.000657934
Acidaminococcaceae ext_mOTU_v3_27172	Sporomusaceae ext_mOTU_v3_18343	0.552674	TRUE	mOTU-mOTU	2	mOTU	mOTU	Bacteria	Bacillota	Negativicutes	Acidaminococcales	Acidaminococcaceae	NA	kingdom;phylum;class;order;family;genus;mOTU	2;1239;909932;1843488;909930;0;0	NA	NA	FALSE	NA	NA	NA	53	22	1	30	1.70572e-05	0.724114	2	mOTU	mOTU	Bacteria	Bacillota	Negativicutes	Selenomonadales	Sporomusaceae	NA	kingdom;phylum;class;order;family;genus;mOTU	2;1239;909932;909929;1843490;0;0	NA	NA	FALSE	NA	NA	NA	23	19	1	3	1.28073e-05
Acidaminococcaceae ext_mOTU_v3_27172	Sporomusaceae sp. [Anaeromusa acidaminophila/Anaeroarcus burkinensis]	0.549143	TRUE	mOTU-mOTU	2	mOTU	mOTU	Bacteria	Bacillota	Negativicutes	Acidaminococcales	Acidaminococcaceae	NA	kingdom;phylum;class;order;family;genus;mOTU	2;1239;909932;1843488;909930;0;0	NA	NA	FALSE	NA	NA	NA	53	22	1	30	1.70572e-05	0.724114	2	mOTU	mOTU	Bacteria	Bacillota	Negativicutes	Selenomonadales	Sporomusaceae	NA	kingdom;phylum;class;order;family;genus;mOTU	2;1239;909932;909929;1843490;0;0	s__Anaeromusa acidaminophila	NA	FALSE	NA	NA	NA	81	33	6	42	2.94581e-05
Acidaminococcaceae ext_mOTU_v3_27172	Synergistaceae ext_mOTU_v3_18420	0.596417	TRUE	mOTU-mOTU	2	mOTU	mOTU	Bacteria	Bacillota	Negativicutes	Acidaminococcales	Acidaminococcaceae	NA	kingdom;phylum;class;order;family;genus;mOTU	2;1239;909932;1843488;909930;0;0	NA	NA	FALSE	NA	NA	NA	53	22	1	30	1.70572e-05	0.724114	2	mOTU	mOTU	Bacteria	Synergistota	Synergistia	Synergistales	Synergistaceae	NA	kingdom;phylum;class;order;family;genus;mOTU	2;508458;649775;649776;649777;0;0	NA	NA	FALSE	NA	NA	NA	70	38	0	32	9.52912e-06
Acidaminococcaceae ext_mOTU_v3_27172	Synergistaceae ext_mOTU_v3_18505	0.557422	TRUE	mOTU-mOTU	2	mOTU	mOTU	Bacteria	Bacillota	Negativicutes	Acidaminococcales	Acidaminococcaceae	NA	kingdom;phylum;class;order;family;genus;mOTU	2;1239;909932;1843488;909930;0;0	NA	NA	FALSE	NA	NA	NA	53	22	1	30	1.70572e-05	0.724114	2	mOTU	mOTU	Bacteria	Synergistota	Synergistia	Synergistales	Synergistaceae	NA	kingdom;phylum;class;order;family;genus;mOTU	2;508458;649775;649776;649777;0;0	NA	NA	FALSE	NA	NA	NA	22	19	0	3	6.87961e-06
Acidaminococcaceae ext_mOTU_v3_27172	Synergistaceae ext_mOTU_v3_18506	0.519447	TRUE	mOTU-mOTU	2	mOTU	mOTU	Bacteria	Bacillota	Negativicutes	Acidaminococcales	Acidaminococcaceae	NA	kingdom;phylum;class;order;family;genus;mOTU	2;1239;909932;1843488;909930;0;0	NA	NA	FALSE	NA	NA	NA	53	22	1	30	1.70572e-05	0.724114	2	mOTU	mOTU	Bacteria	Synergistota	Synergistia	Synergistales	Synergistaceae	NA	kingdom;phylum;class;order;family;genus;mOTU	2;508458;649775;649776;649777;0;0	NA	NA	FALSE	NA	NA	NA	17	17	0	0	8.90899e-07
Acidaminococcaceae ext_mOTU_v3_27172	Trichococcus collinsii	-0.546783	FALSE	mOTU-mOTU	2	mOTU	mOTU	Bacteria	Bacillota	Negativicutes	Acidaminococcales	Acidaminococcaceae	NA	kingdom;phylum;class;order;family;genus;mOTU	2;1239;909932;1843488;909930;0;0	NA	NA	FALSE	NA	NA	NA	53	22	1	30	1.70572e-05	0.724114	3	mOTU	mOTU	Bacteria	Bacillota	Bacilli	Lactobacillales	Carnobacteriaceae	Trichococcus	kingdom;phylum;class;order;family;genus;mOTU	2;1239;91061;186826;186828;82802;157076	s__Trichococcus collinsii	NA	FALSE	NA	NA	NA	91	70	0	21	0.00840272
Acidaminococcaceae ext_mOTU_v3_27172	Trichococcus flocculiformis [Trichococcus flocculiformis/Trichococcus sp. ES]	-0.505144	FALSE	mOTU-mOTU	2	mOTU	mOTU	Bacteria	Bacillota	Negativicutes	Acidaminococcales	Acidaminococcaceae	NA	kingdom;phylum;class;order;family;genus;mOTU	2;1239;909932;1843488;909930;0;0	NA	NA	FALSE	NA	NA	NA	53	22	1	30	1.70572e-05	0.724114	3	mOTU	mOTU	Bacteria	Bacillota	Bacilli	Lactobacillales	Carnobacteriaceae	Trichococcus	kingdom;phylum;class;order;family;genus;mOTU	2;1239;91061;186826;186828;82802;82803	s__Trichococcus flocculiformis	NA	FALSE	NA	NA	NA	95	68	0	27	0.0100909
Acidaminococcaceae ext_mOTU_v3_27172	Xanthomonadaceae ext_mOTU_v3_27196	-0.560927	FALSE	mOTU-mOTU	2	mOTU	mOTU	Bacteria	Bacillota	Negativicutes	Acidaminococcales	Acidaminococcaceae	NA	kingdom;phylum;class;order;family;genus;mOTU	2;1239;909932;1843488;909930;0;0	NA	NA	FALSE	NA	NA	NA	53	22	1	30	1.70572e-05	0.724114	3	mOTU	mOTU	Bacteria	Pseudomonadota	Gammaproteobacteria	Lysobacterales	Lysobacteraceae	NA	kingdom;phylum;class;order;family;genus;mOTU	2;1224;1236;135614;32033;0;0	NA	NA	FALSE	NA	NA	NA	98	71	0	27	0.0116407
Acidaminococcaceae ext_mOTU_v3_27172	pan_11219	-0.53705	FALSE	mOTU-functional	2	mOTU	mOTU	Bacteria	Bacillota	Negativicutes	Acidaminococcales	Acidaminococcaceae	NA	kingdom;phylum;class;order;family;genus;mOTU	2;1239;909932;1843488;909930;0;0	NA	NA	FALSE	NA	NA	NA	53	22	1	30	1.70572e-05	0.724114	3	amr	functional	NA	NA	NA	NA	NA	NA	NA	NA	NA	NA	NA	['beta_lactam']	functional_amr	beta-lactamase	113	49	1	63	0.00455077
Acidaminococcaceae ext_mOTU_v3_27172	pan_11743	-0.525577	FALSE	mOTU-functional	2	mOTU	mOTU	Bacteria	Bacillota	Negativicutes	Acidaminococcales	Acidaminococcaceae	NA	kingdom;phylum;class;order;family;genus;mOTU	2;1239;909932;1843488;909930;0;0	NA	NA	FALSE	NA	NA	NA	53	22	1	30	1.70572e-05	0.724114	3	amr	functional	NA	NA	NA	NA	NA	NA	NA	NA	NA	NA	NA	['beta_lactam']	functional_amr	beta-lactamase	36	30	0	6	0.000938653
Acidaminococcaceae ext_mOTU_v3_27172	pan_1477	-0.540415	FALSE	mOTU-acquired	2	mOTU	mOTU	Bacteria	Bacillota	Negativicutes	Acidaminococcales	Acidaminococcaceae	NA	kingdom;phylum;class;order;family;genus;mOTU	2;1239;909932;1843488;909930;0;0	NA	NA	FALSE	NA	NA	NA	53	22	1	30	1.70572e-05	0.724114	3	amr	acquired	NA	NA	NA	NA	NA	NA	NA	NA	NA	NA	NA	['beta_lactam']	resfinder	blaoxa-333_1_kf203107	73	58	0	15	0.00245636
Acidaminococcaceae ext_mOTU_v3_27172	pan_3560	-0.502621	FALSE	mOTU-acquired	2	mOTU	mOTU	Bacteria	Bacillota	Negativicutes	Acidaminococcales	Acidaminococcaceae	NA	kingdom;phylum;class;order;family;genus;mOTU	2;1239;909932;1843488;909930;0;0	NA	NA	FALSE	NA	NA	NA	53	22	1	30	1.70572e-05	0.724114	3	amr	acquired	NA	NA	NA	NA	NA	NA	NA	NA	NA	NA	NA	['beta_lactam']	resfinder	blaoxa-211_1_jn861779	43	35	0	8	0.00112434
Acidaminococcaceae ext_mOTU_v3_27172	pan_8131	-0.507429	FALSE	mOTU-functional	2	mOTU	mOTU	Bacteria	Bacillota	Negativicutes	Acidaminococcales	Acidaminococcaceae	NA	kingdom;phylum;class;order;family;genus;mOTU	2;1239;909932;1843488;909930;0;0	NA	NA	FALSE	NA	NA	NA	53	22	1	30	1.70572e-05	0.724114	5	amr	functional	NA	NA	NA	NA	NA	NA	NA	NA	NA	NA	NA	['other']	csabapal	david-ctagaatcca_gtcttcggtg_4	37	23	1	13	0.000102274
Acidaminococcaceae ext_mOTU_v3_27177	Acidaminococcaceae ext_mOTU_v3_27352	0.556365	TRUE	mOTU-mOTU	2	mOTU	mOTU	Bacteria	Bacillota	Negativicutes	Acidaminococcales	Acidaminococcaceae	NA	kingdom;phylum;class;order;family;genus;mOTU	2;1239;909932;1843488;909930;0;0	NA	NA	FALSE	NA	NA	NA	40	21	0	19	2.67045e-05	0.729019	2	mOTU	mOTU	Bacteria	Bacillota	Negativicutes	Acidaminococcales	Acidaminococcaceae	NA	kingdom;phylum;class;order;family;genus;mOTU	2;1239;909932;1843488;909930;0;0	NA	NA	FALSE	NA	NA	NA	6	6	0	0	1.08958e-05
Acidaminococcaceae ext_mOTU_v3_27177	Acidovorax sp. JHL-	-0.592605	FALSE	mOTU-mOTU	2	mOTU	mOTU	Bacteria	Bacillota	Negativicutes	Acidaminococcales	Acidaminococcaceae	NA	kingdom;phylum;class;order;family;genus;mOTU	2;1239;909932;1843488;909930;0;0	NA	NA	FALSE	NA	NA	NA	40	21	0	19	2.67045e-05	0.729019	3	mOTU	mOTU	Bacteria	Pseudomonadota	Betaproteobacteria	Burkholderiales	Comamonadaceae	Acidovorax	kingdom;phylum;class;order;family;genus;mOTU	2;1224;28216;80840;80864;12916;1276755	s__Acidovorax soli	NA	FALSE	NA	NA	NA	141	94	2	45	0.0135285
Acidaminococcaceae ext_mOTU_v3_27177	Acinetobacter ext_mOTU_v3_18385	-0.520936	FALSE	mOTU-mOTU	2	mOTU	mOTU	Bacteria	Bacillota	Negativicutes	Acidaminococcales	Acidaminococcaceae	NA	kingdom;phylum;class;order;family;genus;mOTU	2;1239;909932;1843488;909930;0;0	NA	NA	FALSE	NA	NA	NA	40	21	0	19	2.67045e-05	0.729019	3	mOTU	mOTU	Bacteria	Pseudomonadota	Gammaproteobacteria	Pseudomonadales	Moraxellaceae	Acinetobacter	kingdom;phylum;class;order;family;genus;mOTU	2;1224;1236;72274;468;469;0	NA	NA	FALSE	NA	NA	NA	110	79	2	29	0.0126209
Acidaminococcaceae ext_mOTU_v3_27177	Acinetobacter ext_mOTU_v3_27119	-0.51013	FALSE	mOTU-mOTU	2	mOTU	mOTU	Bacteria	Bacillota	Negativicutes	Acidaminococcales	Acidaminococcaceae	NA	kingdom;phylum;class;order;family;genus;mOTU	2;1239;909932;1843488;909930;0;0	NA	NA	FALSE	NA	NA	NA	40	21	0	19	2.67045e-05	0.729019	3	mOTU	mOTU	Bacteria	Pseudomonadota	Gammaproteobacteria	Pseudomonadales	Moraxellaceae	Acinetobacter	kingdom;phylum;class;order;family;genus;mOTU	2;1224;1236;72274;468;469;0	NA	NA	FALSE	NA	NA	NA	81	66	0	15	0.00589821
Acidaminococcaceae ext_mOTU_v3_27177	Bacteria ext_mOTU_v3_18373	0.577017	TRUE	mOTU-mOTU	2	mOTU	mOTU	Bacteria	Bacillota	Negativicutes	Acidaminococcales	Acidaminococcaceae	NA	kingdom;phylum;class;order;family;genus;mOTU	2;1239;909932;1843488;909930;0;0	NA	NA	FALSE	NA	NA	NA	40	21	0	19	2.67045e-05	0.729019	2	mOTU	mOTU	Bacteria	NA	NA	NA	NA	NA	kingdom;phylum;class;order;family;genus;mOTU	2;0;0;0;0;0;0	NA	NA	FALSE	NA	NA	NA	52	38	0	14	1.5569e-05
Acidaminococcaceae ext_mOTU_v3_27177	Brachymonas denitrificans	0.527839	TRUE	mOTU-mOTU	2	mOTU	mOTU	Bacteria	Bacillota	Negativicutes	Acidaminococcales	Acidaminococcaceae	NA	kingdom;phylum;class;order;family;genus;mOTU	2;1239;909932;1843488;909930;0;0	NA	NA	FALSE	NA	NA	NA	40	21	0	19	2.67045e-05	0.729019	2	mOTU	mOTU	Bacteria	Pseudomonadota	Betaproteobacteria	Burkholderiales	Comamonadaceae	Brachymonas	kingdom;phylum;class;order;family;genus;mOTU	2;1224;28216;80840;80864;28219;28220	s__Brachymonas denitrificans	NA	FALSE	NA	NA	NA	34	21	0	13	8.25648e-06
Acidaminococcaceae ext_mOTU_v3_27177	Butyrivibrio ext_mOTU_v3_18482	0.651583	TRUE	mOTU-mOTU	2	mOTU	mOTU	Bacteria	Bacillota	Negativicutes	Acidaminococcales	Acidaminococcaceae	NA	kingdom;phylum;class;order;family;genus;mOTU	2;1239;909932;1843488;909930;0;0	NA	NA	FALSE	NA	NA	NA	40	21	0	19	2.67045e-05	0.729019	2	mOTU	mOTU	Bacteria	Bacillota	Clostridia	Eubacteriales	Lachnospiraceae	Butyrivibrio	kingdom;phylum;class;order;family;genus;mOTU	2;1239;186801;186802;186803;830;0	NA	NA	FALSE	NA	NA	NA	81	38	3	40	0.000131168
Acidaminococcaceae ext_mOTU_v3_27177	Candidatus Saccharibacteria ext_mOTU_v3_18441	-0.505306	FALSE	mOTU-mOTU	2	mOTU	mOTU	Bacteria	Bacillota	Negativicutes	Acidaminococcales	Acidaminococcaceae	NA	kingdom;phylum;class;order;family;genus;mOTU	2;1239;909932;1843488;909930;0;0	NA	NA	FALSE	NA	NA	NA	40	21	0	19	2.67045e-05	0.729019	3	mOTU	mOTU	Bacteria	Candidatus Saccharibacteria	NA	NA	NA	NA	kingdom;phylum;class;order;family;genus;mOTU	2;95818;0;0;0;0;0	NA	NA	FALSE	NA	NA	NA	108	66	7	35	0.0318012
Acidaminococcaceae ext_mOTU_v3_27177	Candidatus Saccharibacteria ext_mOTU_v3_27215	0.5423	TRUE	mOTU-mOTU	2	mOTU	mOTU	Bacteria	Bacillota	Negativicutes	Acidaminococcales	Acidaminococcaceae	NA	kingdom;phylum;class;order;family;genus;mOTU	2;1239;909932;1843488;909930;0;0	NA	NA	FALSE	NA	NA	NA	40	21	0	19	2.67045e-05	0.729019	2	mOTU	mOTU	Bacteria	Candidatus Saccharibacteria	NA	NA	NA	NA	kingdom;phylum;class;order;family;genus;mOTU	2;95818;0;0;0;0;0	NA	NA	FALSE	NA	NA	NA	43	24	0	19	2.08279e-05
Acidaminococcaceae ext_mOTU_v3_27177	Chloroflexi ext_mOTU_v3_27175	0.504894	TRUE	mOTU-mOTU	2	mOTU	mOTU	Bacteria	Bacillota	Negativicutes	Acidaminococcales	Acidaminococcaceae	NA	kingdom;phylum;class;order;family;genus;mOTU	2;1239;909932;1843488;909930;0;0	NA	NA	FALSE	NA	NA	NA	40	21	0	19	2.67045e-05	0.729019	2	mOTU	mOTU	Bacteria	Chloroflexota	NA	NA	NA	NA	kingdom;phylum;class;order;family;genus;mOTU	2;200795;0;0;0;0;0	NA	NA	FALSE	NA	NA	NA	32	20	0	12	2.24301e-06
Acidaminococcaceae ext_mOTU_v3_27177	Chryseobacterium ext_mOTU_v3_27150	-0.531682	FALSE	mOTU-mOTU	2	mOTU	mOTU	Bacteria	Bacillota	Negativicutes	Acidaminococcales	Acidaminococcaceae	NA	kingdom;phylum;class;order;family;genus;mOTU	2;1239;909932;1843488;909930;0;0	NA	NA	FALSE	NA	NA	NA	40	21	0	19	2.67045e-05	0.729019	3	mOTU	mOTU	Bacteria	Bacteroidota	Flavobacteriia	Flavobacteriales	Flavobacteriaceae	Chryseobacterium	kingdom;phylum;class;order;family;genus;mOTU	2;976;117743;200644;49546;59732;0	NA	NA	FALSE	NA	NA	NA	98	72	0	26	0.00812336
Acidaminococcaceae ext_mOTU_v3_27177	Comamonadaceae ext_mOTU_v3_18318	-0.587244	FALSE	mOTU-mOTU	2	mOTU	mOTU	Bacteria	Bacillota	Negativicutes	Acidaminococcales	Acidaminococcaceae	NA	kingdom;phylum;class;order;family;genus;mOTU	2;1239;909932;1843488;909930;0;0	NA	NA	FALSE	NA	NA	NA	40	21	0	19	2.67045e-05	0.729019	3	mOTU	mOTU	Bacteria	Pseudomonadota	Betaproteobacteria	Burkholderiales	Comamonadaceae	NA	kingdom;phylum;class;order;family;genus;mOTU	2;1224;28216;80840;80864;0;0	NA	NA	FALSE	NA	NA	NA	123	81	1	41	0.0153528
Acidaminococcaceae ext_mOTU_v3_27177	Ectothiorhodospiraceae ext_mOTU_v3_18355	0.584011	TRUE	mOTU-mOTU	2	mOTU	mOTU	Bacteria	Bacillota	Negativicutes	Acidaminococcales	Acidaminococcaceae	NA	kingdom;phylum;class;order;family;genus;mOTU	2;1239;909932;1843488;909930;0;0	NA	NA	FALSE	NA	NA	NA	40	21	0	19	2.67045e-05	0.729019	2	mOTU	mOTU	Bacteria	Pseudomonadota	Gammaproteobacteria	Chromatiales	Ectothiorhodospiraceae	NA	kingdom;phylum;class;order;family;genus;mOTU	2;1224;1236;135613;72276;0;0	NA	NA	FALSE	NA	NA	NA	53	32	0	21	8.82571e-06
Acidaminococcaceae ext_mOTU_v3_27177	Eubacteriaceae ext_mOTU_v3_18447	0.549325	TRUE	mOTU-mOTU	2	mOTU	mOTU	Bacteria	Bacillota	Negativicutes	Acidaminococcales	Acidaminococcaceae	NA	kingdom;phylum;class;order;family;genus;mOTU	2;1239;909932;1843488;909930;0;0	NA	NA	FALSE	NA	NA	NA	40	21	0	19	2.67045e-05	0.729019	2	mOTU	mOTU	Bacteria	Bacillota	Clostridia	Eubacteriales	Eubacteriaceae	NA	kingdom;phylum;class;order;family;genus;mOTU	2;1239;186801;186802;186806;0;0	NA	NA	FALSE	NA	NA	NA	33	21	0	12	7.34636e-06
Acidaminococcaceae ext_mOTU_v3_27177	Flavobacteriaceae ext_mOTU_v3_18428	-0.517854	FALSE	mOTU-mOTU	2	mOTU	mOTU	Bacteria	Bacillota	Negativicutes	Acidaminococcales	Acidaminococcaceae	NA	kingdom;phylum;class;order;family;genus;mOTU	2;1239;909932;1843488;909930;0;0	NA	NA	FALSE	NA	NA	NA	40	21	0	19	2.67045e-05	0.729019	3	mOTU	mOTU	Bacteria	Bacteroidota	Flavobacteriia	Flavobacteriales	Flavobacteriaceae	NA	kingdom;phylum;class;order;family;genus;mOTU	2;976;117743;200644;49546;0;0	NA	NA	FALSE	NA	NA	NA	82	69	1	12	0.00907878
Acidaminococcaceae ext_mOTU_v3_27177	Flavobacterium ext_mOTU_v3_18312	-0.529474	FALSE	mOTU-mOTU	2	mOTU	mOTU	Bacteria	Bacillota	Negativicutes	Acidaminococcales	Acidaminococcaceae	NA	kingdom;phylum;class;order;family;genus;mOTU	2;1239;909932;1843488;909930;0;0	NA	NA	FALSE	NA	NA	NA	40	21	0	19	2.67045e-05	0.729019	3	mOTU	mOTU	Bacteria	Bacteroidota	Flavobacteriia	Flavobacteriales	Flavobacteriaceae	Flavobacterium	kingdom;phylum;class;order;family;genus;mOTU	2;976;117743;200644;49546;237;0	NA	NA	FALSE	NA	NA	NA	67	53	1	13	0.00160341
Acidaminococcaceae ext_mOTU_v3_27177	Flavobacterium ext_mOTU_v3_18317	-0.648885	FALSE	mOTU-mOTU	2	mOTU	mOTU	Bacteria	Bacillota	Negativicutes	Acidaminococcales	Acidaminococcaceae	NA	kingdom;phylum;class;order;family;genus;mOTU	2;1239;909932;1843488;909930;0;0	NA	NA	FALSE	NA	NA	NA	40	21	0	19	2.67045e-05	0.729019	3	mOTU	mOTU	Bacteria	Bacteroidota	Flavobacteriia	Flavobacteriales	Flavobacteriaceae	Flavobacterium	kingdom;phylum;class;order;family;genus;mOTU	2;976;117743;200644;49546;237;0	NA	NA	FALSE	NA	NA	NA	143	91	3	49	0.016335
Acidaminococcaceae ext_mOTU_v3_27177	Methanobrevibacter ext_mOTU_v3_27329	0.547882	TRUE	mOTU-mOTU	2	mOTU	mOTU	Bacteria	Bacillota	Negativicutes	Acidaminococcales	Acidaminococcaceae	NA	kingdom;phylum;class;order;family;genus;mOTU	2;1239;909932;1843488;909930;0;0	NA	NA	FALSE	NA	NA	NA	40	21	0	19	2.67045e-05	0.729019	2	mOTU	mOTU	Archaea	Euryarchaeota	Methanobacteria	Methanobacteriales	Methanobacteriaceae	Methanobrevibacter	kingdom;phylum;class;order;family;genus;mOTU	2157;28890;183925;2158;2159;2172;0	NA	NA	FALSE	NA	NA	NA	18	16	0	2	2.45154e-05
Acidaminococcaceae ext_mOTU_v3_27177	Microbacterium sp. [Microbacterium sp. UCD-TDU/Microbacterium sp. RootD/Microbacterium sp. Root]	-0.568726	FALSE	mOTU-mOTU	2	mOTU	mOTU	Bacteria	Bacillota	Negativicutes	Acidaminococcales	Acidaminococcaceae	NA	kingdom;phylum;class;order;family;genus;mOTU	2;1239;909932;1843488;909930;0;0	NA	NA	FALSE	NA	NA	NA	40	21	0	19	2.67045e-05	0.729019	3	mOTU	mOTU	Bacteria	Actinomycetota	Actinomycetes	Micrococcales	Microbacteriaceae	Microbacterium	kingdom;phylum;class;order;family;genus;mOTU	2;201174;1760;85006;85023;33882;1433	s__Microbacterium maritypicum	NA	FALSE	NA	NA	NA	69	51	0	18	0.00515226
Acidaminococcaceae ext_mOTU_v3_27177	Olsenella ext_mOTU_v3_18480	0.621328	TRUE	mOTU-mOTU	2	mOTU	mOTU	Bacteria	Bacillota	Negativicutes	Acidaminococcales	Acidaminococcaceae	NA	kingdom;phylum;class;order;family;genus;mOTU	2;1239;909932;1843488;909930;0;0	NA	NA	FALSE	NA	NA	NA	40	21	0	19	2.67045e-05	0.729019	2	mOTU	mOTU	Bacteria	Actinomycetota	Coriobacteriia	Coriobacteriales	Atopobiaceae	Olsenella	kingdom;phylum;class;order;family;genus;mOTU	2;201174;84998;84999;1643824;133925;0	NA	NA	FALSE	NA	NA	NA	41	28	0	13	3.13052e-05
Acidaminococcaceae ext_mOTU_v3_27177	Pseudoclavibacter helvolus	-0.544279	FALSE	mOTU-mOTU	2	mOTU	mOTU	Bacteria	Bacillota	Negativicutes	Acidaminococcales	Acidaminococcaceae	NA	kingdom;phylum;class;order;family;genus;mOTU	2;1239;909932;1843488;909930;0;0	NA	NA	FALSE	NA	NA	NA	40	21	0	19	2.67045e-05	0.729019	3	mOTU	mOTU	Bacteria	Actinomycetota	Actinomycetes	Micrococcales	Microbacteriaceae	Pseudoclavibacter	kingdom;phylum;class;order;family;genus;mOTU	2;201174;1760;85006;85023;255204;255205	s__Pseudoclavibacter helvolus	NA	FALSE	NA	NA	NA	61	50	0	11	0.00505261
Acidaminococcaceae ext_mOTU_v3_27177	Pseudomonas ext_mOTU_v3_18491	-0.506342	FALSE	mOTU-mOTU	2	mOTU	mOTU	Bacteria	Bacillota	Negativicutes	Acidaminococcales	Acidaminococcaceae	NA	kingdom;phylum;class;order;family;genus;mOTU	2;1239;909932;1843488;909930;0;0	NA	NA	FALSE	NA	NA	NA	40	21	0	19	2.67045e-05	0.729019	3	mOTU	mOTU	Bacteria	Pseudomonadota	Gammaproteobacteria	Pseudomonadales	Pseudomonadaceae	Pseudomonas	kingdom;phylum;class;order;family;genus;mOTU	2;1224;1236;72274;135621;286;0	NA	NA	FALSE	NA	NA	NA	52	44	0	8	0.00150143
Acidaminococcaceae ext_mOTU_v3_27177	Pseudomonas ext_mOTU_v3_19055	-0.516472	FALSE	mOTU-mOTU	2	mOTU	mOTU	Bacteria	Bacillota	Negativicutes	Acidaminococcales	Acidaminococcaceae	NA	kingdom;phylum;class;order;family;genus;mOTU	2;1239;909932;1843488;909930;0;0	NA	NA	FALSE	NA	NA	NA	40	21	0	19	2.67045e-05	0.729019	3	mOTU	mOTU	Bacteria	Pseudomonadota	Gammaproteobacteria	Pseudomonadales	Pseudomonadaceae	Pseudomonas	kingdom;phylum;class;order;family;genus;mOTU	2;1224;1236;72274;135621;286;0	NA	NA	FALSE	NA	NA	NA	74	56	0	18	0.00257745
Acidaminococcaceae ext_mOTU_v3_27177	Pseudomonas ext_mOTU_v3_33868	-0.510443	FALSE	mOTU-mOTU	2	mOTU	mOTU	Bacteria	Bacillota	Negativicutes	Acidaminococcales	Acidaminococcaceae	NA	kingdom;phylum;class;order;family;genus;mOTU	2;1239;909932;1843488;909930;0;0	NA	NA	FALSE	NA	NA	NA	40	21	0	19	2.67045e-05	0.729019	3	mOTU	mOTU	Bacteria	Pseudomonadota	Gammaproteobacteria	Pseudomonadales	Pseudomonadaceae	Pseudomonas	kingdom;phylum;class;order;family;genus;mOTU	2;1224;1236;72274;135621;286;0	NA	NA	FALSE	NA	NA	NA	53	36	2	15	0.00270877
Acidaminococcaceae ext_mOTU_v3_27177	Selenomonas ext_mOTU_v3_18380	0.593732	TRUE	mOTU-mOTU	2	mOTU	mOTU	Bacteria	Bacillota	Negativicutes	Acidaminococcales	Acidaminococcaceae	NA	kingdom;phylum;class;order;family;genus;mOTU	2;1239;909932;1843488;909930;0;0	NA	NA	FALSE	NA	NA	NA	40	21	0	19	2.67045e-05	0.729019	2	mOTU	mOTU	Bacteria	Bacillota	Negativicutes	Selenomonadales	Selenomonadaceae	Selenomonas	kingdom;phylum;class;order;family;genus;mOTU	2;1239;909932;909929;1843491;970;0	NA	NA	FALSE	NA	NA	NA	33	18	5	10	0.000647647
Acidaminococcaceae ext_mOTU_v3_27177	Selenomonas ext_mOTU_v3_18490	0.518418	TRUE	mOTU-mOTU	2	mOTU	mOTU	Bacteria	Bacillota	Negativicutes	Acidaminococcales	Acidaminococcaceae	NA	kingdom;phylum;class;order;family;genus;mOTU	2;1239;909932;1843488;909930;0;0	NA	NA	FALSE	NA	NA	NA	40	21	0	19	2.67045e-05	0.729019	2	mOTU	mOTU	Bacteria	Bacillota	Negativicutes	Selenomonadales	Selenomonadaceae	Selenomonas	kingdom;phylum;class;order;family;genus;mOTU	2;1239;909932;909929;1843491;970;0	NA	NA	FALSE	NA	NA	NA	13	12	1	0	0.000119507
Acidaminococcaceae ext_mOTU_v3_27177	Selenomonas ext_mOTU_v3_27216	0.69661	TRUE	mOTU-mOTU	2	mOTU	mOTU	Bacteria	Bacillota	Negativicutes	Acidaminococcales	Acidaminococcaceae	NA	kingdom;phylum;class;order;family;genus;mOTU	2;1239;909932;1843488;909930;0;0	NA	NA	FALSE	NA	NA	NA	40	21	0	19	2.67045e-05	0.729019	2	mOTU	mOTU	Bacteria	Bacillota	Negativicutes	Selenomonadales	Selenomonadaceae	Selenomonas	kingdom;phylum;class;order;family;genus;mOTU	2;1239;909932;909929;1843491;970;0	NA	NA	FALSE	NA	NA	NA	71	29	3	39	0.000657934
Acidaminococcaceae ext_mOTU_v3_27177	Sporomusaceae ext_mOTU_v3_18360	0.527632	TRUE	mOTU-mOTU	2	mOTU	mOTU	Bacteria	Bacillota	Negativicutes	Acidaminococcales	Acidaminococcaceae	NA	kingdom;phylum;class;order;family;genus;mOTU	2;1239;909932;1843488;909930;0;0	NA	NA	FALSE	NA	NA	NA	40	21	0	19	2.67045e-05	0.729019	2	mOTU	mOTU	Bacteria	Bacillota	Negativicutes	Selenomonadales	Sporomusaceae	NA	kingdom;phylum;class;order;family;genus;mOTU	2;1239;909932;909929;1843490;0;0	NA	NA	FALSE	NA	NA	NA	59	33	0	26	1.03329e-05
Acidaminococcaceae ext_mOTU_v3_27177	Sporomusaceae sp. [Anaeromusa acidaminophila/Anaeroarcus burkinensis]	0.538382	TRUE	mOTU-mOTU	2	mOTU	mOTU	Bacteria	Bacillota	Negativicutes	Acidaminococcales	Acidaminococcaceae	NA	kingdom;phylum;class;order;family;genus;mOTU	2;1239;909932;1843488;909930;0;0	NA	NA	FALSE	NA	NA	NA	40	21	0	19	2.67045e-05	0.729019	2	mOTU	mOTU	Bacteria	Bacillota	Negativicutes	Selenomonadales	Sporomusaceae	NA	kingdom;phylum;class;order;family;genus;mOTU	2;1239;909932;909929;1843490;0;0	s__Anaeromusa acidaminophila	NA	FALSE	NA	NA	NA	81	33	6	42	2.94581e-05
Acidaminococcaceae ext_mOTU_v3_27177	Streptococcus sp. [Streptococcus equinus/Streptococcus pasteurianus/Streptococcus gallolyticus/Strep	0.506632	TRUE	mOTU-mOTU	2	mOTU	mOTU	Bacteria	Bacillota	Negativicutes	Acidaminococcales	Acidaminococcaceae	NA	kingdom;phylum;class;order;family;genus;mOTU	2;1239;909932;1843488;909930;0;0	NA	NA	FALSE	NA	NA	NA	40	21	0	19	2.67045e-05	0.729019	2	mOTU	mOTU	Bacteria	Bacillota	Bacilli	Lactobacillales	Streptococcaceae	Streptococcus	kingdom;phylum;class;order;family;genus;mOTU	2;1239;91061;186826;1300;1301;0	Incongruent [g__Streptococcus]	NA	FALSE	NA	NA	NA	28	16	4	8	0.00140415
Acidaminococcaceae ext_mOTU_v3_27177	Synergistaceae ext_mOTU_v3_18420	0.595256	TRUE	mOTU-mOTU	2	mOTU	mOTU	Bacteria	Bacillota	Negativicutes	Acidaminococcales	Acidaminococcaceae	NA	kingdom;phylum;class;order;family;genus;mOTU	2;1239;909932;1843488;909930;0;0	NA	NA	FALSE	NA	NA	NA	40	21	0	19	2.67045e-05	0.729019	2	mOTU	mOTU	Bacteria	Synergistota	Synergistia	Synergistales	Synergistaceae	NA	kingdom;phylum;class;order;family;genus;mOTU	2;508458;649775;649776;649777;0;0	NA	NA	FALSE	NA	NA	NA	70	38	0	32	9.52912e-06
Acidaminococcaceae ext_mOTU_v3_27177	Synergistaceae ext_mOTU_v3_18505	0.536428	TRUE	mOTU-mOTU	2	mOTU	mOTU	Bacteria	Bacillota	Negativicutes	Acidaminococcales	Acidaminococcaceae	NA	kingdom;phylum;class;order;family;genus;mOTU	2;1239;909932;1843488;909930;0;0	NA	NA	FALSE	NA	NA	NA	40	21	0	19	2.67045e-05	0.729019	2	mOTU	mOTU	Bacteria	Synergistota	Synergistia	Synergistales	Synergistaceae	NA	kingdom;phylum;class;order;family;genus;mOTU	2;508458;649775;649776;649777;0;0	NA	NA	FALSE	NA	NA	NA	22	19	0	3	6.87961e-06
Acidaminococcaceae ext_mOTU_v3_27177	Trichococcus collinsii	-0.528727	FALSE	mOTU-mOTU	2	mOTU	mOTU	Bacteria	Bacillota	Negativicutes	Acidaminococcales	Acidaminococcaceae	NA	kingdom;phylum;class;order;family;genus;mOTU	2;1239;909932;1843488;909930;0;0	NA	NA	FALSE	NA	NA	NA	40	21	0	19	2.67045e-05	0.729019	3	mOTU	mOTU	Bacteria	Bacillota	Bacilli	Lactobacillales	Carnobacteriaceae	Trichococcus	kingdom;phylum;class;order;family;genus;mOTU	2;1239;91061;186826;186828;82802;157076	s__Trichococcus collinsii	NA	FALSE	NA	NA	NA	91	70	0	21	0.00840272
Acidaminococcaceae ext_mOTU_v3_27177	Trichococcus flocculiformis [Trichococcus flocculiformis/Trichococcus sp. ES]	-0.512319	FALSE	mOTU-mOTU	2	mOTU	mOTU	Bacteria	Bacillota	Negativicutes	Acidaminococcales	Acidaminococcaceae	NA	kingdom;phylum;class;order;family;genus;mOTU	2;1239;909932;1843488;909930;0;0	NA	NA	FALSE	NA	NA	NA	40	21	0	19	2.67045e-05	0.729019	3	mOTU	mOTU	Bacteria	Bacillota	Bacilli	Lactobacillales	Carnobacteriaceae	Trichococcus	kingdom;phylum;class;order;family;genus;mOTU	2;1239;91061;186826;186828;82802;82803	s__Trichococcus flocculiformis	NA	FALSE	NA	NA	NA	95	68	0	27	0.0100909
Acidaminococcaceae ext_mOTU_v3_27177	Xanthomonadaceae ext_mOTU_v3_27196	-0.562244	FALSE	mOTU-mOTU	2	mOTU	mOTU	Bacteria	Bacillota	Negativicutes	Acidaminococcales	Acidaminococcaceae	NA	kingdom;phylum;class;order;family;genus;mOTU	2;1239;909932;1843488;909930;0;0	NA	NA	FALSE	NA	NA	NA	40	21	0	19	2.67045e-05	0.729019	3	mOTU	mOTU	Bacteria	Pseudomonadota	Gammaproteobacteria	Lysobacterales	Lysobacteraceae	NA	kingdom;phylum;class;order;family;genus;mOTU	2;1224;1236;135614;32033;0;0	NA	NA	FALSE	NA	NA	NA	98	71	0	27	0.0116407
Acidaminococcaceae ext_mOTU_v3_27177	pan_11219	-0.504398	FALSE	mOTU-functional	2	mOTU	mOTU	Bacteria	Bacillota	Negativicutes	Acidaminococcales	Acidaminococcaceae	NA	kingdom;phylum;class;order;family;genus;mOTU	2;1239;909932;1843488;909930;0;0	NA	NA	FALSE	NA	NA	NA	40	21	0	19	2.67045e-05	0.729019	3	amr	functional	NA	NA	NA	NA	NA	NA	NA	NA	NA	NA	NA	['beta_lactam']	functional_amr	beta-lactamase	113	49	1	63	0.00455077
Acidaminococcaceae ext_mOTU_v3_27177	pan_1477	-0.520138	FALSE	mOTU-acquired	2	mOTU	mOTU	Bacteria	Bacillota	Negativicutes	Acidaminococcales	Acidaminococcaceae	NA	kingdom;phylum;class;order;family;genus;mOTU	2;1239;909932;1843488;909930;0;0	NA	NA	FALSE	NA	NA	NA	40	21	0	19	2.67045e-05	0.729019	3	amr	acquired	NA	NA	NA	NA	NA	NA	NA	NA	NA	NA	NA	['beta_lactam']	resfinder	blaoxa-333_1_kf203107	73	58	0	15	0.00245636
Acidaminococcaceae ext_mOTU_v3_27352	Clostridiales ext_mOTU_v3_27083	0.511041	TRUE	mOTU-mOTU	2	mOTU	mOTU	Bacteria	Bacillota	Negativicutes	Acidaminococcales	Acidaminococcaceae	NA	kingdom;phylum;class;order;family;genus;mOTU	2;1239;909932;1843488;909930;0;0	NA	NA	FALSE	NA	NA	NA	6	6	0	0	1.08958e-05	0.168013	2	mOTU	mOTU	Bacteria	Bacillota	Clostridia	Eubacteriales	NA	NA	kingdom;phylum;class;order;family;genus;mOTU	2;1239;186801;186802;0;0;0	NA	NA	FALSE	NA	NA	NA	5	5	0	0	1.42089e-07
Acidaminococcaceae ext_mOTU_v3_27352	Selenomonas ext_mOTU_v3_18380	0.507626	TRUE	mOTU-mOTU	2	mOTU	mOTU	Bacteria	Bacillota	Negativicutes	Acidaminococcales	Acidaminococcaceae	NA	kingdom;phylum;class;order;family;genus;mOTU	2;1239;909932;1843488;909930;0;0	NA	NA	FALSE	NA	NA	NA	6	6	0	0	1.08958e-05	0.168013	2	mOTU	mOTU	Bacteria	Bacillota	Negativicutes	Selenomonadales	Selenomonadaceae	Selenomonas	kingdom;phylum;class;order;family;genus;mOTU	2;1239;909932;909929;1843491;970;0	NA	NA	FALSE	NA	NA	NA	33	18	5	10	0.000647647
Acidaminococcaceae ext_mOTU_v3_27352	Selenomonas ext_mOTU_v3_27216	0.584671	TRUE	mOTU-mOTU	2	mOTU	mOTU	Bacteria	Bacillota	Negativicutes	Acidaminococcales	Acidaminococcaceae	NA	kingdom;phylum;class;order;family;genus;mOTU	2;1239;909932;1843488;909930;0;0	NA	NA	FALSE	NA	NA	NA	6	6	0	0	1.08958e-05	0.168013	2	mOTU	mOTU	Bacteria	Bacillota	Negativicutes	Selenomonadales	Selenomonadaceae	Selenomonas	kingdom;phylum;class;order;family;genus;mOTU	2;1239;909932;909929;1843491;970;0	NA	NA	FALSE	NA	NA	NA	71	29	3	39	0.000657934
Acidaminococcaceae ext_mOTU_v3_27352	Sporomusaceae ext_mOTU_v3_18343	0.527818	TRUE	mOTU-mOTU	2	mOTU	mOTU	Bacteria	Bacillota	Negativicutes	Acidaminococcales	Acidaminococcaceae	NA	kingdom;phylum;class;order;family;genus;mOTU	2;1239;909932;1843488;909930;0;0	NA	NA	FALSE	NA	NA	NA	6	6	0	0	1.08958e-05	0.168013	2	mOTU	mOTU	Bacteria	Bacillota	Negativicutes	Selenomonadales	Sporomusaceae	NA	kingdom;phylum;class;order;family;genus;mOTU	2;1239;909932;909929;1843490;0;0	NA	NA	FALSE	NA	NA	NA	23	19	1	3	1.28073e-05
Acidaminococcus intestini [Acidaminococcus sp. BVL/Acidaminococcus sp. HPA/Acidaminococcus intestin	Bacteroides stercoris	0.501038	TRUE	mOTU-mOTU	6	mOTU	mOTU	Bacteria	Bacillota	Negativicutes	Acidaminococcales	Acidaminococcaceae	Acidaminococcus	kingdom;phylum;class;order;family;genus;mOTU	2;1239;909932;1843488;909930;904;187327	s__Acidaminococcus intestini	Acidaminococcus intestini	TRUE	NA	NA	NA	1	1	0	0	0.00023262	0.014974	6	mOTU	mOTU	Bacteria	Bacteroidota	Bacteroidia	Bacteroidales	Bacteroidaceae	Bacteroides	kingdom;phylum;class;order;family;genus;mOTU	2;976;200643;171549;815;816;46506	s__Bacteroides stercoris	Bacteroides stercoris	TRUE	NA	NA	NA	62	58	4	0	0.0317772
Acidobacteria ext_mOTU_v3_27146	Acinetobacter ext_mOTU_v3_18385	-0.529116	FALSE	mOTU-mOTU	2	mOTU	mOTU	Bacteria	Acidobacteriota	NA	NA	NA	NA	kingdom;phylum;class;order;family;genus;mOTU	2;57723;0;0;0;0;0	NA	NA	FALSE	NA	NA	NA	10	5	0	5	2.48017e-07	0.0995859	3	mOTU	mOTU	Bacteria	Pseudomonadota	Gammaproteobacteria	Pseudomonadales	Moraxellaceae	Acinetobacter	kingdom;phylum;class;order;family;genus;mOTU	2;1224;1236;72274;468;469;0	NA	NA	FALSE	NA	NA	NA	110	79	2	29	0.0126209
Acidobacteria ext_mOTU_v3_27146	Aeromonas ext_mOTU_v3_18483	0.519548	TRUE	mOTU-mOTU	2	mOTU	mOTU	Bacteria	Acidobacteriota	NA	NA	NA	NA	kingdom;phylum;class;order;family;genus;mOTU	2;57723;0;0;0;0;0	NA	NA	FALSE	NA	NA	NA	10	5	0	5	2.48017e-07	0.0995859	2	mOTU	mOTU	Bacteria	Pseudomonadota	Gammaproteobacteria	Aeromonadales	Aeromonadaceae	Aeromonas	kingdom;phylum;class;order;family;genus;mOTU	2;1224;1236;135624;84642;642;0	NA	NA	FALSE	NA	NA	NA	22	11	0	11	2.22452e-06
Acidobacteria ext_mOTU_v3_27146	Candidatus Saccharibacteria ext_mOTU_v3_18441	-0.504466	FALSE	mOTU-mOTU	2	mOTU	mOTU	Bacteria	Acidobacteriota	NA	NA	NA	NA	kingdom;phylum;class;order;family;genus;mOTU	2;57723;0;0;0;0;0	NA	NA	FALSE	NA	NA	NA	10	5	0	5	2.48017e-07	0.0995859	3	mOTU	mOTU	Bacteria	Candidatus Saccharibacteria	NA	NA	NA	NA	kingdom;phylum;class;order;family;genus;mOTU	2;95818;0;0;0;0;0	NA	NA	FALSE	NA	NA	NA	108	66	7	35	0.0318012
Acidobacteria ext_mOTU_v3_27146	Chlorobi ext_mOTU_v3_27164	0.57414	TRUE	mOTU-mOTU	2	mOTU	mOTU	Bacteria	Acidobacteriota	NA	NA	NA	NA	kingdom;phylum;class;order;family;genus;mOTU	2;57723;0;0;0;0;0	NA	NA	FALSE	NA	NA	NA	10	5	0	5	2.48017e-07	0.0995859	2	mOTU	mOTU	Bacteria	Chlorobiota	NA	NA	NA	NA	kingdom;phylum;class;order;family;genus;mOTU	2;1090;0;0;0;0;0	NA	NA	FALSE	NA	NA	NA	23	9	0	14	2.96725e-07
Acidobacteria ext_mOTU_v3_27146	Chryseobacterium ext_mOTU_v3_27150	-0.535803	FALSE	mOTU-mOTU	2	mOTU	mOTU	Bacteria	Acidobacteriota	NA	NA	NA	NA	kingdom;phylum;class;order;family;genus;mOTU	2;57723;0;0;0;0;0	NA	NA	FALSE	NA	NA	NA	10	5	0	5	2.48017e-07	0.0995859	3	mOTU	mOTU	Bacteria	Bacteroidota	Flavobacteriia	Flavobacteriales	Flavobacteriaceae	Chryseobacterium	kingdom;phylum;class;order;family;genus;mOTU	2;976;117743;200644;49546;59732;0	NA	NA	FALSE	NA	NA	NA	98	72	0	26	0.00812336
Acidobacteria ext_mOTU_v3_27146	Methanobacterium formicicum [Methanobacterium sp. _/Methanobacterium formicicum]	0.514807	TRUE	mOTU-mOTU	2	mOTU	mOTU	Bacteria	Acidobacteriota	NA	NA	NA	NA	kingdom;phylum;class;order;family;genus;mOTU	2;57723;0;0;0;0;0	NA	NA	FALSE	NA	NA	NA	10	5	0	5	2.48017e-07	0.0995859	2	mOTU	mOTU	Archaea	Euryarchaeota	Methanobacteria	Methanobacteriales	Methanobacteriaceae	Methanobacterium	kingdom;phylum;class;order;family;genus;mOTU	2157;28890;183925;2158;2159;2160;2162	s__Methanobacterium formicicum	NA	FALSE	NA	NA	NA	32	19	0	13	1.80048e-05
Acidobacteria ext_mOTU_v3_27146	Neisseriaceae ext_mOTU_v3_18326	-0.501259	FALSE	mOTU-mOTU	2	mOTU	mOTU	Bacteria	Acidobacteriota	NA	NA	NA	NA	kingdom;phylum;class;order;family;genus;mOTU	2;57723;0;0;0;0;0	NA	NA	FALSE	NA	NA	NA	10	5	0	5	2.48017e-07	0.0995859	3	mOTU	mOTU	Bacteria	Pseudomonadota	Betaproteobacteria	Neisseriales	Neisseriaceae	NA	kingdom;phylum;class;order;family;genus;mOTU	2;1224;28216;206351;481;0;0	NA	NA	FALSE	NA	NA	NA	34	30	3	1	0.00190057
Acidobacteria ext_mOTU_v3_27146	Sporomusaceae ext_mOTU_v3_18360	0.540593	TRUE	mOTU-mOTU	2	mOTU	mOTU	Bacteria	Acidobacteriota	NA	NA	NA	NA	kingdom;phylum;class;order;family;genus;mOTU	2;57723;0;0;0;0;0	NA	NA	FALSE	NA	NA	NA	10	5	0	5	2.48017e-07	0.0995859	2	mOTU	mOTU	Bacteria	Bacillota	Negativicutes	Selenomonadales	Sporomusaceae	NA	kingdom;phylum;class;order;family;genus;mOTU	2;1239;909932;909929;1843490;0;0	NA	NA	FALSE	NA	NA	NA	59	33	0	26	1.03329e-05
Acidobacteria ext_mOTU_v3_27146	Synergistaceae ext_mOTU_v3_27341	-0.531876	FALSE	mOTU-mOTU	2	mOTU	mOTU	Bacteria	Acidobacteriota	NA	NA	NA	NA	kingdom;phylum;class;order;family;genus;mOTU	2;57723;0;0;0;0;0	NA	NA	FALSE	NA	NA	NA	10	5	0	5	2.48017e-07	0.0995859	3	mOTU	mOTU	Bacteria	Synergistota	Synergistia	Synergistales	Synergistaceae	NA	kingdom;phylum;class;order;family;genus;mOTU	2;508458;649775;649776;649777;0;0	NA	NA	FALSE	NA	NA	NA	81	58	2	21	0.0213391
Acidobacteria ext_mOTU_v3_27146	Thiotrichales ext_mOTU_v3_18514	0.514057	TRUE	mOTU-mOTU	2	mOTU	mOTU	Bacteria	Acidobacteriota	NA	NA	NA	NA	kingdom;phylum;class;order;family;genus;mOTU	2;57723;0;0;0;0;0	NA	NA	FALSE	NA	NA	NA	10	5	0	5	2.48017e-07	0.0995859	2	mOTU	mOTU	Bacteria	Pseudomonadota	Gammaproteobacteria	Thiotrichales	NA	NA	kingdom;phylum;class;order;family;genus;mOTU	2;1224;1236;72273;0;0;0	NA	NA	FALSE	NA	NA	NA	46	23	0	23	1.54529e-06
Acidovorax caeni	Acidovorax ext_mOTU_v3_18682	0.857511	TRUE	mOTU-mOTU	2	mOTU	mOTU	Bacteria	Pseudomonadota	Betaproteobacteria	Burkholderiales	Comamonadaceae	Acidovorax	kingdom;phylum;class;order;family;genus;mOTU	2;1224;28216;80840;80864;12916;343013	s__Acidovorax_C caeni	NA	FALSE	NA	NA	NA	18	18	0	0	1.36915e-06	0.182354	2	mOTU	mOTU	Bacteria	Pseudomonadota	Betaproteobacteria	Burkholderiales	Comamonadaceae	Acidovorax	kingdom;phylum;class;order;family;genus;mOTU	2;1224;28216;80840;80864;12916;0	NA	NA	FALSE	NA	NA	NA	13	13	0	0	1.03743e-06
Acidovorax caeni	Azonexaceae ext_mOTU_v3_18422	0.54864	TRUE	mOTU-mOTU	2	mOTU	mOTU	Bacteria	Pseudomonadota	Betaproteobacteria	Burkholderiales	Comamonadaceae	Acidovorax	kingdom;phylum;class;order;family;genus;mOTU	2;1224;28216;80840;80864;12916;343013	s__Acidovorax_C caeni	NA	FALSE	NA	NA	NA	18	18	0	0	1.36915e-06	0.182354	2	mOTU	mOTU	Bacteria	Pseudomonadota	Betaproteobacteria	Rhodocyclales	Azonexaceae	NA	kingdom;phylum;class;order;family;genus;mOTU	2;1224;28216;206389;2008795;0;0	NA	NA	FALSE	NA	NA	NA	12	12	0	0	1.57967e-07
Acidovorax caeni	Bacteroidales ext_mOTU_v3_18362	0.529184	TRUE	mOTU-mOTU	2	mOTU	mOTU	Bacteria	Pseudomonadota	Betaproteobacteria	Burkholderiales	Comamonadaceae	Acidovorax	kingdom;phylum;class;order;family;genus;mOTU	2;1224;28216;80840;80864;12916;343013	s__Acidovorax_C caeni	NA	FALSE	NA	NA	NA	18	18	0	0	1.36915e-06	0.182354	2	mOTU	mOTU	Bacteria	Bacteroidota	Bacteroidia	Bacteroidales	NA	NA	kingdom;phylum;class;order;family;genus;mOTU	2;976;200643;171549;0;0;0	NA	NA	FALSE	NA	NA	NA	13	13	0	0	1.55921e-07
Acidovorax caeni	Bacteroidales ext_mOTU_v3_18363	0.519985	TRUE	mOTU-mOTU	2	mOTU	mOTU	Bacteria	Pseudomonadota	Betaproteobacteria	Burkholderiales	Comamonadaceae	Acidovorax	kingdom;phylum;class;order;family;genus;mOTU	2;1224;28216;80840;80864;12916;343013	s__Acidovorax_C caeni	NA	FALSE	NA	NA	NA	18	18	0	0	1.36915e-06	0.182354	2	mOTU	mOTU	Bacteria	Bacteroidota	Bacteroidia	Bacteroidales	NA	NA	kingdom;phylum;class;order;family;genus;mOTU	2;976;200643;171549;0;0;0	NA	NA	FALSE	NA	NA	NA	11	11	0	0	1.98613e-07
Acidovorax caeni	Bacteroidales ext_mOTU_v3_18365	0.5277	TRUE	mOTU-mOTU	2	mOTU	mOTU	Bacteria	Pseudomonadota	Betaproteobacteria	Burkholderiales	Comamonadaceae	Acidovorax	kingdom;phylum;class;order;family;genus;mOTU	2;1224;28216;80840;80864;12916;343013	s__Acidovorax_C caeni	NA	FALSE	NA	NA	NA	18	18	0	0	1.36915e-06	0.182354	2	mOTU	mOTU	Bacteria	Bacteroidota	Bacteroidia	Bacteroidales	NA	NA	kingdom;phylum;class;order;family;genus;mOTU	2;976;200643;171549;0;0;0	NA	NA	FALSE	NA	NA	NA	7	7	0	0	8.60813e-08
Acidovorax caeni	Bacteroidia ext_mOTU_v3_18366	0.574577	TRUE	mOTU-mOTU	2	mOTU	mOTU	Bacteria	Pseudomonadota	Betaproteobacteria	Burkholderiales	Comamonadaceae	Acidovorax	kingdom;phylum;class;order;family;genus;mOTU	2;1224;28216;80840;80864;12916;343013	s__Acidovorax_C caeni	NA	FALSE	NA	NA	NA	18	18	0	0	1.36915e-06	0.182354	2	mOTU	mOTU	Bacteria	Bacteroidota	Bacteroidia	NA	NA	NA	kingdom;phylum;class;order;family;genus;mOTU	2;976;200643;0;0;0;0	NA	NA	FALSE	NA	NA	NA	21	19	0	2	6.21295e-07
Acidovorax caeni	Betaproteobacteria ext_mOTU_v3_18570	0.52493	TRUE	mOTU-mOTU	2	mOTU	mOTU	Bacteria	Pseudomonadota	Betaproteobacteria	Burkholderiales	Comamonadaceae	Acidovorax	kingdom;phylum;class;order;family;genus;mOTU	2;1224;28216;80840;80864;12916;343013	s__Acidovorax_C caeni	NA	FALSE	NA	NA	NA	18	18	0	0	1.36915e-06	0.182354	2	mOTU	mOTU	Bacteria	Pseudomonadota	Betaproteobacteria	NA	NA	NA	kingdom;phylum;class;order;family;genus;mOTU	2;1224;28216;0;0;0;0	NA	NA	FALSE	NA	NA	NA	10	10	0	0	1.15945e-07
Acidovorax caeni	Burkholderiales ext_mOTU_v3_18321	0.546396	TRUE	mOTU-mOTU	2	mOTU	mOTU	Bacteria	Pseudomonadota	Betaproteobacteria	Burkholderiales	Comamonadaceae	Acidovorax	kingdom;phylum;class;order;family;genus;mOTU	2;1224;28216;80840;80864;12916;343013	s__Acidovorax_C caeni	NA	FALSE	NA	NA	NA	18	18	0	0	1.36915e-06	0.182354	2	mOTU	mOTU	Bacteria	Pseudomonadota	Betaproteobacteria	Burkholderiales	NA	NA	kingdom;phylum;class;order;family;genus;mOTU	2;1224;28216;80840;0;0;0	NA	NA	FALSE	NA	NA	NA	8	7	1	0	2.4726e-07
Acidovorax caeni	Butyrivibrio ext_mOTU_v3_18482	0.557787	TRUE	mOTU-mOTU	2	mOTU	mOTU	Bacteria	Pseudomonadota	Betaproteobacteria	Burkholderiales	Comamonadaceae	Acidovorax	kingdom;phylum;class;order;family;genus;mOTU	2;1224;28216;80840;80864;12916;343013	s__Acidovorax_C caeni	NA	FALSE	NA	NA	NA	18	18	0	0	1.36915e-06	0.182354	2	mOTU	mOTU	Bacteria	Bacillota	Clostridia	Eubacteriales	Lachnospiraceae	Butyrivibrio	kingdom;phylum;class;order;family;genus;mOTU	2;1239;186801;186802;186803;830;0	NA	NA	FALSE	NA	NA	NA	81	38	3	40	0.000131168
Acidovorax caeni	Cloacibacterium normanense	0.52459	TRUE	mOTU-mOTU	2	mOTU	mOTU	Bacteria	Pseudomonadota	Betaproteobacteria	Burkholderiales	Comamonadaceae	Acidovorax	kingdom;phylum;class;order;family;genus;mOTU	2;1224;28216;80840;80864;12916;343013	s__Acidovorax_C caeni	NA	FALSE	NA	NA	NA	18	18	0	0	1.36915e-06	0.182354	2	mOTU	mOTU	Bacteria	Bacteroidota	Flavobacteriia	Flavobacteriales	Flavobacteriaceae	Cloacibacterium	kingdom;phylum;class;order;family;genus;mOTU	2;976;117743;200644;49546;501783;237258	s__Cloacibacterium normanense	NA	FALSE	NA	NA	NA	8	7	1	0	4.8838e-08
Acidovorax caeni	Comamonadaceae ext_mOTU_v3_18329	0.516286	TRUE	mOTU-mOTU	2	mOTU	mOTU	Bacteria	Pseudomonadota	Betaproteobacteria	Burkholderiales	Comamonadaceae	Acidovorax	kingdom;phylum;class;order;family;genus;mOTU	2;1224;28216;80840;80864;12916;343013	s__Acidovorax_C caeni	NA	FALSE	NA	NA	NA	18	18	0	0	1.36915e-06	0.182354	2	mOTU	mOTU	Bacteria	Pseudomonadota	Betaproteobacteria	Burkholderiales	Comamonadaceae	NA	kingdom;phylum;class;order;family;genus;mOTU	2;1224;28216;80840;80864;0;0	NA	NA	FALSE	NA	NA	NA	22	20	1	1	8.98351e-07
Acidovorax caeni	Comamonadaceae ext_mOTU_v3_27307	0.688866	TRUE	mOTU-mOTU	2	mOTU	mOTU	Bacteria	Pseudomonadota	Betaproteobacteria	Burkholderiales	Comamonadaceae	Acidovorax	kingdom;phylum;class;order;family;genus;mOTU	2;1224;28216;80840;80864;12916;343013	s__Acidovorax_C caeni	NA	FALSE	NA	NA	NA	18	18	0	0	1.36915e-06	0.182354	2	mOTU	mOTU	Bacteria	Pseudomonadota	Betaproteobacteria	Burkholderiales	Comamonadaceae	NA	kingdom;phylum;class;order;family;genus;mOTU	2;1224;28216;80840;80864;0;0	NA	NA	FALSE	NA	NA	NA	5	5	0	0	3.02812e-08
Acidovorax caeni	Flavobacteriaceae ext_mOTU_v3_28390	0.514441	TRUE	mOTU-mOTU	2	mOTU	mOTU	Bacteria	Pseudomonadota	Betaproteobacteria	Burkholderiales	Comamonadaceae	Acidovorax	kingdom;phylum;class;order;family;genus;mOTU	2;1224;28216;80840;80864;12916;343013	s__Acidovorax_C caeni	NA	FALSE	NA	NA	NA	18	18	0	0	1.36915e-06	0.182354	2	mOTU	mOTU	Bacteria	Bacteroidota	Flavobacteriia	Flavobacteriales	Flavobacteriaceae	NA	kingdom;phylum;class;order;family;genus;mOTU	2;976;117743;200644;49546;0;0	NA	NA	FALSE	NA	NA	NA	7	6	1	0	4.7432e-08
Acidovorax caeni	Rhodocyclales ext_mOTU_v3_18328	0.528393	TRUE	mOTU-mOTU	2	mOTU	mOTU	Bacteria	Pseudomonadota	Betaproteobacteria	Burkholderiales	Comamonadaceae	Acidovorax	kingdom;phylum;class;order;family;genus;mOTU	2;1224;28216;80840;80864;12916;343013	s__Acidovorax_C caeni	NA	FALSE	NA	NA	NA	18	18	0	0	1.36915e-06	0.182354	2	mOTU	mOTU	Bacteria	Pseudomonadota	Betaproteobacteria	Rhodocyclales	NA	NA	kingdom;phylum;class;order;family;genus;mOTU	2;1224;28216;206389;0;0;0	NA	NA	FALSE	NA	NA	NA	22	16	0	6	1.47161e-06
Acidovorax caeni	Sphaerotilus natans	0.513335	TRUE	mOTU-mOTU	2	mOTU	mOTU	Bacteria	Pseudomonadota	Betaproteobacteria	Burkholderiales	Comamonadaceae	Acidovorax	kingdom;phylum;class;order;family;genus;mOTU	2;1224;28216;80840;80864;12916;343013	s__Acidovorax_C caeni	NA	FALSE	NA	NA	NA	18	18	0	0	1.36915e-06	0.182354	2	mOTU	mOTU	Bacteria	Pseudomonadota	Betaproteobacteria	Burkholderiales	NA	Sphaerotilus	kingdom;phylum;class;order;family;genus;mOTU	2;1224;28216;80840;0;34102;34103	s__Sphaerotilus sulfidivorans	NA	FALSE	NA	NA	NA	5	5	0	0	1.87031e-08
Acidovorax caeni	Sporomusaceae sp. [Anaeromusa acidaminophila/Anaeroarcus burkinensis]	0.561166	TRUE	mOTU-mOTU	2	mOTU	mOTU	Bacteria	Pseudomonadota	Betaproteobacteria	Burkholderiales	Comamonadaceae	Acidovorax	kingdom;phylum;class;order;family;genus;mOTU	2;1224;28216;80840;80864;12916;343013	s__Acidovorax_C caeni	NA	FALSE	NA	NA	NA	18	18	0	0	1.36915e-06	0.182354	2	mOTU	mOTU	Bacteria	Bacillota	Negativicutes	Selenomonadales	Sporomusaceae	NA	kingdom;phylum;class;order;family;genus;mOTU	2;1239;909932;909929;1843490;0;0	s__Anaeromusa acidaminophila	NA	FALSE	NA	NA	NA	81	33	6	42	2.94581e-05
Acidovorax caeni	Thiotrichaceae ext_mOTU_v3_18503	0.549082	TRUE	mOTU-mOTU	2	mOTU	mOTU	Bacteria	Pseudomonadota	Betaproteobacteria	Burkholderiales	Comamonadaceae	Acidovorax	kingdom;phylum;class;order;family;genus;mOTU	2;1224;28216;80840;80864;12916;343013	s__Acidovorax_C caeni	NA	FALSE	NA	NA	NA	18	18	0	0	1.36915e-06	0.182354	2	mOTU	mOTU	Bacteria	Pseudomonadota	Gammaproteobacteria	Thiotrichales	Thiotrichaceae	NA	kingdom;phylum;class;order;family;genus;mOTU	2;1224;1236;72273;135617;0;0	NA	NA	FALSE	NA	NA	NA	6	6	0	0	1.49266e-07
Acidovorax caeni	pan_12867	0.540368	TRUE	mOTU-functional	2	mOTU	mOTU	Bacteria	Pseudomonadota	Betaproteobacteria	Burkholderiales	Comamonadaceae	Acidovorax	kingdom;phylum;class;order;family;genus;mOTU	2;1224;28216;80840;80864;12916;343013	s__Acidovorax_C caeni	NA	FALSE	NA	NA	NA	18	18	0	0	1.36915e-06	0.182354	2	amr	functional	NA	NA	NA	NA	NA	NA	NA	NA	NA	NA	NA	['beta_lactam']	functional_amr	beta-lactamase	25	10	0	15	1.57648e-06
Acidovorax ebreus [Acidovorax sp. JS/Acidovorax ebreus]	Comamonadaceae ext_mOTU_v3_18336	0.522811	TRUE	mOTU-mOTU	2	mOTU	mOTU	Bacteria	Pseudomonadota	Betaproteobacteria	Burkholderiales	Comamonadaceae	Acidovorax	kingdom;phylum;class;order;family;genus;mOTU	2;1224;28216;80840;80864;12916;721785	s__Diaphorobacter nitroreducens	NA	FALSE	NA	NA	NA	2	2	0	0	6.88382e-09	0.00246495	2	mOTU	mOTU	Bacteria	Pseudomonadota	Betaproteobacteria	Burkholderiales	Comamonadaceae	NA	kingdom;phylum;class;order;family;genus;mOTU	2;1224;28216;80840;80864;0;0	NA	NA	FALSE	NA	NA	NA	7	7	0	0	2.6441e-07
Acidovorax ebreus [Acidovorax sp. JS/Acidovorax ebreus]	Pseudoxanthomonas ext_mOTU_v3_18446	0.505815	TRUE	mOTU-mOTU	2	mOTU	mOTU	Bacteria	Pseudomonadota	Betaproteobacteria	Burkholderiales	Comamonadaceae	Acidovorax	kingdom;phylum;class;order;family;genus;mOTU	2;1224;28216;80840;80864;12916;721785	s__Diaphorobacter nitroreducens	NA	FALSE	NA	NA	NA	2	2	0	0	6.88382e-09	0.00246495	2	mOTU	mOTU	Bacteria	Pseudomonadota	Gammaproteobacteria	Lysobacterales	Lysobacteraceae	Pseudoxanthomonas	kingdom;phylum;class;order;family;genus;mOTU	2;1224;1236;135614;32033;83618;0	NA	NA	FALSE	NA	NA	NA	12	12	0	0	6.5819e-07
Acidovorax ext_mOTU_v3_18540	Acidovorax sp. KKS	0.625138	TRUE	mOTU-mOTU	7	mOTU	mOTU	Bacteria	Pseudomonadota	Betaproteobacteria	Burkholderiales	Comamonadaceae	Acidovorax	kingdom;phylum;class;order;family;genus;mOTU	2;1224;28216;80840;80864;12916;0	NA	NA	FALSE	NA	NA	NA	18	12	6	0	4.6919e-05	0.772828	7	mOTU	mOTU	Bacteria	Pseudomonadota	Betaproteobacteria	Burkholderiales	Comamonadaceae	Acidovorax	kingdom;phylum;class;order;family;genus;mOTU	2;1224;28216;80840;80864;12916;358220	s__Acidovorax sp000302535	Acidovorax sp000302535	TRUE	NA	NA	NA	14	12	2	0	9.5759e-05
Acidovorax ext_mOTU_v3_18540	Acidovorax sp. NO-	0.801405	TRUE	mOTU-mOTU	7	mOTU	mOTU	Bacteria	Pseudomonadota	Betaproteobacteria	Burkholderiales	Comamonadaceae	Acidovorax	kingdom;phylum;class;order;family;genus;mOTU	2;1224;28216;80840;80864;12916;0	NA	NA	FALSE	NA	NA	NA	18	12	6	0	4.6919e-05	0.772828	7	mOTU	mOTU	Bacteria	Pseudomonadota	Betaproteobacteria	Burkholderiales	Comamonadaceae	Acidovorax	kingdom;phylum;class;order;family;genus;mOTU	2;1224;28216;80840;80864;12916;512030	s__Acidovorax facilis	NA	FALSE	NA	NA	NA	7	6	1	0	2.75603e-05
Acidovorax ext_mOTU_v3_18540	Acidovorax sp. [Acidovorax sp. Root/Acidovorax sp. Root]	0.591153	TRUE	mOTU-mOTU	7	mOTU	mOTU	Bacteria	Pseudomonadota	Betaproteobacteria	Burkholderiales	Comamonadaceae	Acidovorax	kingdom;phylum;class;order;family;genus;mOTU	2;1224;28216;80840;80864;12916;0	NA	NA	FALSE	NA	NA	NA	18	12	6	0	4.6919e-05	0.772828	7	mOTU	mOTU	Bacteria	Pseudomonadota	Betaproteobacteria	Burkholderiales	Comamonadaceae	Acidovorax	kingdom;phylum;class;order;family;genus;mOTU	2;1224;28216;80840;80864;12916;402	s__Acidovorax delafieldii	NA	FALSE	NA	NA	NA	5	5	0	0	1.86666e-06
Acidovorax ext_mOTU_v3_18540	Acidovorax temperans	0.980222	TRUE	mOTU-mOTU	7	mOTU	mOTU	Bacteria	Pseudomonadota	Betaproteobacteria	Burkholderiales	Comamonadaceae	Acidovorax	kingdom;phylum;class;order;family;genus;mOTU	2;1224;28216;80840;80864;12916;0	NA	NA	FALSE	NA	NA	NA	18	12	6	0	4.6919e-05	0.772828	7	mOTU	mOTU	Bacteria	Pseudomonadota	Betaproteobacteria	Burkholderiales	Comamonadaceae	Acidovorax	kingdom;phylum;class;order;family;genus;mOTU	2;1224;28216;80840;80864;12916;80878	s__Acidovorax temperans	Acidovorax temperans	TRUE	NA	NA	NA	17	11	6	0	3.0303e-05
Acidovorax ext_mOTU_v3_18540	Acinetobacter parvus [Acinetobacter sp. CIP /Acinetobacter sp. CIP /Acinetobacter sp. CIP /Acinetob	0.505542	TRUE	mOTU-mOTU	7	mOTU	mOTU	Bacteria	Pseudomonadota	Betaproteobacteria	Burkholderiales	Comamonadaceae	Acidovorax	kingdom;phylum;class;order;family;genus;mOTU	2;1224;28216;80840;80864;12916;0	NA	NA	FALSE	NA	NA	NA	18	12	6	0	4.6919e-05	0.772828	7	mOTU	mOTU	Bacteria	Pseudomonadota	Gammaproteobacteria	Pseudomonadales	Moraxellaceae	Acinetobacter	kingdom;phylum;class;order;family;genus;mOTU	2;1224;1236;72274;468;469;134533	s__Acinetobacter parvus	NA	FALSE	NA	NA	NA	13	9	4	0	0.000143793
Acidovorax ext_mOTU_v3_18540	Acinetobacter parvus [Acinetobacter sp. NIPH /Acinetobacter sp. ANC /Acinetobacter sp. NIPH /Acinet	0.505931	TRUE	mOTU-mOTU	7	mOTU	mOTU	Bacteria	Pseudomonadota	Betaproteobacteria	Burkholderiales	Comamonadaceae	Acidovorax	kingdom;phylum;class;order;family;genus;mOTU	2;1224;28216;80840;80864;12916;0	NA	NA	FALSE	NA	NA	NA	18	12	6	0	4.6919e-05	0.772828	7	mOTU	mOTU	Bacteria	Pseudomonadota	Gammaproteobacteria	Pseudomonadales	Moraxellaceae	Acinetobacter	kingdom;phylum;class;order;family;genus;mOTU	2;1224;1236;72274;468;469;134533	s__Acinetobacter modestus	NA	FALSE	NA	NA	NA	16	12	4	0	2.1414e-06
Acidovorax ext_mOTU_v3_18540	Burkholderiales bacterium [Burkholderiales bacterium GWA__/Burkholderiales bacterium RIFCSPHIGHO__FU	0.711148	FALSE	mOTU-mOTU	7	mOTU	mOTU	Bacteria	Pseudomonadota	Betaproteobacteria	Burkholderiales	Comamonadaceae	Acidovorax	kingdom;phylum;class;order;family;genus;mOTU	2;1224;28216;80840;80864;12916;0	NA	NA	FALSE	NA	NA	NA	18	12	6	0	4.6919e-05	0.772828	3	mOTU	mOTU	Bacteria	Pseudomonadota	Betaproteobacteria	Burkholderiales	NA	NA	kingdom;phylum;class;order;family;genus;mOTU	2;1224;28216;80840;0;0;2	s__Acidovorax sp001411535	NA	FALSE	NA	NA	NA	49	39	5	5	0.0025589
Acidovorax ext_mOTU_v3_18540	Chryseobacterium ext_mOTU_v3_18327	0.54826	TRUE	mOTU-mOTU	7	mOTU	mOTU	Bacteria	Pseudomonadota	Betaproteobacteria	Burkholderiales	Comamonadaceae	Acidovorax	kingdom;phylum;class;order;family;genus;mOTU	2;1224;28216;80840;80864;12916;0	NA	NA	FALSE	NA	NA	NA	18	12	6	0	4.6919e-05	0.772828	7	mOTU	mOTU	Bacteria	Bacteroidota	Flavobacteriia	Flavobacteriales	Flavobacteriaceae	Chryseobacterium	kingdom;phylum;class;order;family;genus;mOTU	2;976;117743;200644;49546;59732;0	NA	NA	FALSE	NA	NA	NA	18	16	1	1	1.97736e-06
Acidovorax ext_mOTU_v3_18540	Chryseobacterium ext_mOTU_v3_18708	0.508259	TRUE	mOTU-mOTU	7	mOTU	mOTU	Bacteria	Pseudomonadota	Betaproteobacteria	Burkholderiales	Comamonadaceae	Acidovorax	kingdom;phylum;class;order;family;genus;mOTU	2;1224;28216;80840;80864;12916;0	NA	NA	FALSE	NA	NA	NA	18	12	6	0	4.6919e-05	0.772828	7	mOTU	mOTU	Bacteria	Bacteroidota	Flavobacteriia	Flavobacteriales	Flavobacteriaceae	Chryseobacterium	kingdom;phylum;class;order;family;genus;mOTU	2;976;117743;200644;49546;59732;0	NA	NA	FALSE	NA	NA	NA	12	12	0	0	3.05187e-06
Acidovorax ext_mOTU_v3_18540	Flavobacteriaceae ext_mOTU_v3_27334	0.518372	FALSE	mOTU-mOTU	7	mOTU	mOTU	Bacteria	Pseudomonadota	Betaproteobacteria	Burkholderiales	Comamonadaceae	Acidovorax	kingdom;phylum;class;order;family;genus;mOTU	2;1224;28216;80840;80864;12916;0	NA	NA	FALSE	NA	NA	NA	18	12	6	0	4.6919e-05	0.772828	2	mOTU	mOTU	Bacteria	Bacteroidota	Flavobacteriia	Flavobacteriales	Flavobacteriaceae	NA	kingdom;phylum;class;order;family;genus;mOTU	2;976;117743;200644;49546;0;0	NA	NA	FALSE	NA	NA	NA	9	6	3	0	6.22327e-07
Acidovorax ext_mOTU_v3_18540	Flavobacterium sasangense	0.597665	FALSE	mOTU-mOTU	7	mOTU	mOTU	Bacteria	Pseudomonadota	Betaproteobacteria	Burkholderiales	Comamonadaceae	Acidovorax	kingdom;phylum;class;order;family;genus;mOTU	2;1224;28216;80840;80864;12916;0	NA	NA	FALSE	NA	NA	NA	18	12	6	0	4.6919e-05	0.772828	3	mOTU	mOTU	Bacteria	Bacteroidota	Flavobacteriia	Flavobacteriales	Flavobacteriaceae	Flavobacterium	kingdom;phylum;class;order;family;genus;mOTU	2;976;117743;200644;49546;237;503361	s__Flavobacterium sasangense	NA	FALSE	NA	NA	NA	17	14	3	0	0.000206388
Acidovorax ext_mOTU_v3_18540	Moraxella ext_mOTU_v3_18333	0.525392	TRUE	mOTU-mOTU	7	mOTU	mOTU	Bacteria	Pseudomonadota	Betaproteobacteria	Burkholderiales	Comamonadaceae	Acidovorax	kingdom;phylum;class;order;family;genus;mOTU	2;1224;28216;80840;80864;12916;0	NA	NA	FALSE	NA	NA	NA	18	12	6	0	4.6919e-05	0.772828	7	mOTU	mOTU	Bacteria	Pseudomonadota	Gammaproteobacteria	Pseudomonadales	Moraxellaceae	Moraxella	kingdom;phylum;class;order;family;genus;mOTU	2;1224;1236;72274;468;475;0	NA	NA	FALSE	NA	NA	NA	8	8	0	0	1.05472e-06
Acidovorax ext_mOTU_v3_18540	Moraxella ext_mOTU_v3_18496	0.539572	TRUE	mOTU-mOTU	7	mOTU	mOTU	Bacteria	Pseudomonadota	Betaproteobacteria	Burkholderiales	Comamonadaceae	Acidovorax	kingdom;phylum;class;order;family;genus;mOTU	2;1224;28216;80840;80864;12916;0	NA	NA	FALSE	NA	NA	NA	18	12	6	0	4.6919e-05	0.772828	7	mOTU	mOTU	Bacteria	Pseudomonadota	Gammaproteobacteria	Pseudomonadales	Moraxellaceae	Moraxella	kingdom;phylum;class;order;family;genus;mOTU	2;1224;1236;72274;468;475;0	NA	NA	FALSE	NA	NA	NA	11	8	3	0	7.28401e-06
Acidovorax ext_mOTU_v3_18540	Moraxella ext_mOTU_v3_18497	0.530919	TRUE	mOTU-mOTU	7	mOTU	mOTU	Bacteria	Pseudomonadota	Betaproteobacteria	Burkholderiales	Comamonadaceae	Acidovorax	kingdom;phylum;class;order;family;genus;mOTU	2;1224;28216;80840;80864;12916;0	NA	NA	FALSE	NA	NA	NA	18	12	6	0	4.6919e-05	0.772828	7	mOTU	mOTU	Bacteria	Pseudomonadota	Gammaproteobacteria	Pseudomonadales	Moraxellaceae	Moraxella	kingdom;phylum;class;order;family;genus;mOTU	2;1224;1236;72274;468;475;0	NA	NA	FALSE	NA	NA	NA	10	8	2	0	6.79085e-06
Acidovorax ext_mOTU_v3_18540	Neisseriaceae ext_mOTU_v3_18326	0.500247	FALSE	mOTU-mOTU	7	mOTU	mOTU	Bacteria	Pseudomonadota	Betaproteobacteria	Burkholderiales	Comamonadaceae	Acidovorax	kingdom;phylum;class;order;family;genus;mOTU	2;1224;28216;80840;80864;12916;0	NA	NA	FALSE	NA	NA	NA	18	12	6	0	4.6919e-05	0.772828	3	mOTU	mOTU	Bacteria	Pseudomonadota	Betaproteobacteria	Neisseriales	Neisseriaceae	NA	kingdom;phylum;class;order;family;genus;mOTU	2;1224;28216;206351;481;0;0	NA	NA	FALSE	NA	NA	NA	34	30	3	1	0.00190057
Acidovorax ext_mOTU_v3_18540	pan_1060	0.545118	FALSE	mOTU-acquired	7	mOTU	mOTU	Bacteria	Pseudomonadota	Betaproteobacteria	Burkholderiales	Comamonadaceae	Acidovorax	kingdom;phylum;class;order;family;genus;mOTU	2;1224;28216;80840;80864;12916;0	NA	NA	FALSE	NA	NA	NA	18	12	6	0	4.6919e-05	0.772828	3	amr	acquired	NA	NA	NA	NA	NA	NA	NA	NA	NA	NA	NA	['macrolide']	resfinder	mef(c)_1_ab571865	16	12	2	2	9.53467e-05
Acidovorax ext_mOTU_v3_18540	pan_1417	0.540733	FALSE	mOTU-acquired	7	mOTU	mOTU	Bacteria	Pseudomonadota	Betaproteobacteria	Burkholderiales	Comamonadaceae	Acidovorax	kingdom;phylum;class;order;family;genus;mOTU	2;1224;28216;80840;80864;12916;0	NA	NA	FALSE	NA	NA	NA	18	12	6	0	4.6919e-05	0.772828	3	amr	acquired	NA	NA	NA	NA	NA	NA	NA	NA	NA	NA	NA	['macrolide']	resfinder	mph(g)_1_ab571865	20	13	2	5	0.000106303
Acidovorax ext_mOTU_v3_18540	pan_9372	0.544796	TRUE	mOTU-functional	7	mOTU	mOTU	Bacteria	Pseudomonadota	Betaproteobacteria	Burkholderiales	Comamonadaceae	Acidovorax	kingdom;phylum;class;order;family;genus;mOTU	2;1224;28216;80840;80864;12916;0	NA	NA	FALSE	NA	NA	NA	18	12	6	0	4.6919e-05	0.772828	7	amr	functional	NA	NA	NA	NA	NA	NA	NA	NA	NA	NA	NA	['beta_lactam']	functional_amr	beta-lactamase	12	8	4	0	1.9158e-05
Acidovorax ext_mOTU_v3_18682	Azonexaceae ext_mOTU_v3_18422	0.57829	TRUE	mOTU-mOTU	2	mOTU	mOTU	Bacteria	Pseudomonadota	Betaproteobacteria	Burkholderiales	Comamonadaceae	Acidovorax	kingdom;phylum;class;order;family;genus;mOTU	2;1224;28216;80840;80864;12916;0	NA	NA	FALSE	NA	NA	NA	13	13	0	0	1.03743e-06	0.112462	2	mOTU	mOTU	Bacteria	Pseudomonadota	Betaproteobacteria	Rhodocyclales	Azonexaceae	NA	kingdom;phylum;class;order;family;genus;mOTU	2;1224;28216;206389;2008795;0;0	NA	NA	FALSE	NA	NA	NA	12	12	0	0	1.57967e-07
Acidovorax ext_mOTU_v3_18682	Azonexaceae ext_mOTU_v3_18423	0.516956	TRUE	mOTU-mOTU	2	mOTU	mOTU	Bacteria	Pseudomonadota	Betaproteobacteria	Burkholderiales	Comamonadaceae	Acidovorax	kingdom;phylum;class;order;family;genus;mOTU	2;1224;28216;80840;80864;12916;0	NA	NA	FALSE	NA	NA	NA	13	13	0	0	1.03743e-06	0.112462	2	mOTU	mOTU	Bacteria	Pseudomonadota	Betaproteobacteria	Rhodocyclales	Azonexaceae	NA	kingdom;phylum;class;order;family;genus;mOTU	2;1224;28216;206389;2008795;0;0	NA	NA	FALSE	NA	NA	NA	8	8	0	0	3.74573e-08
Acidovorax ext_mOTU_v3_18682	Bacteroidales ext_mOTU_v3_18362	0.512585	TRUE	mOTU-mOTU	2	mOTU	mOTU	Bacteria	Pseudomonadota	Betaproteobacteria	Burkholderiales	Comamonadaceae	Acidovorax	kingdom;phylum;class;order;family;genus;mOTU	2;1224;28216;80840;80864;12916;0	NA	NA	FALSE	NA	NA	NA	13	13	0	0	1.03743e-06	0.112462	2	mOTU	mOTU	Bacteria	Bacteroidota	Bacteroidia	Bacteroidales	NA	NA	kingdom;phylum;class;order;family;genus;mOTU	2;976;200643;171549;0;0;0	NA	NA	FALSE	NA	NA	NA	13	13	0	0	1.55921e-07
Acidovorax ext_mOTU_v3_18682	Bacteroidia ext_mOTU_v3_18366	0.535305	TRUE	mOTU-mOTU	2	mOTU	mOTU	Bacteria	Pseudomonadota	Betaproteobacteria	Burkholderiales	Comamonadaceae	Acidovorax	kingdom;phylum;class;order;family;genus;mOTU	2;1224;28216;80840;80864;12916;0	NA	NA	FALSE	NA	NA	NA	13	13	0	0	1.03743e-06	0.112462	2	mOTU	mOTU	Bacteria	Bacteroidota	Bacteroidia	NA	NA	NA	kingdom;phylum;class;order;family;genus;mOTU	2;976;200643;0;0;0;0	NA	NA	FALSE	NA	NA	NA	21	19	0	2	6.21295e-07
Acidovorax ext_mOTU_v3_18682	Burkholderiales ext_mOTU_v3_18321	0.505835	TRUE	mOTU-mOTU	2	mOTU	mOTU	Bacteria	Pseudomonadota	Betaproteobacteria	Burkholderiales	Comamonadaceae	Acidovorax	kingdom;phylum;class;order;family;genus;mOTU	2;1224;28216;80840;80864;12916;0	NA	NA	FALSE	NA	NA	NA	13	13	0	0	1.03743e-06	0.112462	2	mOTU	mOTU	Bacteria	Pseudomonadota	Betaproteobacteria	Burkholderiales	NA	NA	kingdom;phylum;class;order;family;genus;mOTU	2;1224;28216;80840;0;0;0	NA	NA	FALSE	NA	NA	NA	8	7	1	0	2.4726e-07
Acidovorax ext_mOTU_v3_18682	Butyrivibrio ext_mOTU_v3_18482	0.515204	TRUE	mOTU-mOTU	2	mOTU	mOTU	Bacteria	Pseudomonadota	Betaproteobacteria	Burkholderiales	Comamonadaceae	Acidovorax	kingdom;phylum;class;order;family;genus;mOTU	2;1224;28216;80840;80864;12916;0	NA	NA	FALSE	NA	NA	NA	13	13	0	0	1.03743e-06	0.112462	2	mOTU	mOTU	Bacteria	Bacillota	Clostridia	Eubacteriales	Lachnospiraceae	Butyrivibrio	kingdom;phylum;class;order;family;genus;mOTU	2;1239;186801;186802;186803;830;0	NA	NA	FALSE	NA	NA	NA	81	38	3	40	0.000131168
Acidovorax ext_mOTU_v3_18682	Cloacibacterium normanense	0.548975	TRUE	mOTU-mOTU	2	mOTU	mOTU	Bacteria	Pseudomonadota	Betaproteobacteria	Burkholderiales	Comamonadaceae	Acidovorax	kingdom;phylum;class;order;family;genus;mOTU	2;1224;28216;80840;80864;12916;0	NA	NA	FALSE	NA	NA	NA	13	13	0	0	1.03743e-06	0.112462	2	mOTU	mOTU	Bacteria	Bacteroidota	Flavobacteriia	Flavobacteriales	Flavobacteriaceae	Cloacibacterium	kingdom;phylum;class;order;family;genus;mOTU	2;976;117743;200644;49546;501783;237258	s__Cloacibacterium normanense	NA	FALSE	NA	NA	NA	8	7	1	0	4.8838e-08
Acidovorax ext_mOTU_v3_18682	Comamonadaceae ext_mOTU_v3_18329	0.527417	TRUE	mOTU-mOTU	2	mOTU	mOTU	Bacteria	Pseudomonadota	Betaproteobacteria	Burkholderiales	Comamonadaceae	Acidovorax	kingdom;phylum;class;order;family;genus;mOTU	2;1224;28216;80840;80864;12916;0	NA	NA	FALSE	NA	NA	NA	13	13	0	0	1.03743e-06	0.112462	2	mOTU	mOTU	Bacteria	Pseudomonadota	Betaproteobacteria	Burkholderiales	Comamonadaceae	NA	kingdom;phylum;class;order;family;genus;mOTU	2;1224;28216;80840;80864;0;0	NA	NA	FALSE	NA	NA	NA	22	20	1	1	8.98351e-07
Acidovorax ext_mOTU_v3_18682	Comamonadaceae ext_mOTU_v3_27307	0.637267	TRUE	mOTU-mOTU	2	mOTU	mOTU	Bacteria	Pseudomonadota	Betaproteobacteria	Burkholderiales	Comamonadaceae	Acidovorax	kingdom;phylum;class;order;family;genus;mOTU	2;1224;28216;80840;80864;12916;0	NA	NA	FALSE	NA	NA	NA	13	13	0	0	1.03743e-06	0.112462	2	mOTU	mOTU	Bacteria	Pseudomonadota	Betaproteobacteria	Burkholderiales	Comamonadaceae	NA	kingdom;phylum;class;order;family;genus;mOTU	2;1224;28216;80840;80864;0;0	NA	NA	FALSE	NA	NA	NA	5	5	0	0	3.02812e-08
Acidovorax ext_mOTU_v3_18682	Flavobacteriaceae ext_mOTU_v3_27334	0.513895	TRUE	mOTU-mOTU	2	mOTU	mOTU	Bacteria	Pseudomonadota	Betaproteobacteria	Burkholderiales	Comamonadaceae	Acidovorax	kingdom;phylum;class;order;family;genus;mOTU	2;1224;28216;80840;80864;12916;0	NA	NA	FALSE	NA	NA	NA	13	13	0	0	1.03743e-06	0.112462	2	mOTU	mOTU	Bacteria	Bacteroidota	Flavobacteriia	Flavobacteriales	Flavobacteriaceae	NA	kingdom;phylum;class;order;family;genus;mOTU	2;976;117743;200644;49546;0;0	NA	NA	FALSE	NA	NA	NA	9	6	3	0	6.22327e-07
Acidovorax ext_mOTU_v3_18682	Flavobacteriaceae ext_mOTU_v3_28390	0.538754	TRUE	mOTU-mOTU	2	mOTU	mOTU	Bacteria	Pseudomonadota	Betaproteobacteria	Burkholderiales	Comamonadaceae	Acidovorax	kingdom;phylum;class;order;family;genus;mOTU	2;1224;28216;80840;80864;12916;0	NA	NA	FALSE	NA	NA	NA	13	13	0	0	1.03743e-06	0.112462	2	mOTU	mOTU	Bacteria	Bacteroidota	Flavobacteriia	Flavobacteriales	Flavobacteriaceae	NA	kingdom;phylum;class;order;family;genus;mOTU	2;976;117743;200644;49546;0;0	NA	NA	FALSE	NA	NA	NA	7	6	1	0	4.7432e-08
Acidovorax ext_mOTU_v3_18682	Rhodocyclales ext_mOTU_v3_18328	0.503108	TRUE	mOTU-mOTU	2	mOTU	mOTU	Bacteria	Pseudomonadota	Betaproteobacteria	Burkholderiales	Comamonadaceae	Acidovorax	kingdom;phylum;class;order;family;genus;mOTU	2;1224;28216;80840;80864;12916;0	NA	NA	FALSE	NA	NA	NA	13	13	0	0	1.03743e-06	0.112462	2	mOTU	mOTU	Bacteria	Pseudomonadota	Betaproteobacteria	Rhodocyclales	NA	NA	kingdom;phylum;class;order;family;genus;mOTU	2;1224;28216;206389;0;0;0	NA	NA	FALSE	NA	NA	NA	22	16	0	6	1.47161e-06
Acidovorax ext_mOTU_v3_19140	Acidovorax sp. JHL-	0.672762	TRUE	mOTU-mOTU	3	mOTU	mOTU	Bacteria	Pseudomonadota	Betaproteobacteria	Burkholderiales	Comamonadaceae	Acidovorax	kingdom;phylum;class;order;family;genus;mOTU	2;1224;28216;80840;80864;12916;0	NA	NA	FALSE	NA	NA	NA	11	11	0	0	0.000623699	0.139152	3	mOTU	mOTU	Bacteria	Pseudomonadota	Betaproteobacteria	Burkholderiales	Comamonadaceae	Acidovorax	kingdom;phylum;class;order;family;genus;mOTU	2;1224;28216;80840;80864;12916;1276755	s__Acidovorax soli	NA	FALSE	NA	NA	NA	141	94	2	45	0.0135285
Acidovorax ext_mOTU_v3_19140	Acinetobacter ext_mOTU_v3_18385	0.570991	TRUE	mOTU-mOTU	3	mOTU	mOTU	Bacteria	Pseudomonadota	Betaproteobacteria	Burkholderiales	Comamonadaceae	Acidovorax	kingdom;phylum;class;order;family;genus;mOTU	2;1224;28216;80840;80864;12916;0	NA	NA	FALSE	NA	NA	NA	11	11	0	0	0.000623699	0.139152	3	mOTU	mOTU	Bacteria	Pseudomonadota	Gammaproteobacteria	Pseudomonadales	Moraxellaceae	Acinetobacter	kingdom;phylum;class;order;family;genus;mOTU	2;1224;1236;72274;468;469;0	NA	NA	FALSE	NA	NA	NA	110	79	2	29	0.0126209
Acidovorax ext_mOTU_v3_19140	Burkholderiales bacterium [Burkholderiales bacterium GWA__/Burkholderiales bacterium RIFCSPHIGHO__FU	0.51969	TRUE	mOTU-mOTU	3	mOTU	mOTU	Bacteria	Pseudomonadota	Betaproteobacteria	Burkholderiales	Comamonadaceae	Acidovorax	kingdom;phylum;class;order;family;genus;mOTU	2;1224;28216;80840;80864;12916;0	NA	NA	FALSE	NA	NA	NA	11	11	0	0	0.000623699	0.139152	3	mOTU	mOTU	Bacteria	Pseudomonadota	Betaproteobacteria	Burkholderiales	NA	NA	kingdom;phylum;class;order;family;genus;mOTU	2;1224;28216;80840;0;0;2	s__Acidovorax sp001411535	NA	FALSE	NA	NA	NA	49	39	5	5	0.0025589
Acidovorax ext_mOTU_v3_19140	Chryseobacterium ext_mOTU_v3_27150	0.541935	TRUE	mOTU-mOTU	3	mOTU	mOTU	Bacteria	Pseudomonadota	Betaproteobacteria	Burkholderiales	Comamonadaceae	Acidovorax	kingdom;phylum;class;order;family;genus;mOTU	2;1224;28216;80840;80864;12916;0	NA	NA	FALSE	NA	NA	NA	11	11	0	0	0.000623699	0.139152	3	mOTU	mOTU	Bacteria	Bacteroidota	Flavobacteriia	Flavobacteriales	Flavobacteriaceae	Chryseobacterium	kingdom;phylum;class;order;family;genus;mOTU	2;976;117743;200644;49546;59732;0	NA	NA	FALSE	NA	NA	NA	98	72	0	26	0.00812336
Acidovorax ext_mOTU_v3_19140	Comamonadaceae ext_mOTU_v3_27194	0.570166	TRUE	mOTU-mOTU	3	mOTU	mOTU	Bacteria	Pseudomonadota	Betaproteobacteria	Burkholderiales	Comamonadaceae	Acidovorax	kingdom;phylum;class;order;family;genus;mOTU	2;1224;28216;80840;80864;12916;0	NA	NA	FALSE	NA	NA	NA	11	11	0	0	0.000623699	0.139152	3	mOTU	mOTU	Bacteria	Pseudomonadota	Betaproteobacteria	Burkholderiales	Comamonadaceae	NA	kingdom;phylum;class;order;family;genus;mOTU	2;1224;28216;80840;80864;0;0	NA	NA	FALSE	NA	NA	NA	38	35	0	3	0.00150235
Acidovorax ext_mOTU_v3_19140	Desulfomicrobium ext_mOTU_v3_18387	0.516519	TRUE	mOTU-mOTU	3	mOTU	mOTU	Bacteria	Pseudomonadota	Betaproteobacteria	Burkholderiales	Comamonadaceae	Acidovorax	kingdom;phylum;class;order;family;genus;mOTU	2;1224;28216;80840;80864;12916;0	NA	NA	FALSE	NA	NA	NA	11	11	0	0	0.000623699	0.139152	3	mOTU	mOTU	Bacteria	Pseudomonadota	Deltaproteobacteria	Desulfovibrionales	Desulfomicrobiaceae	Desulfomicrobium	kingdom;phylum;class;order;family;genus;mOTU	2;1224;28221;213115;213116;898;0	NA	NA	FALSE	NA	NA	NA	37	32	0	5	0.00209816
Acidovorax ext_mOTU_v3_19140	Flavobacteria bacterium GWF__	0.508968	TRUE	mOTU-mOTU	3	mOTU	mOTU	Bacteria	Pseudomonadota	Betaproteobacteria	Burkholderiales	Comamonadaceae	Acidovorax	kingdom;phylum;class;order;family;genus;mOTU	2;1224;28216;80840;80864;12916;0	NA	NA	FALSE	NA	NA	NA	11	11	0	0	0.000623699	0.139152	3	mOTU	mOTU	Bacteria	Bacteroidota	Flavobacteriia	NA	NA	NA	kingdom;phylum;class;order;family;genus;mOTU	2;976;117743;0;0;0;1798014	s__Flavobacterium sp003497625	NA	FALSE	NA	NA	NA	56	52	0	4	0.00188252
Acidovorax ext_mOTU_v3_19140	Flavobacterium ext_mOTU_v3_18317	0.538453	TRUE	mOTU-mOTU	3	mOTU	mOTU	Bacteria	Pseudomonadota	Betaproteobacteria	Burkholderiales	Comamonadaceae	Acidovorax	kingdom;phylum;class;order;family;genus;mOTU	2;1224;28216;80840;80864;12916;0	NA	NA	FALSE	NA	NA	NA	11	11	0	0	0.000623699	0.139152	3	mOTU	mOTU	Bacteria	Bacteroidota	Flavobacteriia	Flavobacteriales	Flavobacteriaceae	Flavobacterium	kingdom;phylum;class;order;family;genus;mOTU	2;976;117743;200644;49546;237;0	NA	NA	FALSE	NA	NA	NA	143	91	3	49	0.016335
Acidovorax ext_mOTU_v3_19140	Pseudomonas ext_mOTU_v3_19055	0.582513	TRUE	mOTU-mOTU	3	mOTU	mOTU	Bacteria	Pseudomonadota	Betaproteobacteria	Burkholderiales	Comamonadaceae	Acidovorax	kingdom;phylum;class;order;family;genus;mOTU	2;1224;28216;80840;80864;12916;0	NA	NA	FALSE	NA	NA	NA	11	11	0	0	0.000623699	0.139152	3	mOTU	mOTU	Bacteria	Pseudomonadota	Gammaproteobacteria	Pseudomonadales	Pseudomonadaceae	Pseudomonas	kingdom;phylum;class;order;family;genus;mOTU	2;1224;1236;72274;135621;286;0	NA	NA	FALSE	NA	NA	NA	74	56	0	18	0.00257745
Acidovorax ext_mOTU_v3_19140	Pseudomonas ext_mOTU_v3_33868	0.517822	TRUE	mOTU-mOTU	3	mOTU	mOTU	Bacteria	Pseudomonadota	Betaproteobacteria	Burkholderiales	Comamonadaceae	Acidovorax	kingdom;phylum;class;order;family;genus;mOTU	2;1224;28216;80840;80864;12916;0	NA	NA	FALSE	NA	NA	NA	11	11	0	0	0.000623699	0.139152	3	mOTU	mOTU	Bacteria	Pseudomonadota	Gammaproteobacteria	Pseudomonadales	Pseudomonadaceae	Pseudomonas	kingdom;phylum;class;order;family;genus;mOTU	2;1224;1236;72274;135621;286;0	NA	NA	FALSE	NA	NA	NA	53	36	2	15	0.00270877
Acidovorax ext_mOTU_v3_19140	Thauera terpenica	0.537687	TRUE	mOTU-mOTU	3	mOTU	mOTU	Bacteria	Pseudomonadota	Betaproteobacteria	Burkholderiales	Comamonadaceae	Acidovorax	kingdom;phylum;class;order;family;genus;mOTU	2;1224;28216;80840;80864;12916;0	NA	NA	FALSE	NA	NA	NA	11	11	0	0	0.000623699	0.139152	3	mOTU	mOTU	Bacteria	Pseudomonadota	Betaproteobacteria	Rhodocyclales	Zoogloeaceae	Thauera	kingdom;phylum;class;order;family;genus;mOTU	2;1224;28216;206389;2008794;33057;76113	s__Thauera terpenica	NA	FALSE	NA	NA	NA	63	55	1	7	0.0112528
Acidovorax ext_mOTU_v3_27099	Burkholderiales ext_mOTU_v3_27103	0.526104	TRUE	mOTU-mOTU	3	mOTU	mOTU	Bacteria	Pseudomonadota	Betaproteobacteria	Burkholderiales	Comamonadaceae	Acidovorax	kingdom;phylum;class;order;family;genus;mOTU	2;1224;28216;80840;80864;12916;0	NA	NA	FALSE	NA	NA	NA	3	3	0	0	4.15521e-07	0.000951246	3	mOTU	mOTU	Bacteria	Pseudomonadota	Betaproteobacteria	Burkholderiales	NA	NA	kingdom;phylum;class;order;family;genus;mOTU	2;1224;28216;80840;0;0;0	NA	NA	FALSE	NA	NA	NA	8	8	0	0	1.57557e-05
Acidovorax ext_mOTU_v3_27099	Flavobacteriaceae ext_mOTU_v3_27104	0.510349	TRUE	mOTU-mOTU	3	mOTU	mOTU	Bacteria	Pseudomonadota	Betaproteobacteria	Burkholderiales	Comamonadaceae	Acidovorax	kingdom;phylum;class;order;family;genus;mOTU	2;1224;28216;80840;80864;12916;0	NA	NA	FALSE	NA	NA	NA	3	3	0	0	4.15521e-07	0.000951246	3	mOTU	mOTU	Bacteria	Bacteroidota	Flavobacteriia	Flavobacteriales	Flavobacteriaceae	NA	kingdom;phylum;class;order;family;genus;mOTU	2;976;117743;200644;49546;0;0	NA	NA	FALSE	NA	NA	NA	7	7	0	0	1.32561e-05
Acidovorax ext_mOTU_v3_27099	Rhodobacteraceae ext_mOTU_v3_28128	0.564258	TRUE	mOTU-mOTU	3	mOTU	mOTU	Bacteria	Pseudomonadota	Betaproteobacteria	Burkholderiales	Comamonadaceae	Acidovorax	kingdom;phylum;class;order;family;genus;mOTU	2;1224;28216;80840;80864;12916;0	NA	NA	FALSE	NA	NA	NA	3	3	0	0	4.15521e-07	0.000951246	3	mOTU	mOTU	Bacteria	Pseudomonadota	Alphaproteobacteria	Rhodobacterales	Paracoccaceae	NA	kingdom;phylum;class;order;family;genus;mOTU	2;1224;28211;204455;31989;0;0	NA	NA	FALSE	NA	NA	NA	8	8	0	0	2.37227e-05
Acidovorax ext_mOTU_v3_27101	Acidovorax sp. JHL-	0.655679	TRUE	mOTU-mOTU	3	mOTU	mOTU	Bacteria	Pseudomonadota	Betaproteobacteria	Burkholderiales	Comamonadaceae	Acidovorax	kingdom;phylum;class;order;family;genus;mOTU	2;1224;28216;80840;80864;12916;0	NA	NA	FALSE	NA	NA	NA	29	29	0	0	0.00167101	0.375929	3	mOTU	mOTU	Bacteria	Pseudomonadota	Betaproteobacteria	Burkholderiales	Comamonadaceae	Acidovorax	kingdom;phylum;class;order;family;genus;mOTU	2;1224;28216;80840;80864;12916;1276755	s__Acidovorax soli	NA	FALSE	NA	NA	NA	141	94	2	45	0.0135285
Acidovorax ext_mOTU_v3_27101	Acinetobacter ext_mOTU_v3_18310	0.519691	TRUE	mOTU-mOTU	3	mOTU	mOTU	Bacteria	Pseudomonadota	Betaproteobacteria	Burkholderiales	Comamonadaceae	Acidovorax	kingdom;phylum;class;order;family;genus;mOTU	2;1224;28216;80840;80864;12916;0	NA	NA	FALSE	NA	NA	NA	29	29	0	0	0.00167101	0.375929	3	mOTU	mOTU	Bacteria	Pseudomonadota	Gammaproteobacteria	Pseudomonadales	Moraxellaceae	Acinetobacter	kingdom;phylum;class;order;family;genus;mOTU	2;1224;1236;72274;468;469;0	NA	NA	FALSE	NA	NA	NA	71	62	0	9	0.00584061
Acidovorax ext_mOTU_v3_27101	Acinetobacter ext_mOTU_v3_18385	0.529622	TRUE	mOTU-mOTU	3	mOTU	mOTU	Bacteria	Pseudomonadota	Betaproteobacteria	Burkholderiales	Comamonadaceae	Acidovorax	kingdom;phylum;class;order;family;genus;mOTU	2;1224;28216;80840;80864;12916;0	NA	NA	FALSE	NA	NA	NA	29	29	0	0	0.00167101	0.375929	3	mOTU	mOTU	Bacteria	Pseudomonadota	Gammaproteobacteria	Pseudomonadales	Moraxellaceae	Acinetobacter	kingdom;phylum;class;order;family;genus;mOTU	2;1224;1236;72274;468;469;0	NA	NA	FALSE	NA	NA	NA	110	79	2	29	0.0126209
Acidovorax ext_mOTU_v3_27101	Acinetobacter ext_mOTU_v3_18481	0.519653	TRUE	mOTU-mOTU	3	mOTU	mOTU	Bacteria	Pseudomonadota	Betaproteobacteria	Burkholderiales	Comamonadaceae	Acidovorax	kingdom;phylum;class;order;family;genus;mOTU	2;1224;28216;80840;80864;12916;0	NA	NA	FALSE	NA	NA	NA	29	29	0	0	0.00167101	0.375929	3	mOTU	mOTU	Bacteria	Pseudomonadota	Gammaproteobacteria	Pseudomonadales	Moraxellaceae	Acinetobacter	kingdom;phylum;class;order;family;genus;mOTU	2;1224;1236;72274;468;469;0	NA	NA	FALSE	NA	NA	NA	55	54	0	1	0.00300833
Acidovorax ext_mOTU_v3_27101	Acinetobacter ext_mOTU_v3_18492	0.532619	TRUE	mOTU-mOTU	3	mOTU	mOTU	Bacteria	Pseudomonadota	Betaproteobacteria	Burkholderiales	Comamonadaceae	Acidovorax	kingdom;phylum;class;order;family;genus;mOTU	2;1224;28216;80840;80864;12916;0	NA	NA	FALSE	NA	NA	NA	29	29	0	0	0.00167101	0.375929	3	mOTU	mOTU	Bacteria	Pseudomonadota	Gammaproteobacteria	Pseudomonadales	Moraxellaceae	Acinetobacter	kingdom;phylum;class;order;family;genus;mOTU	2;1224;1236;72274;468;469;0	NA	NA	FALSE	NA	NA	NA	47	46	0	1	0.00145338
Acidovorax ext_mOTU_v3_27101	Acinetobacter ext_mOTU_v3_27119	0.63586	TRUE	mOTU-mOTU	3	mOTU	mOTU	Bacteria	Pseudomonadota	Betaproteobacteria	Burkholderiales	Comamonadaceae	Acidovorax	kingdom;phylum;class;order;family;genus;mOTU	2;1224;28216;80840;80864;12916;0	NA	NA	FALSE	NA	NA	NA	29	29	0	0	0.00167101	0.375929	3	mOTU	mOTU	Bacteria	Pseudomonadota	Gammaproteobacteria	Pseudomonadales	Moraxellaceae	Acinetobacter	kingdom;phylum;class;order;family;genus;mOTU	2;1224;1236;72274;468;469;0	NA	NA	FALSE	NA	NA	NA	81	66	0	15	0.00589821
Acidovorax ext_mOTU_v3_27101	Arcobacter ext_mOTU_v3_18348	0.510473	TRUE	mOTU-mOTU	3	mOTU	mOTU	Bacteria	Pseudomonadota	Betaproteobacteria	Burkholderiales	Comamonadaceae	Acidovorax	kingdom;phylum;class;order;family;genus;mOTU	2;1224;28216;80840;80864;12916;0	NA	NA	FALSE	NA	NA	NA	29	29	0	0	0.00167101	0.375929	3	mOTU	mOTU	Bacteria	Pseudomonadota	Campylobacterota	Campylobacterales	Campylobacteraceae	Arcobacter	kingdom;phylum;class;order;family;genus;mOTU	2;1224;29547;213849;72294;28196;0	NA	NA	FALSE	NA	NA	NA	56	50	0	6	0.00290131
Acidovorax ext_mOTU_v3_27101	Arcobacter ext_mOTU_v3_18439	0.522384	TRUE	mOTU-mOTU	3	mOTU	mOTU	Bacteria	Pseudomonadota	Betaproteobacteria	Burkholderiales	Comamonadaceae	Acidovorax	kingdom;phylum;class;order;family;genus;mOTU	2;1224;28216;80840;80864;12916;0	NA	NA	FALSE	NA	NA	NA	29	29	0	0	0.00167101	0.375929	3	mOTU	mOTU	Bacteria	Pseudomonadota	Campylobacterota	Campylobacterales	Campylobacteraceae	Arcobacter	kingdom;phylum;class;order;family;genus;mOTU	2;1224;29547;213849;72294;28196;0	NA	NA	FALSE	NA	NA	NA	36	36	0	0	0.001605
Acidovorax ext_mOTU_v3_27101	Candidatus Saccharibacteria ext_mOTU_v3_18436	0.53683	TRUE	mOTU-mOTU	3	mOTU	mOTU	Bacteria	Pseudomonadota	Betaproteobacteria	Burkholderiales	Comamonadaceae	Acidovorax	kingdom;phylum;class;order;family;genus;mOTU	2;1224;28216;80840;80864;12916;0	NA	NA	FALSE	NA	NA	NA	29	29	0	0	0.00167101	0.375929	3	mOTU	mOTU	Bacteria	Candidatus Saccharibacteria	NA	NA	NA	NA	kingdom;phylum;class;order;family;genus;mOTU	2;95818;0;0;0;0;0	NA	NA	FALSE	NA	NA	NA	107	65	6	36	0.0299766
Acidovorax ext_mOTU_v3_27101	Chryseobacterium ext_mOTU_v3_18316	0.513855	TRUE	mOTU-mOTU	3	mOTU	mOTU	Bacteria	Pseudomonadota	Betaproteobacteria	Burkholderiales	Comamonadaceae	Acidovorax	kingdom;phylum;class;order;family;genus;mOTU	2;1224;28216;80840;80864;12916;0	NA	NA	FALSE	NA	NA	NA	29	29	0	0	0.00167101	0.375929	3	mOTU	mOTU	Bacteria	Bacteroidota	Flavobacteriia	Flavobacteriales	Flavobacteriaceae	Chryseobacterium	kingdom;phylum;class;order;family;genus;mOTU	2;976;117743;200644;49546;59732;0	NA	NA	FALSE	NA	NA	NA	50	50	0	0	0.00152144
Acidovorax ext_mOTU_v3_27101	Chryseobacterium ext_mOTU_v3_18347	0.514645	TRUE	mOTU-mOTU	3	mOTU	mOTU	Bacteria	Pseudomonadota	Betaproteobacteria	Burkholderiales	Comamonadaceae	Acidovorax	kingdom;phylum;class;order;family;genus;mOTU	2;1224;28216;80840;80864;12916;0	NA	NA	FALSE	NA	NA	NA	29	29	0	0	0.00167101	0.375929	3	mOTU	mOTU	Bacteria	Bacteroidota	Flavobacteriia	Flavobacteriales	Flavobacteriaceae	Chryseobacterium	kingdom;phylum;class;order;family;genus;mOTU	2;976;117743;200644;49546;59732;0	NA	NA	FALSE	NA	NA	NA	60	56	0	4	0.00198211
Acidovorax ext_mOTU_v3_27101	Chryseobacterium ext_mOTU_v3_18437	0.576353	TRUE	mOTU-mOTU	3	mOTU	mOTU	Bacteria	Pseudomonadota	Betaproteobacteria	Burkholderiales	Comamonadaceae	Acidovorax	kingdom;phylum;class;order;family;genus;mOTU	2;1224;28216;80840;80864;12916;0	NA	NA	FALSE	NA	NA	NA	29	29	0	0	0.00167101	0.375929	3	mOTU	mOTU	Bacteria	Bacteroidota	Flavobacteriia	Flavobacteriales	Flavobacteriaceae	Chryseobacterium	kingdom;phylum;class;order;family;genus;mOTU	2;976;117743;200644;49546;59732;0	NA	NA	FALSE	NA	NA	NA	58	52	0	6	0.00200372
Acidovorax ext_mOTU_v3_27101	Comamonadaceae ext_mOTU_v3_18318	0.620546	TRUE	mOTU-mOTU	3	mOTU	mOTU	Bacteria	Pseudomonadota	Betaproteobacteria	Burkholderiales	Comamonadaceae	Acidovorax	kingdom;phylum;class;order;family;genus;mOTU	2;1224;28216;80840;80864;12916;0	NA	NA	FALSE	NA	NA	NA	29	29	0	0	0.00167101	0.375929	3	mOTU	mOTU	Bacteria	Pseudomonadota	Betaproteobacteria	Burkholderiales	Comamonadaceae	NA	kingdom;phylum;class;order;family;genus;mOTU	2;1224;28216;80840;80864;0;0	NA	NA	FALSE	NA	NA	NA	123	81	1	41	0.0153528
Acidovorax ext_mOTU_v3_27101	Flavobacteriaceae ext_mOTU_v3_18428	0.525839	TRUE	mOTU-mOTU	3	mOTU	mOTU	Bacteria	Pseudomonadota	Betaproteobacteria	Burkholderiales	Comamonadaceae	Acidovorax	kingdom;phylum;class;order;family;genus;mOTU	2;1224;28216;80840;80864;12916;0	NA	NA	FALSE	NA	NA	NA	29	29	0	0	0.00167101	0.375929	3	mOTU	mOTU	Bacteria	Bacteroidota	Flavobacteriia	Flavobacteriales	Flavobacteriaceae	NA	kingdom;phylum;class;order;family;genus;mOTU	2;976;117743;200644;49546;0;0	NA	NA	FALSE	NA	NA	NA	82	69	1	12	0.00907878
Acidovorax ext_mOTU_v3_27101	Flavobacterium ext_mOTU_v3_18317	0.590429	TRUE	mOTU-mOTU	3	mOTU	mOTU	Bacteria	Pseudomonadota	Betaproteobacteria	Burkholderiales	Comamonadaceae	Acidovorax	kingdom;phylum;class;order;family;genus;mOTU	2;1224;28216;80840;80864;12916;0	NA	NA	FALSE	NA	NA	NA	29	29	0	0	0.00167101	0.375929	3	mOTU	mOTU	Bacteria	Bacteroidota	Flavobacteriia	Flavobacteriales	Flavobacteriaceae	Flavobacterium	kingdom;phylum;class;order;family;genus;mOTU	2;976;117743;200644;49546;237;0	NA	NA	FALSE	NA	NA	NA	143	91	3	49	0.016335
Acidovorax ext_mOTU_v3_27101	Flavobacterium ext_mOTU_v3_18444	0.599206	TRUE	mOTU-mOTU	3	mOTU	mOTU	Bacteria	Pseudomonadota	Betaproteobacteria	Burkholderiales	Comamonadaceae	Acidovorax	kingdom;phylum;class;order;family;genus;mOTU	2;1224;28216;80840;80864;12916;0	NA	NA	FALSE	NA	NA	NA	29	29	0	0	0.00167101	0.375929	3	mOTU	mOTU	Bacteria	Bacteroidota	Flavobacteriia	Flavobacteriales	Flavobacteriaceae	Flavobacterium	kingdom;phylum;class;order;family;genus;mOTU	2;976;117743;200644;49546;237;0	NA	NA	FALSE	NA	NA	NA	54	47	0	7	0.00214769
Acidovorax ext_mOTU_v3_27101	Flavobacterium ext_mOTU_v3_18493	0.518485	TRUE	mOTU-mOTU	3	mOTU	mOTU	Bacteria	Pseudomonadota	Betaproteobacteria	Burkholderiales	Comamonadaceae	Acidovorax	kingdom;phylum;class;order;family;genus;mOTU	2;1224;28216;80840;80864;12916;0	NA	NA	FALSE	NA	NA	NA	29	29	0	0	0.00167101	0.375929	3	mOTU	mOTU	Bacteria	Bacteroidota	Flavobacteriia	Flavobacteriales	Flavobacteriaceae	Flavobacterium	kingdom;phylum;class;order;family;genus;mOTU	2;976;117743;200644;49546;237;0	NA	NA	FALSE	NA	NA	NA	31	31	0	0	0.000585656
Acidovorax ext_mOTU_v3_27101	Leptotrichiaceae ext_mOTU_v3_18394	0.551663	TRUE	mOTU-mOTU	3	mOTU	mOTU	Bacteria	Pseudomonadota	Betaproteobacteria	Burkholderiales	Comamonadaceae	Acidovorax	kingdom;phylum;class;order;family;genus;mOTU	2;1224;28216;80840;80864;12916;0	NA	NA	FALSE	NA	NA	NA	29	29	0	0	0.00167101	0.375929	3	mOTU	mOTU	Bacteria	Fusobacteriota	Fusobacteriia	Fusobacteriales	Leptotrichiaceae	NA	kingdom;phylum;class;order;family;genus;mOTU	2;32066;203490;203491;1129771;0;0	NA	NA	FALSE	NA	NA	NA	31	31	0	0	0.000900037
Acidovorax ext_mOTU_v3_27101	Leptotrichiaceae ext_mOTU_v3_27343	0.522238	TRUE	mOTU-mOTU	3	mOTU	mOTU	Bacteria	Pseudomonadota	Betaproteobacteria	Burkholderiales	Comamonadaceae	Acidovorax	kingdom;phylum;class;order;family;genus;mOTU	2;1224;28216;80840;80864;12916;0	NA	NA	FALSE	NA	NA	NA	29	29	0	0	0.00167101	0.375929	3	mOTU	mOTU	Bacteria	Fusobacteriota	Fusobacteriia	Fusobacteriales	Leptotrichiaceae	NA	kingdom;phylum;class;order;family;genus;mOTU	2;32066;203490;203491;1129771;0;0	NA	NA	FALSE	NA	NA	NA	39	39	0	0	0.00528664
Acidovorax ext_mOTU_v3_27101	Neisseria ext_mOTU_v3_18435	0.544301	TRUE	mOTU-mOTU	3	mOTU	mOTU	Bacteria	Pseudomonadota	Betaproteobacteria	Burkholderiales	Comamonadaceae	Acidovorax	kingdom;phylum;class;order;family;genus;mOTU	2;1224;28216;80840;80864;12916;0	NA	NA	FALSE	NA	NA	NA	29	29	0	0	0.00167101	0.375929	3	mOTU	mOTU	Bacteria	Pseudomonadota	Betaproteobacteria	Neisseriales	Neisseriaceae	Neisseria	kingdom;phylum;class;order;family;genus;mOTU	2;1224;28216;206351;481;482;0	NA	NA	FALSE	NA	NA	NA	44	44	0	0	0.00334181
Acidovorax ext_mOTU_v3_27101	Neisseriaceae ext_mOTU_v3_18388	0.596578	TRUE	mOTU-mOTU	3	mOTU	mOTU	Bacteria	Pseudomonadota	Betaproteobacteria	Burkholderiales	Comamonadaceae	Acidovorax	kingdom;phylum;class;order;family;genus;mOTU	2;1224;28216;80840;80864;12916;0	NA	NA	FALSE	NA	NA	NA	29	29	0	0	0.00167101	0.375929	3	mOTU	mOTU	Bacteria	Pseudomonadota	Betaproteobacteria	Neisseriales	Neisseriaceae	NA	kingdom;phylum;class;order;family;genus;mOTU	2;1224;28216;206351;481;0;0	NA	NA	FALSE	NA	NA	NA	78	72	0	6	0.00783005
Acidovorax ext_mOTU_v3_27101	Pseudomonas caeni	0.515745	TRUE	mOTU-mOTU	3	mOTU	mOTU	Bacteria	Pseudomonadota	Betaproteobacteria	Burkholderiales	Comamonadaceae	Acidovorax	kingdom;phylum;class;order;family;genus;mOTU	2;1224;28216;80840;80864;12916;0	NA	NA	FALSE	NA	NA	NA	29	29	0	0	0.00167101	0.375929	3	mOTU	mOTU	Bacteria	Pseudomonadota	Gammaproteobacteria	Pseudomonadales	Pseudomonadaceae	Pseudomonas	kingdom;phylum;class;order;family;genus;mOTU	2;1224;1236;72274;135621;286;521720	s__Pseudomonas_C caeni	NA	FALSE	NA	NA	NA	34	32	0	2	0.00220612
Acidovorax ext_mOTU_v3_27101	Pseudomonas ext_mOTU_v3_18491	0.588025	TRUE	mOTU-mOTU	3	mOTU	mOTU	Bacteria	Pseudomonadota	Betaproteobacteria	Burkholderiales	Comamonadaceae	Acidovorax	kingdom;phylum;class;order;family;genus;mOTU	2;1224;28216;80840;80864;12916;0	NA	NA	FALSE	NA	NA	NA	29	29	0	0	0.00167101	0.375929	3	mOTU	mOTU	Bacteria	Pseudomonadota	Gammaproteobacteria	Pseudomonadales	Pseudomonadaceae	Pseudomonas	kingdom;phylum;class;order;family;genus;mOTU	2;1224;1236;72274;135621;286;0	NA	NA	FALSE	NA	NA	NA	52	44	0	8	0.00150143
Acidovorax ext_mOTU_v3_27101	Pseudomonas ext_mOTU_v3_19055	0.568284	TRUE	mOTU-mOTU	3	mOTU	mOTU	Bacteria	Pseudomonadota	Betaproteobacteria	Burkholderiales	Comamonadaceae	Acidovorax	kingdom;phylum;class;order;family;genus;mOTU	2;1224;28216;80840;80864;12916;0	NA	NA	FALSE	NA	NA	NA	29	29	0	0	0.00167101	0.375929	3	mOTU	mOTU	Bacteria	Pseudomonadota	Gammaproteobacteria	Pseudomonadales	Pseudomonadaceae	Pseudomonas	kingdom;phylum;class;order;family;genus;mOTU	2;1224;1236;72274;135621;286;0	NA	NA	FALSE	NA	NA	NA	74	56	0	18	0.00257745
Acidovorax ext_mOTU_v3_27101	Sporomusaceae ext_mOTU_v3_27351	0.584315	TRUE	mOTU-mOTU	3	mOTU	mOTU	Bacteria	Pseudomonadota	Betaproteobacteria	Burkholderiales	Comamonadaceae	Acidovorax	kingdom;phylum;class;order;family;genus;mOTU	2;1224;28216;80840;80864;12916;0	NA	NA	FALSE	NA	NA	NA	29	29	0	0	0.00167101	0.375929	3	mOTU	mOTU	Bacteria	Bacillota	Negativicutes	Selenomonadales	Sporomusaceae	NA	kingdom;phylum;class;order;family;genus;mOTU	2;1239;909932;909929;1843490;0;0	NA	NA	FALSE	NA	NA	NA	80	69	0	11	0.0114379
Acidovorax ext_mOTU_v3_27101	Thauera terpenica	0.549252	TRUE	mOTU-mOTU	3	mOTU	mOTU	Bacteria	Pseudomonadota	Betaproteobacteria	Burkholderiales	Comamonadaceae	Acidovorax	kingdom;phylum;class;order;family;genus;mOTU	2;1224;28216;80840;80864;12916;0	NA	NA	FALSE	NA	NA	NA	29	29	0	0	0.00167101	0.375929	3	mOTU	mOTU	Bacteria	Pseudomonadota	Betaproteobacteria	Rhodocyclales	Zoogloeaceae	Thauera	kingdom;phylum;class;order;family;genus;mOTU	2;1224;28216;206389;2008794;33057;76113	s__Thauera terpenica	NA	FALSE	NA	NA	NA	63	55	1	7	0.0112528
Acidovorax ext_mOTU_v3_27101	Trichococcus collinsii	0.544884	TRUE	mOTU-mOTU	3	mOTU	mOTU	Bacteria	Pseudomonadota	Betaproteobacteria	Burkholderiales	Comamonadaceae	Acidovorax	kingdom;phylum;class;order;family;genus;mOTU	2;1224;28216;80840;80864;12916;0	NA	NA	FALSE	NA	NA	NA	29	29	0	0	0.00167101	0.375929	3	mOTU	mOTU	Bacteria	Bacillota	Bacilli	Lactobacillales	Carnobacteriaceae	Trichococcus	kingdom;phylum;class;order;family;genus;mOTU	2;1239;91061;186826;186828;82802;157076	s__Trichococcus collinsii	NA	FALSE	NA	NA	NA	91	70	0	21	0.00840272
Acidovorax ext_mOTU_v3_27101	Trichococcus flocculiformis [Trichococcus flocculiformis/Trichococcus sp. ES]	0.522847	TRUE	mOTU-mOTU	3	mOTU	mOTU	Bacteria	Pseudomonadota	Betaproteobacteria	Burkholderiales	Comamonadaceae	Acidovorax	kingdom;phylum;class;order;family;genus;mOTU	2;1224;28216;80840;80864;12916;0	NA	NA	FALSE	NA	NA	NA	29	29	0	0	0.00167101	0.375929	3	mOTU	mOTU	Bacteria	Bacillota	Bacilli	Lactobacillales	Carnobacteriaceae	Trichococcus	kingdom;phylum;class;order;family;genus;mOTU	2;1239;91061;186826;186828;82802;82803	s__Trichococcus flocculiformis	NA	FALSE	NA	NA	NA	95	68	0	27	0.0100909
Acidovorax ext_mOTU_v3_27101	Xanthomonadaceae ext_mOTU_v3_27196	0.587335	TRUE	mOTU-mOTU	3	mOTU	mOTU	Bacteria	Pseudomonadota	Betaproteobacteria	Burkholderiales	Comamonadaceae	Acidovorax	kingdom;phylum;class;order;family;genus;mOTU	2;1224;28216;80840;80864;12916;0	NA	NA	FALSE	NA	NA	NA	29	29	0	0	0.00167101	0.375929	3	mOTU	mOTU	Bacteria	Pseudomonadota	Gammaproteobacteria	Lysobacterales	Lysobacteraceae	NA	kingdom;phylum;class;order;family;genus;mOTU	2;1224;1236;135614;32033;0;0	NA	NA	FALSE	NA	NA	NA	98	71	0	27	0.0116407
Acidovorax sp. GW-H	Acidovorax sp. JHL-	0.558956	TRUE	mOTU-mOTU	3	mOTU	mOTU	Bacteria	Pseudomonadota	Betaproteobacteria	Burkholderiales	Comamonadaceae	Acidovorax	kingdom;phylum;class;order;family;genus;mOTU	2;1224;28216;80840;80864;12916;1813946	s__Acidovorax sp001633105	NA	FALSE	NA	NA	NA	7	7	0	0	0.000449763	0.097735	3	mOTU	mOTU	Bacteria	Pseudomonadota	Betaproteobacteria	Burkholderiales	Comamonadaceae	Acidovorax	kingdom;phylum;class;order;family;genus;mOTU	2;1224;28216;80840;80864;12916;1276755	s__Acidovorax soli	NA	FALSE	NA	NA	NA	141	94	2	45	0.0135285
Acidovorax sp. GW-H	Acinetobacter ext_mOTU_v3_18385	0.522538	TRUE	mOTU-mOTU	3	mOTU	mOTU	Bacteria	Pseudomonadota	Betaproteobacteria	Burkholderiales	Comamonadaceae	Acidovorax	kingdom;phylum;class;order;family;genus;mOTU	2;1224;28216;80840;80864;12916;1813946	s__Acidovorax sp001633105	NA	FALSE	NA	NA	NA	7	7	0	0	0.000449763	0.097735	3	mOTU	mOTU	Bacteria	Pseudomonadota	Gammaproteobacteria	Pseudomonadales	Moraxellaceae	Acinetobacter	kingdom;phylum;class;order;family;genus;mOTU	2;1224;1236;72274;468;469;0	NA	NA	FALSE	NA	NA	NA	110	79	2	29	0.0126209
Acidovorax sp. GW-H	Burkholderiales bacterium [Burkholderiales bacterium GWA__/Burkholderiales bacterium RIFCSPHIGHO__FU	0.566025	TRUE	mOTU-mOTU	3	mOTU	mOTU	Bacteria	Pseudomonadota	Betaproteobacteria	Burkholderiales	Comamonadaceae	Acidovorax	kingdom;phylum;class;order;family;genus;mOTU	2;1224;28216;80840;80864;12916;1813946	s__Acidovorax sp001633105	NA	FALSE	NA	NA	NA	7	7	0	0	0.000449763	0.097735	3	mOTU	mOTU	Bacteria	Pseudomonadota	Betaproteobacteria	Burkholderiales	NA	NA	kingdom;phylum;class;order;family;genus;mOTU	2;1224;28216;80840;0;0;2	s__Acidovorax sp001411535	NA	FALSE	NA	NA	NA	49	39	5	5	0.0025589
Acidovorax sp. GW-H	Flavobacteriaceae ext_mOTU_v3_18428	0.500718	TRUE	mOTU-mOTU	3	mOTU	mOTU	Bacteria	Pseudomonadota	Betaproteobacteria	Burkholderiales	Comamonadaceae	Acidovorax	kingdom;phylum;class;order;family;genus;mOTU	2;1224;28216;80840;80864;12916;1813946	s__Acidovorax sp001633105	NA	FALSE	NA	NA	NA	7	7	0	0	0.000449763	0.097735	3	mOTU	mOTU	Bacteria	Bacteroidota	Flavobacteriia	Flavobacteriales	Flavobacteriaceae	NA	kingdom;phylum;class;order;family;genus;mOTU	2;976;117743;200644;49546;0;0	NA	NA	FALSE	NA	NA	NA	82	69	1	12	0.00907878
Acidovorax sp. GW-H	Flavobacterium ext_mOTU_v3_18312	0.516929	TRUE	mOTU-mOTU	3	mOTU	mOTU	Bacteria	Pseudomonadota	Betaproteobacteria	Burkholderiales	Comamonadaceae	Acidovorax	kingdom;phylum;class;order;family;genus;mOTU	2;1224;28216;80840;80864;12916;1813946	s__Acidovorax sp001633105	NA	FALSE	NA	NA	NA	7	7	0	0	0.000449763	0.097735	3	mOTU	mOTU	Bacteria	Bacteroidota	Flavobacteriia	Flavobacteriales	Flavobacteriaceae	Flavobacterium	kingdom;phylum;class;order;family;genus;mOTU	2;976;117743;200644;49546;237;0	NA	NA	FALSE	NA	NA	NA	67	53	1	13	0.00160341
Acidovorax sp. GW-H	Flavobacterium ext_mOTU_v3_18317	0.52294	TRUE	mOTU-mOTU	3	mOTU	mOTU	Bacteria	Pseudomonadota	Betaproteobacteria	Burkholderiales	Comamonadaceae	Acidovorax	kingdom;phylum;class;order;family;genus;mOTU	2;1224;28216;80840;80864;12916;1813946	s__Acidovorax sp001633105	NA	FALSE	NA	NA	NA	7	7	0	0	0.000449763	0.097735	3	mOTU	mOTU	Bacteria	Bacteroidota	Flavobacteriia	Flavobacteriales	Flavobacteriaceae	Flavobacterium	kingdom;phylum;class;order;family;genus;mOTU	2;976;117743;200644;49546;237;0	NA	NA	FALSE	NA	NA	NA	143	91	3	49	0.016335
Acidovorax sp. GW-H	pan_1477	0.513613	TRUE	mOTU-acquired	3	mOTU	mOTU	Bacteria	Pseudomonadota	Betaproteobacteria	Burkholderiales	Comamonadaceae	Acidovorax	kingdom;phylum;class;order;family;genus;mOTU	2;1224;28216;80840;80864;12916;1813946	s__Acidovorax sp001633105	NA	FALSE	NA	NA	NA	7	7	0	0	0.000449763	0.097735	3	amr	acquired	NA	NA	NA	NA	NA	NA	NA	NA	NA	NA	NA	['beta_lactam']	resfinder	blaoxa-333_1_kf203107	73	58	0	15	0.00245636
Acidovorax sp. JHL-	Acinetobacter albensis [Acinetobacter sp. TTH-/Acinetobacter albensis]	0.589321	TRUE	mOTU-mOTU	3	mOTU	mOTU	Bacteria	Pseudomonadota	Betaproteobacteria	Burkholderiales	Comamonadaceae	Acidovorax	kingdom;phylum;class;order;family;genus;mOTU	2;1224;28216;80840;80864;12916;1276755	s__Acidovorax soli	NA	FALSE	NA	NA	NA	141	94	2	45	0.0135285	1	3	mOTU	mOTU	Bacteria	Pseudomonadota	Gammaproteobacteria	Pseudomonadales	Moraxellaceae	Acinetobacter	kingdom;phylum;class;order;family;genus;mOTU	2;1224;1236;72274;468;469;1673609	s__Acinetobacter albensis	NA	FALSE	NA	NA	NA	27	27	0	0	0.000966881
Acidovorax sp. JHL-	Acinetobacter bohemicus/kyonggiensis [Acinetobacter bohemicus/Acinetobacter sp. ANC /Acinetobacter k	0.665557	TRUE	mOTU-mOTU	3	mOTU	mOTU	Bacteria	Pseudomonadota	Betaproteobacteria	Burkholderiales	Comamonadaceae	Acidovorax	kingdom;phylum;class;order;family;genus;mOTU	2;1224;28216;80840;80864;12916;1276755	s__Acidovorax soli	NA	FALSE	NA	NA	NA	141	94	2	45	0.0135285	1	3	mOTU	mOTU	Bacteria	Pseudomonadota	Gammaproteobacteria	Pseudomonadales	Moraxellaceae	Acinetobacter	kingdom;phylum;class;order;family;genus;mOTU	2;1224;1236;72274;468;469;4654	Incongruent [g__Acinetobacter]	NA	FALSE	NA	NA	NA	48	45	0	3	0.00138637
Acidovorax sp. JHL-	Acinetobacter celticus	0.519776	TRUE	mOTU-mOTU	3	mOTU	mOTU	Bacteria	Pseudomonadota	Betaproteobacteria	Burkholderiales	Comamonadaceae	Acidovorax	kingdom;phylum;class;order;family;genus;mOTU	2;1224;28216;80840;80864;12916;1276755	s__Acidovorax soli	NA	FALSE	NA	NA	NA	141	94	2	45	0.0135285	1	3	mOTU	mOTU	Bacteria	Pseudomonadota	Gammaproteobacteria	Pseudomonadales	Moraxellaceae	Acinetobacter	kingdom;phylum;class;order;family;genus;mOTU	2;1224;1236;72274;468;469;1891224	s__Acinetobacter celticus	NA	FALSE	NA	NA	NA	31	31	0	0	0.000750711
Acidovorax sp. JHL-	Acinetobacter ext_mOTU_v3_18309	0.645128	TRUE	mOTU-mOTU	3	mOTU	mOTU	Bacteria	Pseudomonadota	Betaproteobacteria	Burkholderiales	Comamonadaceae	Acidovorax	kingdom;phylum;class;order;family;genus;mOTU	2;1224;28216;80840;80864;12916;1276755	s__Acidovorax soli	NA	FALSE	NA	NA	NA	141	94	2	45	0.0135285	1	3	mOTU	mOTU	Bacteria	Pseudomonadota	Gammaproteobacteria	Pseudomonadales	Moraxellaceae	Acinetobacter	kingdom;phylum;class;order;family;genus;mOTU	2;1224;1236;72274;468;469;0	NA	NA	FALSE	NA	NA	NA	61	56	0	5	0.00168224
Acidovorax sp. JHL-	Acinetobacter ext_mOTU_v3_18310	0.706431	TRUE	mOTU-mOTU	3	mOTU	mOTU	Bacteria	Pseudomonadota	Betaproteobacteria	Burkholderiales	Comamonadaceae	Acidovorax	kingdom;phylum;class;order;family;genus;mOTU	2;1224;28216;80840;80864;12916;1276755	s__Acidovorax soli	NA	FALSE	NA	NA	NA	141	94	2	45	0.0135285	1	3	mOTU	mOTU	Bacteria	Pseudomonadota	Gammaproteobacteria	Pseudomonadales	Moraxellaceae	Acinetobacter	kingdom;phylum;class;order;family;genus;mOTU	2;1224;1236;72274;468;469;0	NA	NA	FALSE	NA	NA	NA	71	62	0	9	0.00584061
Acidovorax sp. JHL-	Acinetobacter ext_mOTU_v3_18385	0.803758	TRUE	mOTU-mOTU	3	mOTU	mOTU	Bacteria	Pseudomonadota	Betaproteobacteria	Burkholderiales	Comamonadaceae	Acidovorax	kingdom;phylum;class;order;family;genus;mOTU	2;1224;28216;80840;80864;12916;1276755	s__Acidovorax soli	NA	FALSE	NA	NA	NA	141	94	2	45	0.0135285	1	3	mOTU	mOTU	Bacteria	Pseudomonadota	Gammaproteobacteria	Pseudomonadales	Moraxellaceae	Acinetobacter	kingdom;phylum;class;order;family;genus;mOTU	2;1224;1236;72274;468;469;0	NA	NA	FALSE	NA	NA	NA	110	79	2	29	0.0126209
Acidovorax sp. JHL-	Acinetobacter ext_mOTU_v3_18481	0.651156	TRUE	mOTU-mOTU	3	mOTU	mOTU	Bacteria	Pseudomonadota	Betaproteobacteria	Burkholderiales	Comamonadaceae	Acidovorax	kingdom;phylum;class;order;family;genus;mOTU	2;1224;28216;80840;80864;12916;1276755	s__Acidovorax soli	NA	FALSE	NA	NA	NA	141	94	2	45	0.0135285	1	3	mOTU	mOTU	Bacteria	Pseudomonadota	Gammaproteobacteria	Pseudomonadales	Moraxellaceae	Acinetobacter	kingdom;phylum;class;order;family;genus;mOTU	2;1224;1236;72274;468;469;0	NA	NA	FALSE	NA	NA	NA	55	54	0	1	0.00300833
Acidovorax sp. JHL-	Acinetobacter ext_mOTU_v3_18492	0.574628	TRUE	mOTU-mOTU	3	mOTU	mOTU	Bacteria	Pseudomonadota	Betaproteobacteria	Burkholderiales	Comamonadaceae	Acidovorax	kingdom;phylum;class;order;family;genus;mOTU	2;1224;28216;80840;80864;12916;1276755	s__Acidovorax soli	NA	FALSE	NA	NA	NA	141	94	2	45	0.0135285	1	3	mOTU	mOTU	Bacteria	Pseudomonadota	Gammaproteobacteria	Pseudomonadales	Moraxellaceae	Acinetobacter	kingdom;phylum;class;order;family;genus;mOTU	2;1224;1236;72274;468;469;0	NA	NA	FALSE	NA	NA	NA	47	46	0	1	0.00145338
Acidovorax sp. JHL-	Acinetobacter ext_mOTU_v3_18494	0.51011	TRUE	mOTU-mOTU	3	mOTU	mOTU	Bacteria	Pseudomonadota	Betaproteobacteria	Burkholderiales	Comamonadaceae	Acidovorax	kingdom;phylum;class;order;family;genus;mOTU	2;1224;28216;80840;80864;12916;1276755	s__Acidovorax soli	NA	FALSE	NA	NA	NA	141	94	2	45	0.0135285	1	3	mOTU	mOTU	Bacteria	Pseudomonadota	Gammaproteobacteria	Pseudomonadales	Moraxellaceae	Acinetobacter	kingdom;phylum;class;order;family;genus;mOTU	2;1224;1236;72274;468;469;0	NA	NA	FALSE	NA	NA	NA	20	20	0	0	0.00052602
Acidovorax sp. JHL-	Acinetobacter ext_mOTU_v3_27119	0.738487	TRUE	mOTU-mOTU	3	mOTU	mOTU	Bacteria	Pseudomonadota	Betaproteobacteria	Burkholderiales	Comamonadaceae	Acidovorax	kingdom;phylum;class;order;family;genus;mOTU	2;1224;28216;80840;80864;12916;1276755	s__Acidovorax soli	NA	FALSE	NA	NA	NA	141	94	2	45	0.0135285	1	3	mOTU	mOTU	Bacteria	Pseudomonadota	Gammaproteobacteria	Pseudomonadales	Moraxellaceae	Acinetobacter	kingdom;phylum;class;order;family;genus;mOTU	2;1224;1236;72274;468;469;0	NA	NA	FALSE	NA	NA	NA	81	66	0	15	0.00589821
Acidovorax sp. JHL-	Acinetobacter johnsonii	0.560382	TRUE	mOTU-mOTU	3	mOTU	mOTU	Bacteria	Pseudomonadota	Betaproteobacteria	Burkholderiales	Comamonadaceae	Acidovorax	kingdom;phylum;class;order;family;genus;mOTU	2;1224;28216;80840;80864;12916;1276755	s__Acidovorax soli	NA	FALSE	NA	NA	NA	141	94	2	45	0.0135285	1	3	mOTU	mOTU	Bacteria	Pseudomonadota	Gammaproteobacteria	Pseudomonadales	Moraxellaceae	Acinetobacter	kingdom;phylum;class;order;family;genus;mOTU	2;1224;1236;72274;468;469;40214	s__Acinetobacter johnsonii	Acinetobacter johnsonii	TRUE	NA	NA	NA	27	25	2	0	0.000666768
Acidovorax sp. JHL-	Acinetobacter sp. [Acinetobacter sp. ANC /Acinetobacter sp. ANC ]	-0.55302	FALSE	mOTU-mOTU	3	mOTU	mOTU	Bacteria	Pseudomonadota	Betaproteobacteria	Burkholderiales	Comamonadaceae	Acidovorax	kingdom;phylum;class;order;family;genus;mOTU	2;1224;28216;80840;80864;12916;1276755	s__Acidovorax soli	NA	FALSE	NA	NA	NA	141	94	2	45	0.0135285	1	2	mOTU	mOTU	Bacteria	Pseudomonadota	Gammaproteobacteria	Pseudomonadales	Moraxellaceae	Acinetobacter	kingdom;phylum;class;order;family;genus;mOTU	2;1224;1236;72274;468;469;4169	s__Acinetobacter sp002018365	NA	FALSE	NA	NA	NA	40	12	0	28	3.00219e-07
Acidovorax sp. JHL-	Acinetobacter tandoii	-0.517562	FALSE	mOTU-mOTU	3	mOTU	mOTU	Bacteria	Pseudomonadota	Betaproteobacteria	Burkholderiales	Comamonadaceae	Acidovorax	kingdom;phylum;class;order;family;genus;mOTU	2;1224;28216;80840;80864;12916;1276755	s__Acidovorax soli	NA	FALSE	NA	NA	NA	141	94	2	45	0.0135285	1	2	mOTU	mOTU	Bacteria	Pseudomonadota	Gammaproteobacteria	Pseudomonadales	Moraxellaceae	Acinetobacter	kingdom;phylum;class;order;family;genus;mOTU	2;1224;1236;72274;468;469;202954	s__Acinetobacter tandoii	NA	FALSE	NA	NA	NA	15	6	0	9	4.95802e-08
Acidovorax sp. JHL-	Acinetobacter towneri [Acinetobacter sp. MDSA/Acinetobacter towneri]	-0.558031	FALSE	mOTU-mOTU	3	mOTU	mOTU	Bacteria	Pseudomonadota	Betaproteobacteria	Burkholderiales	Comamonadaceae	Acidovorax	kingdom;phylum;class;order;family;genus;mOTU	2;1224;28216;80840;80864;12916;1276755	s__Acidovorax soli	NA	FALSE	NA	NA	NA	141	94	2	45	0.0135285	1	2	mOTU	mOTU	Bacteria	Pseudomonadota	Gammaproteobacteria	Pseudomonadales	Moraxellaceae	Acinetobacter	kingdom;phylum;class;order;family;genus;mOTU	2;1224;1236;72274;468;469;202956	s__Acinetobacter towneri	NA	FALSE	NA	NA	NA	28	17	0	11	7.51612e-06
Acidovorax sp. JHL-	Aeromonas ext_mOTU_v3_18483	-0.52992	FALSE	mOTU-mOTU	3	mOTU	mOTU	Bacteria	Pseudomonadota	Betaproteobacteria	Burkholderiales	Comamonadaceae	Acidovorax	kingdom;phylum;class;order;family;genus;mOTU	2;1224;28216;80840;80864;12916;1276755	s__Acidovorax soli	NA	FALSE	NA	NA	NA	141	94	2	45	0.0135285	1	2	mOTU	mOTU	Bacteria	Pseudomonadota	Gammaproteobacteria	Aeromonadales	Aeromonadaceae	Aeromonas	kingdom;phylum;class;order;family;genus;mOTU	2;1224;1236;135624;84642;642;0	NA	NA	FALSE	NA	NA	NA	22	11	0	11	2.22452e-06
Acidovorax sp. JHL-	Aeromonas hydrophila/media	0.612692	TRUE	mOTU-mOTU	3	mOTU	mOTU	Bacteria	Pseudomonadota	Betaproteobacteria	Burkholderiales	Comamonadaceae	Acidovorax	kingdom;phylum;class;order;family;genus;mOTU	2;1224;28216;80840;80864;12916;1276755	s__Acidovorax soli	NA	FALSE	NA	NA	NA	141	94	2	45	0.0135285	1	3	mOTU	mOTU	Bacteria	Pseudomonadota	Gammaproteobacteria	Aeromonadales	Aeromonadaceae	Aeromonas	kingdom;phylum;class;order;family;genus;mOTU	2;1224;1236;135624;84642;642;0	Incongruent [g__Aeromonas]	NA	FALSE	NA	NA	NA	32	22	6	4	0.000710316
Acidovorax sp. JHL-	Anaerolineae ext_mOTU_v3_27079	-0.514382	FALSE	mOTU-mOTU	3	mOTU	mOTU	Bacteria	Pseudomonadota	Betaproteobacteria	Burkholderiales	Comamonadaceae	Acidovorax	kingdom;phylum;class;order;family;genus;mOTU	2;1224;28216;80840;80864;12916;1276755	s__Acidovorax soli	NA	FALSE	NA	NA	NA	141	94	2	45	0.0135285	1	2	mOTU	mOTU	Bacteria	Chloroflexota	Anaerolineae	NA	NA	NA	kingdom;phylum;class;order;family;genus;mOTU	2;200795;292625;0;0;0;0	NA	NA	FALSE	NA	NA	NA	18	14	0	4	2.0362e-06
Acidovorax sp. JHL-	Arcobacter ext_mOTU_v3_18348	0.632799	TRUE	mOTU-mOTU	3	mOTU	mOTU	Bacteria	Pseudomonadota	Betaproteobacteria	Burkholderiales	Comamonadaceae	Acidovorax	kingdom;phylum;class;order;family;genus;mOTU	2;1224;28216;80840;80864;12916;1276755	s__Acidovorax soli	NA	FALSE	NA	NA	NA	141	94	2	45	0.0135285	1	3	mOTU	mOTU	Bacteria	Pseudomonadota	Campylobacterota	Campylobacterales	Campylobacteraceae	Arcobacter	kingdom;phylum;class;order;family;genus;mOTU	2;1224;29547;213849;72294;28196;0	NA	NA	FALSE	NA	NA	NA	56	50	0	6	0.00290131
Acidovorax sp. JHL-	Arcobacter ext_mOTU_v3_18350	0.566843	TRUE	mOTU-mOTU	3	mOTU	mOTU	Bacteria	Pseudomonadota	Betaproteobacteria	Burkholderiales	Comamonadaceae	Acidovorax	kingdom;phylum;class;order;family;genus;mOTU	2;1224;28216;80840;80864;12916;1276755	s__Acidovorax soli	NA	FALSE	NA	NA	NA	141	94	2	45	0.0135285	1	3	mOTU	mOTU	Bacteria	Pseudomonadota	Campylobacterota	Campylobacterales	Campylobacteraceae	Arcobacter	kingdom;phylum;class;order;family;genus;mOTU	2;1224;29547;213849;72294;28196;0	NA	NA	FALSE	NA	NA	NA	24	24	0	0	0.0016993
Acidovorax sp. JHL-	Arcobacter ext_mOTU_v3_18432	0.606654	TRUE	mOTU-mOTU	3	mOTU	mOTU	Bacteria	Pseudomonadota	Betaproteobacteria	Burkholderiales	Comamonadaceae	Acidovorax	kingdom;phylum;class;order;family;genus;mOTU	2;1224;28216;80840;80864;12916;1276755	s__Acidovorax soli	NA	FALSE	NA	NA	NA	141	94	2	45	0.0135285	1	3	mOTU	mOTU	Bacteria	Pseudomonadota	Campylobacterota	Campylobacterales	Campylobacteraceae	Arcobacter	kingdom;phylum;class;order;family;genus;mOTU	2;1224;29547;213849;72294;28196;0	NA	NA	FALSE	NA	NA	NA	38	37	0	1	0.00163728
Acidovorax sp. JHL-	Arcobacter ext_mOTU_v3_18439	0.556102	TRUE	mOTU-mOTU	3	mOTU	mOTU	Bacteria	Pseudomonadota	Betaproteobacteria	Burkholderiales	Comamonadaceae	Acidovorax	kingdom;phylum;class;order;family;genus;mOTU	2;1224;28216;80840;80864;12916;1276755	s__Acidovorax soli	NA	FALSE	NA	NA	NA	141	94	2	45	0.0135285	1	3	mOTU	mOTU	Bacteria	Pseudomonadota	Campylobacterota	Campylobacterales	Campylobacteraceae	Arcobacter	kingdom;phylum;class;order;family;genus;mOTU	2;1224;29547;213849;72294;28196;0	NA	NA	FALSE	NA	NA	NA	36	36	0	0	0.001605
Acidovorax sp. JHL-	Bacteria ext_mOTU_v3_18373	-0.531114	FALSE	mOTU-mOTU	3	mOTU	mOTU	Bacteria	Pseudomonadota	Betaproteobacteria	Burkholderiales	Comamonadaceae	Acidovorax	kingdom;phylum;class;order;family;genus;mOTU	2;1224;28216;80840;80864;12916;1276755	s__Acidovorax soli	NA	FALSE	NA	NA	NA	141	94	2	45	0.0135285	1	2	mOTU	mOTU	Bacteria	NA	NA	NA	NA	NA	kingdom;phylum;class;order;family;genus;mOTU	2;0;0;0;0;0;0	NA	NA	FALSE	NA	NA	NA	52	38	0	14	1.5569e-05
Acidovorax sp. JHL-	Bacteria ext_mOTU_v3_27141	-0.520611	FALSE	mOTU-mOTU	3	mOTU	mOTU	Bacteria	Pseudomonadota	Betaproteobacteria	Burkholderiales	Comamonadaceae	Acidovorax	kingdom;phylum;class;order;family;genus;mOTU	2;1224;28216;80840;80864;12916;1276755	s__Acidovorax soli	NA	FALSE	NA	NA	NA	141	94	2	45	0.0135285	1	2	mOTU	mOTU	Bacteria	NA	NA	NA	NA	NA	kingdom;phylum;class;order;family;genus;mOTU	2;0;0;0;0;0;0	NA	NA	FALSE	NA	NA	NA	14	8	0	6	3.61258e-07
Acidovorax sp. JHL-	Bacteria ext_mOTU_v3_27149	-0.515858	FALSE	mOTU-mOTU	3	mOTU	mOTU	Bacteria	Pseudomonadota	Betaproteobacteria	Burkholderiales	Comamonadaceae	Acidovorax	kingdom;phylum;class;order;family;genus;mOTU	2;1224;28216;80840;80864;12916;1276755	s__Acidovorax soli	NA	FALSE	NA	NA	NA	141	94	2	45	0.0135285	1	2	mOTU	mOTU	Bacteria	NA	NA	NA	NA	NA	kingdom;phylum;class;order;family;genus;mOTU	2;0;0;0;0;0;0	NA	NA	FALSE	NA	NA	NA	16	12	0	4	1.28811e-05
Acidovorax sp. JHL-	Betaproteobacteria ext_mOTU_v3_18342	0.556948	TRUE	mOTU-mOTU	3	mOTU	mOTU	Bacteria	Pseudomonadota	Betaproteobacteria	Burkholderiales	Comamonadaceae	Acidovorax	kingdom;phylum;class;order;family;genus;mOTU	2;1224;28216;80840;80864;12916;1276755	s__Acidovorax soli	NA	FALSE	NA	NA	NA	141	94	2	45	0.0135285	1	3	mOTU	mOTU	Bacteria	Pseudomonadota	Betaproteobacteria	NA	NA	NA	kingdom;phylum;class;order;family;genus;mOTU	2;1224;28216;0;0;0;0	NA	NA	FALSE	NA	NA	NA	17	17	0	0	0.000888795
Acidovorax sp. JHL-	Brachymonas denitrificans	-0.589308	FALSE	mOTU-mOTU	3	mOTU	mOTU	Bacteria	Pseudomonadota	Betaproteobacteria	Burkholderiales	Comamonadaceae	Acidovorax	kingdom;phylum;class;order;family;genus;mOTU	2;1224;28216;80840;80864;12916;1276755	s__Acidovorax soli	NA	FALSE	NA	NA	NA	141	94	2	45	0.0135285	1	2	mOTU	mOTU	Bacteria	Pseudomonadota	Betaproteobacteria	Burkholderiales	Comamonadaceae	Brachymonas	kingdom;phylum;class;order;family;genus;mOTU	2;1224;28216;80840;80864;28219;28220	s__Brachymonas denitrificans	NA	FALSE	NA	NA	NA	34	21	0	13	8.25648e-06
Acidovorax sp. JHL-	Burkholderiaceae ext_mOTU_v3_18393	0.575718	TRUE	mOTU-mOTU	3	mOTU	mOTU	Bacteria	Pseudomonadota	Betaproteobacteria	Burkholderiales	Comamonadaceae	Acidovorax	kingdom;phylum;class;order;family;genus;mOTU	2;1224;28216;80840;80864;12916;1276755	s__Acidovorax soli	NA	FALSE	NA	NA	NA	141	94	2	45	0.0135285	1	3	mOTU	mOTU	Bacteria	Pseudomonadota	Betaproteobacteria	Burkholderiales	Burkholderiaceae	NA	kingdom;phylum;class;order;family;genus;mOTU	2;1224;28216;80840;119060;0;0	NA	NA	FALSE	NA	NA	NA	6	6	0	0	0.000369187
Acidovorax sp. JHL-	Burkholderiales bacterium [Burkholderiales bacterium GWA__/Burkholderiales bacterium RIFCSPHIGHO__FU	0.778596	TRUE	mOTU-mOTU	3	mOTU	mOTU	Bacteria	Pseudomonadota	Betaproteobacteria	Burkholderiales	Comamonadaceae	Acidovorax	kingdom;phylum;class;order;family;genus;mOTU	2;1224;28216;80840;80864;12916;1276755	s__Acidovorax soli	NA	FALSE	NA	NA	NA	141	94	2	45	0.0135285	1	3	mOTU	mOTU	Bacteria	Pseudomonadota	Betaproteobacteria	Burkholderiales	NA	NA	kingdom;phylum;class;order;family;genus;mOTU	2;1224;28216;80840;0;0;2	s__Acidovorax sp001411535	NA	FALSE	NA	NA	NA	49	39	5	5	0.0025589
Acidovorax sp. JHL-	Burkholderiales ext_mOTU_v3_18486	-0.525423	FALSE	mOTU-mOTU	3	mOTU	mOTU	Bacteria	Pseudomonadota	Betaproteobacteria	Burkholderiales	Comamonadaceae	Acidovorax	kingdom;phylum;class;order;family;genus;mOTU	2;1224;28216;80840;80864;12916;1276755	s__Acidovorax soli	NA	FALSE	NA	NA	NA	141	94	2	45	0.0135285	1	2	mOTU	mOTU	Bacteria	Pseudomonadota	Betaproteobacteria	Burkholderiales	NA	NA	kingdom;phylum;class;order;family;genus;mOTU	2;1224;28216;80840;0;0;0	NA	NA	FALSE	NA	NA	NA	38	20	0	18	3.06601e-06
Acidovorax sp. JHL-	Butyrivibrio ext_mOTU_v3_18482	-0.673356	FALSE	mOTU-mOTU	3	mOTU	mOTU	Bacteria	Pseudomonadota	Betaproteobacteria	Burkholderiales	Comamonadaceae	Acidovorax	kingdom;phylum;class;order;family;genus;mOTU	2;1224;28216;80840;80864;12916;1276755	s__Acidovorax soli	NA	FALSE	NA	NA	NA	141	94	2	45	0.0135285	1	2	mOTU	mOTU	Bacteria	Bacillota	Clostridia	Eubacteriales	Lachnospiraceae	Butyrivibrio	kingdom;phylum;class;order;family;genus;mOTU	2;1239;186801;186802;186803;830;0	NA	NA	FALSE	NA	NA	NA	81	38	3	40	0.000131168
Acidovorax sp. JHL-	Candidatus Saccharibacteria ext_mOTU_v3_18436	0.703585	TRUE	mOTU-mOTU	3	mOTU	mOTU	Bacteria	Pseudomonadota	Betaproteobacteria	Burkholderiales	Comamonadaceae	Acidovorax	kingdom;phylum;class;order;family;genus;mOTU	2;1224;28216;80840;80864;12916;1276755	s__Acidovorax soli	NA	FALSE	NA	NA	NA	141	94	2	45	0.0135285	1	3	mOTU	mOTU	Bacteria	Candidatus Saccharibacteria	NA	NA	NA	NA	kingdom;phylum;class;order;family;genus;mOTU	2;95818;0;0;0;0;0	NA	NA	FALSE	NA	NA	NA	107	65	6	36	0.0299766
Acidovorax sp. JHL-	Candidatus Saccharibacteria ext_mOTU_v3_18441	0.696595	TRUE	mOTU-mOTU	3	mOTU	mOTU	Bacteria	Pseudomonadota	Betaproteobacteria	Burkholderiales	Comamonadaceae	Acidovorax	kingdom;phylum;class;order;family;genus;mOTU	2;1224;28216;80840;80864;12916;1276755	s__Acidovorax soli	NA	FALSE	NA	NA	NA	141	94	2	45	0.0135285	1	3	mOTU	mOTU	Bacteria	Candidatus Saccharibacteria	NA	NA	NA	NA	kingdom;phylum;class;order;family;genus;mOTU	2;95818;0;0;0;0;0	NA	NA	FALSE	NA	NA	NA	108	66	7	35	0.0318012
Acidovorax sp. JHL-	Candidatus Saccharibacteria ext_mOTU_v3_18451	-0.519512	FALSE	mOTU-mOTU	3	mOTU	mOTU	Bacteria	Pseudomonadota	Betaproteobacteria	Burkholderiales	Comamonadaceae	Acidovorax	kingdom;phylum;class;order;family;genus;mOTU	2;1224;28216;80840;80864;12916;1276755	s__Acidovorax soli	NA	FALSE	NA	NA	NA	141	94	2	45	0.0135285	1	2	mOTU	mOTU	Bacteria	Candidatus Saccharibacteria	NA	NA	NA	NA	kingdom;phylum;class;order;family;genus;mOTU	2;95818;0;0;0;0;0	NA	NA	FALSE	NA	NA	NA	8	6	0	2	1.20543e-05
Acidovorax sp. JHL-	Candidatus Saccharibacteria ext_mOTU_v3_27210	-0.537081	FALSE	mOTU-mOTU	3	mOTU	mOTU	Bacteria	Pseudomonadota	Betaproteobacteria	Burkholderiales	Comamonadaceae	Acidovorax	kingdom;phylum;class;order;family;genus;mOTU	2;1224;28216;80840;80864;12916;1276755	s__Acidovorax soli	NA	FALSE	NA	NA	NA	141	94	2	45	0.0135285	1	2	mOTU	mOTU	Bacteria	Candidatus Saccharibacteria	NA	NA	NA	NA	kingdom;phylum;class;order;family;genus;mOTU	2;95818;0;0;0;0;0	NA	NA	FALSE	NA	NA	NA	12	6	0	6	6.109e-07
Acidovorax sp. JHL-	Candidatus Saccharibacteria ext_mOTU_v3_27215	-0.598206	FALSE	mOTU-mOTU	3	mOTU	mOTU	Bacteria	Pseudomonadota	Betaproteobacteria	Burkholderiales	Comamonadaceae	Acidovorax	kingdom;phylum;class;order;family;genus;mOTU	2;1224;28216;80840;80864;12916;1276755	s__Acidovorax soli	NA	FALSE	NA	NA	NA	141	94	2	45	0.0135285	1	2	mOTU	mOTU	Bacteria	Candidatus Saccharibacteria	NA	NA	NA	NA	kingdom;phylum;class;order;family;genus;mOTU	2;95818;0;0;0;0;0	NA	NA	FALSE	NA	NA	NA	43	24	0	19	2.08279e-05
Acidovorax sp. JHL-	Chloroflexi ext_mOTU_v3_27175	-0.549846	FALSE	mOTU-mOTU	3	mOTU	mOTU	Bacteria	Pseudomonadota	Betaproteobacteria	Burkholderiales	Comamonadaceae	Acidovorax	kingdom;phylum;class;order;family;genus;mOTU	2;1224;28216;80840;80864;12916;1276755	s__Acidovorax soli	NA	FALSE	NA	NA	NA	141	94	2	45	0.0135285	1	2	mOTU	mOTU	Bacteria	Chloroflexota	NA	NA	NA	NA	kingdom;phylum;class;order;family;genus;mOTU	2;200795;0;0;0;0;0	NA	NA	FALSE	NA	NA	NA	32	20	0	12	2.24301e-06
Acidovorax sp. JHL-	Chromobacteriaceae ext_mOTU_v3_18438	0.579162	TRUE	mOTU-mOTU	3	mOTU	mOTU	Bacteria	Pseudomonadota	Betaproteobacteria	Burkholderiales	Comamonadaceae	Acidovorax	kingdom;phylum;class;order;family;genus;mOTU	2;1224;28216;80840;80864;12916;1276755	s__Acidovorax soli	NA	FALSE	NA	NA	NA	141	94	2	45	0.0135285	1	3	mOTU	mOTU	Bacteria	Pseudomonadota	Betaproteobacteria	Neisseriales	Chromobacteriaceae	NA	kingdom;phylum;class;order;family;genus;mOTU	2;1224;28216;206351;1499392;0;0	NA	NA	FALSE	NA	NA	NA	21	21	0	0	0.00110009
Acidovorax sp. JHL-	Chryseobacterium chaponense	0.657839	TRUE	mOTU-mOTU	3	mOTU	mOTU	Bacteria	Pseudomonadota	Betaproteobacteria	Burkholderiales	Comamonadaceae	Acidovorax	kingdom;phylum;class;order;family;genus;mOTU	2;1224;28216;80840;80864;12916;1276755	s__Acidovorax soli	NA	FALSE	NA	NA	NA	141	94	2	45	0.0135285	1	3	mOTU	mOTU	Bacteria	Bacteroidota	Flavobacteriia	Flavobacteriales	Flavobacteriaceae	Chryseobacterium	kingdom;phylum;class;order;family;genus;mOTU	2;976;117743;200644;49546;59732;713588	s__Kaistella chaponensis	NA	FALSE	NA	NA	NA	49	44	0	5	0.00133005
Acidovorax sp. JHL-	Chryseobacterium ext_mOTU_v3_18316	0.637556	TRUE	mOTU-mOTU	3	mOTU	mOTU	Bacteria	Pseudomonadota	Betaproteobacteria	Burkholderiales	Comamonadaceae	Acidovorax	kingdom;phylum;class;order;family;genus;mOTU	2;1224;28216;80840;80864;12916;1276755	s__Acidovorax soli	NA	FALSE	NA	NA	NA	141	94	2	45	0.0135285	1	3	mOTU	mOTU	Bacteria	Bacteroidota	Flavobacteriia	Flavobacteriales	Flavobacteriaceae	Chryseobacterium	kingdom;phylum;class;order;family;genus;mOTU	2;976;117743;200644;49546;59732;0	NA	NA	FALSE	NA	NA	NA	50	50	0	0	0.00152144
Acidovorax sp. JHL-	Chryseobacterium ext_mOTU_v3_18347	0.65353	TRUE	mOTU-mOTU	3	mOTU	mOTU	Bacteria	Pseudomonadota	Betaproteobacteria	Burkholderiales	Comamonadaceae	Acidovorax	kingdom;phylum;class;order;family;genus;mOTU	2;1224;28216;80840;80864;12916;1276755	s__Acidovorax soli	NA	FALSE	NA	NA	NA	141	94	2	45	0.0135285	1	3	mOTU	mOTU	Bacteria	Bacteroidota	Flavobacteriia	Flavobacteriales	Flavobacteriaceae	Chryseobacterium	kingdom;phylum;class;order;family;genus;mOTU	2;976;117743;200644;49546;59732;0	NA	NA	FALSE	NA	NA	NA	60	56	0	4	0.00198211
Acidovorax sp. JHL-	Chryseobacterium ext_mOTU_v3_18429	0.616902	TRUE	mOTU-mOTU	3	mOTU	mOTU	Bacteria	Pseudomonadota	Betaproteobacteria	Burkholderiales	Comamonadaceae	Acidovorax	kingdom;phylum;class;order;family;genus;mOTU	2;1224;28216;80840;80864;12916;1276755	s__Acidovorax soli	NA	FALSE	NA	NA	NA	141	94	2	45	0.0135285	1	3	mOTU	mOTU	Bacteria	Bacteroidota	Flavobacteriia	Flavobacteriales	Flavobacteriaceae	Chryseobacterium	kingdom;phylum;class;order;family;genus;mOTU	2;976;117743;200644;49546;59732;0	NA	NA	FALSE	NA	NA	NA	27	27	0	0	0.00159033
Acidovorax sp. JHL-	Chryseobacterium ext_mOTU_v3_18437	0.650837	TRUE	mOTU-mOTU	3	mOTU	mOTU	Bacteria	Pseudomonadota	Betaproteobacteria	Burkholderiales	Comamonadaceae	Acidovorax	kingdom;phylum;class;order;family;genus;mOTU	2;1224;28216;80840;80864;12916;1276755	s__Acidovorax soli	NA	FALSE	NA	NA	NA	141	94	2	45	0.0135285	1	3	mOTU	mOTU	Bacteria	Bacteroidota	Flavobacteriia	Flavobacteriales	Flavobacteriaceae	Chryseobacterium	kingdom;phylum;class;order;family;genus;mOTU	2;976;117743;200644;49546;59732;0	NA	NA	FALSE	NA	NA	NA	58	52	0	6	0.00200372
Acidovorax sp. JHL-	Chryseobacterium ext_mOTU_v3_27150	0.74778	TRUE	mOTU-mOTU	3	mOTU	mOTU	Bacteria	Pseudomonadota	Betaproteobacteria	Burkholderiales	Comamonadaceae	Acidovorax	kingdom;phylum;class;order;family;genus;mOTU	2;1224;28216;80840;80864;12916;1276755	s__Acidovorax soli	NA	FALSE	NA	NA	NA	141	94	2	45	0.0135285	1	3	mOTU	mOTU	Bacteria	Bacteroidota	Flavobacteriia	Flavobacteriales	Flavobacteriaceae	Chryseobacterium	kingdom;phylum;class;order;family;genus;mOTU	2;976;117743;200644;49546;59732;0	NA	NA	FALSE	NA	NA	NA	98	72	0	26	0.00812336
Acidovorax sp. JHL-	Clostridiales ext_mOTU_v3_18541	0.568481	TRUE	mOTU-mOTU	3	mOTU	mOTU	Bacteria	Pseudomonadota	Betaproteobacteria	Burkholderiales	Comamonadaceae	Acidovorax	kingdom;phylum;class;order;family;genus;mOTU	2;1224;28216;80840;80864;12916;1276755	s__Acidovorax soli	NA	FALSE	NA	NA	NA	141	94	2	45	0.0135285	1	3	mOTU	mOTU	Bacteria	Bacillota	Clostridia	Eubacteriales	NA	NA	kingdom;phylum;class;order;family;genus;mOTU	2;1239;186801;186802;0;0;0	NA	NA	FALSE	NA	NA	NA	60	47	2	11	0.0174479
Acidovorax sp. JHL-	Clostridiales ext_mOTU_v3_27127	-0.527485	FALSE	mOTU-mOTU	3	mOTU	mOTU	Bacteria	Pseudomonadota	Betaproteobacteria	Burkholderiales	Comamonadaceae	Acidovorax	kingdom;phylum;class;order;family;genus;mOTU	2;1224;28216;80840;80864;12916;1276755	s__Acidovorax soli	NA	FALSE	NA	NA	NA	141	94	2	45	0.0135285	1	2	mOTU	mOTU	Bacteria	Bacillota	Clostridia	Eubacteriales	NA	NA	kingdom;phylum;class;order;family;genus;mOTU	2;1239;186801;186802;0;0;0	NA	NA	FALSE	NA	NA	NA	15	2	0	13	5.90191e-10
Acidovorax sp. JHL-	Clostridium sp. [Clostridium sp. CAG:/Clostridium sp. CAG:__]	0.506532	FALSE	mOTU-mOTU	3	mOTU	mOTU	Bacteria	Pseudomonadota	Betaproteobacteria	Burkholderiales	Comamonadaceae	Acidovorax	kingdom;phylum;class;order;family;genus;mOTU	2;1224;28216;80840;80864;12916;1276755	s__Acidovorax soli	NA	FALSE	NA	NA	NA	141	94	2	45	0.0135285	1	1	mOTU	mOTU	Bacteria	Bacillota	Clostridia	Eubacteriales	Clostridiaceae	Clostridium	kingdom;phylum;class;order;family;genus;mOTU	2;1239;186801;186802;31979;1485;62	s__CAG-307 sp001916215	CAG-307 sp001916215	TRUE	NA	NA	NA	115	74	19	22	0.44478
Acidovorax sp. JHL-	Comamonadaceae ext_mOTU_v3_18318	0.812024	TRUE	mOTU-mOTU	3	mOTU	mOTU	Bacteria	Pseudomonadota	Betaproteobacteria	Burkholderiales	Comamonadaceae	Acidovorax	kingdom;phylum;class;order;family;genus;mOTU	2;1224;28216;80840;80864;12916;1276755	s__Acidovorax soli	NA	FALSE	NA	NA	NA	141	94	2	45	0.0135285	1	3	mOTU	mOTU	Bacteria	Pseudomonadota	Betaproteobacteria	Burkholderiales	Comamonadaceae	NA	kingdom;phylum;class;order;family;genus;mOTU	2;1224;28216;80840;80864;0;0	NA	NA	FALSE	NA	NA	NA	123	81	1	41	0.0153528
Acidovorax sp. JHL-	Comamonadaceae ext_mOTU_v3_27194	0.69758	TRUE	mOTU-mOTU	3	mOTU	mOTU	Bacteria	Pseudomonadota	Betaproteobacteria	Burkholderiales	Comamonadaceae	Acidovorax	kingdom;phylum;class;order;family;genus;mOTU	2;1224;28216;80840;80864;12916;1276755	s__Acidovorax soli	NA	FALSE	NA	NA	NA	141	94	2	45	0.0135285	1	3	mOTU	mOTU	Bacteria	Pseudomonadota	Betaproteobacteria	Burkholderiales	Comamonadaceae	NA	kingdom;phylum;class;order;family;genus;mOTU	2;1224;28216;80840;80864;0;0	NA	NA	FALSE	NA	NA	NA	38	35	0	3	0.00150235
Acidovorax sp. JHL-	Comamonas ext_mOTU_v3_18445	0.56424	TRUE	mOTU-mOTU	3	mOTU	mOTU	Bacteria	Pseudomonadota	Betaproteobacteria	Burkholderiales	Comamonadaceae	Acidovorax	kingdom;phylum;class;order;family;genus;mOTU	2;1224;28216;80840;80864;12916;1276755	s__Acidovorax soli	NA	FALSE	NA	NA	NA	141	94	2	45	0.0135285	1	3	mOTU	mOTU	Bacteria	Pseudomonadota	Betaproteobacteria	Burkholderiales	Comamonadaceae	Comamonas	kingdom;phylum;class;order;family;genus;mOTU	2;1224;28216;80840;80864;283;0	NA	NA	FALSE	NA	NA	NA	48	46	0	2	0.00128422
Acidovorax sp. JHL-	Desulfomicrobium ext_mOTU_v3_18387	0.647034	TRUE	mOTU-mOTU	3	mOTU	mOTU	Bacteria	Pseudomonadota	Betaproteobacteria	Burkholderiales	Comamonadaceae	Acidovorax	kingdom;phylum;class;order;family;genus;mOTU	2;1224;28216;80840;80864;12916;1276755	s__Acidovorax soli	NA	FALSE	NA	NA	NA	141	94	2	45	0.0135285	1	3	mOTU	mOTU	Bacteria	Pseudomonadota	Deltaproteobacteria	Desulfovibrionales	Desulfomicrobiaceae	Desulfomicrobium	kingdom;phylum;class;order;family;genus;mOTU	2;1224;28221;213115;213116;898;0	NA	NA	FALSE	NA	NA	NA	37	32	0	5	0.00209816
Acidovorax sp. JHL-	Dialister ext_mOTU_v3_26327	0.506862	TRUE	mOTU-mOTU	3	mOTU	mOTU	Bacteria	Pseudomonadota	Betaproteobacteria	Burkholderiales	Comamonadaceae	Acidovorax	kingdom;phylum;class;order;family;genus;mOTU	2;1224;28216;80840;80864;12916;1276755	s__Acidovorax soli	NA	FALSE	NA	NA	NA	141	94	2	45	0.0135285	1	3	mOTU	mOTU	Bacteria	Bacillota	Negativicutes	Veillonellales	Veillonellaceae	Dialister	kingdom;phylum;class;order;family;genus;mOTU	2;1239;909932;1843489;31977;39948;0	NA	NA	FALSE	NA	NA	NA	85	36	33	16	0.167129
Acidovorax sp. JHL-	Ectothiorhodospiraceae ext_mOTU_v3_18355	-0.5757	FALSE	mOTU-mOTU	3	mOTU	mOTU	Bacteria	Pseudomonadota	Betaproteobacteria	Burkholderiales	Comamonadaceae	Acidovorax	kingdom;phylum;class;order;family;genus;mOTU	2;1224;28216;80840;80864;12916;1276755	s__Acidovorax soli	NA	FALSE	NA	NA	NA	141	94	2	45	0.0135285	1	2	mOTU	mOTU	Bacteria	Pseudomonadota	Gammaproteobacteria	Chromatiales	Ectothiorhodospiraceae	NA	kingdom;phylum;class;order;family;genus;mOTU	2;1224;1236;135613;72276;0;0	NA	NA	FALSE	NA	NA	NA	53	32	0	21	8.82571e-06
Acidovorax sp. JHL-	Enterococcus aquimarinus	0.598749	TRUE	mOTU-mOTU	3	mOTU	mOTU	Bacteria	Pseudomonadota	Betaproteobacteria	Burkholderiales	Comamonadaceae	Acidovorax	kingdom;phylum;class;order;family;genus;mOTU	2;1224;28216;80840;80864;12916;1276755	s__Acidovorax soli	NA	FALSE	NA	NA	NA	141	94	2	45	0.0135285	1	3	mOTU	mOTU	Bacteria	Bacillota	Bacilli	Lactobacillales	Enterococcaceae	Enterococcus	kingdom;phylum;class;order;family;genus;mOTU	2;1239;91061;186826;81852;1350;328396	s__Enterococcus_I aquimarinus	NA	FALSE	NA	NA	NA	48	43	0	5	0.00610005
Acidovorax sp. JHL-	Flavobacteria bacterium GWF__	0.666135	TRUE	mOTU-mOTU	3	mOTU	mOTU	Bacteria	Pseudomonadota	Betaproteobacteria	Burkholderiales	Comamonadaceae	Acidovorax	kingdom;phylum;class;order;family;genus;mOTU	2;1224;28216;80840;80864;12916;1276755	s__Acidovorax soli	NA	FALSE	NA	NA	NA	141	94	2	45	0.0135285	1	3	mOTU	mOTU	Bacteria	Bacteroidota	Flavobacteriia	NA	NA	NA	kingdom;phylum;class;order;family;genus;mOTU	2;976;117743;0;0;0;1798014	s__Flavobacterium sp003497625	NA	FALSE	NA	NA	NA	56	52	0	4	0.00188252
Acidovorax sp. JHL-	Flavobacteriaceae ext_mOTU_v3_18351	0.538822	TRUE	mOTU-mOTU	3	mOTU	mOTU	Bacteria	Pseudomonadota	Betaproteobacteria	Burkholderiales	Comamonadaceae	Acidovorax	kingdom;phylum;class;order;family;genus;mOTU	2;1224;28216;80840;80864;12916;1276755	s__Acidovorax soli	NA	FALSE	NA	NA	NA	141	94	2	45	0.0135285	1	3	mOTU	mOTU	Bacteria	Bacteroidota	Flavobacteriia	Flavobacteriales	Flavobacteriaceae	NA	kingdom;phylum;class;order;family;genus;mOTU	2;976;117743;200644;49546;0;0	NA	NA	FALSE	NA	NA	NA	44	40	0	4	0.00104322
Acidovorax sp. JHL-	Flavobacteriaceae ext_mOTU_v3_18428	0.739649	TRUE	mOTU-mOTU	3	mOTU	mOTU	Bacteria	Pseudomonadota	Betaproteobacteria	Burkholderiales	Comamonadaceae	Acidovorax	kingdom;phylum;class;order;family;genus;mOTU	2;1224;28216;80840;80864;12916;1276755	s__Acidovorax soli	NA	FALSE	NA	NA	NA	141	94	2	45	0.0135285	1	3	mOTU	mOTU	Bacteria	Bacteroidota	Flavobacteriia	Flavobacteriales	Flavobacteriaceae	NA	kingdom;phylum;class;order;family;genus;mOTU	2;976;117743;200644;49546;0;0	NA	NA	FALSE	NA	NA	NA	82	69	1	12	0.00907878
Acidovorax sp. JHL-	Flavobacterium ext_mOTU_v3_18312	0.672687	TRUE	mOTU-mOTU	3	mOTU	mOTU	Bacteria	Pseudomonadota	Betaproteobacteria	Burkholderiales	Comamonadaceae	Acidovorax	kingdom;phylum;class;order;family;genus;mOTU	2;1224;28216;80840;80864;12916;1276755	s__Acidovorax soli	NA	FALSE	NA	NA	NA	141	94	2	45	0.0135285	1	3	mOTU	mOTU	Bacteria	Bacteroidota	Flavobacteriia	Flavobacteriales	Flavobacteriaceae	Flavobacterium	kingdom;phylum;class;order;family;genus;mOTU	2;976;117743;200644;49546;237;0	NA	NA	FALSE	NA	NA	NA	67	53	1	13	0.00160341
Acidovorax sp. JHL-	Flavobacterium ext_mOTU_v3_18317	0.85202	TRUE	mOTU-mOTU	3	mOTU	mOTU	Bacteria	Pseudomonadota	Betaproteobacteria	Burkholderiales	Comamonadaceae	Acidovorax	kingdom;phylum;class;order;family;genus;mOTU	2;1224;28216;80840;80864;12916;1276755	s__Acidovorax soli	NA	FALSE	NA	NA	NA	141	94	2	45	0.0135285	1	3	mOTU	mOTU	Bacteria	Bacteroidota	Flavobacteriia	Flavobacteriales	Flavobacteriaceae	Flavobacterium	kingdom;phylum;class;order;family;genus;mOTU	2;976;117743;200644;49546;237;0	NA	NA	FALSE	NA	NA	NA	143	91	3	49	0.016335
Acidovorax sp. JHL-	Flavobacterium ext_mOTU_v3_18442	0.608514	TRUE	mOTU-mOTU	3	mOTU	mOTU	Bacteria	Pseudomonadota	Betaproteobacteria	Burkholderiales	Comamonadaceae	Acidovorax	kingdom;phylum;class;order;family;genus;mOTU	2;1224;28216;80840;80864;12916;1276755	s__Acidovorax soli	NA	FALSE	NA	NA	NA	141	94	2	45	0.0135285	1	3	mOTU	mOTU	Bacteria	Bacteroidota	Flavobacteriia	Flavobacteriales	Flavobacteriaceae	Flavobacterium	kingdom;phylum;class;order;family;genus;mOTU	2;976;117743;200644;49546;237;0	NA	NA	FALSE	NA	NA	NA	48	44	0	4	0.00113972
Acidovorax sp. JHL-	Flavobacterium ext_mOTU_v3_18444	0.715152	TRUE	mOTU-mOTU	3	mOTU	mOTU	Bacteria	Pseudomonadota	Betaproteobacteria	Burkholderiales	Comamonadaceae	Acidovorax	kingdom;phylum;class;order;family;genus;mOTU	2;1224;28216;80840;80864;12916;1276755	s__Acidovorax soli	NA	FALSE	NA	NA	NA	141	94	2	45	0.0135285	1	3	mOTU	mOTU	Bacteria	Bacteroidota	Flavobacteriia	Flavobacteriales	Flavobacteriaceae	Flavobacterium	kingdom;phylum;class;order;family;genus;mOTU	2;976;117743;200644;49546;237;0	NA	NA	FALSE	NA	NA	NA	54	47	0	7	0.00214769
Acidovorax sp. JHL-	Flavobacterium ext_mOTU_v3_18537	0.589402	TRUE	mOTU-mOTU	3	mOTU	mOTU	Bacteria	Pseudomonadota	Betaproteobacteria	Burkholderiales	Comamonadaceae	Acidovorax	kingdom;phylum;class;order;family;genus;mOTU	2;1224;28216;80840;80864;12916;1276755	s__Acidovorax soli	NA	FALSE	NA	NA	NA	141	94	2	45	0.0135285	1	3	mOTU	mOTU	Bacteria	Bacteroidota	Flavobacteriia	Flavobacteriales	Flavobacteriaceae	Flavobacterium	kingdom;phylum;class;order;family;genus;mOTU	2;976;117743;200644;49546;237;0	NA	NA	FALSE	NA	NA	NA	39	36	0	3	0.00111351
Acidovorax sp. JHL-	Flavobacterium ext_mOTU_v3_28168	0.503499	TRUE	mOTU-mOTU	3	mOTU	mOTU	Bacteria	Pseudomonadota	Betaproteobacteria	Burkholderiales	Comamonadaceae	Acidovorax	kingdom;phylum;class;order;family;genus;mOTU	2;1224;28216;80840;80864;12916;1276755	s__Acidovorax soli	NA	FALSE	NA	NA	NA	141	94	2	45	0.0135285	1	3	mOTU	mOTU	Bacteria	Bacteroidota	Flavobacteriia	Flavobacteriales	Flavobacteriaceae	Flavobacterium	kingdom;phylum;class;order;family;genus;mOTU	2;976;117743;200644;49546;237;0	NA	NA	FALSE	NA	NA	NA	15	15	0	0	0.000430645
Acidovorax sp. JHL-	Flavobacterium succinicans	0.503974	TRUE	mOTU-mOTU	3	mOTU	mOTU	Bacteria	Pseudomonadota	Betaproteobacteria	Burkholderiales	Comamonadaceae	Acidovorax	kingdom;phylum;class;order;family;genus;mOTU	2;1224;28216;80840;80864;12916;1276755	s__Acidovorax soli	NA	FALSE	NA	NA	NA	141	94	2	45	0.0135285	1	3	mOTU	mOTU	Bacteria	Bacteroidota	Flavobacteriia	Flavobacteriales	Flavobacteriaceae	Flavobacterium	kingdom;phylum;class;order;family;genus;mOTU	2;976;117743;200644;49546;237;29536	s__Flavobacterium succinicans_A	NA	FALSE	NA	NA	NA	30	25	0	5	0.00061726
Acidovorax sp. JHL-	Intrasporangiaceae ext_mOTU_v3_18458	0.613024	TRUE	mOTU-mOTU	3	mOTU	mOTU	Bacteria	Pseudomonadota	Betaproteobacteria	Burkholderiales	Comamonadaceae	Acidovorax	kingdom;phylum;class;order;family;genus;mOTU	2;1224;28216;80840;80864;12916;1276755	s__Acidovorax soli	NA	FALSE	NA	NA	NA	141	94	2	45	0.0135285	1	3	mOTU	mOTU	Bacteria	Actinomycetota	Actinomycetes	Micrococcales	Intrasporangiaceae	NA	kingdom;phylum;class;order;family;genus;mOTU	2;201174;1760;85006;85021;0;0	NA	NA	FALSE	NA	NA	NA	24	22	0	2	0.0036228
Acidovorax sp. JHL-	Klebsiella pneumoniae	-0.50898	FALSE	mOTU-mOTU	3	mOTU	mOTU	Bacteria	Pseudomonadota	Betaproteobacteria	Burkholderiales	Comamonadaceae	Acidovorax	kingdom;phylum;class;order;family;genus;mOTU	2;1224;28216;80840;80864;12916;1276755	s__Acidovorax soli	NA	FALSE	NA	NA	NA	141	94	2	45	0.0135285	1	4	mOTU	mOTU	Bacteria	Pseudomonadota	Gammaproteobacteria	Enterobacterales	Enterobacteriaceae	Klebsiella	kingdom;phylum;class;order;family;genus;mOTU	2;1224;1236;91347;543;570;573	s__Klebsiella pneumoniae	Klebsiella pneumoniae	TRUE	NA	NA	NA	90	71	5	14	1.18576e-05
Acidovorax sp. JHL-	Kluyvera ascorbata/georgiana	-0.50898	FALSE	mOTU-mOTU	3	mOTU	mOTU	Bacteria	Pseudomonadota	Betaproteobacteria	Burkholderiales	Comamonadaceae	Acidovorax	kingdom;phylum;class;order;family;genus;mOTU	2;1224;28216;80840;80864;12916;1276755	s__Acidovorax soli	NA	FALSE	NA	NA	NA	141	94	2	45	0.0135285	1	4	mOTU	mOTU	Bacteria	Pseudomonadota	Gammaproteobacteria	Enterobacterales	Enterobacteriaceae	Kluyvera	kingdom;phylum;class;order;family;genus;mOTU	2;1224;1236;91347;543;579;0	s__Kluyvera georgiana	NA	FALSE	NA	NA	NA	11	5	2	4	1.29412e-06
Acidovorax sp. JHL-	Lactococcus chungangensis	0.508215	TRUE	mOTU-mOTU	3	mOTU	mOTU	Bacteria	Pseudomonadota	Betaproteobacteria	Burkholderiales	Comamonadaceae	Acidovorax	kingdom;phylum;class;order;family;genus;mOTU	2;1224;28216;80840;80864;12916;1276755	s__Acidovorax soli	NA	FALSE	NA	NA	NA	141	94	2	45	0.0135285	1	3	mOTU	mOTU	Bacteria	Bacillota	Bacilli	Lactobacillales	Streptococcaceae	Lactococcus	kingdom;phylum;class;order;family;genus;mOTU	2;1239;91061;186826;1300;1357;451457	s__Lactococcus_A chungangensis	NA	FALSE	NA	NA	NA	16	16	0	0	0.00178566
Acidovorax sp. JHL-	Lactococcus raffinolactis	0.618192	TRUE	mOTU-mOTU	3	mOTU	mOTU	Bacteria	Pseudomonadota	Betaproteobacteria	Burkholderiales	Comamonadaceae	Acidovorax	kingdom;phylum;class;order;family;genus;mOTU	2;1224;28216;80840;80864;12916;1276755	s__Acidovorax soli	NA	FALSE	NA	NA	NA	141	94	2	45	0.0135285	1	3	mOTU	mOTU	Bacteria	Bacillota	Bacilli	Lactobacillales	Streptococcaceae	Lactococcus	kingdom;phylum;class;order;family;genus;mOTU	2;1239;91061;186826;1300;1357;1366	s__Lactococcus_A laudensis	NA	FALSE	NA	NA	NA	66	50	0	16	0.0070397
Acidovorax sp. JHL-	Leptotrichia ext_mOTU_v3_18513	0.535664	TRUE	mOTU-mOTU	3	mOTU	mOTU	Bacteria	Pseudomonadota	Betaproteobacteria	Burkholderiales	Comamonadaceae	Acidovorax	kingdom;phylum;class;order;family;genus;mOTU	2;1224;28216;80840;80864;12916;1276755	s__Acidovorax soli	NA	FALSE	NA	NA	NA	141	94	2	45	0.0135285	1	3	mOTU	mOTU	Bacteria	Fusobacteriota	Fusobacteriia	Fusobacteriales	Leptotrichiaceae	Leptotrichia	kingdom;phylum;class;order;family;genus;mOTU	2;32066;203490;203491;1129771;32067;0	NA	NA	FALSE	NA	NA	NA	40	37	1	2	0.00622095
Acidovorax sp. JHL-	Leptotrichia ext_mOTU_v3_27364	-0.514497	FALSE	mOTU-mOTU	3	mOTU	mOTU	Bacteria	Pseudomonadota	Betaproteobacteria	Burkholderiales	Comamonadaceae	Acidovorax	kingdom;phylum;class;order;family;genus;mOTU	2;1224;28216;80840;80864;12916;1276755	s__Acidovorax soli	NA	FALSE	NA	NA	NA	141	94	2	45	0.0135285	1	2	mOTU	mOTU	Bacteria	Fusobacteriota	Fusobacteriia	Fusobacteriales	Leptotrichiaceae	Leptotrichia	kingdom;phylum;class;order;family;genus;mOTU	2;32066;203490;203491;1129771;32067;0	NA	NA	FALSE	NA	NA	NA	23	14	0	9	1.3717e-06
Acidovorax sp. JHL-	Leptotrichiaceae ext_mOTU_v3_18307	0.656256	TRUE	mOTU-mOTU	3	mOTU	mOTU	Bacteria	Pseudomonadota	Betaproteobacteria	Burkholderiales	Comamonadaceae	Acidovorax	kingdom;phylum;class;order;family;genus;mOTU	2;1224;28216;80840;80864;12916;1276755	s__Acidovorax soli	NA	FALSE	NA	NA	NA	141	94	2	45	0.0135285	1	3	mOTU	mOTU	Bacteria	Fusobacteriota	Fusobacteriia	Fusobacteriales	Leptotrichiaceae	NA	kingdom;phylum;class;order;family;genus;mOTU	2;32066;203490;203491;1129771;0;0	NA	NA	FALSE	NA	NA	NA	67	55	0	12	0.010717
Acidovorax sp. JHL-	Leptotrichiaceae ext_mOTU_v3_27343	0.571858	TRUE	mOTU-mOTU	3	mOTU	mOTU	Bacteria	Pseudomonadota	Betaproteobacteria	Burkholderiales	Comamonadaceae	Acidovorax	kingdom;phylum;class;order;family;genus;mOTU	2;1224;28216;80840;80864;12916;1276755	s__Acidovorax soli	NA	FALSE	NA	NA	NA	141	94	2	45	0.0135285	1	3	mOTU	mOTU	Bacteria	Fusobacteriota	Fusobacteriia	Fusobacteriales	Leptotrichiaceae	NA	kingdom;phylum;class;order;family;genus;mOTU	2;32066;203490;203491;1129771;0;0	NA	NA	FALSE	NA	NA	NA	39	39	0	0	0.00528664
Acidovorax sp. JHL-	Methanobacterium formicicum [Methanobacterium sp. _/Methanobacterium formicicum]	-0.554451	FALSE	mOTU-mOTU	3	mOTU	mOTU	Bacteria	Pseudomonadota	Betaproteobacteria	Burkholderiales	Comamonadaceae	Acidovorax	kingdom;phylum;class;order;family;genus;mOTU	2;1224;28216;80840;80864;12916;1276755	s__Acidovorax soli	NA	FALSE	NA	NA	NA	141	94	2	45	0.0135285	1	2	mOTU	mOTU	Archaea	Euryarchaeota	Methanobacteria	Methanobacteriales	Methanobacteriaceae	Methanobacterium	kingdom;phylum;class;order;family;genus;mOTU	2157;28890;183925;2158;2159;2160;2162	s__Methanobacterium formicicum	NA	FALSE	NA	NA	NA	32	19	0	13	1.80048e-05
Acidovorax sp. JHL-	Methanobrevibacter ext_mOTU_v3_27329	-0.521636	FALSE	mOTU-mOTU	3	mOTU	mOTU	Bacteria	Pseudomonadota	Betaproteobacteria	Burkholderiales	Comamonadaceae	Acidovorax	kingdom;phylum;class;order;family;genus;mOTU	2;1224;28216;80840;80864;12916;1276755	s__Acidovorax soli	NA	FALSE	NA	NA	NA	141	94	2	45	0.0135285	1	2	mOTU	mOTU	Archaea	Euryarchaeota	Methanobacteria	Methanobacteriales	Methanobacteriaceae	Methanobrevibacter	kingdom;phylum;class;order;family;genus;mOTU	2157;28890;183925;2158;2159;2172;0	NA	NA	FALSE	NA	NA	NA	18	16	0	2	2.45154e-05
Acidovorax sp. JHL-	Microbacterium sp. -	-0.530312	FALSE	mOTU-mOTU	3	mOTU	mOTU	Bacteria	Pseudomonadota	Betaproteobacteria	Burkholderiales	Comamonadaceae	Acidovorax	kingdom;phylum;class;order;family;genus;mOTU	2;1224;28216;80840;80864;12916;1276755	s__Acidovorax soli	NA	FALSE	NA	NA	NA	141	94	2	45	0.0135285	1	2	mOTU	mOTU	Bacteria	Actinomycetota	Actinomycetes	Micrococcales	Microbacteriaceae	Microbacterium	kingdom;phylum;class;order;family;genus;mOTU	2;201174;1760;85006;85023;33882;1895785	s__Microbacterium sp002313585	NA	FALSE	NA	NA	NA	6	2	0	4	1.39338e-07
Acidovorax sp. JHL-	Microbacterium sp. [Microbacterium sp. UCD-TDU/Microbacterium sp. RootD/Microbacterium sp. Root]	0.676172	TRUE	mOTU-mOTU	3	mOTU	mOTU	Bacteria	Pseudomonadota	Betaproteobacteria	Burkholderiales	Comamonadaceae	Acidovorax	kingdom;phylum;class;order;family;genus;mOTU	2;1224;28216;80840;80864;12916;1276755	s__Acidovorax soli	NA	FALSE	NA	NA	NA	141	94	2	45	0.0135285	1	3	mOTU	mOTU	Bacteria	Actinomycetota	Actinomycetes	Micrococcales	Microbacteriaceae	Microbacterium	kingdom;phylum;class;order;family;genus;mOTU	2;201174;1760;85006;85023;33882;1433	s__Microbacterium maritypicum	NA	FALSE	NA	NA	NA	69	51	0	18	0.00515226
Acidovorax sp. JHL-	Mycolicibacterium iranicum	-0.521537	FALSE	mOTU-mOTU	3	mOTU	mOTU	Bacteria	Pseudomonadota	Betaproteobacteria	Burkholderiales	Comamonadaceae	Acidovorax	kingdom;phylum;class;order;family;genus;mOTU	2;1224;28216;80840;80864;12916;1276755	s__Acidovorax soli	NA	FALSE	NA	NA	NA	141	94	2	45	0.0135285	1	2	mOTU	mOTU	Bacteria	Actinomycetota	Actinomycetes	Mycobacteriales	Mycobacteriaceae	Mycolicibacterium	kingdom;phylum;class;order;family;genus;mOTU	2;201174;1760;85007;1762;1866885;912594	s__Mycobacterium iranicum	NA	FALSE	NA	NA	NA	8	1	0	7	1.66008e-08
Acidovorax sp. JHL-	Negativicutes ext_mOTU_v3_18469	0.505858	TRUE	mOTU-mOTU	3	mOTU	mOTU	Bacteria	Pseudomonadota	Betaproteobacteria	Burkholderiales	Comamonadaceae	Acidovorax	kingdom;phylum;class;order;family;genus;mOTU	2;1224;28216;80840;80864;12916;1276755	s__Acidovorax soli	NA	FALSE	NA	NA	NA	141	94	2	45	0.0135285	1	3	mOTU	mOTU	Bacteria	Bacillota	Negativicutes	NA	NA	NA	kingdom;phylum;class;order;family;genus;mOTU	2;1239;909932;0;0;0;0	NA	NA	FALSE	NA	NA	NA	25	25	0	0	0.00231991
Acidovorax sp. JHL-	Neisseria ext_mOTU_v3_18435	0.584377	TRUE	mOTU-mOTU	3	mOTU	mOTU	Bacteria	Pseudomonadota	Betaproteobacteria	Burkholderiales	Comamonadaceae	Acidovorax	kingdom;phylum;class;order;family;genus;mOTU	2;1224;28216;80840;80864;12916;1276755	s__Acidovorax soli	NA	FALSE	NA	NA	NA	141	94	2	45	0.0135285	1	3	mOTU	mOTU	Bacteria	Pseudomonadota	Betaproteobacteria	Neisseriales	Neisseriaceae	Neisseria	kingdom;phylum;class;order;family;genus;mOTU	2;1224;28216;206351;481;482;0	NA	NA	FALSE	NA	NA	NA	44	44	0	0	0.00334181
Acidovorax sp. JHL-	Neisseriaceae ext_mOTU_v3_18326	0.515965	TRUE	mOTU-mOTU	3	mOTU	mOTU	Bacteria	Pseudomonadota	Betaproteobacteria	Burkholderiales	Comamonadaceae	Acidovorax	kingdom;phylum;class;order;family;genus;mOTU	2;1224;28216;80840;80864;12916;1276755	s__Acidovorax soli	NA	FALSE	NA	NA	NA	141	94	2	45	0.0135285	1	3	mOTU	mOTU	Bacteria	Pseudomonadota	Betaproteobacteria	Neisseriales	Neisseriaceae	NA	kingdom;phylum;class;order;family;genus;mOTU	2;1224;28216;206351;481;0;0	NA	NA	FALSE	NA	NA	NA	34	30	3	1	0.00190057
Acidovorax sp. JHL-	Neisseriaceae ext_mOTU_v3_18388	0.738117	TRUE	mOTU-mOTU	3	mOTU	mOTU	Bacteria	Pseudomonadota	Betaproteobacteria	Burkholderiales	Comamonadaceae	Acidovorax	kingdom;phylum;class;order;family;genus;mOTU	2;1224;28216;80840;80864;12916;1276755	s__Acidovorax soli	NA	FALSE	NA	NA	NA	141	94	2	45	0.0135285	1	3	mOTU	mOTU	Bacteria	Pseudomonadota	Betaproteobacteria	Neisseriales	Neisseriaceae	NA	kingdom;phylum;class;order;family;genus;mOTU	2;1224;28216;206351;481;0;0	NA	NA	FALSE	NA	NA	NA	78	72	0	6	0.00783005
Acidovorax sp. JHL-	Oligella ureolytica	-0.594879	FALSE	mOTU-mOTU	3	mOTU	mOTU	Bacteria	Pseudomonadota	Betaproteobacteria	Burkholderiales	Comamonadaceae	Acidovorax	kingdom;phylum;class;order;family;genus;mOTU	2;1224;28216;80840;80864;12916;1276755	s__Acidovorax soli	NA	FALSE	NA	NA	NA	141	94	2	45	0.0135285	1	2	mOTU	mOTU	Bacteria	Pseudomonadota	Betaproteobacteria	Burkholderiales	Alcaligenaceae	Oligella	kingdom;phylum;class;order;family;genus;mOTU	2;1224;28216;80840;506;90243;90244	s__Oligella ureolytica	NA	FALSE	NA	NA	NA	28	7	0	21	2.52885e-06
Acidovorax sp. JHL-	Olsenella ext_mOTU_v3_18480	-0.609052	FALSE	mOTU-mOTU	3	mOTU	mOTU	Bacteria	Pseudomonadota	Betaproteobacteria	Burkholderiales	Comamonadaceae	Acidovorax	kingdom;phylum;class;order;family;genus;mOTU	2;1224;28216;80840;80864;12916;1276755	s__Acidovorax soli	NA	FALSE	NA	NA	NA	141	94	2	45	0.0135285	1	2	mOTU	mOTU	Bacteria	Actinomycetota	Coriobacteriia	Coriobacteriales	Atopobiaceae	Olsenella	kingdom;phylum;class;order;family;genus;mOTU	2;201174;84998;84999;1643824;133925;0	NA	NA	FALSE	NA	NA	NA	41	28	0	13	3.13052e-05
Acidovorax sp. JHL-	Pantoea dispersa [Type-C symbiont of Plautia stali/Pantoea dispersa/Plautia stali symbiont]	-0.530503	FALSE	mOTU-mOTU	3	mOTU	mOTU	Bacteria	Pseudomonadota	Betaproteobacteria	Burkholderiales	Comamonadaceae	Acidovorax	kingdom;phylum;class;order;family;genus;mOTU	2;1224;28216;80840;80864;12916;1276755	s__Acidovorax soli	NA	FALSE	NA	NA	NA	141	94	2	45	0.0135285	1	2	mOTU	mOTU	Bacteria	Pseudomonadota	Gammaproteobacteria	Enterobacterales	Erwiniaceae	Pantoea	kingdom;phylum;class;order;family;genus;mOTU	2;1224;1236;91347;1903409;53335;59814	s__Pantoea dispersa	NA	FALSE	NA	NA	NA	28	4	0	24	2.40197e-09
Acidovorax sp. JHL-	Phascolarctobacterium species incertae sedis	0.540114	TRUE	mOTU-mOTU	3	mOTU	mOTU	Bacteria	Pseudomonadota	Betaproteobacteria	Burkholderiales	Comamonadaceae	Acidovorax	kingdom;phylum;class;order;family;genus;mOTU	2;1224;28216;80840;80864;12916;1276755	s__Acidovorax soli	NA	FALSE	NA	NA	NA	141	94	2	45	0.0135285	1	3	mOTU	mOTU	Bacteria	Bacillota	Negativicutes	Acidaminococcales	Acidaminococcaceae	Phascolarctobacterium	kingdom;phylum;class;order;family;genus;mOTU	2;1239;909932;1843488;909930;33024;0	s__Succiniclasticum sp900544275	Succiniclasticum sp900544275	TRUE	NA	NA	NA	30	21	2	7	0.0172765
Acidovorax sp. JHL-	Porphyromonadaceae ext_mOTU_v3_18390	0.606354	TRUE	mOTU-mOTU	3	mOTU	mOTU	Bacteria	Pseudomonadota	Betaproteobacteria	Burkholderiales	Comamonadaceae	Acidovorax	kingdom;phylum;class;order;family;genus;mOTU	2;1224;28216;80840;80864;12916;1276755	s__Acidovorax soli	NA	FALSE	NA	NA	NA	141	94	2	45	0.0135285	1	3	mOTU	mOTU	Bacteria	Bacteroidota	Bacteroidia	Bacteroidales	Porphyromonadaceae	NA	kingdom;phylum;class;order;family;genus;mOTU	2;976;200643;171549;171551;0;0	NA	NA	FALSE	NA	NA	NA	38	36	1	1	0.00228068
Acidovorax sp. JHL-	Prevotella ext_mOTU_v3_18552	0.565252	TRUE	mOTU-mOTU	3	mOTU	mOTU	Bacteria	Pseudomonadota	Betaproteobacteria	Burkholderiales	Comamonadaceae	Acidovorax	kingdom;phylum;class;order;family;genus;mOTU	2;1224;28216;80840;80864;12916;1276755	s__Acidovorax soli	NA	FALSE	NA	NA	NA	141	94	2	45	0.0135285	1	3	mOTU	mOTU	Bacteria	Bacteroidota	Bacteroidia	Bacteroidales	Prevotellaceae	Prevotella	kingdom;phylum;class;order;family;genus;mOTU	2;976;200643;171549;171552;838;0	NA	NA	FALSE	NA	NA	NA	32	27	5	0	0.00285037
Acidovorax sp. JHL-	Prevotella ext_mOTU_v3_26813	-0.511168	FALSE	mOTU-mOTU	3	mOTU	mOTU	Bacteria	Pseudomonadota	Betaproteobacteria	Burkholderiales	Comamonadaceae	Acidovorax	kingdom;phylum;class;order;family;genus;mOTU	2;1224;28216;80840;80864;12916;1276755	s__Acidovorax soli	NA	FALSE	NA	NA	NA	141	94	2	45	0.0135285	1	1	mOTU	mOTU	Bacteria	Bacteroidota	Bacteroidia	Bacteroidales	Prevotellaceae	Prevotella	kingdom;phylum;class;order;family;genus;mOTU	2;976;200643;171549;171552;838;0	NA	NA	FALSE	NA	NA	NA	11	6	4	1	0.00406593
Acidovorax sp. JHL-	Pseudoclavibacter helvolus	0.609322	TRUE	mOTU-mOTU	3	mOTU	mOTU	Bacteria	Pseudomonadota	Betaproteobacteria	Burkholderiales	Comamonadaceae	Acidovorax	kingdom;phylum;class;order;family;genus;mOTU	2;1224;28216;80840;80864;12916;1276755	s__Acidovorax soli	NA	FALSE	NA	NA	NA	141	94	2	45	0.0135285	1	3	mOTU	mOTU	Bacteria	Actinomycetota	Actinomycetes	Micrococcales	Microbacteriaceae	Pseudoclavibacter	kingdom;phylum;class;order;family;genus;mOTU	2;201174;1760;85006;85023;255204;255205	s__Pseudoclavibacter helvolus	NA	FALSE	NA	NA	NA	61	50	0	11	0.00505261
Acidovorax sp. JHL-	Pseudomonas caeni	0.625291	TRUE	mOTU-mOTU	3	mOTU	mOTU	Bacteria	Pseudomonadota	Betaproteobacteria	Burkholderiales	Comamonadaceae	Acidovorax	kingdom;phylum;class;order;family;genus;mOTU	2;1224;28216;80840;80864;12916;1276755	s__Acidovorax soli	NA	FALSE	NA	NA	NA	141	94	2	45	0.0135285	1	3	mOTU	mOTU	Bacteria	Pseudomonadota	Gammaproteobacteria	Pseudomonadales	Pseudomonadaceae	Pseudomonas	kingdom;phylum;class;order;family;genus;mOTU	2;1224;1236;72274;135621;286;521720	s__Pseudomonas_C caeni	NA	FALSE	NA	NA	NA	34	32	0	2	0.00220612
Acidovorax sp. JHL-	Pseudomonas ext_mOTU_v3_18491	0.676439	TRUE	mOTU-mOTU	3	mOTU	mOTU	Bacteria	Pseudomonadota	Betaproteobacteria	Burkholderiales	Comamonadaceae	Acidovorax	kingdom;phylum;class;order;family;genus;mOTU	2;1224;28216;80840;80864;12916;1276755	s__Acidovorax soli	NA	FALSE	NA	NA	NA	141	94	2	45	0.0135285	1	3	mOTU	mOTU	Bacteria	Pseudomonadota	Gammaproteobacteria	Pseudomonadales	Pseudomonadaceae	Pseudomonas	kingdom;phylum;class;order;family;genus;mOTU	2;1224;1236;72274;135621;286;0	NA	NA	FALSE	NA	NA	NA	52	44	0	8	0.00150143
Acidovorax sp. JHL-	Pseudomonas ext_mOTU_v3_19055	0.782183	TRUE	mOTU-mOTU	3	mOTU	mOTU	Bacteria	Pseudomonadota	Betaproteobacteria	Burkholderiales	Comamonadaceae	Acidovorax	kingdom;phylum;class;order;family;genus;mOTU	2;1224;28216;80840;80864;12916;1276755	s__Acidovorax soli	NA	FALSE	NA	NA	NA	141	94	2	45	0.0135285	1	3	mOTU	mOTU	Bacteria	Pseudomonadota	Gammaproteobacteria	Pseudomonadales	Pseudomonadaceae	Pseudomonas	kingdom;phylum;class;order;family;genus;mOTU	2;1224;1236;72274;135621;286;0	NA	NA	FALSE	NA	NA	NA	74	56	0	18	0.00257745
Acidovorax sp. JHL-	Pseudomonas ext_mOTU_v3_33868	0.669091	TRUE	mOTU-mOTU	3	mOTU	mOTU	Bacteria	Pseudomonadota	Betaproteobacteria	Burkholderiales	Comamonadaceae	Acidovorax	kingdom;phylum;class;order;family;genus;mOTU	2;1224;28216;80840;80864;12916;1276755	s__Acidovorax soli	NA	FALSE	NA	NA	NA	141	94	2	45	0.0135285	1	3	mOTU	mOTU	Bacteria	Pseudomonadota	Gammaproteobacteria	Pseudomonadales	Pseudomonadaceae	Pseudomonas	kingdom;phylum;class;order;family;genus;mOTU	2;1224;1236;72274;135621;286;0	NA	NA	FALSE	NA	NA	NA	53	36	2	15	0.00270877
Acidovorax sp. JHL-	Rhodobacteraceae sp. [Paenirhodobacter sp. MME-/Rhodobacter sp. LPB]	-0.500465	FALSE	mOTU-mOTU	3	mOTU	mOTU	Bacteria	Pseudomonadota	Betaproteobacteria	Burkholderiales	Comamonadaceae	Acidovorax	kingdom;phylum;class;order;family;genus;mOTU	2;1224;28216;80840;80864;12916;1276755	s__Acidovorax soli	NA	FALSE	NA	NA	NA	141	94	2	45	0.0135285	1	2	mOTU	mOTU	Bacteria	Pseudomonadota	Alphaproteobacteria	Rhodobacterales	Paracoccaceae	NA	kingdom;phylum;class;order;family;genus;mOTU	2;1224;28211;204455;31989;0;103	s__LPB0142 sp001856665	NA	FALSE	NA	NA	NA	12	1	0	11	2.80062e-11
Acidovorax sp. JHL-	Selenomonadales ext_mOTU_v3_18399	0.565137	TRUE	mOTU-mOTU	3	mOTU	mOTU	Bacteria	Pseudomonadota	Betaproteobacteria	Burkholderiales	Comamonadaceae	Acidovorax	kingdom;phylum;class;order;family;genus;mOTU	2;1224;28216;80840;80864;12916;1276755	s__Acidovorax soli	NA	FALSE	NA	NA	NA	141	94	2	45	0.0135285	1	3	mOTU	mOTU	Bacteria	Bacillota	Negativicutes	Selenomonadales	NA	NA	kingdom;phylum;class;order;family;genus;mOTU	2;1239;909932;909929;0;0;0	NA	NA	FALSE	NA	NA	NA	35	35	0	0	0.00304528
Acidovorax sp. JHL-	Selenomonas ext_mOTU_v3_27216	-0.627835	FALSE	mOTU-mOTU	3	mOTU	mOTU	Bacteria	Pseudomonadota	Betaproteobacteria	Burkholderiales	Comamonadaceae	Acidovorax	kingdom;phylum;class;order;family;genus;mOTU	2;1224;28216;80840;80864;12916;1276755	s__Acidovorax soli	NA	FALSE	NA	NA	NA	141	94	2	45	0.0135285	1	2	mOTU	mOTU	Bacteria	Bacillota	Negativicutes	Selenomonadales	Selenomonadaceae	Selenomonas	kingdom;phylum;class;order;family;genus;mOTU	2;1239;909932;909929;1843491;970;0	NA	NA	FALSE	NA	NA	NA	71	29	3	39	0.000657934
Acidovorax sp. JHL-	Sporomusaceae ext_mOTU_v3_18360	-0.628595	FALSE	mOTU-mOTU	3	mOTU	mOTU	Bacteria	Pseudomonadota	Betaproteobacteria	Burkholderiales	Comamonadaceae	Acidovorax	kingdom;phylum;class;order;family;genus;mOTU	2;1224;28216;80840;80864;12916;1276755	s__Acidovorax soli	NA	FALSE	NA	NA	NA	141	94	2	45	0.0135285	1	2	mOTU	mOTU	Bacteria	Bacillota	Negativicutes	Selenomonadales	Sporomusaceae	NA	kingdom;phylum;class;order;family;genus;mOTU	2;1239;909932;909929;1843490;0;0	NA	NA	FALSE	NA	NA	NA	59	33	0	26	1.03329e-05
Acidovorax sp. JHL-	Sporomusaceae ext_mOTU_v3_27351	0.684576	TRUE	mOTU-mOTU	3	mOTU	mOTU	Bacteria	Pseudomonadota	Betaproteobacteria	Burkholderiales	Comamonadaceae	Acidovorax	kingdom;phylum;class;order;family;genus;mOTU	2;1224;28216;80840;80864;12916;1276755	s__Acidovorax soli	NA	FALSE	NA	NA	NA	141	94	2	45	0.0135285	1	3	mOTU	mOTU	Bacteria	Bacillota	Negativicutes	Selenomonadales	Sporomusaceae	NA	kingdom;phylum;class;order;family;genus;mOTU	2;1239;909932;909929;1843490;0;0	NA	NA	FALSE	NA	NA	NA	80	69	0	11	0.0114379
Acidovorax sp. JHL-	Sporomusaceae sp. [Anaeromusa acidaminophila/Anaeroarcus burkinensis]	-0.654734	FALSE	mOTU-mOTU	3	mOTU	mOTU	Bacteria	Pseudomonadota	Betaproteobacteria	Burkholderiales	Comamonadaceae	Acidovorax	kingdom;phylum;class;order;family;genus;mOTU	2;1224;28216;80840;80864;12916;1276755	s__Acidovorax soli	NA	FALSE	NA	NA	NA	141	94	2	45	0.0135285	1	2	mOTU	mOTU	Bacteria	Bacillota	Negativicutes	Selenomonadales	Sporomusaceae	NA	kingdom;phylum;class;order;family;genus;mOTU	2;1239;909932;909929;1843490;0;0	s__Anaeromusa acidaminophila	NA	FALSE	NA	NA	NA	81	33	6	42	2.94581e-05
Acidovorax sp. JHL-	Streptococcus sp. [Streptococcus equinus/Streptococcus pasteurianus/Streptococcus gallolyticus/Strep	-0.563145	FALSE	mOTU-mOTU	3	mOTU	mOTU	Bacteria	Pseudomonadota	Betaproteobacteria	Burkholderiales	Comamonadaceae	Acidovorax	kingdom;phylum;class;order;family;genus;mOTU	2;1224;28216;80840;80864;12916;1276755	s__Acidovorax soli	NA	FALSE	NA	NA	NA	141	94	2	45	0.0135285	1	2	mOTU	mOTU	Bacteria	Bacillota	Bacilli	Lactobacillales	Streptococcaceae	Streptococcus	kingdom;phylum;class;order;family;genus;mOTU	2;1239;91061;186826;1300;1301;0	Incongruent [g__Streptococcus]	NA	FALSE	NA	NA	NA	28	16	4	8	0.00140415
Acidovorax sp. JHL-	Synergistaceae ext_mOTU_v3_18420	-0.593156	FALSE	mOTU-mOTU	3	mOTU	mOTU	Bacteria	Pseudomonadota	Betaproteobacteria	Burkholderiales	Comamonadaceae	Acidovorax	kingdom;phylum;class;order;family;genus;mOTU	2;1224;28216;80840;80864;12916;1276755	s__Acidovorax soli	NA	FALSE	NA	NA	NA	141	94	2	45	0.0135285	1	2	mOTU	mOTU	Bacteria	Synergistota	Synergistia	Synergistales	Synergistaceae	NA	kingdom;phylum;class;order;family;genus;mOTU	2;508458;649775;649776;649777;0;0	NA	NA	FALSE	NA	NA	NA	70	38	0	32	9.52912e-06
Acidovorax sp. JHL-	Synergistaceae ext_mOTU_v3_27173	-0.503336	FALSE	mOTU-mOTU	3	mOTU	mOTU	Bacteria	Pseudomonadota	Betaproteobacteria	Burkholderiales	Comamonadaceae	Acidovorax	kingdom;phylum;class;order;family;genus;mOTU	2;1224;28216;80840;80864;12916;1276755	s__Acidovorax soli	NA	FALSE	NA	NA	NA	141	94	2	45	0.0135285	1	2	mOTU	mOTU	Bacteria	Synergistota	Synergistia	Synergistales	Synergistaceae	NA	kingdom;phylum;class;order;family;genus;mOTU	2;508458;649775;649776;649777;0;0	NA	NA	FALSE	NA	NA	NA	18	8	0	10	3.62112e-07
Acidovorax sp. JHL-	Synergistaceae ext_mOTU_v3_27341	0.64745	TRUE	mOTU-mOTU	3	mOTU	mOTU	Bacteria	Pseudomonadota	Betaproteobacteria	Burkholderiales	Comamonadaceae	Acidovorax	kingdom;phylum;class;order;family;genus;mOTU	2;1224;28216;80840;80864;12916;1276755	s__Acidovorax soli	NA	FALSE	NA	NA	NA	141	94	2	45	0.0135285	1	3	mOTU	mOTU	Bacteria	Synergistota	Synergistia	Synergistales	Synergistaceae	NA	kingdom;phylum;class;order;family;genus;mOTU	2;508458;649775;649776;649777;0;0	NA	NA	FALSE	NA	NA	NA	81	58	2	21	0.0213391
Acidovorax sp. JHL-	Tessaracoccus ext_mOTU_v3_27198	0.703541	TRUE	mOTU-mOTU	3	mOTU	mOTU	Bacteria	Pseudomonadota	Betaproteobacteria	Burkholderiales	Comamonadaceae	Acidovorax	kingdom;phylum;class;order;family;genus;mOTU	2;1224;28216;80840;80864;12916;1276755	s__Acidovorax soli	NA	FALSE	NA	NA	NA	141	94	2	45	0.0135285	1	3	mOTU	mOTU	Bacteria	Actinomycetota	Actinomycetes	Propionibacteriales	Propionibacteriaceae	Tessaracoccus	kingdom;phylum;class;order;family;genus;mOTU	2;201174;1760;85009;31957;72763;0	NA	NA	FALSE	NA	NA	NA	87	63	5	19	0.0260565
Acidovorax sp. JHL-	Thauera ext_mOTU_v3_28129	0.592726	TRUE	mOTU-mOTU	3	mOTU	mOTU	Bacteria	Pseudomonadota	Betaproteobacteria	Burkholderiales	Comamonadaceae	Acidovorax	kingdom;phylum;class;order;family;genus;mOTU	2;1224;28216;80840;80864;12916;1276755	s__Acidovorax soli	NA	FALSE	NA	NA	NA	141	94	2	45	0.0135285	1	3	mOTU	mOTU	Bacteria	Pseudomonadota	Betaproteobacteria	Rhodocyclales	Zoogloeaceae	Thauera	kingdom;phylum;class;order;family;genus;mOTU	2;1224;28216;206389;2008794;33057;0	NA	NA	FALSE	NA	NA	NA	29	27	1	1	0.00521727
Acidovorax sp. JHL-	Thauera terpenica	0.741432	TRUE	mOTU-mOTU	3	mOTU	mOTU	Bacteria	Pseudomonadota	Betaproteobacteria	Burkholderiales	Comamonadaceae	Acidovorax	kingdom;phylum;class;order;family;genus;mOTU	2;1224;28216;80840;80864;12916;1276755	s__Acidovorax soli	NA	FALSE	NA	NA	NA	141	94	2	45	0.0135285	1	3	mOTU	mOTU	Bacteria	Pseudomonadota	Betaproteobacteria	Rhodocyclales	Zoogloeaceae	Thauera	kingdom;phylum;class;order;family;genus;mOTU	2;1224;28216;206389;2008794;33057;76113	s__Thauera terpenica	NA	FALSE	NA	NA	NA	63	55	1	7	0.0112528
Acidovorax sp. JHL-	Thiotrichales ext_mOTU_v3_18514	-0.539564	FALSE	mOTU-mOTU	3	mOTU	mOTU	Bacteria	Pseudomonadota	Betaproteobacteria	Burkholderiales	Comamonadaceae	Acidovorax	kingdom;phylum;class;order;family;genus;mOTU	2;1224;28216;80840;80864;12916;1276755	s__Acidovorax soli	NA	FALSE	NA	NA	NA	141	94	2	45	0.0135285	1	2	mOTU	mOTU	Bacteria	Pseudomonadota	Gammaproteobacteria	Thiotrichales	NA	NA	kingdom;phylum;class;order;family;genus;mOTU	2;1224;1236;72273;0;0;0	NA	NA	FALSE	NA	NA	NA	46	23	0	23	1.54529e-06
Acidovorax sp. JHL-	Trichococcus collinsii	0.739336	TRUE	mOTU-mOTU	3	mOTU	mOTU	Bacteria	Pseudomonadota	Betaproteobacteria	Burkholderiales	Comamonadaceae	Acidovorax	kingdom;phylum;class;order;family;genus;mOTU	2;1224;28216;80840;80864;12916;1276755	s__Acidovorax soli	NA	FALSE	NA	NA	NA	141	94	2	45	0.0135285	1	3	mOTU	mOTU	Bacteria	Bacillota	Bacilli	Lactobacillales	Carnobacteriaceae	Trichococcus	kingdom;phylum;class;order;family;genus;mOTU	2;1239;91061;186826;186828;82802;157076	s__Trichococcus collinsii	NA	FALSE	NA	NA	NA	91	70	0	21	0.00840272
Acidovorax sp. JHL-	Trichococcus flocculiformis [Trichococcus flocculiformis/Trichococcus sp. ES]	0.725863	TRUE	mOTU-mOTU	3	mOTU	mOTU	Bacteria	Pseudomonadota	Betaproteobacteria	Burkholderiales	Comamonadaceae	Acidovorax	kingdom;phylum;class;order;family;genus;mOTU	2;1224;28216;80840;80864;12916;1276755	s__Acidovorax soli	NA	FALSE	NA	NA	NA	141	94	2	45	0.0135285	1	3	mOTU	mOTU	Bacteria	Bacillota	Bacilli	Lactobacillales	Carnobacteriaceae	Trichococcus	kingdom;phylum;class;order;family;genus;mOTU	2;1239;91061;186826;186828;82802;82803	s__Trichococcus flocculiformis	NA	FALSE	NA	NA	NA	95	68	0	27	0.0100909
Acidovorax sp. JHL-	Trichococcus pasteurii	0.704081	TRUE	mOTU-mOTU	3	mOTU	mOTU	Bacteria	Pseudomonadota	Betaproteobacteria	Burkholderiales	Comamonadaceae	Acidovorax	kingdom;phylum;class;order;family;genus;mOTU	2;1224;28216;80840;80864;12916;1276755	s__Acidovorax soli	NA	FALSE	NA	NA	NA	141	94	2	45	0.0135285	1	3	mOTU	mOTU	Bacteria	Bacillota	Bacilli	Lactobacillales	Carnobacteriaceae	Trichococcus	kingdom;phylum;class;order;family;genus;mOTU	2;1239;91061;186826;186828;82802;43064	s__Trichococcus pasteurii	NA	FALSE	NA	NA	NA	76	57	0	19	0.00837229
Acidovorax sp. JHL-	Weissella cibaria [Weissella cibaria/Weissella sp. DD]	-0.533702	FALSE	mOTU-mOTU	3	mOTU	mOTU	Bacteria	Pseudomonadota	Betaproteobacteria	Burkholderiales	Comamonadaceae	Acidovorax	kingdom;phylum;class;order;family;genus;mOTU	2;1224;28216;80840;80864;12916;1276755	s__Acidovorax soli	NA	FALSE	NA	NA	NA	141	94	2	45	0.0135285	1	2	mOTU	mOTU	Bacteria	Bacillota	Bacilli	Lactobacillales	NA	Weissella	kingdom;phylum;class;order;family;genus;mOTU	2;1239;91061;186826;81850;46255;137591	s__Weissella cibaria	Weissella cibaria	TRUE	NA	NA	NA	5	1	0	4	1.28674e-06
Acidovorax sp. JHL-	Weissella confusa	-0.629671	FALSE	mOTU-mOTU	3	mOTU	mOTU	Bacteria	Pseudomonadota	Betaproteobacteria	Burkholderiales	Comamonadaceae	Acidovorax	kingdom;phylum;class;order;family;genus;mOTU	2;1224;28216;80840;80864;12916;1276755	s__Acidovorax soli	NA	FALSE	NA	NA	NA	141	94	2	45	0.0135285	1	2	mOTU	mOTU	Bacteria	Bacillota	Bacilli	Lactobacillales	NA	Weissella	kingdom;phylum;class;order;family;genus;mOTU	2;1239;91061;186826;81850;46255;1583	s__Weissella confusa	Weissella confusa	TRUE	NA	NA	NA	43	9	2	32	0.000142391
Acidovorax sp. JHL-	Xanthomonadaceae ext_mOTU_v3_27196	0.762518	TRUE	mOTU-mOTU	3	mOTU	mOTU	Bacteria	Pseudomonadota	Betaproteobacteria	Burkholderiales	Comamonadaceae	Acidovorax	kingdom;phylum;class;order;family;genus;mOTU	2;1224;28216;80840;80864;12916;1276755	s__Acidovorax soli	NA	FALSE	NA	NA	NA	141	94	2	45	0.0135285	1	3	mOTU	mOTU	Bacteria	Pseudomonadota	Gammaproteobacteria	Lysobacterales	Lysobacteraceae	NA	kingdom;phylum;class;order;family;genus;mOTU	2;1224;1236;135614;32033;0;0	NA	NA	FALSE	NA	NA	NA	98	71	0	27	0.0116407
Acidovorax sp. JHL-	Xanthomonadaceae ext_mOTU_v3_27685	-0.552479	FALSE	mOTU-mOTU	3	mOTU	mOTU	Bacteria	Pseudomonadota	Betaproteobacteria	Burkholderiales	Comamonadaceae	Acidovorax	kingdom;phylum;class;order;family;genus;mOTU	2;1224;28216;80840;80864;12916;1276755	s__Acidovorax soli	NA	FALSE	NA	NA	NA	141	94	2	45	0.0135285	1	2	mOTU	mOTU	Bacteria	Pseudomonadota	Gammaproteobacteria	Lysobacterales	Lysobacteraceae	NA	kingdom;phylum;class;order;family;genus;mOTU	2;1224;1236;135614;32033;0;0	NA	NA	FALSE	NA	NA	NA	25	10	0	15	7.08905e-08
Acidovorax sp. JHL-	pan_11219	0.689008	TRUE	mOTU-functional	3	mOTU	mOTU	Bacteria	Pseudomonadota	Betaproteobacteria	Burkholderiales	Comamonadaceae	Acidovorax	kingdom;phylum;class;order;family;genus;mOTU	2;1224;28216;80840;80864;12916;1276755	s__Acidovorax soli	NA	FALSE	NA	NA	NA	141	94	2	45	0.0135285	1	3	amr	functional	NA	NA	NA	NA	NA	NA	NA	NA	NA	NA	NA	['beta_lactam']	functional_amr	beta-lactamase	113	49	1	63	0.00455077
Acidovorax sp. JHL-	pan_11743	0.587724	TRUE	mOTU-functional	3	mOTU	mOTU	Bacteria	Pseudomonadota	Betaproteobacteria	Burkholderiales	Comamonadaceae	Acidovorax	kingdom;phylum;class;order;family;genus;mOTU	2;1224;28216;80840;80864;12916;1276755	s__Acidovorax soli	NA	FALSE	NA	NA	NA	141	94	2	45	0.0135285	1	3	amr	functional	NA	NA	NA	NA	NA	NA	NA	NA	NA	NA	NA	['beta_lactam']	functional_amr	beta-lactamase	36	30	0	6	0.000938653
Acidovorax sp. JHL-	pan_12867	-0.529416	FALSE	mOTU-functional	3	mOTU	mOTU	Bacteria	Pseudomonadota	Betaproteobacteria	Burkholderiales	Comamonadaceae	Acidovorax	kingdom;phylum;class;order;family;genus;mOTU	2;1224;28216;80840;80864;12916;1276755	s__Acidovorax soli	NA	FALSE	NA	NA	NA	141	94	2	45	0.0135285	1	2	amr	functional	NA	NA	NA	NA	NA	NA	NA	NA	NA	NA	NA	['beta_lactam']	functional_amr	beta-lactamase	25	10	0	15	1.57648e-06
Acidovorax sp. JHL-	pan_13731	-0.530701	FALSE	mOTU-functional	3	mOTU	mOTU	Bacteria	Pseudomonadota	Betaproteobacteria	Burkholderiales	Comamonadaceae	Acidovorax	kingdom;phylum;class;order;family;genus;mOTU	2;1224;28216;80840;80864;12916;1276755	s__Acidovorax soli	NA	FALSE	NA	NA	NA	141	94	2	45	0.0135285	1	2	amr	functional	NA	NA	NA	NA	NA	NA	NA	NA	NA	NA	NA	['fluoroquinolone', 'tetracycline']	csabapal	tet-efflux	58	20	0	38	7.80829e-08
Acidovorax sp. JHL-	pan_13778	0.700018	TRUE	mOTU-functional	3	mOTU	mOTU	Bacteria	Pseudomonadota	Betaproteobacteria	Burkholderiales	Comamonadaceae	Acidovorax	kingdom;phylum;class;order;family;genus;mOTU	2;1224;28216;80840;80864;12916;1276755	s__Acidovorax soli	NA	FALSE	NA	NA	NA	141	94	2	45	0.0135285	1	3	amr	functional	NA	NA	NA	NA	NA	NA	NA	NA	NA	NA	NA	['beta_lactam']	functional_amr	beta-lactamase	87	59	0	28	0.00281012
Acidovorax sp. JHL-	pan_1477	0.704869	TRUE	mOTU-acquired	3	mOTU	mOTU	Bacteria	Pseudomonadota	Betaproteobacteria	Burkholderiales	Comamonadaceae	Acidovorax	kingdom;phylum;class;order;family;genus;mOTU	2;1224;28216;80840;80864;12916;1276755	s__Acidovorax soli	NA	FALSE	NA	NA	NA	141	94	2	45	0.0135285	1	3	amr	acquired	NA	NA	NA	NA	NA	NA	NA	NA	NA	NA	NA	['beta_lactam']	resfinder	blaoxa-333_1_kf203107	73	58	0	15	0.00245636
Acidovorax sp. JHL-	pan_1797	0.61938	TRUE	mOTU-acquired	3	mOTU	mOTU	Bacteria	Pseudomonadota	Betaproteobacteria	Burkholderiales	Comamonadaceae	Acidovorax	kingdom;phylum;class;order;family;genus;mOTU	2;1224;28216;80840;80864;12916;1276755	s__Acidovorax soli	NA	FALSE	NA	NA	NA	141	94	2	45	0.0135285	1	3	amr	acquired	NA	NA	NA	NA	NA	NA	NA	NA	NA	NA	NA	['aminoglycoside']	resfinder	aph(2'')-ia_2_ap009486	72	48	3	21	0.0164451
Acidovorax sp. JHL-	pan_1878	0.547144	TRUE	mOTU-acquired	3	mOTU	mOTU	Bacteria	Pseudomonadota	Betaproteobacteria	Burkholderiales	Comamonadaceae	Acidovorax	kingdom;phylum;class;order;family;genus;mOTU	2;1224;28216;80840;80864;12916;1276755	s__Acidovorax soli	NA	FALSE	NA	NA	NA	141	94	2	45	0.0135285	1	3	amr	acquired	NA	NA	NA	NA	NA	NA	NA	NA	NA	NA	NA	['aminoglycoside']	resfinder	aada10_2_am087405	17	17	0	0	0.000806857
Acidovorax sp. JHL-	pan_2004	0.539651	TRUE	mOTU-acquired	3	mOTU	mOTU	Bacteria	Pseudomonadota	Betaproteobacteria	Burkholderiales	Comamonadaceae	Acidovorax	kingdom;phylum;class;order;family;genus;mOTU	2;1224;28216;80840;80864;12916;1276755	s__Acidovorax soli	NA	FALSE	NA	NA	NA	141	94	2	45	0.0135285	1	3	amr	acquired	NA	NA	NA	NA	NA	NA	NA	NA	NA	NA	NA	['beta_lactam']	resfinder	blaoxa-281_1_apon01000041	20	19	1	0	0.000553154
Acidovorax sp. JHL-	pan_2471	0.561885	TRUE	mOTU-acquired	3	mOTU	mOTU	Bacteria	Pseudomonadota	Betaproteobacteria	Burkholderiales	Comamonadaceae	Acidovorax	kingdom;phylum;class;order;family;genus;mOTU	2;1224;28216;80840;80864;12916;1276755	s__Acidovorax soli	NA	FALSE	NA	NA	NA	141	94	2	45	0.0135285	1	3	amr	acquired	NA	NA	NA	NA	NA	NA	NA	NA	NA	NA	NA	['beta_lactam']	resfinder	blaoxa-280_1_appz01000001	27	27	0	0	0.000759736
Acidovorax sp. JHL-	pan_3560	0.611912	TRUE	mOTU-acquired	3	mOTU	mOTU	Bacteria	Pseudomonadota	Betaproteobacteria	Burkholderiales	Comamonadaceae	Acidovorax	kingdom;phylum;class;order;family;genus;mOTU	2;1224;28216;80840;80864;12916;1276755	s__Acidovorax soli	NA	FALSE	NA	NA	NA	141	94	2	45	0.0135285	1	3	amr	acquired	NA	NA	NA	NA	NA	NA	NA	NA	NA	NA	NA	['beta_lactam']	resfinder	blaoxa-211_1_jn861779	43	35	0	8	0.00112434
Acidovorax sp. JHL-	pan_6440	0.544881	TRUE	mOTU-acquired	3	mOTU	mOTU	Bacteria	Pseudomonadota	Betaproteobacteria	Burkholderiales	Comamonadaceae	Acidovorax	kingdom;phylum;class;order;family;genus;mOTU	2;1224;28216;80840;80864;12916;1276755	s__Acidovorax soli	NA	FALSE	NA	NA	NA	141	94	2	45	0.0135285	1	3	amr	acquired	NA	NA	NA	NA	NA	NA	NA	NA	NA	NA	NA	['aminoglycoside']	resfinder	aada11_1_ay144590/aada6_1_af140629	25	24	0	1	0.00093133
Acidovorax sp. JHL-	pan_7546	0.543264	TRUE	mOTU-functional	3	mOTU	mOTU	Bacteria	Pseudomonadota	Betaproteobacteria	Burkholderiales	Comamonadaceae	Acidovorax	kingdom;phylum;class;order;family;genus;mOTU	2;1224;28216;80840;80864;12916;1276755	s__Acidovorax soli	NA	FALSE	NA	NA	NA	141	94	2	45	0.0135285	1	3	amr	functional	NA	NA	NA	NA	NA	NA	NA	NA	NA	NA	NA	['beta_lactam']	functional_amr	beta-lactamase	30	28	2	0	0.00567307
Acidovorax sp. JHL-	pan_7813	0.570574	TRUE	mOTU-functional	3	mOTU	mOTU	Bacteria	Pseudomonadota	Betaproteobacteria	Burkholderiales	Comamonadaceae	Acidovorax	kingdom;phylum;class;order;family;genus;mOTU	2;1224;28216;80840;80864;12916;1276755	s__Acidovorax soli	NA	FALSE	NA	NA	NA	141	94	2	45	0.0135285	1	3	amr	functional	NA	NA	NA	NA	NA	NA	NA	NA	NA	NA	NA	['folate_pathway_antagonist']	functional_amr	dfr	94	40	32	22	0.179786
Acidovorax sp. JHL-	pan_7913	0.531574	TRUE	mOTU-functional	3	mOTU	mOTU	Bacteria	Pseudomonadota	Betaproteobacteria	Burkholderiales	Comamonadaceae	Acidovorax	kingdom;phylum;class;order;family;genus;mOTU	2;1224;28216;80840;80864;12916;1276755	s__Acidovorax soli	NA	FALSE	NA	NA	NA	141	94	2	45	0.0135285	1	3	amr	functional	NA	NA	NA	NA	NA	NA	NA	NA	NA	NA	NA	['fluoroquinolone', 'other', 'tetracycline']	csabapal	chryso-acactctaat_ctctctagga_1	47	40	2	5	0.00825166
Acidovorax sp. JHL-	pan_8131	0.515574	FALSE	mOTU-functional	3	mOTU	mOTU	Bacteria	Pseudomonadota	Betaproteobacteria	Burkholderiales	Comamonadaceae	Acidovorax	kingdom;phylum;class;order;family;genus;mOTU	2;1224;28216;80840;80864;12916;1276755	s__Acidovorax soli	NA	FALSE	NA	NA	NA	141	94	2	45	0.0135285	1	5	amr	functional	NA	NA	NA	NA	NA	NA	NA	NA	NA	NA	NA	['other']	csabapal	david-ctagaatcca_gtcttcggtg_4	37	23	1	13	0.000102274
Acidovorax sp. JHL-	pan_8777	0.620232	TRUE	mOTU-functional	3	mOTU	mOTU	Bacteria	Pseudomonadota	Betaproteobacteria	Burkholderiales	Comamonadaceae	Acidovorax	kingdom;phylum;class;order;family;genus;mOTU	2;1224;28216;80840;80864;12916;1276755	s__Acidovorax soli	NA	FALSE	NA	NA	NA	141	94	2	45	0.0135285	1	3	amr	functional	NA	NA	NA	NA	NA	NA	NA	NA	NA	NA	NA	['folate_pathway_antagonist']	functional_amr	dfr	80	41	21	18	0.114272
Acidovorax sp. JHL-	pan_9532	0.597469	TRUE	mOTU-functional	3	mOTU	mOTU	Bacteria	Pseudomonadota	Betaproteobacteria	Burkholderiales	Comamonadaceae	Acidovorax	kingdom;phylum;class;order;family;genus;mOTU	2;1224;28216;80840;80864;12916;1276755	s__Acidovorax soli	NA	FALSE	NA	NA	NA	141	94	2	45	0.0135285	1	3	amr	functional	NA	NA	NA	NA	NA	NA	NA	NA	NA	NA	NA	['glycopeptide']	functional_amr	van-ligase	114	49	37	28	0.21657
Acidovorax sp. JHL-	pan_1254	0.58113	TRUE	mOTU-acquired	3	mOTU	mOTU	Bacteria	Pseudomonadota	Betaproteobacteria	Burkholderiales	Comamonadaceae	Acidovorax	kingdom;phylum;class;order;family;genus;mOTU	2;1224;28216;80840;80864;12916;1276755	s__Acidovorax soli	NA	FALSE	NA	NA	NA	141	94	2	45	0.0135285	1	3	amr	acquired	NA	NA	NA	NA	NA	NA	NA	NA	NA	NA	NA	['beta_lactam']	resfinder	blaoxa-37_1_ay007784/blaoxa-20_2_af024602/blaoxa-20_1_ay307114	34	27	2	5	0.00151411
Acidovorax sp. KKS	Acidovorax sp. NO-	0.616618	TRUE	mOTU-mOTU	7	mOTU	mOTU	Bacteria	Pseudomonadota	Betaproteobacteria	Burkholderiales	Comamonadaceae	Acidovorax	kingdom;phylum;class;order;family;genus;mOTU	2;1224;28216;80840;80864;12916;358220	s__Acidovorax sp000302535	Acidovorax sp000302535	TRUE	NA	NA	NA	14	12	2	0	9.5759e-05	0.870669	7	mOTU	mOTU	Bacteria	Pseudomonadota	Betaproteobacteria	Burkholderiales	Comamonadaceae	Acidovorax	kingdom;phylum;class;order;family;genus;mOTU	2;1224;28216;80840;80864;12916;512030	s__Acidovorax facilis	NA	FALSE	NA	NA	NA	7	6	1	0	2.75603e-05
Acidovorax sp. KKS	Acidovorax sp. Root	0.72845	TRUE	mOTU-mOTU	7	mOTU	mOTU	Bacteria	Pseudomonadota	Betaproteobacteria	Burkholderiales	Comamonadaceae	Acidovorax	kingdom;phylum;class;order;family;genus;mOTU	2;1224;28216;80840;80864;12916;358220	s__Acidovorax sp000302535	Acidovorax sp000302535	TRUE	NA	NA	NA	14	12	2	0	9.5759e-05	0.870669	7	mOTU	mOTU	Bacteria	Pseudomonadota	Betaproteobacteria	Burkholderiales	Comamonadaceae	Acidovorax	kingdom;phylum;class;order;family;genus;mOTU	2;1224;28216;80840;80864;12916;1736590	s__Acidovorax sp003058055	NA	FALSE	NA	NA	NA	3	3	0	0	1.05741e-06
Acidovorax sp. KKS	Acidovorax sp. [Acidovorax sp. Root/Acidovorax sp. Root]	0.679799	TRUE	mOTU-mOTU	7	mOTU	mOTU	Bacteria	Pseudomonadota	Betaproteobacteria	Burkholderiales	Comamonadaceae	Acidovorax	kingdom;phylum;class;order;family;genus;mOTU	2;1224;28216;80840;80864;12916;358220	s__Acidovorax sp000302535	Acidovorax sp000302535	TRUE	NA	NA	NA	14	12	2	0	9.5759e-05	0.870669	7	mOTU	mOTU	Bacteria	Pseudomonadota	Betaproteobacteria	Burkholderiales	Comamonadaceae	Acidovorax	kingdom;phylum;class;order;family;genus;mOTU	2;1224;28216;80840;80864;12916;402	s__Acidovorax delafieldii	NA	FALSE	NA	NA	NA	5	5	0	0	1.86666e-06
Acidovorax sp. KKS	Acidovorax temperans	0.581608	TRUE	mOTU-mOTU	7	mOTU	mOTU	Bacteria	Pseudomonadota	Betaproteobacteria	Burkholderiales	Comamonadaceae	Acidovorax	kingdom;phylum;class;order;family;genus;mOTU	2;1224;28216;80840;80864;12916;358220	s__Acidovorax sp000302535	Acidovorax sp000302535	TRUE	NA	NA	NA	14	12	2	0	9.5759e-05	0.870669	7	mOTU	mOTU	Bacteria	Pseudomonadota	Betaproteobacteria	Burkholderiales	Comamonadaceae	Acidovorax	kingdom;phylum;class;order;family;genus;mOTU	2;1224;28216;80840;80864;12916;80878	s__Acidovorax temperans	Acidovorax temperans	TRUE	NA	NA	NA	17	11	6	0	3.0303e-05
Acidovorax sp. KKS	Acinetobacter parvus [Acinetobacter sp. CIP /Acinetobacter sp. CIP /Acinetobacter sp. CIP /Acinetob	0.583376	TRUE	mOTU-mOTU	7	mOTU	mOTU	Bacteria	Pseudomonadota	Betaproteobacteria	Burkholderiales	Comamonadaceae	Acidovorax	kingdom;phylum;class;order;family;genus;mOTU	2;1224;28216;80840;80864;12916;358220	s__Acidovorax sp000302535	Acidovorax sp000302535	TRUE	NA	NA	NA	14	12	2	0	9.5759e-05	0.870669	7	mOTU	mOTU	Bacteria	Pseudomonadota	Gammaproteobacteria	Pseudomonadales	Moraxellaceae	Acinetobacter	kingdom;phylum;class;order;family;genus;mOTU	2;1224;1236;72274;468;469;134533	s__Acinetobacter parvus	NA	FALSE	NA	NA	NA	13	9	4	0	0.000143793
Acidovorax sp. KKS	Burkholderiales bacterium [Burkholderiales bacterium GWA__/Burkholderiales bacterium RIFCSPHIGHO__FU	0.584398	FALSE	mOTU-mOTU	7	mOTU	mOTU	Bacteria	Pseudomonadota	Betaproteobacteria	Burkholderiales	Comamonadaceae	Acidovorax	kingdom;phylum;class;order;family;genus;mOTU	2;1224;28216;80840;80864;12916;358220	s__Acidovorax sp000302535	Acidovorax sp000302535	TRUE	NA	NA	NA	14	12	2	0	9.5759e-05	0.870669	3	mOTU	mOTU	Bacteria	Pseudomonadota	Betaproteobacteria	Burkholderiales	NA	NA	kingdom;phylum;class;order;family;genus;mOTU	2;1224;28216;80840;0;0;2	s__Acidovorax sp001411535	NA	FALSE	NA	NA	NA	49	39	5	5	0.0025589
Acidovorax sp. KKS	Chryseobacterium ext_mOTU_v3_18327	0.548396	TRUE	mOTU-mOTU	7	mOTU	mOTU	Bacteria	Pseudomonadota	Betaproteobacteria	Burkholderiales	Comamonadaceae	Acidovorax	kingdom;phylum;class;order;family;genus;mOTU	2;1224;28216;80840;80864;12916;358220	s__Acidovorax sp000302535	Acidovorax sp000302535	TRUE	NA	NA	NA	14	12	2	0	9.5759e-05	0.870669	7	mOTU	mOTU	Bacteria	Bacteroidota	Flavobacteriia	Flavobacteriales	Flavobacteriaceae	Chryseobacterium	kingdom;phylum;class;order;family;genus;mOTU	2;976;117743;200644;49546;59732;0	NA	NA	FALSE	NA	NA	NA	18	16	1	1	1.97736e-06
Acidovorax sp. KKS	Chryseobacterium ext_mOTU_v3_18707	0.611562	TRUE	mOTU-mOTU	7	mOTU	mOTU	Bacteria	Pseudomonadota	Betaproteobacteria	Burkholderiales	Comamonadaceae	Acidovorax	kingdom;phylum;class;order;family;genus;mOTU	2;1224;28216;80840;80864;12916;358220	s__Acidovorax sp000302535	Acidovorax sp000302535	TRUE	NA	NA	NA	14	12	2	0	9.5759e-05	0.870669	7	mOTU	mOTU	Bacteria	Bacteroidota	Flavobacteriia	Flavobacteriales	Flavobacteriaceae	Chryseobacterium	kingdom;phylum;class;order;family;genus;mOTU	2;976;117743;200644;49546;59732;0	NA	NA	FALSE	NA	NA	NA	9	9	0	0	2.31977e-06
Acidovorax sp. KKS	Chryseobacterium ext_mOTU_v3_18708	0.67308	TRUE	mOTU-mOTU	7	mOTU	mOTU	Bacteria	Pseudomonadota	Betaproteobacteria	Burkholderiales	Comamonadaceae	Acidovorax	kingdom;phylum;class;order;family;genus;mOTU	2;1224;28216;80840;80864;12916;358220	s__Acidovorax sp000302535	Acidovorax sp000302535	TRUE	NA	NA	NA	14	12	2	0	9.5759e-05	0.870669	7	mOTU	mOTU	Bacteria	Bacteroidota	Flavobacteriia	Flavobacteriales	Flavobacteriaceae	Chryseobacterium	kingdom;phylum;class;order;family;genus;mOTU	2;976;117743;200644;49546;59732;0	NA	NA	FALSE	NA	NA	NA	12	12	0	0	3.05187e-06
Acidovorax sp. KKS	Chryseobacterium ext_mOTU_v3_18709	0.639895	TRUE	mOTU-mOTU	7	mOTU	mOTU	Bacteria	Pseudomonadota	Betaproteobacteria	Burkholderiales	Comamonadaceae	Acidovorax	kingdom;phylum;class;order;family;genus;mOTU	2;1224;28216;80840;80864;12916;358220	s__Acidovorax sp000302535	Acidovorax sp000302535	TRUE	NA	NA	NA	14	12	2	0	9.5759e-05	0.870669	7	mOTU	mOTU	Bacteria	Bacteroidota	Flavobacteriia	Flavobacteriales	Flavobacteriaceae	Chryseobacterium	kingdom;phylum;class;order;family;genus;mOTU	2;976;117743;200644;49546;59732;0	NA	NA	FALSE	NA	NA	NA	9	9	0	0	2.44364e-06
Acidovorax sp. KKS	Chryseobacterium ext_mOTU_v3_27637	0.636553	TRUE	mOTU-mOTU	7	mOTU	mOTU	Bacteria	Pseudomonadota	Betaproteobacteria	Burkholderiales	Comamonadaceae	Acidovorax	kingdom;phylum;class;order;family;genus;mOTU	2;1224;28216;80840;80864;12916;358220	s__Acidovorax sp000302535	Acidovorax sp000302535	TRUE	NA	NA	NA	14	12	2	0	9.5759e-05	0.870669	7	mOTU	mOTU	Bacteria	Bacteroidota	Flavobacteriia	Flavobacteriales	Flavobacteriaceae	Chryseobacterium	kingdom;phylum;class;order;family;genus;mOTU	2;976;117743;200644;49546;59732;0	NA	NA	FALSE	NA	NA	NA	9	9	0	0	2.34683e-06
Acidovorax sp. KKS	Chryseobacterium hominis	0.543697	TRUE	mOTU-mOTU	7	mOTU	mOTU	Bacteria	Pseudomonadota	Betaproteobacteria	Burkholderiales	Comamonadaceae	Acidovorax	kingdom;phylum;class;order;family;genus;mOTU	2;1224;28216;80840;80864;12916;358220	s__Acidovorax sp000302535	Acidovorax sp000302535	TRUE	NA	NA	NA	14	12	2	0	9.5759e-05	0.870669	7	mOTU	mOTU	Bacteria	Bacteroidota	Flavobacteriia	Flavobacteriales	Flavobacteriaceae	Chryseobacterium	kingdom;phylum;class;order;family;genus;mOTU	2;976;117743;200644;49546;59732;420404	Incongruent [g__Epilithonimonas]	NA	FALSE	NA	NA	NA	9	9	0	0	2.07503e-06
Acidovorax sp. KKS	Comamonadaceae ext_mOTU_v3_18308	0.586025	FALSE	mOTU-mOTU	7	mOTU	mOTU	Bacteria	Pseudomonadota	Betaproteobacteria	Burkholderiales	Comamonadaceae	Acidovorax	kingdom;phylum;class;order;family;genus;mOTU	2;1224;28216;80840;80864;12916;358220	s__Acidovorax sp000302535	Acidovorax sp000302535	TRUE	NA	NA	NA	14	12	2	0	9.5759e-05	0.870669	3	mOTU	mOTU	Bacteria	Pseudomonadota	Betaproteobacteria	Burkholderiales	Comamonadaceae	NA	kingdom;phylum;class;order;family;genus;mOTU	2;1224;28216;80840;80864;0;0	NA	NA	FALSE	NA	NA	NA	27	21	3	3	0.00836164
Acidovorax sp. NO-	Acidovorax sp. [Acidovorax sp. Root/Acidovorax sp. Root]	0.605635	TRUE	mOTU-mOTU	7	mOTU	mOTU	Bacteria	Pseudomonadota	Betaproteobacteria	Burkholderiales	Comamonadaceae	Acidovorax	kingdom;phylum;class;order;family;genus;mOTU	2;1224;28216;80840;80864;12916;512030	s__Acidovorax facilis	NA	FALSE	NA	NA	NA	7	6	1	0	2.75603e-05	0.460333	7	mOTU	mOTU	Bacteria	Pseudomonadota	Betaproteobacteria	Burkholderiales	Comamonadaceae	Acidovorax	kingdom;phylum;class;order;family;genus;mOTU	2;1224;28216;80840;80864;12916;402	s__Acidovorax delafieldii	NA	FALSE	NA	NA	NA	5	5	0	0	1.86666e-06
Acidovorax sp. NO-	Acidovorax temperans	0.776539	TRUE	mOTU-mOTU	7	mOTU	mOTU	Bacteria	Pseudomonadota	Betaproteobacteria	Burkholderiales	Comamonadaceae	Acidovorax	kingdom;phylum;class;order;family;genus;mOTU	2;1224;28216;80840;80864;12916;512030	s__Acidovorax facilis	NA	FALSE	NA	NA	NA	7	6	1	0	2.75603e-05	0.460333	7	mOTU	mOTU	Bacteria	Pseudomonadota	Betaproteobacteria	Burkholderiales	Comamonadaceae	Acidovorax	kingdom;phylum;class;order;family;genus;mOTU	2;1224;28216;80840;80864;12916;80878	s__Acidovorax temperans	Acidovorax temperans	TRUE	NA	NA	NA	17	11	6	0	3.0303e-05
Acidovorax sp. NO-	Acinetobacter parvus [Acinetobacter sp. CIP /Acinetobacter sp. CIP /Acinetobacter sp. CIP /Acinetob	0.546188	TRUE	mOTU-mOTU	7	mOTU	mOTU	Bacteria	Pseudomonadota	Betaproteobacteria	Burkholderiales	Comamonadaceae	Acidovorax	kingdom;phylum;class;order;family;genus;mOTU	2;1224;28216;80840;80864;12916;512030	s__Acidovorax facilis	NA	FALSE	NA	NA	NA	7	6	1	0	2.75603e-05	0.460333	7	mOTU	mOTU	Bacteria	Pseudomonadota	Gammaproteobacteria	Pseudomonadales	Moraxellaceae	Acinetobacter	kingdom;phylum;class;order;family;genus;mOTU	2;1224;1236;72274;468;469;134533	s__Acinetobacter parvus	NA	FALSE	NA	NA	NA	13	9	4	0	0.000143793
Acidovorax sp. NO-	Burkholderiales bacterium [Burkholderiales bacterium GWA__/Burkholderiales bacterium RIFCSPHIGHO__FU	0.658466	FALSE	mOTU-mOTU	7	mOTU	mOTU	Bacteria	Pseudomonadota	Betaproteobacteria	Burkholderiales	Comamonadaceae	Acidovorax	kingdom;phylum;class;order;family;genus;mOTU	2;1224;28216;80840;80864;12916;512030	s__Acidovorax facilis	NA	FALSE	NA	NA	NA	7	6	1	0	2.75603e-05	0.460333	3	mOTU	mOTU	Bacteria	Pseudomonadota	Betaproteobacteria	Burkholderiales	NA	NA	kingdom;phylum;class;order;family;genus;mOTU	2;1224;28216;80840;0;0;2	s__Acidovorax sp001411535	NA	FALSE	NA	NA	NA	49	39	5	5	0.0025589
Acidovorax sp. NO-	Chryseobacterium ext_mOTU_v3_18708	0.508091	TRUE	mOTU-mOTU	7	mOTU	mOTU	Bacteria	Pseudomonadota	Betaproteobacteria	Burkholderiales	Comamonadaceae	Acidovorax	kingdom;phylum;class;order;family;genus;mOTU	2;1224;28216;80840;80864;12916;512030	s__Acidovorax facilis	NA	FALSE	NA	NA	NA	7	6	1	0	2.75603e-05	0.460333	7	mOTU	mOTU	Bacteria	Bacteroidota	Flavobacteriia	Flavobacteriales	Flavobacteriaceae	Chryseobacterium	kingdom;phylum;class;order;family;genus;mOTU	2;976;117743;200644;49546;59732;0	NA	NA	FALSE	NA	NA	NA	12	12	0	0	3.05187e-06
Acidovorax sp. Root	Acidovorax sp. [Acidovorax sp. Root/Acidovorax sp. Root]	0.564397	TRUE	mOTU-mOTU	7	mOTU	mOTU	Bacteria	Pseudomonadota	Betaproteobacteria	Burkholderiales	Comamonadaceae	Acidovorax	kingdom;phylum;class;order;family;genus;mOTU	2;1224;28216;80840;80864;12916;1736590	s__Acidovorax sp003058055	NA	FALSE	NA	NA	NA	3	3	0	0	1.05741e-06	0.219322	7	mOTU	mOTU	Bacteria	Pseudomonadota	Betaproteobacteria	Burkholderiales	Comamonadaceae	Acidovorax	kingdom;phylum;class;order;family;genus;mOTU	2;1224;28216;80840;80864;12916;402	s__Acidovorax delafieldii	NA	FALSE	NA	NA	NA	5	5	0	0	1.86666e-06
Acidovorax sp. Root	Chryseobacterium ext_mOTU_v3_18708	0.512581	TRUE	mOTU-mOTU	7	mOTU	mOTU	Bacteria	Pseudomonadota	Betaproteobacteria	Burkholderiales	Comamonadaceae	Acidovorax	kingdom;phylum;class;order;family;genus;mOTU	2;1224;28216;80840;80864;12916;1736590	s__Acidovorax sp003058055	NA	FALSE	NA	NA	NA	3	3	0	0	1.05741e-06	0.219322	7	mOTU	mOTU	Bacteria	Bacteroidota	Flavobacteriia	Flavobacteriales	Flavobacteriaceae	Chryseobacterium	kingdom;phylum;class;order;family;genus;mOTU	2;976;117743;200644;49546;59732;0	NA	NA	FALSE	NA	NA	NA	12	12	0	0	3.05187e-06
Acidovorax sp. [Acidovorax sp. Root/Acidovorax sp. Root]	Acidovorax temperans	0.582145	TRUE	mOTU-mOTU	7	mOTU	mOTU	Bacteria	Pseudomonadota	Betaproteobacteria	Burkholderiales	Comamonadaceae	Acidovorax	kingdom;phylum;class;order;family;genus;mOTU	2;1224;28216;80840;80864;12916;402	s__Acidovorax delafieldii	NA	FALSE	NA	NA	NA	5	5	0	0	1.86666e-06	0.306456	7	mOTU	mOTU	Bacteria	Pseudomonadota	Betaproteobacteria	Burkholderiales	Comamonadaceae	Acidovorax	kingdom;phylum;class;order;family;genus;mOTU	2;1224;28216;80840;80864;12916;80878	s__Acidovorax temperans	Acidovorax temperans	TRUE	NA	NA	NA	17	11	6	0	3.0303e-05
Acidovorax temperans	Acinetobacter parvus [Acinetobacter sp. NIPH /Acinetobacter sp. ANC /Acinetobacter sp. NIPH /Acinet	0.510597	TRUE	mOTU-mOTU	7	mOTU	mOTU	Bacteria	Pseudomonadota	Betaproteobacteria	Burkholderiales	Comamonadaceae	Acidovorax	kingdom;phylum;class;order;family;genus;mOTU	2;1224;28216;80840;80864;12916;80878	s__Acidovorax temperans	Acidovorax temperans	TRUE	NA	NA	NA	17	11	6	0	3.0303e-05	0.661254	7	mOTU	mOTU	Bacteria	Pseudomonadota	Gammaproteobacteria	Pseudomonadales	Moraxellaceae	Acinetobacter	kingdom;phylum;class;order;family;genus;mOTU	2;1224;1236;72274;468;469;134533	s__Acinetobacter modestus	NA	FALSE	NA	NA	NA	16	12	4	0	2.1414e-06
Acidovorax temperans	Burkholderiales bacterium [Burkholderiales bacterium GWA__/Burkholderiales bacterium RIFCSPHIGHO__FU	0.66101	FALSE	mOTU-mOTU	7	mOTU	mOTU	Bacteria	Pseudomonadota	Betaproteobacteria	Burkholderiales	Comamonadaceae	Acidovorax	kingdom;phylum;class;order;family;genus;mOTU	2;1224;28216;80840;80864;12916;80878	s__Acidovorax temperans	Acidovorax temperans	TRUE	NA	NA	NA	17	11	6	0	3.0303e-05	0.661254	3	mOTU	mOTU	Bacteria	Pseudomonadota	Betaproteobacteria	Burkholderiales	NA	NA	kingdom;phylum;class;order;family;genus;mOTU	2;1224;28216;80840;0;0;2	s__Acidovorax sp001411535	NA	FALSE	NA	NA	NA	49	39	5	5	0.0025589
Acidovorax temperans	Burkholderiales ext_mOTU_v3_18321	0.502224	FALSE	mOTU-mOTU	7	mOTU	mOTU	Bacteria	Pseudomonadota	Betaproteobacteria	Burkholderiales	Comamonadaceae	Acidovorax	kingdom;phylum;class;order;family;genus;mOTU	2;1224;28216;80840;80864;12916;80878	s__Acidovorax temperans	Acidovorax temperans	TRUE	NA	NA	NA	17	11	6	0	3.0303e-05	0.661254	2	mOTU	mOTU	Bacteria	Pseudomonadota	Betaproteobacteria	Burkholderiales	NA	NA	kingdom;phylum;class;order;family;genus;mOTU	2;1224;28216;80840;0;0;0	NA	NA	FALSE	NA	NA	NA	8	7	1	0	2.4726e-07
Acidovorax temperans	Chryseobacterium ext_mOTU_v3_18327	0.548114	TRUE	mOTU-mOTU	7	mOTU	mOTU	Bacteria	Pseudomonadota	Betaproteobacteria	Burkholderiales	Comamonadaceae	Acidovorax	kingdom;phylum;class;order;family;genus;mOTU	2;1224;28216;80840;80864;12916;80878	s__Acidovorax temperans	Acidovorax temperans	TRUE	NA	NA	NA	17	11	6	0	3.0303e-05	0.661254	7	mOTU	mOTU	Bacteria	Bacteroidota	Flavobacteriia	Flavobacteriales	Flavobacteriaceae	Chryseobacterium	kingdom;phylum;class;order;family;genus;mOTU	2;976;117743;200644;49546;59732;0	NA	NA	FALSE	NA	NA	NA	18	16	1	1	1.97736e-06
Acidovorax temperans	Empedobacter falsenii	0.506755	TRUE	mOTU-mOTU	7	mOTU	mOTU	Bacteria	Pseudomonadota	Betaproteobacteria	Burkholderiales	Comamonadaceae	Acidovorax	kingdom;phylum;class;order;family;genus;mOTU	2;1224;28216;80840;80864;12916;80878	s__Acidovorax temperans	Acidovorax temperans	TRUE	NA	NA	NA	17	11	6	0	3.0303e-05	0.661254	7	mOTU	mOTU	Bacteria	Bacteroidota	Flavobacteriia	Flavobacteriales	Flavobacteriaceae	Empedobacter	kingdom;phylum;class;order;family;genus;mOTU	2;976;117743;200644;49546;59734;343874	s__Empedobacter falsenii_A	NA	FALSE	NA	NA	NA	7	5	2	0	1.58826e-05
Acidovorax temperans	Flavobacteriaceae ext_mOTU_v3_27334	0.536728	FALSE	mOTU-mOTU	7	mOTU	mOTU	Bacteria	Pseudomonadota	Betaproteobacteria	Burkholderiales	Comamonadaceae	Acidovorax	kingdom;phylum;class;order;family;genus;mOTU	2;1224;28216;80840;80864;12916;80878	s__Acidovorax temperans	Acidovorax temperans	TRUE	NA	NA	NA	17	11	6	0	3.0303e-05	0.661254	2	mOTU	mOTU	Bacteria	Bacteroidota	Flavobacteriia	Flavobacteriales	Flavobacteriaceae	NA	kingdom;phylum;class;order;family;genus;mOTU	2;976;117743;200644;49546;0;0	NA	NA	FALSE	NA	NA	NA	9	6	3	0	6.22327e-07
Acidovorax temperans	Flavobacterium sasangense	0.588065	FALSE	mOTU-mOTU	7	mOTU	mOTU	Bacteria	Pseudomonadota	Betaproteobacteria	Burkholderiales	Comamonadaceae	Acidovorax	kingdom;phylum;class;order;family;genus;mOTU	2;1224;28216;80840;80864;12916;80878	s__Acidovorax temperans	Acidovorax temperans	TRUE	NA	NA	NA	17	11	6	0	3.0303e-05	0.661254	3	mOTU	mOTU	Bacteria	Bacteroidota	Flavobacteriia	Flavobacteriales	Flavobacteriaceae	Flavobacterium	kingdom;phylum;class;order;family;genus;mOTU	2;976;117743;200644;49546;237;503361	s__Flavobacterium sasangense	NA	FALSE	NA	NA	NA	17	14	3	0	0.000206388
Acidovorax temperans	Moraxella ext_mOTU_v3_18333	0.526603	TRUE	mOTU-mOTU	7	mOTU	mOTU	Bacteria	Pseudomonadota	Betaproteobacteria	Burkholderiales	Comamonadaceae	Acidovorax	kingdom;phylum;class;order;family;genus;mOTU	2;1224;28216;80840;80864;12916;80878	s__Acidovorax temperans	Acidovorax temperans	TRUE	NA	NA	NA	17	11	6	0	3.0303e-05	0.661254	7	mOTU	mOTU	Bacteria	Pseudomonadota	Gammaproteobacteria	Pseudomonadales	Moraxellaceae	Moraxella	kingdom;phylum;class;order;family;genus;mOTU	2;1224;1236;72274;468;475;0	NA	NA	FALSE	NA	NA	NA	8	8	0	0	1.05472e-06
Acidovorax temperans	Moraxella ext_mOTU_v3_18496	0.551363	TRUE	mOTU-mOTU	7	mOTU	mOTU	Bacteria	Pseudomonadota	Betaproteobacteria	Burkholderiales	Comamonadaceae	Acidovorax	kingdom;phylum;class;order;family;genus;mOTU	2;1224;28216;80840;80864;12916;80878	s__Acidovorax temperans	Acidovorax temperans	TRUE	NA	NA	NA	17	11	6	0	3.0303e-05	0.661254	7	mOTU	mOTU	Bacteria	Pseudomonadota	Gammaproteobacteria	Pseudomonadales	Moraxellaceae	Moraxella	kingdom;phylum;class;order;family;genus;mOTU	2;1224;1236;72274;468;475;0	NA	NA	FALSE	NA	NA	NA	11	8	3	0	7.28401e-06
Acidovorax temperans	Moraxella ext_mOTU_v3_18497	0.539139	TRUE	mOTU-mOTU	7	mOTU	mOTU	Bacteria	Pseudomonadota	Betaproteobacteria	Burkholderiales	Comamonadaceae	Acidovorax	kingdom;phylum;class;order;family;genus;mOTU	2;1224;28216;80840;80864;12916;80878	s__Acidovorax temperans	Acidovorax temperans	TRUE	NA	NA	NA	17	11	6	0	3.0303e-05	0.661254	7	mOTU	mOTU	Bacteria	Pseudomonadota	Gammaproteobacteria	Pseudomonadales	Moraxellaceae	Moraxella	kingdom;phylum;class;order;family;genus;mOTU	2;1224;1236;72274;468;475;0	NA	NA	FALSE	NA	NA	NA	10	8	2	0	6.79085e-06
Acidovorax temperans	pan_1060	0.536467	FALSE	mOTU-acquired	7	mOTU	mOTU	Bacteria	Pseudomonadota	Betaproteobacteria	Burkholderiales	Comamonadaceae	Acidovorax	kingdom;phylum;class;order;family;genus;mOTU	2;1224;28216;80840;80864;12916;80878	s__Acidovorax temperans	Acidovorax temperans	TRUE	NA	NA	NA	17	11	6	0	3.0303e-05	0.661254	3	amr	acquired	NA	NA	NA	NA	NA	NA	NA	NA	NA	NA	NA	['macrolide']	resfinder	mef(c)_1_ab571865	16	12	2	2	9.53467e-05
Acidovorax temperans	pan_1417	0.530866	FALSE	mOTU-acquired	7	mOTU	mOTU	Bacteria	Pseudomonadota	Betaproteobacteria	Burkholderiales	Comamonadaceae	Acidovorax	kingdom;phylum;class;order;family;genus;mOTU	2;1224;28216;80840;80864;12916;80878	s__Acidovorax temperans	Acidovorax temperans	TRUE	NA	NA	NA	17	11	6	0	3.0303e-05	0.661254	3	amr	acquired	NA	NA	NA	NA	NA	NA	NA	NA	NA	NA	NA	['macrolide']	resfinder	mph(g)_1_ab571865	20	13	2	5	0.000106303
Acidovorax temperans	pan_9372	0.55168	TRUE	mOTU-functional	7	mOTU	mOTU	Bacteria	Pseudomonadota	Betaproteobacteria	Burkholderiales	Comamonadaceae	Acidovorax	kingdom;phylum;class;order;family;genus;mOTU	2;1224;28216;80840;80864;12916;80878	s__Acidovorax temperans	Acidovorax temperans	TRUE	NA	NA	NA	17	11	6	0	3.0303e-05	0.661254	7	amr	functional	NA	NA	NA	NA	NA	NA	NA	NA	NA	NA	NA	['beta_lactam']	functional_amr	beta-lactamase	12	8	4	0	1.9158e-05
Acinetobacter albensis [Acinetobacter sp. TTH-/Acinetobacter albensis]	Acinetobacter bohemicus/kyonggiensis [Acinetobacter bohemicus/Acinetobacter sp. ANC /Acinetobacter k	0.632934	TRUE	mOTU-mOTU	3	mOTU	mOTU	Bacteria	Pseudomonadota	Gammaproteobacteria	Pseudomonadales	Moraxellaceae	Acinetobacter	kingdom;phylum;class;order;family;genus;mOTU	2;1224;1236;72274;468;469;1673609	s__Acinetobacter albensis	NA	FALSE	NA	NA	NA	27	27	0	0	0.000966881	0.319736	3	mOTU	mOTU	Bacteria	Pseudomonadota	Gammaproteobacteria	Pseudomonadales	Moraxellaceae	Acinetobacter	kingdom;phylum;class;order;family;genus;mOTU	2;1224;1236;72274;468;469;4654	Incongruent [g__Acinetobacter]	NA	FALSE	NA	NA	NA	48	45	0	3	0.00138637
Acinetobacter albensis [Acinetobacter sp. TTH-/Acinetobacter albensis]	Acinetobacter celticus	0.604633	TRUE	mOTU-mOTU	3	mOTU	mOTU	Bacteria	Pseudomonadota	Gammaproteobacteria	Pseudomonadales	Moraxellaceae	Acinetobacter	kingdom;phylum;class;order;family;genus;mOTU	2;1224;1236;72274;468;469;1673609	s__Acinetobacter albensis	NA	FALSE	NA	NA	NA	27	27	0	0	0.000966881	0.319736	3	mOTU	mOTU	Bacteria	Pseudomonadota	Gammaproteobacteria	Pseudomonadales	Moraxellaceae	Acinetobacter	kingdom;phylum;class;order;family;genus;mOTU	2;1224;1236;72274;468;469;1891224	s__Acinetobacter celticus	NA	FALSE	NA	NA	NA	31	31	0	0	0.000750711
Acinetobacter albensis [Acinetobacter sp. TTH-/Acinetobacter albensis]	Acinetobacter ext_mOTU_v3_18309	0.652211	TRUE	mOTU-mOTU	3	mOTU	mOTU	Bacteria	Pseudomonadota	Gammaproteobacteria	Pseudomonadales	Moraxellaceae	Acinetobacter	kingdom;phylum;class;order;family;genus;mOTU	2;1224;1236;72274;468;469;1673609	s__Acinetobacter albensis	NA	FALSE	NA	NA	NA	27	27	0	0	0.000966881	0.319736	3	mOTU	mOTU	Bacteria	Pseudomonadota	Gammaproteobacteria	Pseudomonadales	Moraxellaceae	Acinetobacter	kingdom;phylum;class;order;family;genus;mOTU	2;1224;1236;72274;468;469;0	NA	NA	FALSE	NA	NA	NA	61	56	0	5	0.00168224
Acinetobacter albensis [Acinetobacter sp. TTH-/Acinetobacter albensis]	Acinetobacter ext_mOTU_v3_18310	0.50523	TRUE	mOTU-mOTU	3	mOTU	mOTU	Bacteria	Pseudomonadota	Gammaproteobacteria	Pseudomonadales	Moraxellaceae	Acinetobacter	kingdom;phylum;class;order;family;genus;mOTU	2;1224;1236;72274;468;469;1673609	s__Acinetobacter albensis	NA	FALSE	NA	NA	NA	27	27	0	0	0.000966881	0.319736	3	mOTU	mOTU	Bacteria	Pseudomonadota	Gammaproteobacteria	Pseudomonadales	Moraxellaceae	Acinetobacter	kingdom;phylum;class;order;family;genus;mOTU	2;1224;1236;72274;468;469;0	NA	NA	FALSE	NA	NA	NA	71	62	0	9	0.00584061
Acinetobacter albensis [Acinetobacter sp. TTH-/Acinetobacter albensis]	Acinetobacter ext_mOTU_v3_18492	0.560937	TRUE	mOTU-mOTU	3	mOTU	mOTU	Bacteria	Pseudomonadota	Gammaproteobacteria	Pseudomonadales	Moraxellaceae	Acinetobacter	kingdom;phylum;class;order;family;genus;mOTU	2;1224;1236;72274;468;469;1673609	s__Acinetobacter albensis	NA	FALSE	NA	NA	NA	27	27	0	0	0.000966881	0.319736	3	mOTU	mOTU	Bacteria	Pseudomonadota	Gammaproteobacteria	Pseudomonadales	Moraxellaceae	Acinetobacter	kingdom;phylum;class;order;family;genus;mOTU	2;1224;1236;72274;468;469;0	NA	NA	FALSE	NA	NA	NA	47	46	0	1	0.00145338
Acinetobacter albensis [Acinetobacter sp. TTH-/Acinetobacter albensis]	Acinetobacter ext_mOTU_v3_18501	0.626448	TRUE	mOTU-mOTU	3	mOTU	mOTU	Bacteria	Pseudomonadota	Gammaproteobacteria	Pseudomonadales	Moraxellaceae	Acinetobacter	kingdom;phylum;class;order;family;genus;mOTU	2;1224;1236;72274;468;469;1673609	s__Acinetobacter albensis	NA	FALSE	NA	NA	NA	27	27	0	0	0.000966881	0.319736	3	mOTU	mOTU	Bacteria	Pseudomonadota	Gammaproteobacteria	Pseudomonadales	Moraxellaceae	Acinetobacter	kingdom;phylum;class;order;family;genus;mOTU	2;1224;1236;72274;468;469;0	NA	NA	FALSE	NA	NA	NA	16	15	1	0	0.000262583
Acinetobacter albensis [Acinetobacter sp. TTH-/Acinetobacter albensis]	Acinetobacter ext_mOTU_v3_27119	0.528456	TRUE	mOTU-mOTU	3	mOTU	mOTU	Bacteria	Pseudomonadota	Gammaproteobacteria	Pseudomonadales	Moraxellaceae	Acinetobacter	kingdom;phylum;class;order;family;genus;mOTU	2;1224;1236;72274;468;469;1673609	s__Acinetobacter albensis	NA	FALSE	NA	NA	NA	27	27	0	0	0.000966881	0.319736	3	mOTU	mOTU	Bacteria	Pseudomonadota	Gammaproteobacteria	Pseudomonadales	Moraxellaceae	Acinetobacter	kingdom;phylum;class;order;family;genus;mOTU	2;1224;1236;72274;468;469;0	NA	NA	FALSE	NA	NA	NA	81	66	0	15	0.00589821
Acinetobacter albensis [Acinetobacter sp. TTH-/Acinetobacter albensis]	Chryseobacterium chaponense	0.564305	TRUE	mOTU-mOTU	3	mOTU	mOTU	Bacteria	Pseudomonadota	Gammaproteobacteria	Pseudomonadales	Moraxellaceae	Acinetobacter	kingdom;phylum;class;order;family;genus;mOTU	2;1224;1236;72274;468;469;1673609	s__Acinetobacter albensis	NA	FALSE	NA	NA	NA	27	27	0	0	0.000966881	0.319736	3	mOTU	mOTU	Bacteria	Bacteroidota	Flavobacteriia	Flavobacteriales	Flavobacteriaceae	Chryseobacterium	kingdom;phylum;class;order;family;genus;mOTU	2;976;117743;200644;49546;59732;713588	s__Kaistella chaponensis	NA	FALSE	NA	NA	NA	49	44	0	5	0.00133005
Acinetobacter albensis [Acinetobacter sp. TTH-/Acinetobacter albensis]	Chryseobacterium ext_mOTU_v3_18316	0.511774	TRUE	mOTU-mOTU	3	mOTU	mOTU	Bacteria	Pseudomonadota	Gammaproteobacteria	Pseudomonadales	Moraxellaceae	Acinetobacter	kingdom;phylum;class;order;family;genus;mOTU	2;1224;1236;72274;468;469;1673609	s__Acinetobacter albensis	NA	FALSE	NA	NA	NA	27	27	0	0	0.000966881	0.319736	3	mOTU	mOTU	Bacteria	Bacteroidota	Flavobacteriia	Flavobacteriales	Flavobacteriaceae	Chryseobacterium	kingdom;phylum;class;order;family;genus;mOTU	2;976;117743;200644;49546;59732;0	NA	NA	FALSE	NA	NA	NA	50	50	0	0	0.00152144
Acinetobacter albensis [Acinetobacter sp. TTH-/Acinetobacter albensis]	Chryseobacterium ext_mOTU_v3_18347	0.525651	TRUE	mOTU-mOTU	3	mOTU	mOTU	Bacteria	Pseudomonadota	Gammaproteobacteria	Pseudomonadales	Moraxellaceae	Acinetobacter	kingdom;phylum;class;order;family;genus;mOTU	2;1224;1236;72274;468;469;1673609	s__Acinetobacter albensis	NA	FALSE	NA	NA	NA	27	27	0	0	0.000966881	0.319736	3	mOTU	mOTU	Bacteria	Bacteroidota	Flavobacteriia	Flavobacteriales	Flavobacteriaceae	Chryseobacterium	kingdom;phylum;class;order;family;genus;mOTU	2;976;117743;200644;49546;59732;0	NA	NA	FALSE	NA	NA	NA	60	56	0	4	0.00198211
Acinetobacter albensis [Acinetobacter sp. TTH-/Acinetobacter albensis]	Chryseobacterium ext_mOTU_v3_18437	0.546382	TRUE	mOTU-mOTU	3	mOTU	mOTU	Bacteria	Pseudomonadota	Gammaproteobacteria	Pseudomonadales	Moraxellaceae	Acinetobacter	kingdom;phylum;class;order;family;genus;mOTU	2;1224;1236;72274;468;469;1673609	s__Acinetobacter albensis	NA	FALSE	NA	NA	NA	27	27	0	0	0.000966881	0.319736	3	mOTU	mOTU	Bacteria	Bacteroidota	Flavobacteriia	Flavobacteriales	Flavobacteriaceae	Chryseobacterium	kingdom;phylum;class;order;family;genus;mOTU	2;976;117743;200644;49546;59732;0	NA	NA	FALSE	NA	NA	NA	58	52	0	6	0.00200372
Acinetobacter albensis [Acinetobacter sp. TTH-/Acinetobacter albensis]	Comamonadaceae ext_mOTU_v3_18318	0.571278	TRUE	mOTU-mOTU	3	mOTU	mOTU	Bacteria	Pseudomonadota	Gammaproteobacteria	Pseudomonadales	Moraxellaceae	Acinetobacter	kingdom;phylum;class;order;family;genus;mOTU	2;1224;1236;72274;468;469;1673609	s__Acinetobacter albensis	NA	FALSE	NA	NA	NA	27	27	0	0	0.000966881	0.319736	3	mOTU	mOTU	Bacteria	Pseudomonadota	Betaproteobacteria	Burkholderiales	Comamonadaceae	NA	kingdom;phylum;class;order;family;genus;mOTU	2;1224;28216;80840;80864;0;0	NA	NA	FALSE	NA	NA	NA	123	81	1	41	0.0153528
Acinetobacter albensis [Acinetobacter sp. TTH-/Acinetobacter albensis]	Comamonas ext_mOTU_v3_18445	0.520225	TRUE	mOTU-mOTU	3	mOTU	mOTU	Bacteria	Pseudomonadota	Gammaproteobacteria	Pseudomonadales	Moraxellaceae	Acinetobacter	kingdom;phylum;class;order;family;genus;mOTU	2;1224;1236;72274;468;469;1673609	s__Acinetobacter albensis	NA	FALSE	NA	NA	NA	27	27	0	0	0.000966881	0.319736	3	mOTU	mOTU	Bacteria	Pseudomonadota	Betaproteobacteria	Burkholderiales	Comamonadaceae	Comamonas	kingdom;phylum;class;order;family;genus;mOTU	2;1224;28216;80840;80864;283;0	NA	NA	FALSE	NA	NA	NA	48	46	0	2	0.00128422
Acinetobacter albensis [Acinetobacter sp. TTH-/Acinetobacter albensis]	Flavobacterium ext_mOTU_v3_18312	0.507843	TRUE	mOTU-mOTU	3	mOTU	mOTU	Bacteria	Pseudomonadota	Gammaproteobacteria	Pseudomonadales	Moraxellaceae	Acinetobacter	kingdom;phylum;class;order;family;genus;mOTU	2;1224;1236;72274;468;469;1673609	s__Acinetobacter albensis	NA	FALSE	NA	NA	NA	27	27	0	0	0.000966881	0.319736	3	mOTU	mOTU	Bacteria	Bacteroidota	Flavobacteriia	Flavobacteriales	Flavobacteriaceae	Flavobacterium	kingdom;phylum;class;order;family;genus;mOTU	2;976;117743;200644;49546;237;0	NA	NA	FALSE	NA	NA	NA	67	53	1	13	0.00160341
Acinetobacter albensis [Acinetobacter sp. TTH-/Acinetobacter albensis]	Flavobacterium ext_mOTU_v3_18317	0.618404	TRUE	mOTU-mOTU	3	mOTU	mOTU	Bacteria	Pseudomonadota	Gammaproteobacteria	Pseudomonadales	Moraxellaceae	Acinetobacter	kingdom;phylum;class;order;family;genus;mOTU	2;1224;1236;72274;468;469;1673609	s__Acinetobacter albensis	NA	FALSE	NA	NA	NA	27	27	0	0	0.000966881	0.319736	3	mOTU	mOTU	Bacteria	Bacteroidota	Flavobacteriia	Flavobacteriales	Flavobacteriaceae	Flavobacterium	kingdom;phylum;class;order;family;genus;mOTU	2;976;117743;200644;49546;237;0	NA	NA	FALSE	NA	NA	NA	143	91	3	49	0.016335
Acinetobacter albensis [Acinetobacter sp. TTH-/Acinetobacter albensis]	Flavobacterium ext_mOTU_v3_18442	0.508706	TRUE	mOTU-mOTU	3	mOTU	mOTU	Bacteria	Pseudomonadota	Gammaproteobacteria	Pseudomonadales	Moraxellaceae	Acinetobacter	kingdom;phylum;class;order;family;genus;mOTU	2;1224;1236;72274;468;469;1673609	s__Acinetobacter albensis	NA	FALSE	NA	NA	NA	27	27	0	0	0.000966881	0.319736	3	mOTU	mOTU	Bacteria	Bacteroidota	Flavobacteriia	Flavobacteriales	Flavobacteriaceae	Flavobacterium	kingdom;phylum;class;order;family;genus;mOTU	2;976;117743;200644;49546;237;0	NA	NA	FALSE	NA	NA	NA	48	44	0	4	0.00113972
Acinetobacter albensis [Acinetobacter sp. TTH-/Acinetobacter albensis]	Flavobacterium ext_mOTU_v3_18444	0.594143	TRUE	mOTU-mOTU	3	mOTU	mOTU	Bacteria	Pseudomonadota	Gammaproteobacteria	Pseudomonadales	Moraxellaceae	Acinetobacter	kingdom;phylum;class;order;family;genus;mOTU	2;1224;1236;72274;468;469;1673609	s__Acinetobacter albensis	NA	FALSE	NA	NA	NA	27	27	0	0	0.000966881	0.319736	3	mOTU	mOTU	Bacteria	Bacteroidota	Flavobacteriia	Flavobacteriales	Flavobacteriaceae	Flavobacterium	kingdom;phylum;class;order;family;genus;mOTU	2;976;117743;200644;49546;237;0	NA	NA	FALSE	NA	NA	NA	54	47	0	7	0.00214769
Acinetobacter albensis [Acinetobacter sp. TTH-/Acinetobacter albensis]	Microbacterium sp. [Microbacterium sp. UCD-TDU/Microbacterium sp. RootD/Microbacterium sp. Root]	0.538572	TRUE	mOTU-mOTU	3	mOTU	mOTU	Bacteria	Pseudomonadota	Gammaproteobacteria	Pseudomonadales	Moraxellaceae	Acinetobacter	kingdom;phylum;class;order;family;genus;mOTU	2;1224;1236;72274;468;469;1673609	s__Acinetobacter albensis	NA	FALSE	NA	NA	NA	27	27	0	0	0.000966881	0.319736	3	mOTU	mOTU	Bacteria	Actinomycetota	Actinomycetes	Micrococcales	Microbacteriaceae	Microbacterium	kingdom;phylum;class;order;family;genus;mOTU	2;201174;1760;85006;85023;33882;1433	s__Microbacterium maritypicum	NA	FALSE	NA	NA	NA	69	51	0	18	0.00515226
Acinetobacter albensis [Acinetobacter sp. TTH-/Acinetobacter albensis]	Neisseriaceae ext_mOTU_v3_18388	0.506414	TRUE	mOTU-mOTU	3	mOTU	mOTU	Bacteria	Pseudomonadota	Gammaproteobacteria	Pseudomonadales	Moraxellaceae	Acinetobacter	kingdom;phylum;class;order;family;genus;mOTU	2;1224;1236;72274;468;469;1673609	s__Acinetobacter albensis	NA	FALSE	NA	NA	NA	27	27	0	0	0.000966881	0.319736	3	mOTU	mOTU	Bacteria	Pseudomonadota	Betaproteobacteria	Neisseriales	Neisseriaceae	NA	kingdom;phylum;class;order;family;genus;mOTU	2;1224;28216;206351;481;0;0	NA	NA	FALSE	NA	NA	NA	78	72	0	6	0.00783005
Acinetobacter albensis [Acinetobacter sp. TTH-/Acinetobacter albensis]	Pseudomonas ext_mOTU_v3_18491	0.570293	TRUE	mOTU-mOTU	3	mOTU	mOTU	Bacteria	Pseudomonadota	Gammaproteobacteria	Pseudomonadales	Moraxellaceae	Acinetobacter	kingdom;phylum;class;order;family;genus;mOTU	2;1224;1236;72274;468;469;1673609	s__Acinetobacter albensis	NA	FALSE	NA	NA	NA	27	27	0	0	0.000966881	0.319736	3	mOTU	mOTU	Bacteria	Pseudomonadota	Gammaproteobacteria	Pseudomonadales	Pseudomonadaceae	Pseudomonas	kingdom;phylum;class;order;family;genus;mOTU	2;1224;1236;72274;135621;286;0	NA	NA	FALSE	NA	NA	NA	52	44	0	8	0.00150143
Acinetobacter albensis [Acinetobacter sp. TTH-/Acinetobacter albensis]	Pseudomonas ext_mOTU_v3_19055	0.541816	TRUE	mOTU-mOTU	3	mOTU	mOTU	Bacteria	Pseudomonadota	Gammaproteobacteria	Pseudomonadales	Moraxellaceae	Acinetobacter	kingdom;phylum;class;order;family;genus;mOTU	2;1224;1236;72274;468;469;1673609	s__Acinetobacter albensis	NA	FALSE	NA	NA	NA	27	27	0	0	0.000966881	0.319736	3	mOTU	mOTU	Bacteria	Pseudomonadota	Gammaproteobacteria	Pseudomonadales	Pseudomonadaceae	Pseudomonas	kingdom;phylum;class;order;family;genus;mOTU	2;1224;1236;72274;135621;286;0	NA	NA	FALSE	NA	NA	NA	74	56	0	18	0.00257745
Acinetobacter albensis [Acinetobacter sp. TTH-/Acinetobacter albensis]	Trichococcus collinsii	0.533429	TRUE	mOTU-mOTU	3	mOTU	mOTU	Bacteria	Pseudomonadota	Gammaproteobacteria	Pseudomonadales	Moraxellaceae	Acinetobacter	kingdom;phylum;class;order;family;genus;mOTU	2;1224;1236;72274;468;469;1673609	s__Acinetobacter albensis	NA	FALSE	NA	NA	NA	27	27	0	0	0.000966881	0.319736	3	mOTU	mOTU	Bacteria	Bacillota	Bacilli	Lactobacillales	Carnobacteriaceae	Trichococcus	kingdom;phylum;class;order;family;genus;mOTU	2;1239;91061;186826;186828;82802;157076	s__Trichococcus collinsii	NA	FALSE	NA	NA	NA	91	70	0	21	0.00840272
Acinetobacter albensis [Acinetobacter sp. TTH-/Acinetobacter albensis]	Xanthomonadaceae ext_mOTU_v3_27196	0.532666	TRUE	mOTU-mOTU	3	mOTU	mOTU	Bacteria	Pseudomonadota	Gammaproteobacteria	Pseudomonadales	Moraxellaceae	Acinetobacter	kingdom;phylum;class;order;family;genus;mOTU	2;1224;1236;72274;468;469;1673609	s__Acinetobacter albensis	NA	FALSE	NA	NA	NA	27	27	0	0	0.000966881	0.319736	3	mOTU	mOTU	Bacteria	Pseudomonadota	Gammaproteobacteria	Lysobacterales	Lysobacteraceae	NA	kingdom;phylum;class;order;family;genus;mOTU	2;1224;1236;135614;32033;0;0	NA	NA	FALSE	NA	NA	NA	98	71	0	27	0.0116407
Acinetobacter albensis [Acinetobacter sp. TTH-/Acinetobacter albensis]	pan_11743	0.50379	TRUE	mOTU-functional	3	mOTU	mOTU	Bacteria	Pseudomonadota	Gammaproteobacteria	Pseudomonadales	Moraxellaceae	Acinetobacter	kingdom;phylum;class;order;family;genus;mOTU	2;1224;1236;72274;468;469;1673609	s__Acinetobacter albensis	NA	FALSE	NA	NA	NA	27	27	0	0	0.000966881	0.319736	3	amr	functional	NA	NA	NA	NA	NA	NA	NA	NA	NA	NA	NA	['beta_lactam']	functional_amr	beta-lactamase	36	30	0	6	0.000938653
Acinetobacter albensis [Acinetobacter sp. TTH-/Acinetobacter albensis]	pan_13778	0.501745	TRUE	mOTU-functional	3	mOTU	mOTU	Bacteria	Pseudomonadota	Gammaproteobacteria	Pseudomonadales	Moraxellaceae	Acinetobacter	kingdom;phylum;class;order;family;genus;mOTU	2;1224;1236;72274;468;469;1673609	s__Acinetobacter albensis	NA	FALSE	NA	NA	NA	27	27	0	0	0.000966881	0.319736	3	amr	functional	NA	NA	NA	NA	NA	NA	NA	NA	NA	NA	NA	['beta_lactam']	functional_amr	beta-lactamase	87	59	0	28	0.00281012
Acinetobacter albensis [Acinetobacter sp. TTH-/Acinetobacter albensis]	pan_1477	0.526746	TRUE	mOTU-acquired	3	mOTU	mOTU	Bacteria	Pseudomonadota	Gammaproteobacteria	Pseudomonadales	Moraxellaceae	Acinetobacter	kingdom;phylum;class;order;family;genus;mOTU	2;1224;1236;72274;468;469;1673609	s__Acinetobacter albensis	NA	FALSE	NA	NA	NA	27	27	0	0	0.000966881	0.319736	3	amr	acquired	NA	NA	NA	NA	NA	NA	NA	NA	NA	NA	NA	['beta_lactam']	resfinder	blaoxa-333_1_kf203107	73	58	0	15	0.00245636
Acinetobacter baumannii	Acinetobacter nosocomialis	0.566167	TRUE	mOTU-mOTU	2	mOTU	mOTU	Bacteria	Pseudomonadota	Gammaproteobacteria	Pseudomonadales	Moraxellaceae	Acinetobacter	kingdom;phylum;class;order;family;genus;mOTU	2;1224;1236;72274;468;469;470	s__Acinetobacter baumannii	Acinetobacter baumannii	TRUE	NA	NA	NA	1	1	0	0	7.80239e-13	3.83082e-05	2	mOTU	mOTU	Bacteria	Pseudomonadota	Gammaproteobacteria	Pseudomonadales	Moraxellaceae	Acinetobacter	kingdom;phylum;class;order;family;genus;mOTU	2;1224;1236;72274;468;469;106654	s__Acinetobacter nosocomialis	Acinetobacter nosocomialis	TRUE	NA	NA	NA	2	2	0	0	9.4323e-11
Acinetobacter bohemicus/kyonggiensis [Acinetobacter bohemicus/Acinetobacter sp. ANC /Acinetobacter k	Acinetobacter celticus	0.683057	TRUE	mOTU-mOTU	3	mOTU	mOTU	Bacteria	Pseudomonadota	Gammaproteobacteria	Pseudomonadales	Moraxellaceae	Acinetobacter	kingdom;phylum;class;order;family;genus;mOTU	2;1224;1236;72274;468;469;4654	Incongruent [g__Acinetobacter]	NA	FALSE	NA	NA	NA	48	45	0	3	0.00138637	0.469427	3	mOTU	mOTU	Bacteria	Pseudomonadota	Gammaproteobacteria	Pseudomonadales	Moraxellaceae	Acinetobacter	kingdom;phylum;class;order;family;genus;mOTU	2;1224;1236;72274;468;469;1891224	s__Acinetobacter celticus	NA	FALSE	NA	NA	NA	31	31	0	0	0.000750711
Acinetobacter bohemicus/kyonggiensis [Acinetobacter bohemicus/Acinetobacter sp. ANC /Acinetobacter k	Acinetobacter ext_mOTU_v3_18309	0.72303	TRUE	mOTU-mOTU	3	mOTU	mOTU	Bacteria	Pseudomonadota	Gammaproteobacteria	Pseudomonadales	Moraxellaceae	Acinetobacter	kingdom;phylum;class;order;family;genus;mOTU	2;1224;1236;72274;468;469;4654	Incongruent [g__Acinetobacter]	NA	FALSE	NA	NA	NA	48	45	0	3	0.00138637	0.469427	3	mOTU	mOTU	Bacteria	Pseudomonadota	Gammaproteobacteria	Pseudomonadales	Moraxellaceae	Acinetobacter	kingdom;phylum;class;order;family;genus;mOTU	2;1224;1236;72274;468;469;0	NA	NA	FALSE	NA	NA	NA	61	56	0	5	0.00168224
Acinetobacter bohemicus/kyonggiensis [Acinetobacter bohemicus/Acinetobacter sp. ANC /Acinetobacter k	Acinetobacter ext_mOTU_v3_18385	0.500045	TRUE	mOTU-mOTU	3	mOTU	mOTU	Bacteria	Pseudomonadota	Gammaproteobacteria	Pseudomonadales	Moraxellaceae	Acinetobacter	kingdom;phylum;class;order;family;genus;mOTU	2;1224;1236;72274;468;469;4654	Incongruent [g__Acinetobacter]	NA	FALSE	NA	NA	NA	48	45	0	3	0.00138637	0.469427	3	mOTU	mOTU	Bacteria	Pseudomonadota	Gammaproteobacteria	Pseudomonadales	Moraxellaceae	Acinetobacter	kingdom;phylum;class;order;family;genus;mOTU	2;1224;1236;72274;468;469;0	NA	NA	FALSE	NA	NA	NA	110	79	2	29	0.0126209
Acinetobacter bohemicus/kyonggiensis [Acinetobacter bohemicus/Acinetobacter sp. ANC /Acinetobacter k	Acinetobacter ext_mOTU_v3_18492	0.605126	TRUE	mOTU-mOTU	3	mOTU	mOTU	Bacteria	Pseudomonadota	Gammaproteobacteria	Pseudomonadales	Moraxellaceae	Acinetobacter	kingdom;phylum;class;order;family;genus;mOTU	2;1224;1236;72274;468;469;4654	Incongruent [g__Acinetobacter]	NA	FALSE	NA	NA	NA	48	45	0	3	0.00138637	0.469427	3	mOTU	mOTU	Bacteria	Pseudomonadota	Gammaproteobacteria	Pseudomonadales	Moraxellaceae	Acinetobacter	kingdom;phylum;class;order;family;genus;mOTU	2;1224;1236;72274;468;469;0	NA	NA	FALSE	NA	NA	NA	47	46	0	1	0.00145338
Acinetobacter bohemicus/kyonggiensis [Acinetobacter bohemicus/Acinetobacter sp. ANC /Acinetobacter k	Acinetobacter ext_mOTU_v3_18494	0.53479	TRUE	mOTU-mOTU	3	mOTU	mOTU	Bacteria	Pseudomonadota	Gammaproteobacteria	Pseudomonadales	Moraxellaceae	Acinetobacter	kingdom;phylum;class;order;family;genus;mOTU	2;1224;1236;72274;468;469;4654	Incongruent [g__Acinetobacter]	NA	FALSE	NA	NA	NA	48	45	0	3	0.00138637	0.469427	3	mOTU	mOTU	Bacteria	Pseudomonadota	Gammaproteobacteria	Pseudomonadales	Moraxellaceae	Acinetobacter	kingdom;phylum;class;order;family;genus;mOTU	2;1224;1236;72274;468;469;0	NA	NA	FALSE	NA	NA	NA	20	20	0	0	0.00052602
Acinetobacter bohemicus/kyonggiensis [Acinetobacter bohemicus/Acinetobacter sp. ANC /Acinetobacter k	Acinetobacter ext_mOTU_v3_18501	0.615473	TRUE	mOTU-mOTU	3	mOTU	mOTU	Bacteria	Pseudomonadota	Gammaproteobacteria	Pseudomonadales	Moraxellaceae	Acinetobacter	kingdom;phylum;class;order;family;genus;mOTU	2;1224;1236;72274;468;469;4654	Incongruent [g__Acinetobacter]	NA	FALSE	NA	NA	NA	48	45	0	3	0.00138637	0.469427	3	mOTU	mOTU	Bacteria	Pseudomonadota	Gammaproteobacteria	Pseudomonadales	Moraxellaceae	Acinetobacter	kingdom;phylum;class;order;family;genus;mOTU	2;1224;1236;72274;468;469;0	NA	NA	FALSE	NA	NA	NA	16	15	1	0	0.000262583
Acinetobacter bohemicus/kyonggiensis [Acinetobacter bohemicus/Acinetobacter sp. ANC /Acinetobacter k	Acinetobacter ext_mOTU_v3_27119	0.580859	TRUE	mOTU-mOTU	3	mOTU	mOTU	Bacteria	Pseudomonadota	Gammaproteobacteria	Pseudomonadales	Moraxellaceae	Acinetobacter	kingdom;phylum;class;order;family;genus;mOTU	2;1224;1236;72274;468;469;4654	Incongruent [g__Acinetobacter]	NA	FALSE	NA	NA	NA	48	45	0	3	0.00138637	0.469427	3	mOTU	mOTU	Bacteria	Pseudomonadota	Gammaproteobacteria	Pseudomonadales	Moraxellaceae	Acinetobacter	kingdom;phylum;class;order;family;genus;mOTU	2;1224;1236;72274;468;469;0	NA	NA	FALSE	NA	NA	NA	81	66	0	15	0.00589821
Acinetobacter bohemicus/kyonggiensis [Acinetobacter bohemicus/Acinetobacter sp. ANC /Acinetobacter k	Acinetobacter guillouiae [Acinetobacter guillouiae/Acinetobacter sp. ETR/Acinetobacter sp. Root]	0.507629	TRUE	mOTU-mOTU	3	mOTU	mOTU	Bacteria	Pseudomonadota	Gammaproteobacteria	Pseudomonadales	Moraxellaceae	Acinetobacter	kingdom;phylum;class;order;family;genus;mOTU	2;1224;1236;72274;468;469;4654	Incongruent [g__Acinetobacter]	NA	FALSE	NA	NA	NA	48	45	0	3	0.00138637	0.469427	3	mOTU	mOTU	Bacteria	Pseudomonadota	Gammaproteobacteria	Pseudomonadales	Moraxellaceae	Acinetobacter	kingdom;phylum;class;order;family;genus;mOTU	2;1224;1236;72274;468;469;106649	s__Acinetobacter guillouiae	NA	FALSE	NA	NA	NA	14	14	0	0	0.000282756
Acinetobacter bohemicus/kyonggiensis [Acinetobacter bohemicus/Acinetobacter sp. ANC /Acinetobacter k	Acinetobacter johnsonii	0.530482	TRUE	mOTU-mOTU	3	mOTU	mOTU	Bacteria	Pseudomonadota	Gammaproteobacteria	Pseudomonadales	Moraxellaceae	Acinetobacter	kingdom;phylum;class;order;family;genus;mOTU	2;1224;1236;72274;468;469;4654	Incongruent [g__Acinetobacter]	NA	FALSE	NA	NA	NA	48	45	0	3	0.00138637	0.469427	3	mOTU	mOTU	Bacteria	Pseudomonadota	Gammaproteobacteria	Pseudomonadales	Moraxellaceae	Acinetobacter	kingdom;phylum;class;order;family;genus;mOTU	2;1224;1236;72274;468;469;40214	s__Acinetobacter johnsonii	Acinetobacter johnsonii	TRUE	NA	NA	NA	27	25	2	0	0.000666768
Acinetobacter bohemicus/kyonggiensis [Acinetobacter bohemicus/Acinetobacter sp. ANC /Acinetobacter k	Aeromonas hydrophila/media	0.503206	TRUE	mOTU-mOTU	3	mOTU	mOTU	Bacteria	Pseudomonadota	Gammaproteobacteria	Pseudomonadales	Moraxellaceae	Acinetobacter	kingdom;phylum;class;order;family;genus;mOTU	2;1224;1236;72274;468;469;4654	Incongruent [g__Acinetobacter]	NA	FALSE	NA	NA	NA	48	45	0	3	0.00138637	0.469427	3	mOTU	mOTU	Bacteria	Pseudomonadota	Gammaproteobacteria	Aeromonadales	Aeromonadaceae	Aeromonas	kingdom;phylum;class;order;family;genus;mOTU	2;1224;1236;135624;84642;642;0	Incongruent [g__Aeromonas]	NA	FALSE	NA	NA	NA	32	22	6	4	0.000710316
Acinetobacter bohemicus/kyonggiensis [Acinetobacter bohemicus/Acinetobacter sp. ANC /Acinetobacter k	Arcobacter ext_mOTU_v3_18432	0.566476	TRUE	mOTU-mOTU	3	mOTU	mOTU	Bacteria	Pseudomonadota	Gammaproteobacteria	Pseudomonadales	Moraxellaceae	Acinetobacter	kingdom;phylum;class;order;family;genus;mOTU	2;1224;1236;72274;468;469;4654	Incongruent [g__Acinetobacter]	NA	FALSE	NA	NA	NA	48	45	0	3	0.00138637	0.469427	3	mOTU	mOTU	Bacteria	Pseudomonadota	Campylobacterota	Campylobacterales	Campylobacteraceae	Arcobacter	kingdom;phylum;class;order;family;genus;mOTU	2;1224;29547;213849;72294;28196;0	NA	NA	FALSE	NA	NA	NA	38	37	0	1	0.00163728
Acinetobacter bohemicus/kyonggiensis [Acinetobacter bohemicus/Acinetobacter sp. ANC /Acinetobacter k	Arcobacter ext_mOTU_v3_18439	0.504988	TRUE	mOTU-mOTU	3	mOTU	mOTU	Bacteria	Pseudomonadota	Gammaproteobacteria	Pseudomonadales	Moraxellaceae	Acinetobacter	kingdom;phylum;class;order;family;genus;mOTU	2;1224;1236;72274;468;469;4654	Incongruent [g__Acinetobacter]	NA	FALSE	NA	NA	NA	48	45	0	3	0.00138637	0.469427	3	mOTU	mOTU	Bacteria	Pseudomonadota	Campylobacterota	Campylobacterales	Campylobacteraceae	Arcobacter	kingdom;phylum;class;order;family;genus;mOTU	2;1224;29547;213849;72294;28196;0	NA	NA	FALSE	NA	NA	NA	36	36	0	0	0.001605
Acinetobacter bohemicus/kyonggiensis [Acinetobacter bohemicus/Acinetobacter sp. ANC /Acinetobacter k	Butyrivibrio ext_mOTU_v3_18482	-0.541991	FALSE	mOTU-mOTU	3	mOTU	mOTU	Bacteria	Pseudomonadota	Gammaproteobacteria	Pseudomonadales	Moraxellaceae	Acinetobacter	kingdom;phylum;class;order;family;genus;mOTU	2;1224;1236;72274;468;469;4654	Incongruent [g__Acinetobacter]	NA	FALSE	NA	NA	NA	48	45	0	3	0.00138637	0.469427	2	mOTU	mOTU	Bacteria	Bacillota	Clostridia	Eubacteriales	Lachnospiraceae	Butyrivibrio	kingdom;phylum;class;order;family;genus;mOTU	2;1239;186801;186802;186803;830;0	NA	NA	FALSE	NA	NA	NA	81	38	3	40	0.000131168
Acinetobacter bohemicus/kyonggiensis [Acinetobacter bohemicus/Acinetobacter sp. ANC /Acinetobacter k	Chromobacteriaceae ext_mOTU_v3_18438	0.530085	TRUE	mOTU-mOTU	3	mOTU	mOTU	Bacteria	Pseudomonadota	Gammaproteobacteria	Pseudomonadales	Moraxellaceae	Acinetobacter	kingdom;phylum;class;order;family;genus;mOTU	2;1224;1236;72274;468;469;4654	Incongruent [g__Acinetobacter]	NA	FALSE	NA	NA	NA	48	45	0	3	0.00138637	0.469427	3	mOTU	mOTU	Bacteria	Pseudomonadota	Betaproteobacteria	Neisseriales	Chromobacteriaceae	NA	kingdom;phylum;class;order;family;genus;mOTU	2;1224;28216;206351;1499392;0;0	NA	NA	FALSE	NA	NA	NA	21	21	0	0	0.00110009
Acinetobacter bohemicus/kyonggiensis [Acinetobacter bohemicus/Acinetobacter sp. ANC /Acinetobacter k	Chryseobacterium chaponense	0.656315	TRUE	mOTU-mOTU	3	mOTU	mOTU	Bacteria	Pseudomonadota	Gammaproteobacteria	Pseudomonadales	Moraxellaceae	Acinetobacter	kingdom;phylum;class;order;family;genus;mOTU	2;1224;1236;72274;468;469;4654	Incongruent [g__Acinetobacter]	NA	FALSE	NA	NA	NA	48	45	0	3	0.00138637	0.469427	3	mOTU	mOTU	Bacteria	Bacteroidota	Flavobacteriia	Flavobacteriales	Flavobacteriaceae	Chryseobacterium	kingdom;phylum;class;order;family;genus;mOTU	2;976;117743;200644;49546;59732;713588	s__Kaistella chaponensis	NA	FALSE	NA	NA	NA	49	44	0	5	0.00133005
Acinetobacter bohemicus/kyonggiensis [Acinetobacter bohemicus/Acinetobacter sp. ANC /Acinetobacter k	Chryseobacterium ext_mOTU_v3_18316	0.600543	TRUE	mOTU-mOTU	3	mOTU	mOTU	Bacteria	Pseudomonadota	Gammaproteobacteria	Pseudomonadales	Moraxellaceae	Acinetobacter	kingdom;phylum;class;order;family;genus;mOTU	2;1224;1236;72274;468;469;4654	Incongruent [g__Acinetobacter]	NA	FALSE	NA	NA	NA	48	45	0	3	0.00138637	0.469427	3	mOTU	mOTU	Bacteria	Bacteroidota	Flavobacteriia	Flavobacteriales	Flavobacteriaceae	Chryseobacterium	kingdom;phylum;class;order;family;genus;mOTU	2;976;117743;200644;49546;59732;0	NA	NA	FALSE	NA	NA	NA	50	50	0	0	0.00152144
Acinetobacter bohemicus/kyonggiensis [Acinetobacter bohemicus/Acinetobacter sp. ANC /Acinetobacter k	Chryseobacterium ext_mOTU_v3_18347	0.56119	TRUE	mOTU-mOTU	3	mOTU	mOTU	Bacteria	Pseudomonadota	Gammaproteobacteria	Pseudomonadales	Moraxellaceae	Acinetobacter	kingdom;phylum;class;order;family;genus;mOTU	2;1224;1236;72274;468;469;4654	Incongruent [g__Acinetobacter]	NA	FALSE	NA	NA	NA	48	45	0	3	0.00138637	0.469427	3	mOTU	mOTU	Bacteria	Bacteroidota	Flavobacteriia	Flavobacteriales	Flavobacteriaceae	Chryseobacterium	kingdom;phylum;class;order;family;genus;mOTU	2;976;117743;200644;49546;59732;0	NA	NA	FALSE	NA	NA	NA	60	56	0	4	0.00198211
Acinetobacter bohemicus/kyonggiensis [Acinetobacter bohemicus/Acinetobacter sp. ANC /Acinetobacter k	Chryseobacterium ext_mOTU_v3_18437	0.576473	TRUE	mOTU-mOTU	3	mOTU	mOTU	Bacteria	Pseudomonadota	Gammaproteobacteria	Pseudomonadales	Moraxellaceae	Acinetobacter	kingdom;phylum;class;order;family;genus;mOTU	2;1224;1236;72274;468;469;4654	Incongruent [g__Acinetobacter]	NA	FALSE	NA	NA	NA	48	45	0	3	0.00138637	0.469427	3	mOTU	mOTU	Bacteria	Bacteroidota	Flavobacteriia	Flavobacteriales	Flavobacteriaceae	Chryseobacterium	kingdom;phylum;class;order;family;genus;mOTU	2;976;117743;200644;49546;59732;0	NA	NA	FALSE	NA	NA	NA	58	52	0	6	0.00200372
Acinetobacter bohemicus/kyonggiensis [Acinetobacter bohemicus/Acinetobacter sp. ANC /Acinetobacter k	Comamonadaceae ext_mOTU_v3_18318	0.597111	TRUE	mOTU-mOTU	3	mOTU	mOTU	Bacteria	Pseudomonadota	Gammaproteobacteria	Pseudomonadales	Moraxellaceae	Acinetobacter	kingdom;phylum;class;order;family;genus;mOTU	2;1224;1236;72274;468;469;4654	Incongruent [g__Acinetobacter]	NA	FALSE	NA	NA	NA	48	45	0	3	0.00138637	0.469427	3	mOTU	mOTU	Bacteria	Pseudomonadota	Betaproteobacteria	Burkholderiales	Comamonadaceae	NA	kingdom;phylum;class;order;family;genus;mOTU	2;1224;28216;80840;80864;0;0	NA	NA	FALSE	NA	NA	NA	123	81	1	41	0.0153528
Acinetobacter bohemicus/kyonggiensis [Acinetobacter bohemicus/Acinetobacter sp. ANC /Acinetobacter k	Comamonadaceae ext_mOTU_v3_27194	0.609003	TRUE	mOTU-mOTU	3	mOTU	mOTU	Bacteria	Pseudomonadota	Gammaproteobacteria	Pseudomonadales	Moraxellaceae	Acinetobacter	kingdom;phylum;class;order;family;genus;mOTU	2;1224;1236;72274;468;469;4654	Incongruent [g__Acinetobacter]	NA	FALSE	NA	NA	NA	48	45	0	3	0.00138637	0.469427	3	mOTU	mOTU	Bacteria	Pseudomonadota	Betaproteobacteria	Burkholderiales	Comamonadaceae	NA	kingdom;phylum;class;order;family;genus;mOTU	2;1224;28216;80840;80864;0;0	NA	NA	FALSE	NA	NA	NA	38	35	0	3	0.00150235
Acinetobacter bohemicus/kyonggiensis [Acinetobacter bohemicus/Acinetobacter sp. ANC /Acinetobacter k	Comamonas ext_mOTU_v3_18445	0.591756	TRUE	mOTU-mOTU	3	mOTU	mOTU	Bacteria	Pseudomonadota	Gammaproteobacteria	Pseudomonadales	Moraxellaceae	Acinetobacter	kingdom;phylum;class;order;family;genus;mOTU	2;1224;1236;72274;468;469;4654	Incongruent [g__Acinetobacter]	NA	FALSE	NA	NA	NA	48	45	0	3	0.00138637	0.469427	3	mOTU	mOTU	Bacteria	Pseudomonadota	Betaproteobacteria	Burkholderiales	Comamonadaceae	Comamonas	kingdom;phylum;class;order;family;genus;mOTU	2;1224;28216;80840;80864;283;0	NA	NA	FALSE	NA	NA	NA	48	46	0	2	0.00128422
Acinetobacter bohemicus/kyonggiensis [Acinetobacter bohemicus/Acinetobacter sp. ANC /Acinetobacter k	Flavobacteriaceae ext_mOTU_v3_18351	0.51084	TRUE	mOTU-mOTU	3	mOTU	mOTU	Bacteria	Pseudomonadota	Gammaproteobacteria	Pseudomonadales	Moraxellaceae	Acinetobacter	kingdom;phylum;class;order;family;genus;mOTU	2;1224;1236;72274;468;469;4654	Incongruent [g__Acinetobacter]	NA	FALSE	NA	NA	NA	48	45	0	3	0.00138637	0.469427	3	mOTU	mOTU	Bacteria	Bacteroidota	Flavobacteriia	Flavobacteriales	Flavobacteriaceae	NA	kingdom;phylum;class;order;family;genus;mOTU	2;976;117743;200644;49546;0;0	NA	NA	FALSE	NA	NA	NA	44	40	0	4	0.00104322
Acinetobacter bohemicus/kyonggiensis [Acinetobacter bohemicus/Acinetobacter sp. ANC /Acinetobacter k	Flavobacteriaceae ext_mOTU_v3_18428	0.536031	TRUE	mOTU-mOTU	3	mOTU	mOTU	Bacteria	Pseudomonadota	Gammaproteobacteria	Pseudomonadales	Moraxellaceae	Acinetobacter	kingdom;phylum;class;order;family;genus;mOTU	2;1224;1236;72274;468;469;4654	Incongruent [g__Acinetobacter]	NA	FALSE	NA	NA	NA	48	45	0	3	0.00138637	0.469427	3	mOTU	mOTU	Bacteria	Bacteroidota	Flavobacteriia	Flavobacteriales	Flavobacteriaceae	NA	kingdom;phylum;class;order;family;genus;mOTU	2;976;117743;200644;49546;0;0	NA	NA	FALSE	NA	NA	NA	82	69	1	12	0.00907878
Acinetobacter bohemicus/kyonggiensis [Acinetobacter bohemicus/Acinetobacter sp. ANC /Acinetobacter k	Flavobacterium ext_mOTU_v3_18312	0.603602	TRUE	mOTU-mOTU	3	mOTU	mOTU	Bacteria	Pseudomonadota	Gammaproteobacteria	Pseudomonadales	Moraxellaceae	Acinetobacter	kingdom;phylum;class;order;family;genus;mOTU	2;1224;1236;72274;468;469;4654	Incongruent [g__Acinetobacter]	NA	FALSE	NA	NA	NA	48	45	0	3	0.00138637	0.469427	3	mOTU	mOTU	Bacteria	Bacteroidota	Flavobacteriia	Flavobacteriales	Flavobacteriaceae	Flavobacterium	kingdom;phylum;class;order;family;genus;mOTU	2;976;117743;200644;49546;237;0	NA	NA	FALSE	NA	NA	NA	67	53	1	13	0.00160341
Acinetobacter bohemicus/kyonggiensis [Acinetobacter bohemicus/Acinetobacter sp. ANC /Acinetobacter k	Flavobacterium ext_mOTU_v3_18317	0.7019	TRUE	mOTU-mOTU	3	mOTU	mOTU	Bacteria	Pseudomonadota	Gammaproteobacteria	Pseudomonadales	Moraxellaceae	Acinetobacter	kingdom;phylum;class;order;family;genus;mOTU	2;1224;1236;72274;468;469;4654	Incongruent [g__Acinetobacter]	NA	FALSE	NA	NA	NA	48	45	0	3	0.00138637	0.469427	3	mOTU	mOTU	Bacteria	Bacteroidota	Flavobacteriia	Flavobacteriales	Flavobacteriaceae	Flavobacterium	kingdom;phylum;class;order;family;genus;mOTU	2;976;117743;200644;49546;237;0	NA	NA	FALSE	NA	NA	NA	143	91	3	49	0.016335
Acinetobacter bohemicus/kyonggiensis [Acinetobacter bohemicus/Acinetobacter sp. ANC /Acinetobacter k	Flavobacterium ext_mOTU_v3_18442	0.618557	TRUE	mOTU-mOTU	3	mOTU	mOTU	Bacteria	Pseudomonadota	Gammaproteobacteria	Pseudomonadales	Moraxellaceae	Acinetobacter	kingdom;phylum;class;order;family;genus;mOTU	2;1224;1236;72274;468;469;4654	Incongruent [g__Acinetobacter]	NA	FALSE	NA	NA	NA	48	45	0	3	0.00138637	0.469427	3	mOTU	mOTU	Bacteria	Bacteroidota	Flavobacteriia	Flavobacteriales	Flavobacteriaceae	Flavobacterium	kingdom;phylum;class;order;family;genus;mOTU	2;976;117743;200644;49546;237;0	NA	NA	FALSE	NA	NA	NA	48	44	0	4	0.00113972
Acinetobacter bohemicus/kyonggiensis [Acinetobacter bohemicus/Acinetobacter sp. ANC /Acinetobacter k	Flavobacterium ext_mOTU_v3_18444	0.639819	TRUE	mOTU-mOTU	3	mOTU	mOTU	Bacteria	Pseudomonadota	Gammaproteobacteria	Pseudomonadales	Moraxellaceae	Acinetobacter	kingdom;phylum;class;order;family;genus;mOTU	2;1224;1236;72274;468;469;4654	Incongruent [g__Acinetobacter]	NA	FALSE	NA	NA	NA	48	45	0	3	0.00138637	0.469427	3	mOTU	mOTU	Bacteria	Bacteroidota	Flavobacteriia	Flavobacteriales	Flavobacteriaceae	Flavobacterium	kingdom;phylum;class;order;family;genus;mOTU	2;976;117743;200644;49546;237;0	NA	NA	FALSE	NA	NA	NA	54	47	0	7	0.00214769
Acinetobacter bohemicus/kyonggiensis [Acinetobacter bohemicus/Acinetobacter sp. ANC /Acinetobacter k	Flavobacterium ext_mOTU_v3_18537	0.552098	TRUE	mOTU-mOTU	3	mOTU	mOTU	Bacteria	Pseudomonadota	Gammaproteobacteria	Pseudomonadales	Moraxellaceae	Acinetobacter	kingdom;phylum;class;order;family;genus;mOTU	2;1224;1236;72274;468;469;4654	Incongruent [g__Acinetobacter]	NA	FALSE	NA	NA	NA	48	45	0	3	0.00138637	0.469427	3	mOTU	mOTU	Bacteria	Bacteroidota	Flavobacteriia	Flavobacteriales	Flavobacteriaceae	Flavobacterium	kingdom;phylum;class;order;family;genus;mOTU	2;976;117743;200644;49546;237;0	NA	NA	FALSE	NA	NA	NA	39	36	0	3	0.00111351
Acinetobacter bohemicus/kyonggiensis [Acinetobacter bohemicus/Acinetobacter sp. ANC /Acinetobacter k	Flavobacterium succinicans	0.537642	TRUE	mOTU-mOTU	3	mOTU	mOTU	Bacteria	Pseudomonadota	Gammaproteobacteria	Pseudomonadales	Moraxellaceae	Acinetobacter	kingdom;phylum;class;order;family;genus;mOTU	2;1224;1236;72274;468;469;4654	Incongruent [g__Acinetobacter]	NA	FALSE	NA	NA	NA	48	45	0	3	0.00138637	0.469427	3	mOTU	mOTU	Bacteria	Bacteroidota	Flavobacteriia	Flavobacteriales	Flavobacteriaceae	Flavobacterium	kingdom;phylum;class;order;family;genus;mOTU	2;976;117743;200644;49546;237;29536	s__Flavobacterium succinicans_A	NA	FALSE	NA	NA	NA	30	25	0	5	0.00061726
Acinetobacter bohemicus/kyonggiensis [Acinetobacter bohemicus/Acinetobacter sp. ANC /Acinetobacter k	Microbacterium sp. [Microbacterium sp. UCD-TDU/Microbacterium sp. RootD/Microbacterium sp. Root]	0.571954	TRUE	mOTU-mOTU	3	mOTU	mOTU	Bacteria	Pseudomonadota	Gammaproteobacteria	Pseudomonadales	Moraxellaceae	Acinetobacter	kingdom;phylum;class;order;family;genus;mOTU	2;1224;1236;72274;468;469;4654	Incongruent [g__Acinetobacter]	NA	FALSE	NA	NA	NA	48	45	0	3	0.00138637	0.469427	3	mOTU	mOTU	Bacteria	Actinomycetota	Actinomycetes	Micrococcales	Microbacteriaceae	Microbacterium	kingdom;phylum;class;order;family;genus;mOTU	2;201174;1760;85006;85023;33882;1433	s__Microbacterium maritypicum	NA	FALSE	NA	NA	NA	69	51	0	18	0.00515226
Acinetobacter bohemicus/kyonggiensis [Acinetobacter bohemicus/Acinetobacter sp. ANC /Acinetobacter k	Neisseriaceae ext_mOTU_v3_18388	0.535251	TRUE	mOTU-mOTU	3	mOTU	mOTU	Bacteria	Pseudomonadota	Gammaproteobacteria	Pseudomonadales	Moraxellaceae	Acinetobacter	kingdom;phylum;class;order;family;genus;mOTU	2;1224;1236;72274;468;469;4654	Incongruent [g__Acinetobacter]	NA	FALSE	NA	NA	NA	48	45	0	3	0.00138637	0.469427	3	mOTU	mOTU	Bacteria	Pseudomonadota	Betaproteobacteria	Neisseriales	Neisseriaceae	NA	kingdom;phylum;class;order;family;genus;mOTU	2;1224;28216;206351;481;0;0	NA	NA	FALSE	NA	NA	NA	78	72	0	6	0.00783005
Acinetobacter bohemicus/kyonggiensis [Acinetobacter bohemicus/Acinetobacter sp. ANC /Acinetobacter k	Pseudoclavibacter helvolus	0.509503	TRUE	mOTU-mOTU	3	mOTU	mOTU	Bacteria	Pseudomonadota	Gammaproteobacteria	Pseudomonadales	Moraxellaceae	Acinetobacter	kingdom;phylum;class;order;family;genus;mOTU	2;1224;1236;72274;468;469;4654	Incongruent [g__Acinetobacter]	NA	FALSE	NA	NA	NA	48	45	0	3	0.00138637	0.469427	3	mOTU	mOTU	Bacteria	Actinomycetota	Actinomycetes	Micrococcales	Microbacteriaceae	Pseudoclavibacter	kingdom;phylum;class;order;family;genus;mOTU	2;201174;1760;85006;85023;255204;255205	s__Pseudoclavibacter helvolus	NA	FALSE	NA	NA	NA	61	50	0	11	0.00505261
Acinetobacter bohemicus/kyonggiensis [Acinetobacter bohemicus/Acinetobacter sp. ANC /Acinetobacter k	Pseudomonas ext_mOTU_v3_18491	0.656447	TRUE	mOTU-mOTU	3	mOTU	mOTU	Bacteria	Pseudomonadota	Gammaproteobacteria	Pseudomonadales	Moraxellaceae	Acinetobacter	kingdom;phylum;class;order;family;genus;mOTU	2;1224;1236;72274;468;469;4654	Incongruent [g__Acinetobacter]	NA	FALSE	NA	NA	NA	48	45	0	3	0.00138637	0.469427	3	mOTU	mOTU	Bacteria	Pseudomonadota	Gammaproteobacteria	Pseudomonadales	Pseudomonadaceae	Pseudomonas	kingdom;phylum;class;order;family;genus;mOTU	2;1224;1236;72274;135621;286;0	NA	NA	FALSE	NA	NA	NA	52	44	0	8	0.00150143
Acinetobacter bohemicus/kyonggiensis [Acinetobacter bohemicus/Acinetobacter sp. ANC /Acinetobacter k	Pseudomonas ext_mOTU_v3_19055	0.693133	TRUE	mOTU-mOTU	3	mOTU	mOTU	Bacteria	Pseudomonadota	Gammaproteobacteria	Pseudomonadales	Moraxellaceae	Acinetobacter	kingdom;phylum;class;order;family;genus;mOTU	2;1224;1236;72274;468;469;4654	Incongruent [g__Acinetobacter]	NA	FALSE	NA	NA	NA	48	45	0	3	0.00138637	0.469427	3	mOTU	mOTU	Bacteria	Pseudomonadota	Gammaproteobacteria	Pseudomonadales	Pseudomonadaceae	Pseudomonas	kingdom;phylum;class;order;family;genus;mOTU	2;1224;1236;72274;135621;286;0	NA	NA	FALSE	NA	NA	NA	74	56	0	18	0.00257745
Acinetobacter bohemicus/kyonggiensis [Acinetobacter bohemicus/Acinetobacter sp. ANC /Acinetobacter k	Selenomonas ext_mOTU_v3_27216	-0.538646	FALSE	mOTU-mOTU	3	mOTU	mOTU	Bacteria	Pseudomonadota	Gammaproteobacteria	Pseudomonadales	Moraxellaceae	Acinetobacter	kingdom;phylum;class;order;family;genus;mOTU	2;1224;1236;72274;468;469;4654	Incongruent [g__Acinetobacter]	NA	FALSE	NA	NA	NA	48	45	0	3	0.00138637	0.469427	2	mOTU	mOTU	Bacteria	Bacillota	Negativicutes	Selenomonadales	Selenomonadaceae	Selenomonas	kingdom;phylum;class;order;family;genus;mOTU	2;1239;909932;909929;1843491;970;0	NA	NA	FALSE	NA	NA	NA	71	29	3	39	0.000657934
Acinetobacter bohemicus/kyonggiensis [Acinetobacter bohemicus/Acinetobacter sp. ANC /Acinetobacter k	Synergistaceae ext_mOTU_v3_18420	-0.555421	FALSE	mOTU-mOTU	3	mOTU	mOTU	Bacteria	Pseudomonadota	Gammaproteobacteria	Pseudomonadales	Moraxellaceae	Acinetobacter	kingdom;phylum;class;order;family;genus;mOTU	2;1224;1236;72274;468;469;4654	Incongruent [g__Acinetobacter]	NA	FALSE	NA	NA	NA	48	45	0	3	0.00138637	0.469427	2	mOTU	mOTU	Bacteria	Synergistota	Synergistia	Synergistales	Synergistaceae	NA	kingdom;phylum;class;order;family;genus;mOTU	2;508458;649775;649776;649777;0;0	NA	NA	FALSE	NA	NA	NA	70	38	0	32	9.52912e-06
Acinetobacter bohemicus/kyonggiensis [Acinetobacter bohemicus/Acinetobacter sp. ANC /Acinetobacter k	Trichococcus collinsii	0.549401	TRUE	mOTU-mOTU	3	mOTU	mOTU	Bacteria	Pseudomonadota	Gammaproteobacteria	Pseudomonadales	Moraxellaceae	Acinetobacter	kingdom;phylum;class;order;family;genus;mOTU	2;1224;1236;72274;468;469;4654	Incongruent [g__Acinetobacter]	NA	FALSE	NA	NA	NA	48	45	0	3	0.00138637	0.469427	3	mOTU	mOTU	Bacteria	Bacillota	Bacilli	Lactobacillales	Carnobacteriaceae	Trichococcus	kingdom;phylum;class;order;family;genus;mOTU	2;1239;91061;186826;186828;82802;157076	s__Trichococcus collinsii	NA	FALSE	NA	NA	NA	91	70	0	21	0.00840272
Acinetobacter bohemicus/kyonggiensis [Acinetobacter bohemicus/Acinetobacter sp. ANC /Acinetobacter k	Trichococcus flocculiformis [Trichococcus flocculiformis/Trichococcus sp. ES]	0.500283	TRUE	mOTU-mOTU	3	mOTU	mOTU	Bacteria	Pseudomonadota	Gammaproteobacteria	Pseudomonadales	Moraxellaceae	Acinetobacter	kingdom;phylum;class;order;family;genus;mOTU	2;1224;1236;72274;468;469;4654	Incongruent [g__Acinetobacter]	NA	FALSE	NA	NA	NA	48	45	0	3	0.00138637	0.469427	3	mOTU	mOTU	Bacteria	Bacillota	Bacilli	Lactobacillales	Carnobacteriaceae	Trichococcus	kingdom;phylum;class;order;family;genus;mOTU	2;1239;91061;186826;186828;82802;82803	s__Trichococcus flocculiformis	NA	FALSE	NA	NA	NA	95	68	0	27	0.0100909
Acinetobacter bohemicus/kyonggiensis [Acinetobacter bohemicus/Acinetobacter sp. ANC /Acinetobacter k	Xanthomonadaceae ext_mOTU_v3_27196	0.53398	TRUE	mOTU-mOTU	3	mOTU	mOTU	Bacteria	Pseudomonadota	Gammaproteobacteria	Pseudomonadales	Moraxellaceae	Acinetobacter	kingdom;phylum;class;order;family;genus;mOTU	2;1224;1236;72274;468;469;4654	Incongruent [g__Acinetobacter]	NA	FALSE	NA	NA	NA	48	45	0	3	0.00138637	0.469427	3	mOTU	mOTU	Bacteria	Pseudomonadota	Gammaproteobacteria	Lysobacterales	Lysobacteraceae	NA	kingdom;phylum;class;order;family;genus;mOTU	2;1224;1236;135614;32033;0;0	NA	NA	FALSE	NA	NA	NA	98	71	0	27	0.0116407
Acinetobacter bohemicus/kyonggiensis [Acinetobacter bohemicus/Acinetobacter sp. ANC /Acinetobacter k	Yersinia intermedia	0.503039	TRUE	mOTU-mOTU	3	mOTU	mOTU	Bacteria	Pseudomonadota	Gammaproteobacteria	Pseudomonadales	Moraxellaceae	Acinetobacter	kingdom;phylum;class;order;family;genus;mOTU	2;1224;1236;72274;468;469;4654	Incongruent [g__Acinetobacter]	NA	FALSE	NA	NA	NA	48	45	0	3	0.00138637	0.469427	3	mOTU	mOTU	Bacteria	Pseudomonadota	Gammaproteobacteria	Enterobacterales	Yersiniaceae	Yersinia	kingdom;phylum;class;order;family;genus;mOTU	2;1224;1236;91347;1903411;629;631	s__Yersinia intermedia	Yersinia intermedia	TRUE	NA	NA	NA	25	25	0	0	0.000653306
Acinetobacter bohemicus/kyonggiensis [Acinetobacter bohemicus/Acinetobacter sp. ANC /Acinetobacter k	pan_11743	0.564382	TRUE	mOTU-functional	3	mOTU	mOTU	Bacteria	Pseudomonadota	Gammaproteobacteria	Pseudomonadales	Moraxellaceae	Acinetobacter	kingdom;phylum;class;order;family;genus;mOTU	2;1224;1236;72274;468;469;4654	Incongruent [g__Acinetobacter]	NA	FALSE	NA	NA	NA	48	45	0	3	0.00138637	0.469427	3	amr	functional	NA	NA	NA	NA	NA	NA	NA	NA	NA	NA	NA	['beta_lactam']	functional_amr	beta-lactamase	36	30	0	6	0.000938653
Acinetobacter bohemicus/kyonggiensis [Acinetobacter bohemicus/Acinetobacter sp. ANC /Acinetobacter k	pan_13778	0.554244	TRUE	mOTU-functional	3	mOTU	mOTU	Bacteria	Pseudomonadota	Gammaproteobacteria	Pseudomonadales	Moraxellaceae	Acinetobacter	kingdom;phylum;class;order;family;genus;mOTU	2;1224;1236;72274;468;469;4654	Incongruent [g__Acinetobacter]	NA	FALSE	NA	NA	NA	48	45	0	3	0.00138637	0.469427	3	amr	functional	NA	NA	NA	NA	NA	NA	NA	NA	NA	NA	NA	['beta_lactam']	functional_amr	beta-lactamase	87	59	0	28	0.00281012
Acinetobacter bohemicus/kyonggiensis [Acinetobacter bohemicus/Acinetobacter sp. ANC /Acinetobacter k	pan_1477	0.592095	TRUE	mOTU-acquired	3	mOTU	mOTU	Bacteria	Pseudomonadota	Gammaproteobacteria	Pseudomonadales	Moraxellaceae	Acinetobacter	kingdom;phylum;class;order;family;genus;mOTU	2;1224;1236;72274;468;469;4654	Incongruent [g__Acinetobacter]	NA	FALSE	NA	NA	NA	48	45	0	3	0.00138637	0.469427	3	amr	acquired	NA	NA	NA	NA	NA	NA	NA	NA	NA	NA	NA	['beta_lactam']	resfinder	blaoxa-333_1_kf203107	73	58	0	15	0.00245636
Acinetobacter bohemicus/kyonggiensis [Acinetobacter bohemicus/Acinetobacter sp. ANC /Acinetobacter k	pan_2004	0.528345	TRUE	mOTU-acquired	3	mOTU	mOTU	Bacteria	Pseudomonadota	Gammaproteobacteria	Pseudomonadales	Moraxellaceae	Acinetobacter	kingdom;phylum;class;order;family;genus;mOTU	2;1224;1236;72274;468;469;4654	Incongruent [g__Acinetobacter]	NA	FALSE	NA	NA	NA	48	45	0	3	0.00138637	0.469427	3	amr	acquired	NA	NA	NA	NA	NA	NA	NA	NA	NA	NA	NA	['beta_lactam']	resfinder	blaoxa-281_1_apon01000041	20	19	1	0	0.000553154
Acinetobacter bohemicus/kyonggiensis [Acinetobacter bohemicus/Acinetobacter sp. ANC /Acinetobacter k	pan_2471	0.521807	TRUE	mOTU-acquired	3	mOTU	mOTU	Bacteria	Pseudomonadota	Gammaproteobacteria	Pseudomonadales	Moraxellaceae	Acinetobacter	kingdom;phylum;class;order;family;genus;mOTU	2;1224;1236;72274;468;469;4654	Incongruent [g__Acinetobacter]	NA	FALSE	NA	NA	NA	48	45	0	3	0.00138637	0.469427	3	amr	acquired	NA	NA	NA	NA	NA	NA	NA	NA	NA	NA	NA	['beta_lactam']	resfinder	blaoxa-280_1_appz01000001	27	27	0	0	0.000759736
Acinetobacter bohemicus/kyonggiensis [Acinetobacter bohemicus/Acinetobacter sp. ANC /Acinetobacter k	pan_3560	0.560411	TRUE	mOTU-acquired	3	mOTU	mOTU	Bacteria	Pseudomonadota	Gammaproteobacteria	Pseudomonadales	Moraxellaceae	Acinetobacter	kingdom;phylum;class;order;family;genus;mOTU	2;1224;1236;72274;468;469;4654	Incongruent [g__Acinetobacter]	NA	FALSE	NA	NA	NA	48	45	0	3	0.00138637	0.469427	3	amr	acquired	NA	NA	NA	NA	NA	NA	NA	NA	NA	NA	NA	['beta_lactam']	resfinder	blaoxa-211_1_jn861779	43	35	0	8	0.00112434
Acinetobacter celticus	Acinetobacter ext_mOTU_v3_18309	0.719974	TRUE	mOTU-mOTU	3	mOTU	mOTU	Bacteria	Pseudomonadota	Gammaproteobacteria	Pseudomonadales	Moraxellaceae	Acinetobacter	kingdom;phylum;class;order;family;genus;mOTU	2;1224;1236;72274;468;469;1891224	s__Acinetobacter celticus	NA	FALSE	NA	NA	NA	31	31	0	0	0.000750711	0.29191	3	mOTU	mOTU	Bacteria	Pseudomonadota	Gammaproteobacteria	Pseudomonadales	Moraxellaceae	Acinetobacter	kingdom;phylum;class;order;family;genus;mOTU	2;1224;1236;72274;468;469;0	NA	NA	FALSE	NA	NA	NA	61	56	0	5	0.00168224
Acinetobacter celticus	Acinetobacter ext_mOTU_v3_18314	0.625253	TRUE	mOTU-mOTU	3	mOTU	mOTU	Bacteria	Pseudomonadota	Gammaproteobacteria	Pseudomonadales	Moraxellaceae	Acinetobacter	kingdom;phylum;class;order;family;genus;mOTU	2;1224;1236;72274;468;469;1891224	s__Acinetobacter celticus	NA	FALSE	NA	NA	NA	31	31	0	0	0.000750711	0.29191	3	mOTU	mOTU	Bacteria	Pseudomonadota	Gammaproteobacteria	Pseudomonadales	Moraxellaceae	Acinetobacter	kingdom;phylum;class;order;family;genus;mOTU	2;1224;1236;72274;468;469;0	NA	NA	FALSE	NA	NA	NA	8	8	0	0	4.96481e-05
Acinetobacter celticus	Acinetobacter ext_mOTU_v3_18492	0.719443	TRUE	mOTU-mOTU	3	mOTU	mOTU	Bacteria	Pseudomonadota	Gammaproteobacteria	Pseudomonadales	Moraxellaceae	Acinetobacter	kingdom;phylum;class;order;family;genus;mOTU	2;1224;1236;72274;468;469;1891224	s__Acinetobacter celticus	NA	FALSE	NA	NA	NA	31	31	0	0	0.000750711	0.29191	3	mOTU	mOTU	Bacteria	Pseudomonadota	Gammaproteobacteria	Pseudomonadales	Moraxellaceae	Acinetobacter	kingdom;phylum;class;order;family;genus;mOTU	2;1224;1236;72274;468;469;0	NA	NA	FALSE	NA	NA	NA	47	46	0	1	0.00145338
Acinetobacter celticus	Acinetobacter ext_mOTU_v3_18494	0.556085	TRUE	mOTU-mOTU	3	mOTU	mOTU	Bacteria	Pseudomonadota	Gammaproteobacteria	Pseudomonadales	Moraxellaceae	Acinetobacter	kingdom;phylum;class;order;family;genus;mOTU	2;1224;1236;72274;468;469;1891224	s__Acinetobacter celticus	NA	FALSE	NA	NA	NA	31	31	0	0	0.000750711	0.29191	3	mOTU	mOTU	Bacteria	Pseudomonadota	Gammaproteobacteria	Pseudomonadales	Moraxellaceae	Acinetobacter	kingdom;phylum;class;order;family;genus;mOTU	2;1224;1236;72274;468;469;0	NA	NA	FALSE	NA	NA	NA	20	20	0	0	0.00052602
Acinetobacter celticus	Acinetobacter ext_mOTU_v3_18501	0.664858	TRUE	mOTU-mOTU	3	mOTU	mOTU	Bacteria	Pseudomonadota	Gammaproteobacteria	Pseudomonadales	Moraxellaceae	Acinetobacter	kingdom;phylum;class;order;family;genus;mOTU	2;1224;1236;72274;468;469;1891224	s__Acinetobacter celticus	NA	FALSE	NA	NA	NA	31	31	0	0	0.000750711	0.29191	3	mOTU	mOTU	Bacteria	Pseudomonadota	Gammaproteobacteria	Pseudomonadales	Moraxellaceae	Acinetobacter	kingdom;phylum;class;order;family;genus;mOTU	2;1224;1236;72274;468;469;0	NA	NA	FALSE	NA	NA	NA	16	15	1	0	0.000262583
Acinetobacter celticus	Acinetobacter ext_mOTU_v3_27119	0.509411	TRUE	mOTU-mOTU	3	mOTU	mOTU	Bacteria	Pseudomonadota	Gammaproteobacteria	Pseudomonadales	Moraxellaceae	Acinetobacter	kingdom;phylum;class;order;family;genus;mOTU	2;1224;1236;72274;468;469;1891224	s__Acinetobacter celticus	NA	FALSE	NA	NA	NA	31	31	0	0	0.000750711	0.29191	3	mOTU	mOTU	Bacteria	Pseudomonadota	Gammaproteobacteria	Pseudomonadales	Moraxellaceae	Acinetobacter	kingdom;phylum;class;order;family;genus;mOTU	2;1224;1236;72274;468;469;0	NA	NA	FALSE	NA	NA	NA	81	66	0	15	0.00589821
Acinetobacter celticus	Acinetobacter ext_mOTU_v3_27238	0.573994	TRUE	mOTU-mOTU	3	mOTU	mOTU	Bacteria	Pseudomonadota	Gammaproteobacteria	Pseudomonadales	Moraxellaceae	Acinetobacter	kingdom;phylum;class;order;family;genus;mOTU	2;1224;1236;72274;468;469;1891224	s__Acinetobacter celticus	NA	FALSE	NA	NA	NA	31	31	0	0	0.000750711	0.29191	3	mOTU	mOTU	Bacteria	Pseudomonadota	Gammaproteobacteria	Pseudomonadales	Moraxellaceae	Acinetobacter	kingdom;phylum;class;order;family;genus;mOTU	2;1224;1236;72274;468;469;0	NA	NA	FALSE	NA	NA	NA	17	17	0	0	0.000123551
Acinetobacter celticus	Algoriella xinjiangensis	0.577367	TRUE	mOTU-mOTU	3	mOTU	mOTU	Bacteria	Pseudomonadota	Gammaproteobacteria	Pseudomonadales	Moraxellaceae	Acinetobacter	kingdom;phylum;class;order;family;genus;mOTU	2;1224;1236;72274;468;469;1891224	s__Acinetobacter celticus	NA	FALSE	NA	NA	NA	31	31	0	0	0.000750711	0.29191	3	mOTU	mOTU	Bacteria	Bacteroidota	Flavobacteriia	Flavobacteriales	Flavobacteriaceae	Algoriella	kingdom;phylum;class;order;family;genus;mOTU	2;976;117743;200644;49546;1762932;684065	s__Algoriella xinjiangensis	NA	FALSE	NA	NA	NA	20	20	0	0	0.000153919
Acinetobacter celticus	Arcobacter ext_mOTU_v3_18439	0.570509	TRUE	mOTU-mOTU	3	mOTU	mOTU	Bacteria	Pseudomonadota	Gammaproteobacteria	Pseudomonadales	Moraxellaceae	Acinetobacter	kingdom;phylum;class;order;family;genus;mOTU	2;1224;1236;72274;468;469;1891224	s__Acinetobacter celticus	NA	FALSE	NA	NA	NA	31	31	0	0	0.000750711	0.29191	3	mOTU	mOTU	Bacteria	Pseudomonadota	Campylobacterota	Campylobacterales	Campylobacteraceae	Arcobacter	kingdom;phylum;class;order;family;genus;mOTU	2;1224;29547;213849;72294;28196;0	NA	NA	FALSE	NA	NA	NA	36	36	0	0	0.001605
Acinetobacter celticus	Chryseobacterium chaponense	0.630796	TRUE	mOTU-mOTU	3	mOTU	mOTU	Bacteria	Pseudomonadota	Gammaproteobacteria	Pseudomonadales	Moraxellaceae	Acinetobacter	kingdom;phylum;class;order;family;genus;mOTU	2;1224;1236;72274;468;469;1891224	s__Acinetobacter celticus	NA	FALSE	NA	NA	NA	31	31	0	0	0.000750711	0.29191	3	mOTU	mOTU	Bacteria	Bacteroidota	Flavobacteriia	Flavobacteriales	Flavobacteriaceae	Chryseobacterium	kingdom;phylum;class;order;family;genus;mOTU	2;976;117743;200644;49546;59732;713588	s__Kaistella chaponensis	NA	FALSE	NA	NA	NA	49	44	0	5	0.00133005
Acinetobacter celticus	Chryseobacterium ext_mOTU_v3_18316	0.611324	TRUE	mOTU-mOTU	3	mOTU	mOTU	Bacteria	Pseudomonadota	Gammaproteobacteria	Pseudomonadales	Moraxellaceae	Acinetobacter	kingdom;phylum;class;order;family;genus;mOTU	2;1224;1236;72274;468;469;1891224	s__Acinetobacter celticus	NA	FALSE	NA	NA	NA	31	31	0	0	0.000750711	0.29191	3	mOTU	mOTU	Bacteria	Bacteroidota	Flavobacteriia	Flavobacteriales	Flavobacteriaceae	Chryseobacterium	kingdom;phylum;class;order;family;genus;mOTU	2;976;117743;200644;49546;59732;0	NA	NA	FALSE	NA	NA	NA	50	50	0	0	0.00152144
Acinetobacter celticus	Chryseobacterium ext_mOTU_v3_18347	0.575975	TRUE	mOTU-mOTU	3	mOTU	mOTU	Bacteria	Pseudomonadota	Gammaproteobacteria	Pseudomonadales	Moraxellaceae	Acinetobacter	kingdom;phylum;class;order;family;genus;mOTU	2;1224;1236;72274;468;469;1891224	s__Acinetobacter celticus	NA	FALSE	NA	NA	NA	31	31	0	0	0.000750711	0.29191	3	mOTU	mOTU	Bacteria	Bacteroidota	Flavobacteriia	Flavobacteriales	Flavobacteriaceae	Chryseobacterium	kingdom;phylum;class;order;family;genus;mOTU	2;976;117743;200644;49546;59732;0	NA	NA	FALSE	NA	NA	NA	60	56	0	4	0.00198211
Acinetobacter celticus	Chryseobacterium ext_mOTU_v3_18437	0.675922	TRUE	mOTU-mOTU	3	mOTU	mOTU	Bacteria	Pseudomonadota	Gammaproteobacteria	Pseudomonadales	Moraxellaceae	Acinetobacter	kingdom;phylum;class;order;family;genus;mOTU	2;1224;1236;72274;468;469;1891224	s__Acinetobacter celticus	NA	FALSE	NA	NA	NA	31	31	0	0	0.000750711	0.29191	3	mOTU	mOTU	Bacteria	Bacteroidota	Flavobacteriia	Flavobacteriales	Flavobacteriaceae	Chryseobacterium	kingdom;phylum;class;order;family;genus;mOTU	2;976;117743;200644;49546;59732;0	NA	NA	FALSE	NA	NA	NA	58	52	0	6	0.00200372
Acinetobacter celticus	Comamonadaceae ext_mOTU_v3_18318	0.573899	TRUE	mOTU-mOTU	3	mOTU	mOTU	Bacteria	Pseudomonadota	Gammaproteobacteria	Pseudomonadales	Moraxellaceae	Acinetobacter	kingdom;phylum;class;order;family;genus;mOTU	2;1224;1236;72274;468;469;1891224	s__Acinetobacter celticus	NA	FALSE	NA	NA	NA	31	31	0	0	0.000750711	0.29191	3	mOTU	mOTU	Bacteria	Pseudomonadota	Betaproteobacteria	Burkholderiales	Comamonadaceae	NA	kingdom;phylum;class;order;family;genus;mOTU	2;1224;28216;80840;80864;0;0	NA	NA	FALSE	NA	NA	NA	123	81	1	41	0.0153528
Acinetobacter celticus	Comamonas ext_mOTU_v3_18445	0.663723	TRUE	mOTU-mOTU	3	mOTU	mOTU	Bacteria	Pseudomonadota	Gammaproteobacteria	Pseudomonadales	Moraxellaceae	Acinetobacter	kingdom;phylum;class;order;family;genus;mOTU	2;1224;1236;72274;468;469;1891224	s__Acinetobacter celticus	NA	FALSE	NA	NA	NA	31	31	0	0	0.000750711	0.29191	3	mOTU	mOTU	Bacteria	Pseudomonadota	Betaproteobacteria	Burkholderiales	Comamonadaceae	Comamonas	kingdom;phylum;class;order;family;genus;mOTU	2;1224;28216;80840;80864;283;0	NA	NA	FALSE	NA	NA	NA	48	46	0	2	0.00128422
Acinetobacter celticus	Flavobacteriaceae ext_mOTU_v3_18351	0.563397	TRUE	mOTU-mOTU	3	mOTU	mOTU	Bacteria	Pseudomonadota	Gammaproteobacteria	Pseudomonadales	Moraxellaceae	Acinetobacter	kingdom;phylum;class;order;family;genus;mOTU	2;1224;1236;72274;468;469;1891224	s__Acinetobacter celticus	NA	FALSE	NA	NA	NA	31	31	0	0	0.000750711	0.29191	3	mOTU	mOTU	Bacteria	Bacteroidota	Flavobacteriia	Flavobacteriales	Flavobacteriaceae	NA	kingdom;phylum;class;order;family;genus;mOTU	2;976;117743;200644;49546;0;0	NA	NA	FALSE	NA	NA	NA	44	40	0	4	0.00104322
Acinetobacter celticus	Flavobacterium ext_mOTU_v3_18317	0.610833	TRUE	mOTU-mOTU	3	mOTU	mOTU	Bacteria	Pseudomonadota	Gammaproteobacteria	Pseudomonadales	Moraxellaceae	Acinetobacter	kingdom;phylum;class;order;family;genus;mOTU	2;1224;1236;72274;468;469;1891224	s__Acinetobacter celticus	NA	FALSE	NA	NA	NA	31	31	0	0	0.000750711	0.29191	3	mOTU	mOTU	Bacteria	Bacteroidota	Flavobacteriia	Flavobacteriales	Flavobacteriaceae	Flavobacterium	kingdom;phylum;class;order;family;genus;mOTU	2;976;117743;200644;49546;237;0	NA	NA	FALSE	NA	NA	NA	143	91	3	49	0.016335
Acinetobacter celticus	Flavobacterium ext_mOTU_v3_18442	0.516303	TRUE	mOTU-mOTU	3	mOTU	mOTU	Bacteria	Pseudomonadota	Gammaproteobacteria	Pseudomonadales	Moraxellaceae	Acinetobacter	kingdom;phylum;class;order;family;genus;mOTU	2;1224;1236;72274;468;469;1891224	s__Acinetobacter celticus	NA	FALSE	NA	NA	NA	31	31	0	0	0.000750711	0.29191	3	mOTU	mOTU	Bacteria	Bacteroidota	Flavobacteriia	Flavobacteriales	Flavobacteriaceae	Flavobacterium	kingdom;phylum;class;order;family;genus;mOTU	2;976;117743;200644;49546;237;0	NA	NA	FALSE	NA	NA	NA	48	44	0	4	0.00113972
Acinetobacter celticus	Flavobacterium ext_mOTU_v3_18444	0.50486	TRUE	mOTU-mOTU	3	mOTU	mOTU	Bacteria	Pseudomonadota	Gammaproteobacteria	Pseudomonadales	Moraxellaceae	Acinetobacter	kingdom;phylum;class;order;family;genus;mOTU	2;1224;1236;72274;468;469;1891224	s__Acinetobacter celticus	NA	FALSE	NA	NA	NA	31	31	0	0	0.000750711	0.29191	3	mOTU	mOTU	Bacteria	Bacteroidota	Flavobacteriia	Flavobacteriales	Flavobacteriaceae	Flavobacterium	kingdom;phylum;class;order;family;genus;mOTU	2;976;117743;200644;49546;237;0	NA	NA	FALSE	NA	NA	NA	54	47	0	7	0.00214769
Acinetobacter celticus	Flavobacterium ext_mOTU_v3_18493	0.610382	TRUE	mOTU-mOTU	3	mOTU	mOTU	Bacteria	Pseudomonadota	Gammaproteobacteria	Pseudomonadales	Moraxellaceae	Acinetobacter	kingdom;phylum;class;order;family;genus;mOTU	2;1224;1236;72274;468;469;1891224	s__Acinetobacter celticus	NA	FALSE	NA	NA	NA	31	31	0	0	0.000750711	0.29191	3	mOTU	mOTU	Bacteria	Bacteroidota	Flavobacteriia	Flavobacteriales	Flavobacteriaceae	Flavobacterium	kingdom;phylum;class;order;family;genus;mOTU	2;976;117743;200644;49546;237;0	NA	NA	FALSE	NA	NA	NA	31	31	0	0	0.000585656
Acinetobacter celticus	Flavobacterium ext_mOTU_v3_18538	0.545239	TRUE	mOTU-mOTU	3	mOTU	mOTU	Bacteria	Pseudomonadota	Gammaproteobacteria	Pseudomonadales	Moraxellaceae	Acinetobacter	kingdom;phylum;class;order;family;genus;mOTU	2;1224;1236;72274;468;469;1891224	s__Acinetobacter celticus	NA	FALSE	NA	NA	NA	31	31	0	0	0.000750711	0.29191	3	mOTU	mOTU	Bacteria	Bacteroidota	Flavobacteriia	Flavobacteriales	Flavobacteriaceae	Flavobacterium	kingdom;phylum;class;order;family;genus;mOTU	2;976;117743;200644;49546;237;0	NA	NA	FALSE	NA	NA	NA	17	17	0	0	0.000276929
Acinetobacter celticus	Flavobacterium ext_mOTU_v3_27203	0.594402	TRUE	mOTU-mOTU	3	mOTU	mOTU	Bacteria	Pseudomonadota	Gammaproteobacteria	Pseudomonadales	Moraxellaceae	Acinetobacter	kingdom;phylum;class;order;family;genus;mOTU	2;1224;1236;72274;468;469;1891224	s__Acinetobacter celticus	NA	FALSE	NA	NA	NA	31	31	0	0	0.000750711	0.29191	3	mOTU	mOTU	Bacteria	Bacteroidota	Flavobacteriia	Flavobacteriales	Flavobacteriaceae	Flavobacterium	kingdom;phylum;class;order;family;genus;mOTU	2;976;117743;200644;49546;237;0	NA	NA	FALSE	NA	NA	NA	29	29	0	0	0.000698995
Acinetobacter celticus	Leptotrichiaceae ext_mOTU_v3_18394	0.555428	TRUE	mOTU-mOTU	3	mOTU	mOTU	Bacteria	Pseudomonadota	Gammaproteobacteria	Pseudomonadales	Moraxellaceae	Acinetobacter	kingdom;phylum;class;order;family;genus;mOTU	2;1224;1236;72274;468;469;1891224	s__Acinetobacter celticus	NA	FALSE	NA	NA	NA	31	31	0	0	0.000750711	0.29191	3	mOTU	mOTU	Bacteria	Fusobacteriota	Fusobacteriia	Fusobacteriales	Leptotrichiaceae	NA	kingdom;phylum;class;order;family;genus;mOTU	2;32066;203490;203491;1129771;0;0	NA	NA	FALSE	NA	NA	NA	31	31	0	0	0.000900037
Acinetobacter celticus	Neisseriaceae ext_mOTU_v3_18388	0.50985	TRUE	mOTU-mOTU	3	mOTU	mOTU	Bacteria	Pseudomonadota	Gammaproteobacteria	Pseudomonadales	Moraxellaceae	Acinetobacter	kingdom;phylum;class;order;family;genus;mOTU	2;1224;1236;72274;468;469;1891224	s__Acinetobacter celticus	NA	FALSE	NA	NA	NA	31	31	0	0	0.000750711	0.29191	3	mOTU	mOTU	Bacteria	Pseudomonadota	Betaproteobacteria	Neisseriales	Neisseriaceae	NA	kingdom;phylum;class;order;family;genus;mOTU	2;1224;28216;206351;481;0;0	NA	NA	FALSE	NA	NA	NA	78	72	0	6	0.00783005
Acinetobacter celticus	Polaromonas ext_mOTU_v3_18509	0.590933	TRUE	mOTU-mOTU	3	mOTU	mOTU	Bacteria	Pseudomonadota	Gammaproteobacteria	Pseudomonadales	Moraxellaceae	Acinetobacter	kingdom;phylum;class;order;family;genus;mOTU	2;1224;1236;72274;468;469;1891224	s__Acinetobacter celticus	NA	FALSE	NA	NA	NA	31	31	0	0	0.000750711	0.29191	3	mOTU	mOTU	Bacteria	Pseudomonadota	Betaproteobacteria	Burkholderiales	Comamonadaceae	Polaromonas	kingdom;phylum;class;order;family;genus;mOTU	2;1224;28216;80840;80864;52972;0	NA	NA	FALSE	NA	NA	NA	24	24	0	0	0.000480822
Acinetobacter celticus	Pseudoclavibacter helvolus	0.544841	TRUE	mOTU-mOTU	3	mOTU	mOTU	Bacteria	Pseudomonadota	Gammaproteobacteria	Pseudomonadales	Moraxellaceae	Acinetobacter	kingdom;phylum;class;order;family;genus;mOTU	2;1224;1236;72274;468;469;1891224	s__Acinetobacter celticus	NA	FALSE	NA	NA	NA	31	31	0	0	0.000750711	0.29191	3	mOTU	mOTU	Bacteria	Actinomycetota	Actinomycetes	Micrococcales	Microbacteriaceae	Pseudoclavibacter	kingdom;phylum;class;order;family;genus;mOTU	2;201174;1760;85006;85023;255204;255205	s__Pseudoclavibacter helvolus	NA	FALSE	NA	NA	NA	61	50	0	11	0.00505261
Acinetobacter celticus	Pseudomonas ext_mOTU_v3_18491	0.670727	TRUE	mOTU-mOTU	3	mOTU	mOTU	Bacteria	Pseudomonadota	Gammaproteobacteria	Pseudomonadales	Moraxellaceae	Acinetobacter	kingdom;phylum;class;order;family;genus;mOTU	2;1224;1236;72274;468;469;1891224	s__Acinetobacter celticus	NA	FALSE	NA	NA	NA	31	31	0	0	0.000750711	0.29191	3	mOTU	mOTU	Bacteria	Pseudomonadota	Gammaproteobacteria	Pseudomonadales	Pseudomonadaceae	Pseudomonas	kingdom;phylum;class;order;family;genus;mOTU	2;1224;1236;72274;135621;286;0	NA	NA	FALSE	NA	NA	NA	52	44	0	8	0.00150143
Acinetobacter celticus	Yersinia intermedia	0.546038	TRUE	mOTU-mOTU	3	mOTU	mOTU	Bacteria	Pseudomonadota	Gammaproteobacteria	Pseudomonadales	Moraxellaceae	Acinetobacter	kingdom;phylum;class;order;family;genus;mOTU	2;1224;1236;72274;468;469;1891224	s__Acinetobacter celticus	NA	FALSE	NA	NA	NA	31	31	0	0	0.000750711	0.29191	3	mOTU	mOTU	Bacteria	Pseudomonadota	Gammaproteobacteria	Enterobacterales	Yersiniaceae	Yersinia	kingdom;phylum;class;order;family;genus;mOTU	2;1224;1236;91347;1903411;629;631	s__Yersinia intermedia	Yersinia intermedia	TRUE	NA	NA	NA	25	25	0	0	0.000653306
Acinetobacter ext_mOTU_v3_18309	Acinetobacter ext_mOTU_v3_18310	0.515826	TRUE	mOTU-mOTU	3	mOTU	mOTU	Bacteria	Pseudomonadota	Gammaproteobacteria	Pseudomonadales	Moraxellaceae	Acinetobacter	kingdom;phylum;class;order;family;genus;mOTU	2;1224;1236;72274;468;469;0	NA	NA	FALSE	NA	NA	NA	61	56	0	5	0.00168224	0.560714	3	mOTU	mOTU	Bacteria	Pseudomonadota	Gammaproteobacteria	Pseudomonadales	Moraxellaceae	Acinetobacter	kingdom;phylum;class;order;family;genus;mOTU	2;1224;1236;72274;468;469;0	NA	NA	FALSE	NA	NA	NA	71	62	0	9	0.00584061
Acinetobacter ext_mOTU_v3_18309	Acinetobacter ext_mOTU_v3_18314	0.56567	TRUE	mOTU-mOTU	3	mOTU	mOTU	Bacteria	Pseudomonadota	Gammaproteobacteria	Pseudomonadales	Moraxellaceae	Acinetobacter	kingdom;phylum;class;order;family;genus;mOTU	2;1224;1236;72274;468;469;0	NA	NA	FALSE	NA	NA	NA	61	56	0	5	0.00168224	0.560714	3	mOTU	mOTU	Bacteria	Pseudomonadota	Gammaproteobacteria	Pseudomonadales	Moraxellaceae	Acinetobacter	kingdom;phylum;class;order;family;genus;mOTU	2;1224;1236;72274;468;469;0	NA	NA	FALSE	NA	NA	NA	8	8	0	0	4.96481e-05
Acinetobacter ext_mOTU_v3_18309	Acinetobacter ext_mOTU_v3_18481	0.535403	TRUE	mOTU-mOTU	3	mOTU	mOTU	Bacteria	Pseudomonadota	Gammaproteobacteria	Pseudomonadales	Moraxellaceae	Acinetobacter	kingdom;phylum;class;order;family;genus;mOTU	2;1224;1236;72274;468;469;0	NA	NA	FALSE	NA	NA	NA	61	56	0	5	0.00168224	0.560714	3	mOTU	mOTU	Bacteria	Pseudomonadota	Gammaproteobacteria	Pseudomonadales	Moraxellaceae	Acinetobacter	kingdom;phylum;class;order;family;genus;mOTU	2;1224;1236;72274;468;469;0	NA	NA	FALSE	NA	NA	NA	55	54	0	1	0.00300833
Acinetobacter ext_mOTU_v3_18309	Acinetobacter ext_mOTU_v3_18492	0.690115	TRUE	mOTU-mOTU	3	mOTU	mOTU	Bacteria	Pseudomonadota	Gammaproteobacteria	Pseudomonadales	Moraxellaceae	Acinetobacter	kingdom;phylum;class;order;family;genus;mOTU	2;1224;1236;72274;468;469;0	NA	NA	FALSE	NA	NA	NA	61	56	0	5	0.00168224	0.560714	3	mOTU	mOTU	Bacteria	Pseudomonadota	Gammaproteobacteria	Pseudomonadales	Moraxellaceae	Acinetobacter	kingdom;phylum;class;order;family;genus;mOTU	2;1224;1236;72274;468;469;0	NA	NA	FALSE	NA	NA	NA	47	46	0	1	0.00145338
Acinetobacter ext_mOTU_v3_18309	Acinetobacter ext_mOTU_v3_18494	0.560091	TRUE	mOTU-mOTU	3	mOTU	mOTU	Bacteria	Pseudomonadota	Gammaproteobacteria	Pseudomonadales	Moraxellaceae	Acinetobacter	kingdom;phylum;class;order;family;genus;mOTU	2;1224;1236;72274;468;469;0	NA	NA	FALSE	NA	NA	NA	61	56	0	5	0.00168224	0.560714	3	mOTU	mOTU	Bacteria	Pseudomonadota	Gammaproteobacteria	Pseudomonadales	Moraxellaceae	Acinetobacter	kingdom;phylum;class;order;family;genus;mOTU	2;1224;1236;72274;468;469;0	NA	NA	FALSE	NA	NA	NA	20	20	0	0	0.00052602
Acinetobacter ext_mOTU_v3_18309	Acinetobacter ext_mOTU_v3_18501	0.707661	TRUE	mOTU-mOTU	3	mOTU	mOTU	Bacteria	Pseudomonadota	Gammaproteobacteria	Pseudomonadales	Moraxellaceae	Acinetobacter	kingdom;phylum;class;order;family;genus;mOTU	2;1224;1236;72274;468;469;0	NA	NA	FALSE	NA	NA	NA	61	56	0	5	0.00168224	0.560714	3	mOTU	mOTU	Bacteria	Pseudomonadota	Gammaproteobacteria	Pseudomonadales	Moraxellaceae	Acinetobacter	kingdom;phylum;class;order;family;genus;mOTU	2;1224;1236;72274;468;469;0	NA	NA	FALSE	NA	NA	NA	16	15	1	0	0.000262583
Acinetobacter ext_mOTU_v3_18309	Acinetobacter ext_mOTU_v3_27119	0.617188	TRUE	mOTU-mOTU	3	mOTU	mOTU	Bacteria	Pseudomonadota	Gammaproteobacteria	Pseudomonadales	Moraxellaceae	Acinetobacter	kingdom;phylum;class;order;family;genus;mOTU	2;1224;1236;72274;468;469;0	NA	NA	FALSE	NA	NA	NA	61	56	0	5	0.00168224	0.560714	3	mOTU	mOTU	Bacteria	Pseudomonadota	Gammaproteobacteria	Pseudomonadales	Moraxellaceae	Acinetobacter	kingdom;phylum;class;order;family;genus;mOTU	2;1224;1236;72274;468;469;0	NA	NA	FALSE	NA	NA	NA	81	66	0	15	0.00589821
Acinetobacter ext_mOTU_v3_18309	Acinetobacter ext_mOTU_v3_27238	0.533525	TRUE	mOTU-mOTU	3	mOTU	mOTU	Bacteria	Pseudomonadota	Gammaproteobacteria	Pseudomonadales	Moraxellaceae	Acinetobacter	kingdom;phylum;class;order;family;genus;mOTU	2;1224;1236;72274;468;469;0	NA	NA	FALSE	NA	NA	NA	61	56	0	5	0.00168224	0.560714	3	mOTU	mOTU	Bacteria	Pseudomonadota	Gammaproteobacteria	Pseudomonadales	Moraxellaceae	Acinetobacter	kingdom;phylum;class;order;family;genus;mOTU	2;1224;1236;72274;468;469;0	NA	NA	FALSE	NA	NA	NA	17	17	0	0	0.000123551
Acinetobacter ext_mOTU_v3_18309	Acinetobacter guillouiae [Acinetobacter guillouiae/Acinetobacter sp. ETR/Acinetobacter sp. Root]	0.597942	TRUE	mOTU-mOTU	3	mOTU	mOTU	Bacteria	Pseudomonadota	Gammaproteobacteria	Pseudomonadales	Moraxellaceae	Acinetobacter	kingdom;phylum;class;order;family;genus;mOTU	2;1224;1236;72274;468;469;0	NA	NA	FALSE	NA	NA	NA	61	56	0	5	0.00168224	0.560714	3	mOTU	mOTU	Bacteria	Pseudomonadota	Gammaproteobacteria	Pseudomonadales	Moraxellaceae	Acinetobacter	kingdom;phylum;class;order;family;genus;mOTU	2;1224;1236;72274;468;469;106649	s__Acinetobacter guillouiae	NA	FALSE	NA	NA	NA	14	14	0	0	0.000282756
Acinetobacter ext_mOTU_v3_18309	Acinetobacter johnsonii	0.530763	TRUE	mOTU-mOTU	3	mOTU	mOTU	Bacteria	Pseudomonadota	Gammaproteobacteria	Pseudomonadales	Moraxellaceae	Acinetobacter	kingdom;phylum;class;order;family;genus;mOTU	2;1224;1236;72274;468;469;0	NA	NA	FALSE	NA	NA	NA	61	56	0	5	0.00168224	0.560714	3	mOTU	mOTU	Bacteria	Pseudomonadota	Gammaproteobacteria	Pseudomonadales	Moraxellaceae	Acinetobacter	kingdom;phylum;class;order;family;genus;mOTU	2;1224;1236;72274;468;469;40214	s__Acinetobacter johnsonii	Acinetobacter johnsonii	TRUE	NA	NA	NA	27	25	2	0	0.000666768
Acinetobacter ext_mOTU_v3_18309	Algoriella xinjiangensis	0.557521	TRUE	mOTU-mOTU	3	mOTU	mOTU	Bacteria	Pseudomonadota	Gammaproteobacteria	Pseudomonadales	Moraxellaceae	Acinetobacter	kingdom;phylum;class;order;family;genus;mOTU	2;1224;1236;72274;468;469;0	NA	NA	FALSE	NA	NA	NA	61	56	0	5	0.00168224	0.560714	3	mOTU	mOTU	Bacteria	Bacteroidota	Flavobacteriia	Flavobacteriales	Flavobacteriaceae	Algoriella	kingdom;phylum;class;order;family;genus;mOTU	2;976;117743;200644;49546;1762932;684065	s__Algoriella xinjiangensis	NA	FALSE	NA	NA	NA	20	20	0	0	0.000153919
Acinetobacter ext_mOTU_v3_18309	Arcobacter ext_mOTU_v3_18432	0.575289	TRUE	mOTU-mOTU	3	mOTU	mOTU	Bacteria	Pseudomonadota	Gammaproteobacteria	Pseudomonadales	Moraxellaceae	Acinetobacter	kingdom;phylum;class;order;family;genus;mOTU	2;1224;1236;72274;468;469;0	NA	NA	FALSE	NA	NA	NA	61	56	0	5	0.00168224	0.560714	3	mOTU	mOTU	Bacteria	Pseudomonadota	Campylobacterota	Campylobacterales	Campylobacteraceae	Arcobacter	kingdom;phylum;class;order;family;genus;mOTU	2;1224;29547;213849;72294;28196;0	NA	NA	FALSE	NA	NA	NA	38	37	0	1	0.00163728
Acinetobacter ext_mOTU_v3_18309	Arcobacter ext_mOTU_v3_18439	0.535925	TRUE	mOTU-mOTU	3	mOTU	mOTU	Bacteria	Pseudomonadota	Gammaproteobacteria	Pseudomonadales	Moraxellaceae	Acinetobacter	kingdom;phylum;class;order;family;genus;mOTU	2;1224;1236;72274;468;469;0	NA	NA	FALSE	NA	NA	NA	61	56	0	5	0.00168224	0.560714	3	mOTU	mOTU	Bacteria	Pseudomonadota	Campylobacterota	Campylobacterales	Campylobacteraceae	Arcobacter	kingdom;phylum;class;order;family;genus;mOTU	2;1224;29547;213849;72294;28196;0	NA	NA	FALSE	NA	NA	NA	36	36	0	0	0.001605
Acinetobacter ext_mOTU_v3_18309	Bacteria ext_mOTU_v3_18384	-0.502892	FALSE	mOTU-mOTU	3	mOTU	mOTU	Bacteria	Pseudomonadota	Gammaproteobacteria	Pseudomonadales	Moraxellaceae	Acinetobacter	kingdom;phylum;class;order;family;genus;mOTU	2;1224;1236;72274;468;469;0	NA	NA	FALSE	NA	NA	NA	61	56	0	5	0.00168224	0.560714	2	mOTU	mOTU	Bacteria	NA	NA	NA	NA	NA	kingdom;phylum;class;order;family;genus;mOTU	2;0;0;0;0;0;0	NA	NA	FALSE	NA	NA	NA	49	38	0	11	6.81856e-06
Acinetobacter ext_mOTU_v3_18309	Burkholderiales ext_mOTU_v3_18440	0.532564	TRUE	mOTU-mOTU	3	mOTU	mOTU	Bacteria	Pseudomonadota	Gammaproteobacteria	Pseudomonadales	Moraxellaceae	Acinetobacter	kingdom;phylum;class;order;family;genus;mOTU	2;1224;1236;72274;468;469;0	NA	NA	FALSE	NA	NA	NA	61	56	0	5	0.00168224	0.560714	3	mOTU	mOTU	Bacteria	Pseudomonadota	Betaproteobacteria	Burkholderiales	NA	NA	kingdom;phylum;class;order;family;genus;mOTU	2;1224;28216;80840;0;0;0	NA	NA	FALSE	NA	NA	NA	19	19	0	0	0.000626903
Acinetobacter ext_mOTU_v3_18309	Chryseobacterium chaponense	0.681688	TRUE	mOTU-mOTU	3	mOTU	mOTU	Bacteria	Pseudomonadota	Gammaproteobacteria	Pseudomonadales	Moraxellaceae	Acinetobacter	kingdom;phylum;class;order;family;genus;mOTU	2;1224;1236;72274;468;469;0	NA	NA	FALSE	NA	NA	NA	61	56	0	5	0.00168224	0.560714	3	mOTU	mOTU	Bacteria	Bacteroidota	Flavobacteriia	Flavobacteriales	Flavobacteriaceae	Chryseobacterium	kingdom;phylum;class;order;family;genus;mOTU	2;976;117743;200644;49546;59732;713588	s__Kaistella chaponensis	NA	FALSE	NA	NA	NA	49	44	0	5	0.00133005
Acinetobacter ext_mOTU_v3_18309	Chryseobacterium ext_mOTU_v3_18316	0.610924	TRUE	mOTU-mOTU	3	mOTU	mOTU	Bacteria	Pseudomonadota	Gammaproteobacteria	Pseudomonadales	Moraxellaceae	Acinetobacter	kingdom;phylum;class;order;family;genus;mOTU	2;1224;1236;72274;468;469;0	NA	NA	FALSE	NA	NA	NA	61	56	0	5	0.00168224	0.560714	3	mOTU	mOTU	Bacteria	Bacteroidota	Flavobacteriia	Flavobacteriales	Flavobacteriaceae	Chryseobacterium	kingdom;phylum;class;order;family;genus;mOTU	2;976;117743;200644;49546;59732;0	NA	NA	FALSE	NA	NA	NA	50	50	0	0	0.00152144
Acinetobacter ext_mOTU_v3_18309	Chryseobacterium ext_mOTU_v3_18347	0.627226	TRUE	mOTU-mOTU	3	mOTU	mOTU	Bacteria	Pseudomonadota	Gammaproteobacteria	Pseudomonadales	Moraxellaceae	Acinetobacter	kingdom;phylum;class;order;family;genus;mOTU	2;1224;1236;72274;468;469;0	NA	NA	FALSE	NA	NA	NA	61	56	0	5	0.00168224	0.560714	3	mOTU	mOTU	Bacteria	Bacteroidota	Flavobacteriia	Flavobacteriales	Flavobacteriaceae	Chryseobacterium	kingdom;phylum;class;order;family;genus;mOTU	2;976;117743;200644;49546;59732;0	NA	NA	FALSE	NA	NA	NA	60	56	0	4	0.00198211
Acinetobacter ext_mOTU_v3_18309	Chryseobacterium ext_mOTU_v3_18429	0.515093	TRUE	mOTU-mOTU	3	mOTU	mOTU	Bacteria	Pseudomonadota	Gammaproteobacteria	Pseudomonadales	Moraxellaceae	Acinetobacter	kingdom;phylum;class;order;family;genus;mOTU	2;1224;1236;72274;468;469;0	NA	NA	FALSE	NA	NA	NA	61	56	0	5	0.00168224	0.560714	3	mOTU	mOTU	Bacteria	Bacteroidota	Flavobacteriia	Flavobacteriales	Flavobacteriaceae	Chryseobacterium	kingdom;phylum;class;order;family;genus;mOTU	2;976;117743;200644;49546;59732;0	NA	NA	FALSE	NA	NA	NA	27	27	0	0	0.00159033
Acinetobacter ext_mOTU_v3_18309	Chryseobacterium ext_mOTU_v3_18437	0.663916	TRUE	mOTU-mOTU	3	mOTU	mOTU	Bacteria	Pseudomonadota	Gammaproteobacteria	Pseudomonadales	Moraxellaceae	Acinetobacter	kingdom;phylum;class;order;family;genus;mOTU	2;1224;1236;72274;468;469;0	NA	NA	FALSE	NA	NA	NA	61	56	0	5	0.00168224	0.560714	3	mOTU	mOTU	Bacteria	Bacteroidota	Flavobacteriia	Flavobacteriales	Flavobacteriaceae	Chryseobacterium	kingdom;phylum;class;order;family;genus;mOTU	2;976;117743;200644;49546;59732;0	NA	NA	FALSE	NA	NA	NA	58	52	0	6	0.00200372
Acinetobacter ext_mOTU_v3_18309	Comamonadaceae ext_mOTU_v3_18318	0.670654	TRUE	mOTU-mOTU	3	mOTU	mOTU	Bacteria	Pseudomonadota	Gammaproteobacteria	Pseudomonadales	Moraxellaceae	Acinetobacter	kingdom;phylum;class;order;family;genus;mOTU	2;1224;1236;72274;468;469;0	NA	NA	FALSE	NA	NA	NA	61	56	0	5	0.00168224	0.560714	3	mOTU	mOTU	Bacteria	Pseudomonadota	Betaproteobacteria	Burkholderiales	Comamonadaceae	NA	kingdom;phylum;class;order;family;genus;mOTU	2;1224;28216;80840;80864;0;0	NA	NA	FALSE	NA	NA	NA	123	81	1	41	0.0153528
Acinetobacter ext_mOTU_v3_18309	Comamonas ext_mOTU_v3_18445	0.672502	TRUE	mOTU-mOTU	3	mOTU	mOTU	Bacteria	Pseudomonadota	Gammaproteobacteria	Pseudomonadales	Moraxellaceae	Acinetobacter	kingdom;phylum;class;order;family;genus;mOTU	2;1224;1236;72274;468;469;0	NA	NA	FALSE	NA	NA	NA	61	56	0	5	0.00168224	0.560714	3	mOTU	mOTU	Bacteria	Pseudomonadota	Betaproteobacteria	Burkholderiales	Comamonadaceae	Comamonas	kingdom;phylum;class;order;family;genus;mOTU	2;1224;28216;80840;80864;283;0	NA	NA	FALSE	NA	NA	NA	48	46	0	2	0.00128422
Acinetobacter ext_mOTU_v3_18309	Eubacteriaceae ext_mOTU_v3_18447	-0.502537	FALSE	mOTU-mOTU	3	mOTU	mOTU	Bacteria	Pseudomonadota	Gammaproteobacteria	Pseudomonadales	Moraxellaceae	Acinetobacter	kingdom;phylum;class;order;family;genus;mOTU	2;1224;1236;72274;468;469;0	NA	NA	FALSE	NA	NA	NA	61	56	0	5	0.00168224	0.560714	2	mOTU	mOTU	Bacteria	Bacillota	Clostridia	Eubacteriales	Eubacteriaceae	NA	kingdom;phylum;class;order;family;genus;mOTU	2;1239;186801;186802;186806;0;0	NA	NA	FALSE	NA	NA	NA	33	21	0	12	7.34636e-06
Acinetobacter ext_mOTU_v3_18309	Flavobacteriaceae ext_mOTU_v3_18351	0.605216	TRUE	mOTU-mOTU	3	mOTU	mOTU	Bacteria	Pseudomonadota	Gammaproteobacteria	Pseudomonadales	Moraxellaceae	Acinetobacter	kingdom;phylum;class;order;family;genus;mOTU	2;1224;1236;72274;468;469;0	NA	NA	FALSE	NA	NA	NA	61	56	0	5	0.00168224	0.560714	3	mOTU	mOTU	Bacteria	Bacteroidota	Flavobacteriia	Flavobacteriales	Flavobacteriaceae	NA	kingdom;phylum;class;order;family;genus;mOTU	2;976;117743;200644;49546;0;0	NA	NA	FALSE	NA	NA	NA	44	40	0	4	0.00104322
Acinetobacter ext_mOTU_v3_18309	Flavobacteriaceae ext_mOTU_v3_18428	0.60545	TRUE	mOTU-mOTU	3	mOTU	mOTU	Bacteria	Pseudomonadota	Gammaproteobacteria	Pseudomonadales	Moraxellaceae	Acinetobacter	kingdom;phylum;class;order;family;genus;mOTU	2;1224;1236;72274;468;469;0	NA	NA	FALSE	NA	NA	NA	61	56	0	5	0.00168224	0.560714	3	mOTU	mOTU	Bacteria	Bacteroidota	Flavobacteriia	Flavobacteriales	Flavobacteriaceae	NA	kingdom;phylum;class;order;family;genus;mOTU	2;976;117743;200644;49546;0;0	NA	NA	FALSE	NA	NA	NA	82	69	1	12	0.00907878
Acinetobacter ext_mOTU_v3_18309	Flavobacterium ext_mOTU_v3_18312	0.611867	TRUE	mOTU-mOTU	3	mOTU	mOTU	Bacteria	Pseudomonadota	Gammaproteobacteria	Pseudomonadales	Moraxellaceae	Acinetobacter	kingdom;phylum;class;order;family;genus;mOTU	2;1224;1236;72274;468;469;0	NA	NA	FALSE	NA	NA	NA	61	56	0	5	0.00168224	0.560714	3	mOTU	mOTU	Bacteria	Bacteroidota	Flavobacteriia	Flavobacteriales	Flavobacteriaceae	Flavobacterium	kingdom;phylum;class;order;family;genus;mOTU	2;976;117743;200644;49546;237;0	NA	NA	FALSE	NA	NA	NA	67	53	1	13	0.00160341
Acinetobacter ext_mOTU_v3_18309	Flavobacterium ext_mOTU_v3_18313	0.504344	TRUE	mOTU-mOTU	3	mOTU	mOTU	Bacteria	Pseudomonadota	Gammaproteobacteria	Pseudomonadales	Moraxellaceae	Acinetobacter	kingdom;phylum;class;order;family;genus;mOTU	2;1224;1236;72274;468;469;0	NA	NA	FALSE	NA	NA	NA	61	56	0	5	0.00168224	0.560714	3	mOTU	mOTU	Bacteria	Bacteroidota	Flavobacteriia	Flavobacteriales	Flavobacteriaceae	Flavobacterium	kingdom;phylum;class;order;family;genus;mOTU	2;976;117743;200644;49546;237;0	NA	NA	FALSE	NA	NA	NA	22	19	1	2	0.000393141
Acinetobacter ext_mOTU_v3_18309	Flavobacterium ext_mOTU_v3_18317	0.707566	TRUE	mOTU-mOTU	3	mOTU	mOTU	Bacteria	Pseudomonadota	Gammaproteobacteria	Pseudomonadales	Moraxellaceae	Acinetobacter	kingdom;phylum;class;order;family;genus;mOTU	2;1224;1236;72274;468;469;0	NA	NA	FALSE	NA	NA	NA	61	56	0	5	0.00168224	0.560714	3	mOTU	mOTU	Bacteria	Bacteroidota	Flavobacteriia	Flavobacteriales	Flavobacteriaceae	Flavobacterium	kingdom;phylum;class;order;family;genus;mOTU	2;976;117743;200644;49546;237;0	NA	NA	FALSE	NA	NA	NA	143	91	3	49	0.016335
Acinetobacter ext_mOTU_v3_18309	Flavobacterium ext_mOTU_v3_18442	0.610947	TRUE	mOTU-mOTU	3	mOTU	mOTU	Bacteria	Pseudomonadota	Gammaproteobacteria	Pseudomonadales	Moraxellaceae	Acinetobacter	kingdom;phylum;class;order;family;genus;mOTU	2;1224;1236;72274;468;469;0	NA	NA	FALSE	NA	NA	NA	61	56	0	5	0.00168224	0.560714	3	mOTU	mOTU	Bacteria	Bacteroidota	Flavobacteriia	Flavobacteriales	Flavobacteriaceae	Flavobacterium	kingdom;phylum;class;order;family;genus;mOTU	2;976;117743;200644;49546;237;0	NA	NA	FALSE	NA	NA	NA	48	44	0	4	0.00113972
Acinetobacter ext_mOTU_v3_18309	Flavobacterium ext_mOTU_v3_18444	0.575457	TRUE	mOTU-mOTU	3	mOTU	mOTU	Bacteria	Pseudomonadota	Gammaproteobacteria	Pseudomonadales	Moraxellaceae	Acinetobacter	kingdom;phylum;class;order;family;genus;mOTU	2;1224;1236;72274;468;469;0	NA	NA	FALSE	NA	NA	NA	61	56	0	5	0.00168224	0.560714	3	mOTU	mOTU	Bacteria	Bacteroidota	Flavobacteriia	Flavobacteriales	Flavobacteriaceae	Flavobacterium	kingdom;phylum;class;order;family;genus;mOTU	2;976;117743;200644;49546;237;0	NA	NA	FALSE	NA	NA	NA	54	47	0	7	0.00214769
Acinetobacter ext_mOTU_v3_18309	Flavobacterium ext_mOTU_v3_18493	0.543306	TRUE	mOTU-mOTU	3	mOTU	mOTU	Bacteria	Pseudomonadota	Gammaproteobacteria	Pseudomonadales	Moraxellaceae	Acinetobacter	kingdom;phylum;class;order;family;genus;mOTU	2;1224;1236;72274;468;469;0	NA	NA	FALSE	NA	NA	NA	61	56	0	5	0.00168224	0.560714	3	mOTU	mOTU	Bacteria	Bacteroidota	Flavobacteriia	Flavobacteriales	Flavobacteriaceae	Flavobacterium	kingdom;phylum;class;order;family;genus;mOTU	2;976;117743;200644;49546;237;0	NA	NA	FALSE	NA	NA	NA	31	31	0	0	0.000585656
Acinetobacter ext_mOTU_v3_18309	Flavobacterium ext_mOTU_v3_18537	0.575633	TRUE	mOTU-mOTU	3	mOTU	mOTU	Bacteria	Pseudomonadota	Gammaproteobacteria	Pseudomonadales	Moraxellaceae	Acinetobacter	kingdom;phylum;class;order;family;genus;mOTU	2;1224;1236;72274;468;469;0	NA	NA	FALSE	NA	NA	NA	61	56	0	5	0.00168224	0.560714	3	mOTU	mOTU	Bacteria	Bacteroidota	Flavobacteriia	Flavobacteriales	Flavobacteriaceae	Flavobacterium	kingdom;phylum;class;order;family;genus;mOTU	2;976;117743;200644;49546;237;0	NA	NA	FALSE	NA	NA	NA	39	36	0	3	0.00111351
Acinetobacter ext_mOTU_v3_18309	Flavobacterium ext_mOTU_v3_27203	0.600903	TRUE	mOTU-mOTU	3	mOTU	mOTU	Bacteria	Pseudomonadota	Gammaproteobacteria	Pseudomonadales	Moraxellaceae	Acinetobacter	kingdom;phylum;class;order;family;genus;mOTU	2;1224;1236;72274;468;469;0	NA	NA	FALSE	NA	NA	NA	61	56	0	5	0.00168224	0.560714	3	mOTU	mOTU	Bacteria	Bacteroidota	Flavobacteriia	Flavobacteriales	Flavobacteriaceae	Flavobacterium	kingdom;phylum;class;order;family;genus;mOTU	2;976;117743;200644;49546;237;0	NA	NA	FALSE	NA	NA	NA	29	29	0	0	0.000698995
Acinetobacter ext_mOTU_v3_18309	Flavobacterium succinicans	0.542522	TRUE	mOTU-mOTU	3	mOTU	mOTU	Bacteria	Pseudomonadota	Gammaproteobacteria	Pseudomonadales	Moraxellaceae	Acinetobacter	kingdom;phylum;class;order;family;genus;mOTU	2;1224;1236;72274;468;469;0	NA	NA	FALSE	NA	NA	NA	61	56	0	5	0.00168224	0.560714	3	mOTU	mOTU	Bacteria	Bacteroidota	Flavobacteriia	Flavobacteriales	Flavobacteriaceae	Flavobacterium	kingdom;phylum;class;order;family;genus;mOTU	2;976;117743;200644;49546;237;29536	s__Flavobacterium succinicans_A	NA	FALSE	NA	NA	NA	30	25	0	5	0.00061726
Acinetobacter ext_mOTU_v3_18309	Lactococcus raffinolactis	0.611493	TRUE	mOTU-mOTU	3	mOTU	mOTU	Bacteria	Pseudomonadota	Gammaproteobacteria	Pseudomonadales	Moraxellaceae	Acinetobacter	kingdom;phylum;class;order;family;genus;mOTU	2;1224;1236;72274;468;469;0	NA	NA	FALSE	NA	NA	NA	61	56	0	5	0.00168224	0.560714	3	mOTU	mOTU	Bacteria	Bacillota	Bacilli	Lactobacillales	Streptococcaceae	Lactococcus	kingdom;phylum;class;order;family;genus;mOTU	2;1239;91061;186826;1300;1357;1366	s__Lactococcus_A laudensis	NA	FALSE	NA	NA	NA	66	50	0	16	0.0070397
Acinetobacter ext_mOTU_v3_18309	Leptotrichiaceae ext_mOTU_v3_18394	0.507692	TRUE	mOTU-mOTU	3	mOTU	mOTU	Bacteria	Pseudomonadota	Gammaproteobacteria	Pseudomonadales	Moraxellaceae	Acinetobacter	kingdom;phylum;class;order;family;genus;mOTU	2;1224;1236;72274;468;469;0	NA	NA	FALSE	NA	NA	NA	61	56	0	5	0.00168224	0.560714	3	mOTU	mOTU	Bacteria	Fusobacteriota	Fusobacteriia	Fusobacteriales	Leptotrichiaceae	NA	kingdom;phylum;class;order;family;genus;mOTU	2;32066;203490;203491;1129771;0;0	NA	NA	FALSE	NA	NA	NA	31	31	0	0	0.000900037
Acinetobacter ext_mOTU_v3_18309	Leptotrichiaceae ext_mOTU_v3_27343	0.516335	TRUE	mOTU-mOTU	3	mOTU	mOTU	Bacteria	Pseudomonadota	Gammaproteobacteria	Pseudomonadales	Moraxellaceae	Acinetobacter	kingdom;phylum;class;order;family;genus;mOTU	2;1224;1236;72274;468;469;0	NA	NA	FALSE	NA	NA	NA	61	56	0	5	0.00168224	0.560714	3	mOTU	mOTU	Bacteria	Fusobacteriota	Fusobacteriia	Fusobacteriales	Leptotrichiaceae	NA	kingdom;phylum;class;order;family;genus;mOTU	2;32066;203490;203491;1129771;0;0	NA	NA	FALSE	NA	NA	NA	39	39	0	0	0.00528664
Acinetobacter ext_mOTU_v3_18309	Microbacterium sp. [Microbacterium sp. UCD-TDU/Microbacterium sp. RootD/Microbacterium sp. Root]	0.537719	TRUE	mOTU-mOTU	3	mOTU	mOTU	Bacteria	Pseudomonadota	Gammaproteobacteria	Pseudomonadales	Moraxellaceae	Acinetobacter	kingdom;phylum;class;order;family;genus;mOTU	2;1224;1236;72274;468;469;0	NA	NA	FALSE	NA	NA	NA	61	56	0	5	0.00168224	0.560714	3	mOTU	mOTU	Bacteria	Actinomycetota	Actinomycetes	Micrococcales	Microbacteriaceae	Microbacterium	kingdom;phylum;class;order;family;genus;mOTU	2;201174;1760;85006;85023;33882;1433	s__Microbacterium maritypicum	NA	FALSE	NA	NA	NA	69	51	0	18	0.00515226
Acinetobacter ext_mOTU_v3_18309	Neisseriaceae ext_mOTU_v3_18388	0.579502	TRUE	mOTU-mOTU	3	mOTU	mOTU	Bacteria	Pseudomonadota	Gammaproteobacteria	Pseudomonadales	Moraxellaceae	Acinetobacter	kingdom;phylum;class;order;family;genus;mOTU	2;1224;1236;72274;468;469;0	NA	NA	FALSE	NA	NA	NA	61	56	0	5	0.00168224	0.560714	3	mOTU	mOTU	Bacteria	Pseudomonadota	Betaproteobacteria	Neisseriales	Neisseriaceae	NA	kingdom;phylum;class;order;family;genus;mOTU	2;1224;28216;206351;481;0;0	NA	NA	FALSE	NA	NA	NA	78	72	0	6	0.00783005
Acinetobacter ext_mOTU_v3_18309	Polaromonas ext_mOTU_v3_18509	0.531171	TRUE	mOTU-mOTU	3	mOTU	mOTU	Bacteria	Pseudomonadota	Gammaproteobacteria	Pseudomonadales	Moraxellaceae	Acinetobacter	kingdom;phylum;class;order;family;genus;mOTU	2;1224;1236;72274;468;469;0	NA	NA	FALSE	NA	NA	NA	61	56	0	5	0.00168224	0.560714	3	mOTU	mOTU	Bacteria	Pseudomonadota	Betaproteobacteria	Burkholderiales	Comamonadaceae	Polaromonas	kingdom;phylum;class;order;family;genus;mOTU	2;1224;28216;80840;80864;52972;0	NA	NA	FALSE	NA	NA	NA	24	24	0	0	0.000480822
Acinetobacter ext_mOTU_v3_18309	Pseudoclavibacter helvolus	0.584638	TRUE	mOTU-mOTU	3	mOTU	mOTU	Bacteria	Pseudomonadota	Gammaproteobacteria	Pseudomonadales	Moraxellaceae	Acinetobacter	kingdom;phylum;class;order;family;genus;mOTU	2;1224;1236;72274;468;469;0	NA	NA	FALSE	NA	NA	NA	61	56	0	5	0.00168224	0.560714	3	mOTU	mOTU	Bacteria	Actinomycetota	Actinomycetes	Micrococcales	Microbacteriaceae	Pseudoclavibacter	kingdom;phylum;class;order;family;genus;mOTU	2;201174;1760;85006;85023;255204;255205	s__Pseudoclavibacter helvolus	NA	FALSE	NA	NA	NA	61	50	0	11	0.00505261
Acinetobacter ext_mOTU_v3_18309	Pseudomonas ext_mOTU_v3_18491	0.663998	TRUE	mOTU-mOTU	3	mOTU	mOTU	Bacteria	Pseudomonadota	Gammaproteobacteria	Pseudomonadales	Moraxellaceae	Acinetobacter	kingdom;phylum;class;order;family;genus;mOTU	2;1224;1236;72274;468;469;0	NA	NA	FALSE	NA	NA	NA	61	56	0	5	0.00168224	0.560714	3	mOTU	mOTU	Bacteria	Pseudomonadota	Gammaproteobacteria	Pseudomonadales	Pseudomonadaceae	Pseudomonas	kingdom;phylum;class;order;family;genus;mOTU	2;1224;1236;72274;135621;286;0	NA	NA	FALSE	NA	NA	NA	52	44	0	8	0.00150143
Acinetobacter ext_mOTU_v3_18309	Pseudomonas ext_mOTU_v3_19055	0.58549	TRUE	mOTU-mOTU	3	mOTU	mOTU	Bacteria	Pseudomonadota	Gammaproteobacteria	Pseudomonadales	Moraxellaceae	Acinetobacter	kingdom;phylum;class;order;family;genus;mOTU	2;1224;1236;72274;468;469;0	NA	NA	FALSE	NA	NA	NA	61	56	0	5	0.00168224	0.560714	3	mOTU	mOTU	Bacteria	Pseudomonadota	Gammaproteobacteria	Pseudomonadales	Pseudomonadaceae	Pseudomonas	kingdom;phylum;class;order;family;genus;mOTU	2;1224;1236;72274;135621;286;0	NA	NA	FALSE	NA	NA	NA	74	56	0	18	0.00257745
Acinetobacter ext_mOTU_v3_18309	Selenomonas ext_mOTU_v3_27216	-0.550385	FALSE	mOTU-mOTU	3	mOTU	mOTU	Bacteria	Pseudomonadota	Gammaproteobacteria	Pseudomonadales	Moraxellaceae	Acinetobacter	kingdom;phylum;class;order;family;genus;mOTU	2;1224;1236;72274;468;469;0	NA	NA	FALSE	NA	NA	NA	61	56	0	5	0.00168224	0.560714	2	mOTU	mOTU	Bacteria	Bacillota	Negativicutes	Selenomonadales	Selenomonadaceae	Selenomonas	kingdom;phylum;class;order;family;genus;mOTU	2;1239;909932;909929;1843491;970;0	NA	NA	FALSE	NA	NA	NA	71	29	3	39	0.000657934
Acinetobacter ext_mOTU_v3_18309	Sporomusaceae ext_mOTU_v3_27351	0.539628	TRUE	mOTU-mOTU	3	mOTU	mOTU	Bacteria	Pseudomonadota	Gammaproteobacteria	Pseudomonadales	Moraxellaceae	Acinetobacter	kingdom;phylum;class;order;family;genus;mOTU	2;1224;1236;72274;468;469;0	NA	NA	FALSE	NA	NA	NA	61	56	0	5	0.00168224	0.560714	3	mOTU	mOTU	Bacteria	Bacillota	Negativicutes	Selenomonadales	Sporomusaceae	NA	kingdom;phylum;class;order;family;genus;mOTU	2;1239;909932;909929;1843490;0;0	NA	NA	FALSE	NA	NA	NA	80	69	0	11	0.0114379
Acinetobacter ext_mOTU_v3_18309	Synergistaceae ext_mOTU_v3_18420	-0.558724	FALSE	mOTU-mOTU	3	mOTU	mOTU	Bacteria	Pseudomonadota	Gammaproteobacteria	Pseudomonadales	Moraxellaceae	Acinetobacter	kingdom;phylum;class;order;family;genus;mOTU	2;1224;1236;72274;468;469;0	NA	NA	FALSE	NA	NA	NA	61	56	0	5	0.00168224	0.560714	2	mOTU	mOTU	Bacteria	Synergistota	Synergistia	Synergistales	Synergistaceae	NA	kingdom;phylum;class;order;family;genus;mOTU	2;508458;649775;649776;649777;0;0	NA	NA	FALSE	NA	NA	NA	70	38	0	32	9.52912e-06
Acinetobacter ext_mOTU_v3_18309	Trichococcus collinsii	0.595507	TRUE	mOTU-mOTU	3	mOTU	mOTU	Bacteria	Pseudomonadota	Gammaproteobacteria	Pseudomonadales	Moraxellaceae	Acinetobacter	kingdom;phylum;class;order;family;genus;mOTU	2;1224;1236;72274;468;469;0	NA	NA	FALSE	NA	NA	NA	61	56	0	5	0.00168224	0.560714	3	mOTU	mOTU	Bacteria	Bacillota	Bacilli	Lactobacillales	Carnobacteriaceae	Trichococcus	kingdom;phylum;class;order;family;genus;mOTU	2;1239;91061;186826;186828;82802;157076	s__Trichococcus collinsii	NA	FALSE	NA	NA	NA	91	70	0	21	0.00840272
Acinetobacter ext_mOTU_v3_18309	Trichococcus flocculiformis [Trichococcus flocculiformis/Trichococcus sp. ES]	0.536869	TRUE	mOTU-mOTU	3	mOTU	mOTU	Bacteria	Pseudomonadota	Gammaproteobacteria	Pseudomonadales	Moraxellaceae	Acinetobacter	kingdom;phylum;class;order;family;genus;mOTU	2;1224;1236;72274;468;469;0	NA	NA	FALSE	NA	NA	NA	61	56	0	5	0.00168224	0.560714	3	mOTU	mOTU	Bacteria	Bacillota	Bacilli	Lactobacillales	Carnobacteriaceae	Trichococcus	kingdom;phylum;class;order;family;genus;mOTU	2;1239;91061;186826;186828;82802;82803	s__Trichococcus flocculiformis	NA	FALSE	NA	NA	NA	95	68	0	27	0.0100909
Acinetobacter ext_mOTU_v3_18309	Trichococcus pasteurii	0.508139	TRUE	mOTU-mOTU	3	mOTU	mOTU	Bacteria	Pseudomonadota	Gammaproteobacteria	Pseudomonadales	Moraxellaceae	Acinetobacter	kingdom;phylum;class;order;family;genus;mOTU	2;1224;1236;72274;468;469;0	NA	NA	FALSE	NA	NA	NA	61	56	0	5	0.00168224	0.560714	3	mOTU	mOTU	Bacteria	Bacillota	Bacilli	Lactobacillales	Carnobacteriaceae	Trichococcus	kingdom;phylum;class;order;family;genus;mOTU	2;1239;91061;186826;186828;82802;43064	s__Trichococcus pasteurii	NA	FALSE	NA	NA	NA	76	57	0	19	0.00837229
Acinetobacter ext_mOTU_v3_18309	Xanthomonadaceae ext_mOTU_v3_27196	0.565746	TRUE	mOTU-mOTU	3	mOTU	mOTU	Bacteria	Pseudomonadota	Gammaproteobacteria	Pseudomonadales	Moraxellaceae	Acinetobacter	kingdom;phylum;class;order;family;genus;mOTU	2;1224;1236;72274;468;469;0	NA	NA	FALSE	NA	NA	NA	61	56	0	5	0.00168224	0.560714	3	mOTU	mOTU	Bacteria	Pseudomonadota	Gammaproteobacteria	Lysobacterales	Lysobacteraceae	NA	kingdom;phylum;class;order;family;genus;mOTU	2;1224;1236;135614;32033;0;0	NA	NA	FALSE	NA	NA	NA	98	71	0	27	0.0116407
Acinetobacter ext_mOTU_v3_18309	Yersinia intermedia	0.58481	TRUE	mOTU-mOTU	3	mOTU	mOTU	Bacteria	Pseudomonadota	Gammaproteobacteria	Pseudomonadales	Moraxellaceae	Acinetobacter	kingdom;phylum;class;order;family;genus;mOTU	2;1224;1236;72274;468;469;0	NA	NA	FALSE	NA	NA	NA	61	56	0	5	0.00168224	0.560714	3	mOTU	mOTU	Bacteria	Pseudomonadota	Gammaproteobacteria	Enterobacterales	Yersiniaceae	Yersinia	kingdom;phylum;class;order;family;genus;mOTU	2;1224;1236;91347;1903411;629;631	s__Yersinia intermedia	Yersinia intermedia	TRUE	NA	NA	NA	25	25	0	0	0.000653306
Acinetobacter ext_mOTU_v3_18309	pan_11743	0.553511	TRUE	mOTU-functional	3	mOTU	mOTU	Bacteria	Pseudomonadota	Gammaproteobacteria	Pseudomonadales	Moraxellaceae	Acinetobacter	kingdom;phylum;class;order;family;genus;mOTU	2;1224;1236;72274;468;469;0	NA	NA	FALSE	NA	NA	NA	61	56	0	5	0.00168224	0.560714	3	amr	functional	NA	NA	NA	NA	NA	NA	NA	NA	NA	NA	NA	['beta_lactam']	functional_amr	beta-lactamase	36	30	0	6	0.000938653
Acinetobacter ext_mOTU_v3_18309	pan_13778	0.505651	TRUE	mOTU-functional	3	mOTU	mOTU	Bacteria	Pseudomonadota	Gammaproteobacteria	Pseudomonadales	Moraxellaceae	Acinetobacter	kingdom;phylum;class;order;family;genus;mOTU	2;1224;1236;72274;468;469;0	NA	NA	FALSE	NA	NA	NA	61	56	0	5	0.00168224	0.560714	3	amr	functional	NA	NA	NA	NA	NA	NA	NA	NA	NA	NA	NA	['beta_lactam']	functional_amr	beta-lactamase	87	59	0	28	0.00281012
Acinetobacter ext_mOTU_v3_18309	pan_1477	0.606234	TRUE	mOTU-acquired	3	mOTU	mOTU	Bacteria	Pseudomonadota	Gammaproteobacteria	Pseudomonadales	Moraxellaceae	Acinetobacter	kingdom;phylum;class;order;family;genus;mOTU	2;1224;1236;72274;468;469;0	NA	NA	FALSE	NA	NA	NA	61	56	0	5	0.00168224	0.560714	3	amr	acquired	NA	NA	NA	NA	NA	NA	NA	NA	NA	NA	NA	['beta_lactam']	resfinder	blaoxa-333_1_kf203107	73	58	0	15	0.00245636
Acinetobacter ext_mOTU_v3_18309	pan_2471	0.507122	TRUE	mOTU-acquired	3	mOTU	mOTU	Bacteria	Pseudomonadota	Gammaproteobacteria	Pseudomonadales	Moraxellaceae	Acinetobacter	kingdom;phylum;class;order;family;genus;mOTU	2;1224;1236;72274;468;469;0	NA	NA	FALSE	NA	NA	NA	61	56	0	5	0.00168224	0.560714	3	amr	acquired	NA	NA	NA	NA	NA	NA	NA	NA	NA	NA	NA	['beta_lactam']	resfinder	blaoxa-280_1_appz01000001	27	27	0	0	0.000759736
Acinetobacter ext_mOTU_v3_18309	pan_3560	0.539797	TRUE	mOTU-acquired	3	mOTU	mOTU	Bacteria	Pseudomonadota	Gammaproteobacteria	Pseudomonadales	Moraxellaceae	Acinetobacter	kingdom;phylum;class;order;family;genus;mOTU	2;1224;1236;72274;468;469;0	NA	NA	FALSE	NA	NA	NA	61	56	0	5	0.00168224	0.560714	3	amr	acquired	NA	NA	NA	NA	NA	NA	NA	NA	NA	NA	NA	['beta_lactam']	resfinder	blaoxa-211_1_jn861779	43	35	0	8	0.00112434
Acinetobacter ext_mOTU_v3_18310	Acinetobacter ext_mOTU_v3_18385	0.68743	TRUE	mOTU-mOTU	3	mOTU	mOTU	Bacteria	Pseudomonadota	Gammaproteobacteria	Pseudomonadales	Moraxellaceae	Acinetobacter	kingdom;phylum;class;order;family;genus;mOTU	2;1224;1236;72274;468;469;0	NA	NA	FALSE	NA	NA	NA	71	62	0	9	0.00584061	0.704255	3	mOTU	mOTU	Bacteria	Pseudomonadota	Gammaproteobacteria	Pseudomonadales	Moraxellaceae	Acinetobacter	kingdom;phylum;class;order;family;genus;mOTU	2;1224;1236;72274;468;469;0	NA	NA	FALSE	NA	NA	NA	110	79	2	29	0.0126209
Acinetobacter ext_mOTU_v3_18310	Acinetobacter ext_mOTU_v3_18481	0.732254	TRUE	mOTU-mOTU	3	mOTU	mOTU	Bacteria	Pseudomonadota	Gammaproteobacteria	Pseudomonadales	Moraxellaceae	Acinetobacter	kingdom;phylum;class;order;family;genus;mOTU	2;1224;1236;72274;468;469;0	NA	NA	FALSE	NA	NA	NA	71	62	0	9	0.00584061	0.704255	3	mOTU	mOTU	Bacteria	Pseudomonadota	Gammaproteobacteria	Pseudomonadales	Moraxellaceae	Acinetobacter	kingdom;phylum;class;order;family;genus;mOTU	2;1224;1236;72274;468;469;0	NA	NA	FALSE	NA	NA	NA	55	54	0	1	0.00300833
Acinetobacter ext_mOTU_v3_18310	Acinetobacter ext_mOTU_v3_18492	0.503121	TRUE	mOTU-mOTU	3	mOTU	mOTU	Bacteria	Pseudomonadota	Gammaproteobacteria	Pseudomonadales	Moraxellaceae	Acinetobacter	kingdom;phylum;class;order;family;genus;mOTU	2;1224;1236;72274;468;469;0	NA	NA	FALSE	NA	NA	NA	71	62	0	9	0.00584061	0.704255	3	mOTU	mOTU	Bacteria	Pseudomonadota	Gammaproteobacteria	Pseudomonadales	Moraxellaceae	Acinetobacter	kingdom;phylum;class;order;family;genus;mOTU	2;1224;1236;72274;468;469;0	NA	NA	FALSE	NA	NA	NA	47	46	0	1	0.00145338
Acinetobacter ext_mOTU_v3_18310	Acinetobacter ext_mOTU_v3_18494	0.560985	TRUE	mOTU-mOTU	3	mOTU	mOTU	Bacteria	Pseudomonadota	Gammaproteobacteria	Pseudomonadales	Moraxellaceae	Acinetobacter	kingdom;phylum;class;order;family;genus;mOTU	2;1224;1236;72274;468;469;0	NA	NA	FALSE	NA	NA	NA	71	62	0	9	0.00584061	0.704255	3	mOTU	mOTU	Bacteria	Pseudomonadota	Gammaproteobacteria	Pseudomonadales	Moraxellaceae	Acinetobacter	kingdom;phylum;class;order;family;genus;mOTU	2;1224;1236;72274;468;469;0	NA	NA	FALSE	NA	NA	NA	20	20	0	0	0.00052602
Acinetobacter ext_mOTU_v3_18310	Acinetobacter ext_mOTU_v3_27119	0.585569	TRUE	mOTU-mOTU	3	mOTU	mOTU	Bacteria	Pseudomonadota	Gammaproteobacteria	Pseudomonadales	Moraxellaceae	Acinetobacter	kingdom;phylum;class;order;family;genus;mOTU	2;1224;1236;72274;468;469;0	NA	NA	FALSE	NA	NA	NA	71	62	0	9	0.00584061	0.704255	3	mOTU	mOTU	Bacteria	Pseudomonadota	Gammaproteobacteria	Pseudomonadales	Moraxellaceae	Acinetobacter	kingdom;phylum;class;order;family;genus;mOTU	2;1224;1236;72274;468;469;0	NA	NA	FALSE	NA	NA	NA	81	66	0	15	0.00589821
Acinetobacter ext_mOTU_v3_18310	Arcobacter ext_mOTU_v3_18348	0.63266	TRUE	mOTU-mOTU	3	mOTU	mOTU	Bacteria	Pseudomonadota	Gammaproteobacteria	Pseudomonadales	Moraxellaceae	Acinetobacter	kingdom;phylum;class;order;family;genus;mOTU	2;1224;1236;72274;468;469;0	NA	NA	FALSE	NA	NA	NA	71	62	0	9	0.00584061	0.704255	3	mOTU	mOTU	Bacteria	Pseudomonadota	Campylobacterota	Campylobacterales	Campylobacteraceae	Arcobacter	kingdom;phylum;class;order;family;genus;mOTU	2;1224;29547;213849;72294;28196;0	NA	NA	FALSE	NA	NA	NA	56	50	0	6	0.00290131
Acinetobacter ext_mOTU_v3_18310	Arcobacter ext_mOTU_v3_18350	0.562578	TRUE	mOTU-mOTU	3	mOTU	mOTU	Bacteria	Pseudomonadota	Gammaproteobacteria	Pseudomonadales	Moraxellaceae	Acinetobacter	kingdom;phylum;class;order;family;genus;mOTU	2;1224;1236;72274;468;469;0	NA	NA	FALSE	NA	NA	NA	71	62	0	9	0.00584061	0.704255	3	mOTU	mOTU	Bacteria	Pseudomonadota	Campylobacterota	Campylobacterales	Campylobacteraceae	Arcobacter	kingdom;phylum;class;order;family;genus;mOTU	2;1224;29547;213849;72294;28196;0	NA	NA	FALSE	NA	NA	NA	24	24	0	0	0.0016993
Acinetobacter ext_mOTU_v3_18310	Arcobacter ext_mOTU_v3_18439	0.537489	TRUE	mOTU-mOTU	3	mOTU	mOTU	Bacteria	Pseudomonadota	Gammaproteobacteria	Pseudomonadales	Moraxellaceae	Acinetobacter	kingdom;phylum;class;order;family;genus;mOTU	2;1224;1236;72274;468;469;0	NA	NA	FALSE	NA	NA	NA	71	62	0	9	0.00584061	0.704255	3	mOTU	mOTU	Bacteria	Pseudomonadota	Campylobacterota	Campylobacterales	Campylobacteraceae	Arcobacter	kingdom;phylum;class;order;family;genus;mOTU	2;1224;29547;213849;72294;28196;0	NA	NA	FALSE	NA	NA	NA	36	36	0	0	0.001605
Acinetobacter ext_mOTU_v3_18310	Butyrivibrio ext_mOTU_v3_18482	-0.542318	FALSE	mOTU-mOTU	3	mOTU	mOTU	Bacteria	Pseudomonadota	Gammaproteobacteria	Pseudomonadales	Moraxellaceae	Acinetobacter	kingdom;phylum;class;order;family;genus;mOTU	2;1224;1236;72274;468;469;0	NA	NA	FALSE	NA	NA	NA	71	62	0	9	0.00584061	0.704255	2	mOTU	mOTU	Bacteria	Bacillota	Clostridia	Eubacteriales	Lachnospiraceae	Butyrivibrio	kingdom;phylum;class;order;family;genus;mOTU	2;1239;186801;186802;186803;830;0	NA	NA	FALSE	NA	NA	NA	81	38	3	40	0.000131168
Acinetobacter ext_mOTU_v3_18310	Candidatus Saccharibacteria ext_mOTU_v3_18436	0.556814	TRUE	mOTU-mOTU	3	mOTU	mOTU	Bacteria	Pseudomonadota	Gammaproteobacteria	Pseudomonadales	Moraxellaceae	Acinetobacter	kingdom;phylum;class;order;family;genus;mOTU	2;1224;1236;72274;468;469;0	NA	NA	FALSE	NA	NA	NA	71	62	0	9	0.00584061	0.704255	3	mOTU	mOTU	Bacteria	Candidatus Saccharibacteria	NA	NA	NA	NA	kingdom;phylum;class;order;family;genus;mOTU	2;95818;0;0;0;0;0	NA	NA	FALSE	NA	NA	NA	107	65	6	36	0.0299766
Acinetobacter ext_mOTU_v3_18310	Candidatus Saccharibacteria ext_mOTU_v3_18441	0.566413	TRUE	mOTU-mOTU	3	mOTU	mOTU	Bacteria	Pseudomonadota	Gammaproteobacteria	Pseudomonadales	Moraxellaceae	Acinetobacter	kingdom;phylum;class;order;family;genus;mOTU	2;1224;1236;72274;468;469;0	NA	NA	FALSE	NA	NA	NA	71	62	0	9	0.00584061	0.704255	3	mOTU	mOTU	Bacteria	Candidatus Saccharibacteria	NA	NA	NA	NA	kingdom;phylum;class;order;family;genus;mOTU	2;95818;0;0;0;0;0	NA	NA	FALSE	NA	NA	NA	108	66	7	35	0.0318012
Acinetobacter ext_mOTU_v3_18310	Candidatus Saccharibacteria ext_mOTU_v3_27215	-0.550012	FALSE	mOTU-mOTU	3	mOTU	mOTU	Bacteria	Pseudomonadota	Gammaproteobacteria	Pseudomonadales	Moraxellaceae	Acinetobacter	kingdom;phylum;class;order;family;genus;mOTU	2;1224;1236;72274;468;469;0	NA	NA	FALSE	NA	NA	NA	71	62	0	9	0.00584061	0.704255	2	mOTU	mOTU	Bacteria	Candidatus Saccharibacteria	NA	NA	NA	NA	kingdom;phylum;class;order;family;genus;mOTU	2;95818;0;0;0;0;0	NA	NA	FALSE	NA	NA	NA	43	24	0	19	2.08279e-05
Acinetobacter ext_mOTU_v3_18310	Chryseobacterium ext_mOTU_v3_18316	0.636323	TRUE	mOTU-mOTU	3	mOTU	mOTU	Bacteria	Pseudomonadota	Gammaproteobacteria	Pseudomonadales	Moraxellaceae	Acinetobacter	kingdom;phylum;class;order;family;genus;mOTU	2;1224;1236;72274;468;469;0	NA	NA	FALSE	NA	NA	NA	71	62	0	9	0.00584061	0.704255	3	mOTU	mOTU	Bacteria	Bacteroidota	Flavobacteriia	Flavobacteriales	Flavobacteriaceae	Chryseobacterium	kingdom;phylum;class;order;family;genus;mOTU	2;976;117743;200644;49546;59732;0	NA	NA	FALSE	NA	NA	NA	50	50	0	0	0.00152144
Acinetobacter ext_mOTU_v3_18310	Chryseobacterium ext_mOTU_v3_18347	0.634737	TRUE	mOTU-mOTU	3	mOTU	mOTU	Bacteria	Pseudomonadota	Gammaproteobacteria	Pseudomonadales	Moraxellaceae	Acinetobacter	kingdom;phylum;class;order;family;genus;mOTU	2;1224;1236;72274;468;469;0	NA	NA	FALSE	NA	NA	NA	71	62	0	9	0.00584061	0.704255	3	mOTU	mOTU	Bacteria	Bacteroidota	Flavobacteriia	Flavobacteriales	Flavobacteriaceae	Chryseobacterium	kingdom;phylum;class;order;family;genus;mOTU	2;976;117743;200644;49546;59732;0	NA	NA	FALSE	NA	NA	NA	60	56	0	4	0.00198211
Acinetobacter ext_mOTU_v3_18310	Chryseobacterium ext_mOTU_v3_18429	0.668695	TRUE	mOTU-mOTU	3	mOTU	mOTU	Bacteria	Pseudomonadota	Gammaproteobacteria	Pseudomonadales	Moraxellaceae	Acinetobacter	kingdom;phylum;class;order;family;genus;mOTU	2;1224;1236;72274;468;469;0	NA	NA	FALSE	NA	NA	NA	71	62	0	9	0.00584061	0.704255	3	mOTU	mOTU	Bacteria	Bacteroidota	Flavobacteriia	Flavobacteriales	Flavobacteriaceae	Chryseobacterium	kingdom;phylum;class;order;family;genus;mOTU	2;976;117743;200644;49546;59732;0	NA	NA	FALSE	NA	NA	NA	27	27	0	0	0.00159033
Acinetobacter ext_mOTU_v3_18310	Chryseobacterium ext_mOTU_v3_27150	0.663941	TRUE	mOTU-mOTU	3	mOTU	mOTU	Bacteria	Pseudomonadota	Gammaproteobacteria	Pseudomonadales	Moraxellaceae	Acinetobacter	kingdom;phylum;class;order;family;genus;mOTU	2;1224;1236;72274;468;469;0	NA	NA	FALSE	NA	NA	NA	71	62	0	9	0.00584061	0.704255	3	mOTU	mOTU	Bacteria	Bacteroidota	Flavobacteriia	Flavobacteriales	Flavobacteriaceae	Chryseobacterium	kingdom;phylum;class;order;family;genus;mOTU	2;976;117743;200644;49546;59732;0	NA	NA	FALSE	NA	NA	NA	98	72	0	26	0.00812336
Acinetobacter ext_mOTU_v3_18310	Comamonadaceae ext_mOTU_v3_18318	0.671138	TRUE	mOTU-mOTU	3	mOTU	mOTU	Bacteria	Pseudomonadota	Gammaproteobacteria	Pseudomonadales	Moraxellaceae	Acinetobacter	kingdom;phylum;class;order;family;genus;mOTU	2;1224;1236;72274;468;469;0	NA	NA	FALSE	NA	NA	NA	71	62	0	9	0.00584061	0.704255	3	mOTU	mOTU	Bacteria	Pseudomonadota	Betaproteobacteria	Burkholderiales	Comamonadaceae	NA	kingdom;phylum;class;order;family;genus;mOTU	2;1224;28216;80840;80864;0;0	NA	NA	FALSE	NA	NA	NA	123	81	1	41	0.0153528
Acinetobacter ext_mOTU_v3_18310	Comamonadaceae ext_mOTU_v3_27194	0.506054	TRUE	mOTU-mOTU	3	mOTU	mOTU	Bacteria	Pseudomonadota	Gammaproteobacteria	Pseudomonadales	Moraxellaceae	Acinetobacter	kingdom;phylum;class;order;family;genus;mOTU	2;1224;1236;72274;468;469;0	NA	NA	FALSE	NA	NA	NA	71	62	0	9	0.00584061	0.704255	3	mOTU	mOTU	Bacteria	Pseudomonadota	Betaproteobacteria	Burkholderiales	Comamonadaceae	NA	kingdom;phylum;class;order;family;genus;mOTU	2;1224;28216;80840;80864;0;0	NA	NA	FALSE	NA	NA	NA	38	35	0	3	0.00150235
Acinetobacter ext_mOTU_v3_18310	Comamonas ext_mOTU_v3_18445	0.551674	TRUE	mOTU-mOTU	3	mOTU	mOTU	Bacteria	Pseudomonadota	Gammaproteobacteria	Pseudomonadales	Moraxellaceae	Acinetobacter	kingdom;phylum;class;order;family;genus;mOTU	2;1224;1236;72274;468;469;0	NA	NA	FALSE	NA	NA	NA	71	62	0	9	0.00584061	0.704255	3	mOTU	mOTU	Bacteria	Pseudomonadota	Betaproteobacteria	Burkholderiales	Comamonadaceae	Comamonas	kingdom;phylum;class;order;family;genus;mOTU	2;1224;28216;80840;80864;283;0	NA	NA	FALSE	NA	NA	NA	48	46	0	2	0.00128422
Acinetobacter ext_mOTU_v3_18310	Enterococcus aquimarinus	0.603552	TRUE	mOTU-mOTU	3	mOTU	mOTU	Bacteria	Pseudomonadota	Gammaproteobacteria	Pseudomonadales	Moraxellaceae	Acinetobacter	kingdom;phylum;class;order;family;genus;mOTU	2;1224;1236;72274;468;469;0	NA	NA	FALSE	NA	NA	NA	71	62	0	9	0.00584061	0.704255	3	mOTU	mOTU	Bacteria	Bacillota	Bacilli	Lactobacillales	Enterococcaceae	Enterococcus	kingdom;phylum;class;order;family;genus;mOTU	2;1239;91061;186826;81852;1350;328396	s__Enterococcus_I aquimarinus	NA	FALSE	NA	NA	NA	48	43	0	5	0.00610005
Acinetobacter ext_mOTU_v3_18310	Flavobacteria bacterium GWF__	0.650026	TRUE	mOTU-mOTU	3	mOTU	mOTU	Bacteria	Pseudomonadota	Gammaproteobacteria	Pseudomonadales	Moraxellaceae	Acinetobacter	kingdom;phylum;class;order;family;genus;mOTU	2;1224;1236;72274;468;469;0	NA	NA	FALSE	NA	NA	NA	71	62	0	9	0.00584061	0.704255	3	mOTU	mOTU	Bacteria	Bacteroidota	Flavobacteriia	NA	NA	NA	kingdom;phylum;class;order;family;genus;mOTU	2;976;117743;0;0;0;1798014	s__Flavobacterium sp003497625	NA	FALSE	NA	NA	NA	56	52	0	4	0.00188252
Acinetobacter ext_mOTU_v3_18310	Flavobacteriaceae ext_mOTU_v3_18351	0.523788	TRUE	mOTU-mOTU	3	mOTU	mOTU	Bacteria	Pseudomonadota	Gammaproteobacteria	Pseudomonadales	Moraxellaceae	Acinetobacter	kingdom;phylum;class;order;family;genus;mOTU	2;1224;1236;72274;468;469;0	NA	NA	FALSE	NA	NA	NA	71	62	0	9	0.00584061	0.704255	3	mOTU	mOTU	Bacteria	Bacteroidota	Flavobacteriia	Flavobacteriales	Flavobacteriaceae	NA	kingdom;phylum;class;order;family;genus;mOTU	2;976;117743;200644;49546;0;0	NA	NA	FALSE	NA	NA	NA	44	40	0	4	0.00104322
Acinetobacter ext_mOTU_v3_18310	Flavobacteriaceae ext_mOTU_v3_18428	0.708674	TRUE	mOTU-mOTU	3	mOTU	mOTU	Bacteria	Pseudomonadota	Gammaproteobacteria	Pseudomonadales	Moraxellaceae	Acinetobacter	kingdom;phylum;class;order;family;genus;mOTU	2;1224;1236;72274;468;469;0	NA	NA	FALSE	NA	NA	NA	71	62	0	9	0.00584061	0.704255	3	mOTU	mOTU	Bacteria	Bacteroidota	Flavobacteriia	Flavobacteriales	Flavobacteriaceae	NA	kingdom;phylum;class;order;family;genus;mOTU	2;976;117743;200644;49546;0;0	NA	NA	FALSE	NA	NA	NA	82	69	1	12	0.00907878
Acinetobacter ext_mOTU_v3_18310	Flavobacteriaceae ext_mOTU_v3_18551	0.505335	TRUE	mOTU-mOTU	3	mOTU	mOTU	Bacteria	Pseudomonadota	Gammaproteobacteria	Pseudomonadales	Moraxellaceae	Acinetobacter	kingdom;phylum;class;order;family;genus;mOTU	2;1224;1236;72274;468;469;0	NA	NA	FALSE	NA	NA	NA	71	62	0	9	0.00584061	0.704255	3	mOTU	mOTU	Bacteria	Bacteroidota	Flavobacteriia	Flavobacteriales	Flavobacteriaceae	NA	kingdom;phylum;class;order;family;genus;mOTU	2;976;117743;200644;49546;0;0	NA	NA	FALSE	NA	NA	NA	5	5	0	0	7.93775e-05
Acinetobacter ext_mOTU_v3_18310	Flavobacterium ext_mOTU_v3_18312	0.504349	TRUE	mOTU-mOTU	3	mOTU	mOTU	Bacteria	Pseudomonadota	Gammaproteobacteria	Pseudomonadales	Moraxellaceae	Acinetobacter	kingdom;phylum;class;order;family;genus;mOTU	2;1224;1236;72274;468;469;0	NA	NA	FALSE	NA	NA	NA	71	62	0	9	0.00584061	0.704255	3	mOTU	mOTU	Bacteria	Bacteroidota	Flavobacteriia	Flavobacteriales	Flavobacteriaceae	Flavobacterium	kingdom;phylum;class;order;family;genus;mOTU	2;976;117743;200644;49546;237;0	NA	NA	FALSE	NA	NA	NA	67	53	1	13	0.00160341
Acinetobacter ext_mOTU_v3_18310	Flavobacterium ext_mOTU_v3_18317	0.674611	TRUE	mOTU-mOTU	3	mOTU	mOTU	Bacteria	Pseudomonadota	Gammaproteobacteria	Pseudomonadales	Moraxellaceae	Acinetobacter	kingdom;phylum;class;order;family;genus;mOTU	2;1224;1236;72274;468;469;0	NA	NA	FALSE	NA	NA	NA	71	62	0	9	0.00584061	0.704255	3	mOTU	mOTU	Bacteria	Bacteroidota	Flavobacteriia	Flavobacteriales	Flavobacteriaceae	Flavobacterium	kingdom;phylum;class;order;family;genus;mOTU	2;976;117743;200644;49546;237;0	NA	NA	FALSE	NA	NA	NA	143	91	3	49	0.016335
Acinetobacter ext_mOTU_v3_18310	Flavobacterium ext_mOTU_v3_18442	0.504571	TRUE	mOTU-mOTU	3	mOTU	mOTU	Bacteria	Pseudomonadota	Gammaproteobacteria	Pseudomonadales	Moraxellaceae	Acinetobacter	kingdom;phylum;class;order;family;genus;mOTU	2;1224;1236;72274;468;469;0	NA	NA	FALSE	NA	NA	NA	71	62	0	9	0.00584061	0.704255	3	mOTU	mOTU	Bacteria	Bacteroidota	Flavobacteriia	Flavobacteriales	Flavobacteriaceae	Flavobacterium	kingdom;phylum;class;order;family;genus;mOTU	2;976;117743;200644;49546;237;0	NA	NA	FALSE	NA	NA	NA	48	44	0	4	0.00113972
Acinetobacter ext_mOTU_v3_18310	Flavobacterium ext_mOTU_v3_18444	0.582965	TRUE	mOTU-mOTU	3	mOTU	mOTU	Bacteria	Pseudomonadota	Gammaproteobacteria	Pseudomonadales	Moraxellaceae	Acinetobacter	kingdom;phylum;class;order;family;genus;mOTU	2;1224;1236;72274;468;469;0	NA	NA	FALSE	NA	NA	NA	71	62	0	9	0.00584061	0.704255	3	mOTU	mOTU	Bacteria	Bacteroidota	Flavobacteriia	Flavobacteriales	Flavobacteriaceae	Flavobacterium	kingdom;phylum;class;order;family;genus;mOTU	2;976;117743;200644;49546;237;0	NA	NA	FALSE	NA	NA	NA	54	47	0	7	0.00214769
Acinetobacter ext_mOTU_v3_18310	Fusobacterium ext_mOTU_v3_18527	0.520156	TRUE	mOTU-mOTU	3	mOTU	mOTU	Bacteria	Pseudomonadota	Gammaproteobacteria	Pseudomonadales	Moraxellaceae	Acinetobacter	kingdom;phylum;class;order;family;genus;mOTU	2;1224;1236;72274;468;469;0	NA	NA	FALSE	NA	NA	NA	71	62	0	9	0.00584061	0.704255	3	mOTU	mOTU	Bacteria	Fusobacteriota	Fusobacteriia	Fusobacteriales	Fusobacteriaceae	Fusobacterium	kingdom;phylum;class;order;family;genus;mOTU	2;32066;203490;203491;203492;848;0	NA	NA	FALSE	NA	NA	NA	26	20	2	4	0.00324606
Acinetobacter ext_mOTU_v3_18310	Intrasporangiaceae ext_mOTU_v3_18458	0.532489	TRUE	mOTU-mOTU	3	mOTU	mOTU	Bacteria	Pseudomonadota	Gammaproteobacteria	Pseudomonadales	Moraxellaceae	Acinetobacter	kingdom;phylum;class;order;family;genus;mOTU	2;1224;1236;72274;468;469;0	NA	NA	FALSE	NA	NA	NA	71	62	0	9	0.00584061	0.704255	3	mOTU	mOTU	Bacteria	Actinomycetota	Actinomycetes	Micrococcales	Intrasporangiaceae	NA	kingdom;phylum;class;order;family;genus;mOTU	2;201174;1760;85006;85021;0;0	NA	NA	FALSE	NA	NA	NA	24	22	0	2	0.0036228
Acinetobacter ext_mOTU_v3_18310	Klebsiella pneumoniae	-0.502144	FALSE	mOTU-mOTU	3	mOTU	mOTU	Bacteria	Pseudomonadota	Gammaproteobacteria	Pseudomonadales	Moraxellaceae	Acinetobacter	kingdom;phylum;class;order;family;genus;mOTU	2;1224;1236;72274;468;469;0	NA	NA	FALSE	NA	NA	NA	71	62	0	9	0.00584061	0.704255	4	mOTU	mOTU	Bacteria	Pseudomonadota	Gammaproteobacteria	Enterobacterales	Enterobacteriaceae	Klebsiella	kingdom;phylum;class;order;family;genus;mOTU	2;1224;1236;91347;543;570;573	s__Klebsiella pneumoniae	Klebsiella pneumoniae	TRUE	NA	NA	NA	90	71	5	14	1.18576e-05
Acinetobacter ext_mOTU_v3_18310	Leptotrichia ext_mOTU_v3_18513	0.605961	TRUE	mOTU-mOTU	3	mOTU	mOTU	Bacteria	Pseudomonadota	Gammaproteobacteria	Pseudomonadales	Moraxellaceae	Acinetobacter	kingdom;phylum;class;order;family;genus;mOTU	2;1224;1236;72274;468;469;0	NA	NA	FALSE	NA	NA	NA	71	62	0	9	0.00584061	0.704255	3	mOTU	mOTU	Bacteria	Fusobacteriota	Fusobacteriia	Fusobacteriales	Leptotrichiaceae	Leptotrichia	kingdom;phylum;class;order;family;genus;mOTU	2;32066;203490;203491;1129771;32067;0	NA	NA	FALSE	NA	NA	NA	40	37	1	2	0.00622095
Acinetobacter ext_mOTU_v3_18310	Leptotrichiaceae ext_mOTU_v3_18307	0.522518	TRUE	mOTU-mOTU	3	mOTU	mOTU	Bacteria	Pseudomonadota	Gammaproteobacteria	Pseudomonadales	Moraxellaceae	Acinetobacter	kingdom;phylum;class;order;family;genus;mOTU	2;1224;1236;72274;468;469;0	NA	NA	FALSE	NA	NA	NA	71	62	0	9	0.00584061	0.704255	3	mOTU	mOTU	Bacteria	Fusobacteriota	Fusobacteriia	Fusobacteriales	Leptotrichiaceae	NA	kingdom;phylum;class;order;family;genus;mOTU	2;32066;203490;203491;1129771;0;0	NA	NA	FALSE	NA	NA	NA	67	55	0	12	0.010717
Acinetobacter ext_mOTU_v3_18310	Leptotrichiaceae ext_mOTU_v3_27343	0.585952	TRUE	mOTU-mOTU	3	mOTU	mOTU	Bacteria	Pseudomonadota	Gammaproteobacteria	Pseudomonadales	Moraxellaceae	Acinetobacter	kingdom;phylum;class;order;family;genus;mOTU	2;1224;1236;72274;468;469;0	NA	NA	FALSE	NA	NA	NA	71	62	0	9	0.00584061	0.704255	3	mOTU	mOTU	Bacteria	Fusobacteriota	Fusobacteriia	Fusobacteriales	Leptotrichiaceae	NA	kingdom;phylum;class;order;family;genus;mOTU	2;32066;203490;203491;1129771;0;0	NA	NA	FALSE	NA	NA	NA	39	39	0	0	0.00528664
Acinetobacter ext_mOTU_v3_18310	Microbacterium sp. [Microbacterium sp. UCD-TDU/Microbacterium sp. RootD/Microbacterium sp. Root]	0.502342	TRUE	mOTU-mOTU	3	mOTU	mOTU	Bacteria	Pseudomonadota	Gammaproteobacteria	Pseudomonadales	Moraxellaceae	Acinetobacter	kingdom;phylum;class;order;family;genus;mOTU	2;1224;1236;72274;468;469;0	NA	NA	FALSE	NA	NA	NA	71	62	0	9	0.00584061	0.704255	3	mOTU	mOTU	Bacteria	Actinomycetota	Actinomycetes	Micrococcales	Microbacteriaceae	Microbacterium	kingdom;phylum;class;order;family;genus;mOTU	2;201174;1760;85006;85023;33882;1433	s__Microbacterium maritypicum	NA	FALSE	NA	NA	NA	69	51	0	18	0.00515226
Acinetobacter ext_mOTU_v3_18310	Neisseria ext_mOTU_v3_18435	0.685794	TRUE	mOTU-mOTU	3	mOTU	mOTU	Bacteria	Pseudomonadota	Gammaproteobacteria	Pseudomonadales	Moraxellaceae	Acinetobacter	kingdom;phylum;class;order;family;genus;mOTU	2;1224;1236;72274;468;469;0	NA	NA	FALSE	NA	NA	NA	71	62	0	9	0.00584061	0.704255	3	mOTU	mOTU	Bacteria	Pseudomonadota	Betaproteobacteria	Neisseriales	Neisseriaceae	Neisseria	kingdom;phylum;class;order;family;genus;mOTU	2;1224;28216;206351;481;482;0	NA	NA	FALSE	NA	NA	NA	44	44	0	0	0.00334181
Acinetobacter ext_mOTU_v3_18310	Neisseriaceae ext_mOTU_v3_18388	0.719296	TRUE	mOTU-mOTU	3	mOTU	mOTU	Bacteria	Pseudomonadota	Gammaproteobacteria	Pseudomonadales	Moraxellaceae	Acinetobacter	kingdom;phylum;class;order;family;genus;mOTU	2;1224;1236;72274;468;469;0	NA	NA	FALSE	NA	NA	NA	71	62	0	9	0.00584061	0.704255	3	mOTU	mOTU	Bacteria	Pseudomonadota	Betaproteobacteria	Neisseriales	Neisseriaceae	NA	kingdom;phylum;class;order;family;genus;mOTU	2;1224;28216;206351;481;0;0	NA	NA	FALSE	NA	NA	NA	78	72	0	6	0.00783005
Acinetobacter ext_mOTU_v3_18310	Oligella ureolytica	-0.503034	FALSE	mOTU-mOTU	3	mOTU	mOTU	Bacteria	Pseudomonadota	Gammaproteobacteria	Pseudomonadales	Moraxellaceae	Acinetobacter	kingdom;phylum;class;order;family;genus;mOTU	2;1224;1236;72274;468;469;0	NA	NA	FALSE	NA	NA	NA	71	62	0	9	0.00584061	0.704255	2	mOTU	mOTU	Bacteria	Pseudomonadota	Betaproteobacteria	Burkholderiales	Alcaligenaceae	Oligella	kingdom;phylum;class;order;family;genus;mOTU	2;1224;28216;80840;506;90243;90244	s__Oligella ureolytica	NA	FALSE	NA	NA	NA	28	7	0	21	2.52885e-06
Acinetobacter ext_mOTU_v3_18310	Olsenella ext_mOTU_v3_18480	-0.524253	FALSE	mOTU-mOTU	3	mOTU	mOTU	Bacteria	Pseudomonadota	Gammaproteobacteria	Pseudomonadales	Moraxellaceae	Acinetobacter	kingdom;phylum;class;order;family;genus;mOTU	2;1224;1236;72274;468;469;0	NA	NA	FALSE	NA	NA	NA	71	62	0	9	0.00584061	0.704255	2	mOTU	mOTU	Bacteria	Actinomycetota	Coriobacteriia	Coriobacteriales	Atopobiaceae	Olsenella	kingdom;phylum;class;order;family;genus;mOTU	2;201174;84998;84999;1643824;133925;0	NA	NA	FALSE	NA	NA	NA	41	28	0	13	3.13052e-05
Acinetobacter ext_mOTU_v3_18310	Porphyromonadaceae ext_mOTU_v3_18390	0.610196	TRUE	mOTU-mOTU	3	mOTU	mOTU	Bacteria	Pseudomonadota	Gammaproteobacteria	Pseudomonadales	Moraxellaceae	Acinetobacter	kingdom;phylum;class;order;family;genus;mOTU	2;1224;1236;72274;468;469;0	NA	NA	FALSE	NA	NA	NA	71	62	0	9	0.00584061	0.704255	3	mOTU	mOTU	Bacteria	Bacteroidota	Bacteroidia	Bacteroidales	Porphyromonadaceae	NA	kingdom;phylum;class;order;family;genus;mOTU	2;976;200643;171549;171551;0;0	NA	NA	FALSE	NA	NA	NA	38	36	1	1	0.00228068
Acinetobacter ext_mOTU_v3_18310	Pseudoclavibacter helvolus	0.547707	TRUE	mOTU-mOTU	3	mOTU	mOTU	Bacteria	Pseudomonadota	Gammaproteobacteria	Pseudomonadales	Moraxellaceae	Acinetobacter	kingdom;phylum;class;order;family;genus;mOTU	2;1224;1236;72274;468;469;0	NA	NA	FALSE	NA	NA	NA	71	62	0	9	0.00584061	0.704255	3	mOTU	mOTU	Bacteria	Actinomycetota	Actinomycetes	Micrococcales	Microbacteriaceae	Pseudoclavibacter	kingdom;phylum;class;order;family;genus;mOTU	2;201174;1760;85006;85023;255204;255205	s__Pseudoclavibacter helvolus	NA	FALSE	NA	NA	NA	61	50	0	11	0.00505261
Acinetobacter ext_mOTU_v3_18310	Pseudomonas ext_mOTU_v3_19055	0.56446	TRUE	mOTU-mOTU	3	mOTU	mOTU	Bacteria	Pseudomonadota	Gammaproteobacteria	Pseudomonadales	Moraxellaceae	Acinetobacter	kingdom;phylum;class;order;family;genus;mOTU	2;1224;1236;72274;468;469;0	NA	NA	FALSE	NA	NA	NA	71	62	0	9	0.00584061	0.704255	3	mOTU	mOTU	Bacteria	Pseudomonadota	Gammaproteobacteria	Pseudomonadales	Pseudomonadaceae	Pseudomonas	kingdom;phylum;class;order;family;genus;mOTU	2;1224;1236;72274;135621;286;0	NA	NA	FALSE	NA	NA	NA	74	56	0	18	0.00257745
Acinetobacter ext_mOTU_v3_18310	Pseudomonas ext_mOTU_v3_33868	0.5243	TRUE	mOTU-mOTU	3	mOTU	mOTU	Bacteria	Pseudomonadota	Gammaproteobacteria	Pseudomonadales	Moraxellaceae	Acinetobacter	kingdom;phylum;class;order;family;genus;mOTU	2;1224;1236;72274;468;469;0	NA	NA	FALSE	NA	NA	NA	71	62	0	9	0.00584061	0.704255	3	mOTU	mOTU	Bacteria	Pseudomonadota	Gammaproteobacteria	Pseudomonadales	Pseudomonadaceae	Pseudomonas	kingdom;phylum;class;order;family;genus;mOTU	2;1224;1236;72274;135621;286;0	NA	NA	FALSE	NA	NA	NA	53	36	2	15	0.00270877
Acinetobacter ext_mOTU_v3_18310	Selenomonadales ext_mOTU_v3_18399	0.69377	TRUE	mOTU-mOTU	3	mOTU	mOTU	Bacteria	Pseudomonadota	Gammaproteobacteria	Pseudomonadales	Moraxellaceae	Acinetobacter	kingdom;phylum;class;order;family;genus;mOTU	2;1224;1236;72274;468;469;0	NA	NA	FALSE	NA	NA	NA	71	62	0	9	0.00584061	0.704255	3	mOTU	mOTU	Bacteria	Bacillota	Negativicutes	Selenomonadales	NA	NA	kingdom;phylum;class;order;family;genus;mOTU	2;1239;909932;909929;0;0;0	NA	NA	FALSE	NA	NA	NA	35	35	0	0	0.00304528
Acinetobacter ext_mOTU_v3_18310	Sporomusaceae ext_mOTU_v3_27351	0.606298	TRUE	mOTU-mOTU	3	mOTU	mOTU	Bacteria	Pseudomonadota	Gammaproteobacteria	Pseudomonadales	Moraxellaceae	Acinetobacter	kingdom;phylum;class;order;family;genus;mOTU	2;1224;1236;72274;468;469;0	NA	NA	FALSE	NA	NA	NA	71	62	0	9	0.00584061	0.704255	3	mOTU	mOTU	Bacteria	Bacillota	Negativicutes	Selenomonadales	Sporomusaceae	NA	kingdom;phylum;class;order;family;genus;mOTU	2;1239;909932;909929;1843490;0;0	NA	NA	FALSE	NA	NA	NA	80	69	0	11	0.0114379
Acinetobacter ext_mOTU_v3_18310	Sporomusaceae sp. [Anaeromusa acidaminophila/Anaeroarcus burkinensis]	-0.57166	FALSE	mOTU-mOTU	3	mOTU	mOTU	Bacteria	Pseudomonadota	Gammaproteobacteria	Pseudomonadales	Moraxellaceae	Acinetobacter	kingdom;phylum;class;order;family;genus;mOTU	2;1224;1236;72274;468;469;0	NA	NA	FALSE	NA	NA	NA	71	62	0	9	0.00584061	0.704255	2	mOTU	mOTU	Bacteria	Bacillota	Negativicutes	Selenomonadales	Sporomusaceae	NA	kingdom;phylum;class;order;family;genus;mOTU	2;1239;909932;909929;1843490;0;0	s__Anaeromusa acidaminophila	NA	FALSE	NA	NA	NA	81	33	6	42	2.94581e-05
Acinetobacter ext_mOTU_v3_18310	Tessaracoccus ext_mOTU_v3_27198	0.668773	TRUE	mOTU-mOTU	3	mOTU	mOTU	Bacteria	Pseudomonadota	Gammaproteobacteria	Pseudomonadales	Moraxellaceae	Acinetobacter	kingdom;phylum;class;order;family;genus;mOTU	2;1224;1236;72274;468;469;0	NA	NA	FALSE	NA	NA	NA	71	62	0	9	0.00584061	0.704255	3	mOTU	mOTU	Bacteria	Actinomycetota	Actinomycetes	Propionibacteriales	Propionibacteriaceae	Tessaracoccus	kingdom;phylum;class;order;family;genus;mOTU	2;201174;1760;85009;31957;72763;0	NA	NA	FALSE	NA	NA	NA	87	63	5	19	0.0260565
Acinetobacter ext_mOTU_v3_18310	Thauera ext_mOTU_v3_28129	0.569832	TRUE	mOTU-mOTU	3	mOTU	mOTU	Bacteria	Pseudomonadota	Gammaproteobacteria	Pseudomonadales	Moraxellaceae	Acinetobacter	kingdom;phylum;class;order;family;genus;mOTU	2;1224;1236;72274;468;469;0	NA	NA	FALSE	NA	NA	NA	71	62	0	9	0.00584061	0.704255	3	mOTU	mOTU	Bacteria	Pseudomonadota	Betaproteobacteria	Rhodocyclales	Zoogloeaceae	Thauera	kingdom;phylum;class;order;family;genus;mOTU	2;1224;28216;206389;2008794;33057;0	NA	NA	FALSE	NA	NA	NA	29	27	1	1	0.00521727
Acinetobacter ext_mOTU_v3_18310	Thauera terpenica	0.541763	TRUE	mOTU-mOTU	3	mOTU	mOTU	Bacteria	Pseudomonadota	Gammaproteobacteria	Pseudomonadales	Moraxellaceae	Acinetobacter	kingdom;phylum;class;order;family;genus;mOTU	2;1224;1236;72274;468;469;0	NA	NA	FALSE	NA	NA	NA	71	62	0	9	0.00584061	0.704255	3	mOTU	mOTU	Bacteria	Pseudomonadota	Betaproteobacteria	Rhodocyclales	Zoogloeaceae	Thauera	kingdom;phylum;class;order;family;genus;mOTU	2;1224;28216;206389;2008794;33057;76113	s__Thauera terpenica	NA	FALSE	NA	NA	NA	63	55	1	7	0.0112528
Acinetobacter ext_mOTU_v3_18310	Trichococcus collinsii	0.624457	TRUE	mOTU-mOTU	3	mOTU	mOTU	Bacteria	Pseudomonadota	Gammaproteobacteria	Pseudomonadales	Moraxellaceae	Acinetobacter	kingdom;phylum;class;order;family;genus;mOTU	2;1224;1236;72274;468;469;0	NA	NA	FALSE	NA	NA	NA	71	62	0	9	0.00584061	0.704255	3	mOTU	mOTU	Bacteria	Bacillota	Bacilli	Lactobacillales	Carnobacteriaceae	Trichococcus	kingdom;phylum;class;order;family;genus;mOTU	2;1239;91061;186826;186828;82802;157076	s__Trichococcus collinsii	NA	FALSE	NA	NA	NA	91	70	0	21	0.00840272
Acinetobacter ext_mOTU_v3_18310	Trichococcus flocculiformis [Trichococcus flocculiformis/Trichococcus sp. ES]	0.585436	TRUE	mOTU-mOTU	3	mOTU	mOTU	Bacteria	Pseudomonadota	Gammaproteobacteria	Pseudomonadales	Moraxellaceae	Acinetobacter	kingdom;phylum;class;order;family;genus;mOTU	2;1224;1236;72274;468;469;0	NA	NA	FALSE	NA	NA	NA	71	62	0	9	0.00584061	0.704255	3	mOTU	mOTU	Bacteria	Bacillota	Bacilli	Lactobacillales	Carnobacteriaceae	Trichococcus	kingdom;phylum;class;order;family;genus;mOTU	2;1239;91061;186826;186828;82802;82803	s__Trichococcus flocculiformis	NA	FALSE	NA	NA	NA	95	68	0	27	0.0100909
Acinetobacter ext_mOTU_v3_18310	Trichococcus pasteurii	0.577306	TRUE	mOTU-mOTU	3	mOTU	mOTU	Bacteria	Pseudomonadota	Gammaproteobacteria	Pseudomonadales	Moraxellaceae	Acinetobacter	kingdom;phylum;class;order;family;genus;mOTU	2;1224;1236;72274;468;469;0	NA	NA	FALSE	NA	NA	NA	71	62	0	9	0.00584061	0.704255	3	mOTU	mOTU	Bacteria	Bacillota	Bacilli	Lactobacillales	Carnobacteriaceae	Trichococcus	kingdom;phylum;class;order;family;genus;mOTU	2;1239;91061;186826;186828;82802;43064	s__Trichococcus pasteurii	NA	FALSE	NA	NA	NA	76	57	0	19	0.00837229
Acinetobacter ext_mOTU_v3_18310	Xanthomonadaceae ext_mOTU_v3_27196	0.548907	TRUE	mOTU-mOTU	3	mOTU	mOTU	Bacteria	Pseudomonadota	Gammaproteobacteria	Pseudomonadales	Moraxellaceae	Acinetobacter	kingdom;phylum;class;order;family;genus;mOTU	2;1224;1236;72274;468;469;0	NA	NA	FALSE	NA	NA	NA	71	62	0	9	0.00584061	0.704255	3	mOTU	mOTU	Bacteria	Pseudomonadota	Gammaproteobacteria	Lysobacterales	Lysobacteraceae	NA	kingdom;phylum;class;order;family;genus;mOTU	2;1224;1236;135614;32033;0;0	NA	NA	FALSE	NA	NA	NA	98	71	0	27	0.0116407
Acinetobacter ext_mOTU_v3_18310	pan_11219	0.640081	TRUE	mOTU-functional	3	mOTU	mOTU	Bacteria	Pseudomonadota	Gammaproteobacteria	Pseudomonadales	Moraxellaceae	Acinetobacter	kingdom;phylum;class;order;family;genus;mOTU	2;1224;1236;72274;468;469;0	NA	NA	FALSE	NA	NA	NA	71	62	0	9	0.00584061	0.704255	3	amr	functional	NA	NA	NA	NA	NA	NA	NA	NA	NA	NA	NA	['beta_lactam']	functional_amr	beta-lactamase	113	49	1	63	0.00455077
Acinetobacter ext_mOTU_v3_18310	pan_12867	-0.543199	FALSE	mOTU-functional	3	mOTU	mOTU	Bacteria	Pseudomonadota	Gammaproteobacteria	Pseudomonadales	Moraxellaceae	Acinetobacter	kingdom;phylum;class;order;family;genus;mOTU	2;1224;1236;72274;468;469;0	NA	NA	FALSE	NA	NA	NA	71	62	0	9	0.00584061	0.704255	2	amr	functional	NA	NA	NA	NA	NA	NA	NA	NA	NA	NA	NA	['beta_lactam']	functional_amr	beta-lactamase	25	10	0	15	1.57648e-06
Acinetobacter ext_mOTU_v3_18310	pan_13778	0.68159	TRUE	mOTU-functional	3	mOTU	mOTU	Bacteria	Pseudomonadota	Gammaproteobacteria	Pseudomonadales	Moraxellaceae	Acinetobacter	kingdom;phylum;class;order;family;genus;mOTU	2;1224;1236;72274;468;469;0	NA	NA	FALSE	NA	NA	NA	71	62	0	9	0.00584061	0.704255	3	amr	functional	NA	NA	NA	NA	NA	NA	NA	NA	NA	NA	NA	['beta_lactam']	functional_amr	beta-lactamase	87	59	0	28	0.00281012
Acinetobacter ext_mOTU_v3_18310	pan_1477	0.624845	TRUE	mOTU-acquired	3	mOTU	mOTU	Bacteria	Pseudomonadota	Gammaproteobacteria	Pseudomonadales	Moraxellaceae	Acinetobacter	kingdom;phylum;class;order;family;genus;mOTU	2;1224;1236;72274;468;469;0	NA	NA	FALSE	NA	NA	NA	71	62	0	9	0.00584061	0.704255	3	amr	acquired	NA	NA	NA	NA	NA	NA	NA	NA	NA	NA	NA	['beta_lactam']	resfinder	blaoxa-333_1_kf203107	73	58	0	15	0.00245636
Acinetobacter ext_mOTU_v3_18310	pan_1797	0.605904	TRUE	mOTU-acquired	3	mOTU	mOTU	Bacteria	Pseudomonadota	Gammaproteobacteria	Pseudomonadales	Moraxellaceae	Acinetobacter	kingdom;phylum;class;order;family;genus;mOTU	2;1224;1236;72274;468;469;0	NA	NA	FALSE	NA	NA	NA	71	62	0	9	0.00584061	0.704255	3	amr	acquired	NA	NA	NA	NA	NA	NA	NA	NA	NA	NA	NA	['aminoglycoside']	resfinder	aph(2'')-ia_2_ap009486	72	48	3	21	0.0164451
Acinetobacter ext_mOTU_v3_18310	pan_1878	0.518685	TRUE	mOTU-acquired	3	mOTU	mOTU	Bacteria	Pseudomonadota	Gammaproteobacteria	Pseudomonadales	Moraxellaceae	Acinetobacter	kingdom;phylum;class;order;family;genus;mOTU	2;1224;1236;72274;468;469;0	NA	NA	FALSE	NA	NA	NA	71	62	0	9	0.00584061	0.704255	3	amr	acquired	NA	NA	NA	NA	NA	NA	NA	NA	NA	NA	NA	['aminoglycoside']	resfinder	aada10_2_am087405	17	17	0	0	0.000806857
Acinetobacter ext_mOTU_v3_18310	pan_2471	0.516145	TRUE	mOTU-acquired	3	mOTU	mOTU	Bacteria	Pseudomonadota	Gammaproteobacteria	Pseudomonadales	Moraxellaceae	Acinetobacter	kingdom;phylum;class;order;family;genus;mOTU	2;1224;1236;72274;468;469;0	NA	NA	FALSE	NA	NA	NA	71	62	0	9	0.00584061	0.704255	3	amr	acquired	NA	NA	NA	NA	NA	NA	NA	NA	NA	NA	NA	['beta_lactam']	resfinder	blaoxa-280_1_appz01000001	27	27	0	0	0.000759736
Acinetobacter ext_mOTU_v3_18310	pan_3560	0.534615	TRUE	mOTU-acquired	3	mOTU	mOTU	Bacteria	Pseudomonadota	Gammaproteobacteria	Pseudomonadales	Moraxellaceae	Acinetobacter	kingdom;phylum;class;order;family;genus;mOTU	2;1224;1236;72274;468;469;0	NA	NA	FALSE	NA	NA	NA	71	62	0	9	0.00584061	0.704255	3	amr	acquired	NA	NA	NA	NA	NA	NA	NA	NA	NA	NA	NA	['beta_lactam']	resfinder	blaoxa-211_1_jn861779	43	35	0	8	0.00112434
Acinetobacter ext_mOTU_v3_18310	pan_5394	-0.531488	FALSE	mOTU-acquired	3	mOTU	mOTU	Bacteria	Pseudomonadota	Gammaproteobacteria	Pseudomonadales	Moraxellaceae	Acinetobacter	kingdom;phylum;class;order;family;genus;mOTU	2;1224;1236;72274;468;469;0	NA	NA	FALSE	NA	NA	NA	71	62	0	9	0.00584061	0.704255	4	amr	acquired	NA	NA	NA	NA	NA	NA	NA	NA	NA	NA	NA	['phenicol', 'quinolone']	resfinder	oqxa_1_eu370913	87	75	1	11	6.23499e-07
Acinetobacter ext_mOTU_v3_18310	pan_7913	0.508907	TRUE	mOTU-functional	3	mOTU	mOTU	Bacteria	Pseudomonadota	Gammaproteobacteria	Pseudomonadales	Moraxellaceae	Acinetobacter	kingdom;phylum;class;order;family;genus;mOTU	2;1224;1236;72274;468;469;0	NA	NA	FALSE	NA	NA	NA	71	62	0	9	0.00584061	0.704255	3	amr	functional	NA	NA	NA	NA	NA	NA	NA	NA	NA	NA	NA	['fluoroquinolone', 'other', 'tetracycline']	csabapal	chryso-acactctaat_ctctctagga_1	47	40	2	5	0.00825166
Acinetobacter ext_mOTU_v3_18310	pan_8777	0.535895	TRUE	mOTU-functional	3	mOTU	mOTU	Bacteria	Pseudomonadota	Gammaproteobacteria	Pseudomonadales	Moraxellaceae	Acinetobacter	kingdom;phylum;class;order;family;genus;mOTU	2;1224;1236;72274;468;469;0	NA	NA	FALSE	NA	NA	NA	71	62	0	9	0.00584061	0.704255	3	amr	functional	NA	NA	NA	NA	NA	NA	NA	NA	NA	NA	NA	['folate_pathway_antagonist']	functional_amr	dfr	80	41	21	18	0.114272
Acinetobacter ext_mOTU_v3_18310	pan_9532	0.52047	TRUE	mOTU-functional	3	mOTU	mOTU	Bacteria	Pseudomonadota	Gammaproteobacteria	Pseudomonadales	Moraxellaceae	Acinetobacter	kingdom;phylum;class;order;family;genus;mOTU	2;1224;1236;72274;468;469;0	NA	NA	FALSE	NA	NA	NA	71	62	0	9	0.00584061	0.704255	3	amr	functional	NA	NA	NA	NA	NA	NA	NA	NA	NA	NA	NA	['glycopeptide']	functional_amr	van-ligase	114	49	37	28	0.21657
Acinetobacter ext_mOTU_v3_18310	pan_1254	0.512214	TRUE	mOTU-acquired	3	mOTU	mOTU	Bacteria	Pseudomonadota	Gammaproteobacteria	Pseudomonadales	Moraxellaceae	Acinetobacter	kingdom;phylum;class;order;family;genus;mOTU	2;1224;1236;72274;468;469;0	NA	NA	FALSE	NA	NA	NA	71	62	0	9	0.00584061	0.704255	3	amr	acquired	NA	NA	NA	NA	NA	NA	NA	NA	NA	NA	NA	['beta_lactam']	resfinder	blaoxa-37_1_ay007784/blaoxa-20_2_af024602/blaoxa-20_1_ay307114	34	27	2	5	0.00151411
Acinetobacter ext_mOTU_v3_18314	Acinetobacter ext_mOTU_v3_18492	0.524323	TRUE	mOTU-mOTU	3	mOTU	mOTU	Bacteria	Pseudomonadota	Gammaproteobacteria	Pseudomonadales	Moraxellaceae	Acinetobacter	kingdom;phylum;class;order;family;genus;mOTU	2;1224;1236;72274;468;469;0	NA	NA	FALSE	NA	NA	NA	8	8	0	0	4.96481e-05	0.0467972	3	mOTU	mOTU	Bacteria	Pseudomonadota	Gammaproteobacteria	Pseudomonadales	Moraxellaceae	Acinetobacter	kingdom;phylum;class;order;family;genus;mOTU	2;1224;1236;72274;468;469;0	NA	NA	FALSE	NA	NA	NA	47	46	0	1	0.00145338
Acinetobacter ext_mOTU_v3_18314	Acinetobacter ext_mOTU_v3_18501	0.632419	TRUE	mOTU-mOTU	3	mOTU	mOTU	Bacteria	Pseudomonadota	Gammaproteobacteria	Pseudomonadales	Moraxellaceae	Acinetobacter	kingdom;phylum;class;order;family;genus;mOTU	2;1224;1236;72274;468;469;0	NA	NA	FALSE	NA	NA	NA	8	8	0	0	4.96481e-05	0.0467972	3	mOTU	mOTU	Bacteria	Pseudomonadota	Gammaproteobacteria	Pseudomonadales	Moraxellaceae	Acinetobacter	kingdom;phylum;class;order;family;genus;mOTU	2;1224;1236;72274;468;469;0	NA	NA	FALSE	NA	NA	NA	16	15	1	0	0.000262583
Acinetobacter ext_mOTU_v3_18314	Acinetobacter ext_mOTU_v3_27238	0.576078	TRUE	mOTU-mOTU	3	mOTU	mOTU	Bacteria	Pseudomonadota	Gammaproteobacteria	Pseudomonadales	Moraxellaceae	Acinetobacter	kingdom;phylum;class;order;family;genus;mOTU	2;1224;1236;72274;468;469;0	NA	NA	FALSE	NA	NA	NA	8	8	0	0	4.96481e-05	0.0467972	3	mOTU	mOTU	Bacteria	Pseudomonadota	Gammaproteobacteria	Pseudomonadales	Moraxellaceae	Acinetobacter	kingdom;phylum;class;order;family;genus;mOTU	2;1224;1236;72274;468;469;0	NA	NA	FALSE	NA	NA	NA	17	17	0	0	0.000123551
Acinetobacter ext_mOTU_v3_18314	Algoriella xinjiangensis	0.534587	TRUE	mOTU-mOTU	3	mOTU	mOTU	Bacteria	Pseudomonadota	Gammaproteobacteria	Pseudomonadales	Moraxellaceae	Acinetobacter	kingdom;phylum;class;order;family;genus;mOTU	2;1224;1236;72274;468;469;0	NA	NA	FALSE	NA	NA	NA	8	8	0	0	4.96481e-05	0.0467972	3	mOTU	mOTU	Bacteria	Bacteroidota	Flavobacteriia	Flavobacteriales	Flavobacteriaceae	Algoriella	kingdom;phylum;class;order;family;genus;mOTU	2;976;117743;200644;49546;1762932;684065	s__Algoriella xinjiangensis	NA	FALSE	NA	NA	NA	20	20	0	0	0.000153919
Acinetobacter ext_mOTU_v3_18314	Comamonas ext_mOTU_v3_18445	0.506304	TRUE	mOTU-mOTU	3	mOTU	mOTU	Bacteria	Pseudomonadota	Gammaproteobacteria	Pseudomonadales	Moraxellaceae	Acinetobacter	kingdom;phylum;class;order;family;genus;mOTU	2;1224;1236;72274;468;469;0	NA	NA	FALSE	NA	NA	NA	8	8	0	0	4.96481e-05	0.0467972	3	mOTU	mOTU	Bacteria	Pseudomonadota	Betaproteobacteria	Burkholderiales	Comamonadaceae	Comamonas	kingdom;phylum;class;order;family;genus;mOTU	2;1224;28216;80840;80864;283;0	NA	NA	FALSE	NA	NA	NA	48	46	0	2	0.00128422
Acinetobacter ext_mOTU_v3_18314	Polaromonas ext_mOTU_v3_18509	0.510359	TRUE	mOTU-mOTU	3	mOTU	mOTU	Bacteria	Pseudomonadota	Gammaproteobacteria	Pseudomonadales	Moraxellaceae	Acinetobacter	kingdom;phylum;class;order;family;genus;mOTU	2;1224;1236;72274;468;469;0	NA	NA	FALSE	NA	NA	NA	8	8	0	0	4.96481e-05	0.0467972	3	mOTU	mOTU	Bacteria	Pseudomonadota	Betaproteobacteria	Burkholderiales	Comamonadaceae	Polaromonas	kingdom;phylum;class;order;family;genus;mOTU	2;1224;28216;80840;80864;52972;0	NA	NA	FALSE	NA	NA	NA	24	24	0	0	0.000480822
Acinetobacter ext_mOTU_v3_18385	Acinetobacter ext_mOTU_v3_18481	0.627804	TRUE	mOTU-mOTU	3	mOTU	mOTU	Bacteria	Pseudomonadota	Gammaproteobacteria	Pseudomonadales	Moraxellaceae	Acinetobacter	kingdom;phylum;class;order;family;genus;mOTU	2;1224;1236;72274;468;469;0	NA	NA	FALSE	NA	NA	NA	110	79	2	29	0.0126209	0.800844	3	mOTU	mOTU	Bacteria	Pseudomonadota	Gammaproteobacteria	Pseudomonadales	Moraxellaceae	Acinetobacter	kingdom;phylum;class;order;family;genus;mOTU	2;1224;1236;72274;468;469;0	NA	NA	FALSE	NA	NA	NA	55	54	0	1	0.00300833
Acinetobacter ext_mOTU_v3_18385	Acinetobacter ext_mOTU_v3_27119	0.649613	TRUE	mOTU-mOTU	3	mOTU	mOTU	Bacteria	Pseudomonadota	Gammaproteobacteria	Pseudomonadales	Moraxellaceae	Acinetobacter	kingdom;phylum;class;order;family;genus;mOTU	2;1224;1236;72274;468;469;0	NA	NA	FALSE	NA	NA	NA	110	79	2	29	0.0126209	0.800844	3	mOTU	mOTU	Bacteria	Pseudomonadota	Gammaproteobacteria	Pseudomonadales	Moraxellaceae	Acinetobacter	kingdom;phylum;class;order;family;genus;mOTU	2;1224;1236;72274;468;469;0	NA	NA	FALSE	NA	NA	NA	81	66	0	15	0.00589821
[truncated: 25,464 more rows]
[truncated: 1 more columns]
