# Supplementary material for: Geographics and bacterial networks differently shape the acquired and latent global sewage resistomes
Source: Nat Commun. 2025 Nov 21;16:10278. doi: 10.1038/s41467-025-66070-7 (PMC12639157; doi:10.1038/s41467-025-66070-7)
Supplement: Supplementary file 8 — Supplementary Data 5 [file 41467_2025_66070_MOESM8_ESM.xlsx]

## Sheet: SD5 Human Community Composition
genepid	family_ncbi	phylum_ncbi	comm_id	rela_fam_comm
1011236	Acetobacteraceae	Pseudomonadota	6	0.00235866
1011236	Acidaminococcaceae	Bacillota	1	0.00494572
1011236	Acidaminococcaceae	Bacillota	6	0.0284976
1011236	Atopobiaceae	Actinomycetota	1	0.00565548
1011236	Bacteroidaceae	Bacteroidota	6	0.209613
1011236	Barnesiellaceae	Bacteroidota	6	0
1011236	Bifidobacteriaceae	Actinomycetota	1	0.115531
1011236	Christensenellaceae	Bacillota	1	0.000280486
1011236	Clostridiaceae	Bacillota	1	0.0815293
1011236	Coriobacteriaceae	Actinomycetota	1	0.0113647
1011236	Coriobacteriaceae	Actinomycetota	1	0.00120811
1011236	Desulfovibrionaceae	Pseudomonadota	1	0.00206079
1011236	Eggerthellaceae	Actinomycetota	1	0.00408443
1011236	Erysipelotrichaceae	Bacillota	1	0.0130499
1011236	Eubacteriaceae	Bacillota	1	0.0339336
1011236	Eubacteriales Family XIII. Incertae Sedis	Bacillota	1	7.14412e-05
1011236	Fusobacteriaceae	Fusobacteriota	6	0
1011236	Hydrogenophilaceae	Pseudomonadota	6	0.0255112
1011236	Lachnospiraceae	Bacillota	1	0.130116
1011236	Lachnospiraceae	Bacillota	6	0.00586728
1011236	Lactobacillaceae	Bacillota	1	0.00539561
1011236	Methanobacteriaceae	Euryarchaeota	1	0.0036305
1011236	Moraxellaceae	Pseudomonadota	1	0.000374776
1011236	Mycoplasmataceae	Mycoplasmatota	1	0.00145367
1011236	Odoribacteraceae	Bacteroidota	6	0.0273997
1011236	Oscillospiraceae	Bacillota	1	0.00531922
1011236	Oscillospiraceae	Bacillota	6	0.0145606
1011236	Peptostreptococcaceae	Bacillota	1	0.000903346
1011236	Prevotellaceae	Bacteroidota	1	0.00130219
1011236	Prevotellaceae	Bacteroidota	6	0.314253
1011236	Rhodospirillaceae	Pseudomonadota	6	0.0248617
1011236	Rikenellaceae	Bacteroidota	6	0.161625
1011236	Selenomonadaceae	Bacillota	1	0.00394167
1011236	Spirochaetaceae	Spirochaetota	6	0
1011236	Streptococcaceae	Bacillota	1	0.0174259
1011236	Succinivibrionaceae	Pseudomonadota	1	0.000182109
1011236	Sutterellaceae	Pseudomonadota	1	0.00163163
1011236	Sutterellaceae	Pseudomonadota	6	0.0286377
1011236	Tannerellaceae	Bacteroidota	6	0.043613
1011236	Veillonellaceae	Bacillota	1	0.0825707
1011237	Acetobacteraceae	Pseudomonadota	6	0.00293723
1011237	Acidaminococcaceae	Bacillota	1	0.00652099
1011237	Acidaminococcaceae	Bacillota	6	0.0272218
1011237	Atopobiaceae	Actinomycetota	1	0.00173813
1011237	Bacteroidaceae	Bacteroidota	6	0.291053
1011237	Barnesiellaceae	Bacteroidota	6	0.0177942
1011237	Bifidobacteriaceae	Actinomycetota	1	0.0580873
1011237	Christensenellaceae	Bacillota	1	0
1011237	Clostridiaceae	Bacillota	1	0.0837659
1011237	Coriobacteriaceae	Actinomycetota	1	0.0118805
1011237	Coriobacteriaceae	Actinomycetota	1	0.00127531
1011237	Desulfovibrionaceae	Pseudomonadota	1	0.0049413
1011237	Eggerthellaceae	Actinomycetota	1	0.00570873
1011237	Erysipelotrichaceae	Bacillota	1	0.00901593
1011237	Eubacteriaceae	Bacillota	1	0.0492471
1011237	Eubacteriales Family XIII. Incertae Sedis	Bacillota	1	0.00027212
1011237	Fusobacteriaceae	Fusobacteriota	6	0
1011237	Hydrogenophilaceae	Pseudomonadota	6	0.0428447
1011237	Lachnospiraceae	Bacillota	1	0.12252
1011237	Lachnospiraceae	Bacillota	6	0.00168108
1011237	Lactobacillaceae	Bacillota	1	0.0027264
1011237	Methanobacteriaceae	Euryarchaeota	1	0.00382836
1011237	Moraxellaceae	Pseudomonadota	1	0.000313758
1011237	Mycoplasmataceae	Mycoplasmatota	1	0.00201964
1011237	Odoribacteraceae	Bacteroidota	6	0.00781013
1011237	Oscillospiraceae	Bacillota	1	0.00915687
1011237	Oscillospiraceae	Bacillota	6	0.0148309
1011237	Peptostreptococcaceae	Bacillota	1	0.00119894
1011237	Prevotellaceae	Bacteroidota	1	0.000823229
1011237	Prevotellaceae	Bacteroidota	6	0.242205
1011237	Rhodospirillaceae	Pseudomonadota	6	0.00335152
1011237	Rikenellaceae	Bacteroidota	6	0.186093
1011237	Selenomonadaceae	Bacillota	1	0.00328195
1011237	Spirochaetaceae	Spirochaetota	6	0
1011237	Streptococcaceae	Bacillota	1	0.00753814
1011237	Succinivibrionaceae	Pseudomonadota	1	0.00196019
1011237	Sutterellaceae	Pseudomonadota	1	0.000194827
1011237	Sutterellaceae	Pseudomonadota	6	0.0209683
1011237	Tannerellaceae	Bacteroidota	6	0.0256623
1011237	Veillonellaceae	Bacillota	1	0.0528988
1011238	Acetobacteraceae	Pseudomonadota	6	0.00690336
1011238	Acidaminococcaceae	Bacillota	1	0.00461796
1011238	Acidaminococcaceae	Bacillota	6	0.00734895
1011238	Atopobiaceae	Actinomycetota	1	0.00116161
1011238	Bacteroidaceae	Bacteroidota	6	0.138539
1011238	Barnesiellaceae	Bacteroidota	6	0.0173068
1011238	Bifidobacteriaceae	Actinomycetota	1	0.0541698
1011238	Christensenellaceae	Bacillota	1	0.000467775
1011238	Clostridiaceae	Bacillota	1	0.112832
1011238	Coriobacteriaceae	Actinomycetota	1	0.00606973
1011238	Coriobacteriaceae	Actinomycetota	1	0.00178789
1011238	Desulfovibrionaceae	Pseudomonadota	1	0.00213832
1011238	Eggerthellaceae	Actinomycetota	1	0.00363536
1011238	Erysipelotrichaceae	Bacillota	1	0.00546575
1011238	Eubacteriaceae	Bacillota	1	0.0367215
1011238	Eubacteriales Family XIII. Incertae Sedis	Bacillota	1	5.17644e-05
1011238	Fusobacteriaceae	Fusobacteriota	6	0.0016391
1011238	Hydrogenophilaceae	Pseudomonadota	6	0.0846927
1011238	Lachnospiraceae	Bacillota	1	0.0916666
1011238	Lachnospiraceae	Bacillota	6	0.00204001
1011238	Lactobacillaceae	Bacillota	1	0.00233258
1011238	Methanobacteriaceae	Euryarchaeota	1	0.00603084
1011238	Moraxellaceae	Pseudomonadota	1	0.000739561
1011238	Mycoplasmataceae	Mycoplasmatota	1	0.00345252
1011238	Odoribacteraceae	Bacteroidota	6	0.00741372
1011238	Oscillospiraceae	Bacillota	1	0.0229143
1011238	Oscillospiraceae	Bacillota	6	0.0430309
1011238	Peptostreptococcaceae	Bacillota	1	0.000280855
1011238	Prevotellaceae	Bacteroidota	1	0.000824304
1011238	Prevotellaceae	Bacteroidota	6	0.181577
1011238	Rhodospirillaceae	Pseudomonadota	6	0.0168289
1011238	Rikenellaceae	Bacteroidota	6	0.262367
1011238	Selenomonadaceae	Bacillota	1	0.0022823
1011238	Spirochaetaceae	Spirochaetota	6	0.000419064
1011238	Streptococcaceae	Bacillota	1	0.0107294
1011238	Succinivibrionaceae	Pseudomonadota	1	0.000510652
1011238	Sutterellaceae	Pseudomonadota	1	0.00120052
1011238	Sutterellaceae	Pseudomonadota	6	0.0879128
1011238	Tannerellaceae	Bacteroidota	6	0.0318273
1011238	Veillonellaceae	Bacillota	1	0.0320143
1011239	Acetobacteraceae	Pseudomonadota	6	0.00148224
1011239	Acidaminococcaceae	Bacillota	1	0.0141455
1011239	Acidaminococcaceae	Bacillota	6	0.0040625
1011239	Atopobiaceae	Actinomycetota	1	0.00108563
1011239	Bacteroidaceae	Bacteroidota	6	0.27493
1011239	Barnesiellaceae	Bacteroidota	6	0.0103756
1011239	Bifidobacteriaceae	Actinomycetota	1	0.14629
1011239	Christensenellaceae	Bacillota	1	0.000298953
1011239	Clostridiaceae	Bacillota	1	0.0547416
1011239	Coriobacteriaceae	Actinomycetota	1	0.0364136
1011239	Coriobacteriaceae	Actinomycetota	1	0.00257081
1011239	Desulfovibrionaceae	Pseudomonadota	1	0.00298273
1011239	Eggerthellaceae	Actinomycetota	1	0.0090491
1011239	Erysipelotrichaceae	Bacillota	1	0.0150951
1011239	Eubacteriaceae	Bacillota	1	0.0263791
1011239	Eubacteriales Family XIII. Incertae Sedis	Bacillota	1	0.000448706
1011239	Fusobacteriaceae	Fusobacteriota	6	0.00820059
1011239	Hydrogenophilaceae	Pseudomonadota	6	0.00259838
1011239	Lachnospiraceae	Bacillota	1	0.150898
1011239	Lachnospiraceae	Bacillota	6	0.00802263
1011239	Lactobacillaceae	Bacillota	1	0.00579923
1011239	Methanobacteriaceae	Euryarchaeota	1	0.00402325
1011239	Moraxellaceae	Pseudomonadota	1	5.05858e-05
1011239	Mycoplasmataceae	Mycoplasmatota	1	0.000702045
1011239	Odoribacteraceae	Bacteroidota	6	0.00766967
1011239	Oscillospiraceae	Bacillota	1	0.00804028
1011239	Oscillospiraceae	Bacillota	6	0.0371736
1011239	Peptostreptococcaceae	Bacillota	1	0.000615653
1011239	Prevotellaceae	Bacteroidota	1	0.00105464
1011239	Prevotellaceae	Bacteroidota	6	0.354071
1011239	Rhodospirillaceae	Pseudomonadota	6	0.00527742
1011239	Rikenellaceae	Bacteroidota	6	0.109002
1011239	Selenomonadaceae	Bacillota	1	0.0261601
1011239	Spirochaetaceae	Spirochaetota	6	0.00237816
1011239	Streptococcaceae	Bacillota	1	0.0108317
1011239	Succinivibrionaceae	Pseudomonadota	1	0.00119644
1011239	Sutterellaceae	Pseudomonadota	1	0.000557647
1011239	Sutterellaceae	Pseudomonadota	6	0.0478152
1011239	Tannerellaceae	Bacteroidota	6	0.0758415
1011239	Veillonellaceae	Bacillota	1	0.108246
1011242	Acetobacteraceae	Pseudomonadota	6	0.0149931
1011242	Acidaminococcaceae	Bacillota	1	0.00861901
1011242	Acidaminococcaceae	Bacillota	6	0.0064792
1011242	Atopobiaceae	Actinomycetota	1	0.00216786
1011242	Bacteroidaceae	Bacteroidota	6	0.215944
1011242	Barnesiellaceae	Bacteroidota	6	0.00803427
1011242	Bifidobacteriaceae	Actinomycetota	1	0.139274
1011242	Christensenellaceae	Bacillota	1	0
1011242	Clostridiaceae	Bacillota	1	0.0970485
1011242	Coriobacteriaceae	Actinomycetota	1	0.0163823
1011242	Coriobacteriaceae	Actinomycetota	1	0.00224483
1011242	Desulfovibrionaceae	Pseudomonadota	1	0.00394851
1011242	Eggerthellaceae	Actinomycetota	1	0.00644205
1011242	Erysipelotrichaceae	Bacillota	1	0.0159079
1011242	Eubacteriaceae	Bacillota	1	0.0536336
1011242	Eubacteriales Family XIII. Incertae Sedis	Bacillota	1	0.000858728
1011242	Fusobacteriaceae	Fusobacteriota	6	0.00256154
1011242	Hydrogenophilaceae	Pseudomonadota	6	0.0127116
1011242	Lachnospiraceae	Bacillota	1	0.116978
1011242	Lachnospiraceae	Bacillota	6	0.00302627
1011242	Lactobacillaceae	Bacillota	1	0.00430974
1011242	Methanobacteriaceae	Euryarchaeota	1	0.00680681
1011242	Moraxellaceae	Pseudomonadota	1	0.00110885
1011242	Mycoplasmataceae	Mycoplasmatota	1	0.00162027
1011242	Odoribacteraceae	Bacteroidota	6	0.00560814
1011242	Oscillospiraceae	Bacillota	1	0.0108423
1011242	Oscillospiraceae	Bacillota	6	0.0044989
1011242	Peptostreptococcaceae	Bacillota	1	0.00189933
1011242	Prevotellaceae	Bacteroidota	1	0.00124068
1011242	Prevotellaceae	Bacteroidota	6	0.38872
1011242	Rhodospirillaceae	Pseudomonadota	6	0.0419784
1011242	Rikenellaceae	Bacteroidota	6	0.157938
1011242	Selenomonadaceae	Bacillota	1	0.00322979
1011242	Spirochaetaceae	Spirochaetota	6	0.00129054
1011242	Streptococcaceae	Bacillota	1	0.0227069
1011242	Succinivibrionaceae	Pseudomonadota	1	0.00278335
1011242	Sutterellaceae	Pseudomonadota	1	0.000196
1011242	Sutterellaceae	Pseudomonadota	6	0.0456814
1011242	Tannerellaceae	Bacteroidota	6	0.0303956
1011242	Veillonellaceae	Bacillota	1	0.0220434
1011244	Acetobacteraceae	Pseudomonadota	6	0.0395572
1011244	Acidaminococcaceae	Bacillota	1	0.00923887
1011244	Acidaminococcaceae	Bacillota	6	0.0133044
1011244	Atopobiaceae	Actinomycetota	1	0.00175387
1011244	Bacteroidaceae	Bacteroidota	6	0.199859
1011244	Barnesiellaceae	Bacteroidota	6	0.00659624
1011244	Bifidobacteriaceae	Actinomycetota	1	0.0881427
1011244	Christensenellaceae	Bacillota	1	0.000223651
1011244	Clostridiaceae	Bacillota	1	0.114487
1011244	Coriobacteriaceae	Actinomycetota	1	0.0094869
1011244	Coriobacteriaceae	Actinomycetota	1	0.00153059
1011244	Desulfovibrionaceae	Pseudomonadota	1	0.00666153
1011244	Eggerthellaceae	Actinomycetota	1	0.00342005
1011244	Erysipelotrichaceae	Bacillota	1	0.00961923
1011244	Eubacteriaceae	Bacillota	1	0.0605138
1011244	Eubacteriales Family XIII. Incertae Sedis	Bacillota	1	0.000724452
1011244	Fusobacteriaceae	Fusobacteriota	6	0
1011244	Hydrogenophilaceae	Pseudomonadota	6	0.116307
1011244	Lachnospiraceae	Bacillota	1	0.0563447
1011244	Lachnospiraceae	Bacillota	6	0.00239803
1011244	Lactobacillaceae	Bacillota	1	0.00146898
1011244	Methanobacteriaceae	Euryarchaeota	1	0.0434014
1011244	Moraxellaceae	Pseudomonadota	1	0.000632408
1011244	Mycoplasmataceae	Mycoplasmatota	1	0.00439808
1011244	Odoribacteraceae	Bacteroidota	6	0.0154705
1011244	Oscillospiraceae	Bacillota	1	0.00764248
1011244	Oscillospiraceae	Bacillota	6	0.00163668
1011244	Peptostreptococcaceae	Bacillota	1	0.00183266
1011244	Prevotellaceae	Bacteroidota	1	0.00074616
1011244	Prevotellaceae	Bacteroidota	6	0.184261
1011244	Rhodospirillaceae	Pseudomonadota	6	0.0114986
1011244	Rikenellaceae	Bacteroidota	6	0.237039
1011244	Selenomonadaceae	Bacillota	1	0.00324268
1011244	Spirochaetaceae	Spirochaetota	6	0
1011244	Streptococcaceae	Bacillota	1	0.00896473
1011244	Succinivibrionaceae	Pseudomonadota	1	0.00671856
1011244	Sutterellaceae	Pseudomonadota	1	0.000412809
1011244	Sutterellaceae	Pseudomonadota	6	0.0453613
1011244	Tannerellaceae	Bacteroidota	6	0.0323879
1011244	Veillonellaceae	Bacillota	1	0.0553496
1011245	Acetobacteraceae	Pseudomonadota	6	0.0111005
1011245	Acidaminococcaceae	Bacillota	1	0.0187922
1011245	Acidaminococcaceae	Bacillota	6	0.00704519
1011245	Atopobiaceae	Actinomycetota	1	0.000980351
1011245	Bacteroidaceae	Bacteroidota	6	0.144612
1011245	Barnesiellaceae	Bacteroidota	6	0.0130748
1011245	Bifidobacteriaceae	Actinomycetota	1	0.0987824
1011245	Christensenellaceae	Bacillota	1	0.000325428
1011245	Clostridiaceae	Bacillota	1	0.120646
1011245	Coriobacteriaceae	Actinomycetota	1	0.0112958
1011245	Coriobacteriaceae	Actinomycetota	1	0.00112957
1011245	Desulfovibrionaceae	Pseudomonadota	1	0.00701793
1011245	Eggerthellaceae	Actinomycetota	1	0.00494444
1011245	Erysipelotrichaceae	Bacillota	1	0.0115709
1011245	Eubacteriaceae	Bacillota	1	0.0607607
1011245	Eubacteriales Family XIII. Incertae Sedis	Bacillota	1	0.000707182
1011245	Fusobacteriaceae	Fusobacteriota	6	0
1011245	Hydrogenophilaceae	Pseudomonadota	6	0.154066
1011245	Lachnospiraceae	Bacillota	1	0.0457355
1011245	Lachnospiraceae	Bacillota	6	0.00598035
1011245	Lactobacillaceae	Bacillota	1	0.00412215
1011245	Methanobacteriaceae	Euryarchaeota	1	0.0255634
1011245	Moraxellaceae	Pseudomonadota	1	0.000289994
1011245	Mycoplasmataceae	Mycoplasmatota	1	0.00458805
1011245	Odoribacteraceae	Bacteroidota	6	0.0096652
1011245	Oscillospiraceae	Bacillota	1	0.00440572
1011245	Oscillospiraceae	Bacillota	6	0
1011245	Peptostreptococcaceae	Bacillota	1	0.00148915
1011245	Prevotellaceae	Bacteroidota	1	0.00105721
1011245	Prevotellaceae	Bacteroidota	6	0.213402
1011245	Rhodospirillaceae	Pseudomonadota	6	0.0193576
1011245	Rikenellaceae	Bacteroidota	6	0.214631
1011245	Selenomonadaceae	Bacillota	1	0.00330797
1011245	Spirochaetaceae	Spirochaetota	6	0.00151289
1011245	Streptococcaceae	Bacillota	1	0.00943778
1011245	Succinivibrionaceae	Pseudomonadota	1	0.00478868
1011245	Sutterellaceae	Pseudomonadota	1	0.000530628
1011245	Sutterellaceae	Pseudomonadota	6	0.0480537
1011245	Tannerellaceae	Bacteroidota	6	0.0253387
1011245	Veillonellaceae	Bacillota	1	0.0524483
1011246	Acetobacteraceae	Pseudomonadota	6	0.00305718
1011246	Acidaminococcaceae	Bacillota	1	0.0205576
1011246	Acidaminococcaceae	Bacillota	6	0.00318315
1011246	Atopobiaceae	Actinomycetota	1	0.0308649
1011246	Bacteroidaceae	Bacteroidota	6	0.130848
1011246	Barnesiellaceae	Bacteroidota	6	0.000590744
1011246	Bifidobacteriaceae	Actinomycetota	1	0.0853047
1011246	Christensenellaceae	Bacillota	1	0
1011246	Clostridiaceae	Bacillota	1	0.0258938
1011246	Coriobacteriaceae	Actinomycetota	1	0.0114239
1011246	Coriobacteriaceae	Actinomycetota	1	0.000860978
1011246	Desulfovibrionaceae	Pseudomonadota	1	0.0263227
1011246	Eggerthellaceae	Actinomycetota	1	0.00625806
1011246	Erysipelotrichaceae	Bacillota	1	0.0025214
1011246	Eubacteriaceae	Bacillota	1	0.00385196
1011246	Eubacteriales Family XIII. Incertae Sedis	Bacillota	1	0.000239451
1011246	Fusobacteriaceae	Fusobacteriota	6	0.00155622
1011246	Hydrogenophilaceae	Pseudomonadota	6	0.0441839
1011246	Lachnospiraceae	Bacillota	1	0.0134647
1011246	Lachnospiraceae	Bacillota	6	0.000674488
1011246	Lactobacillaceae	Bacillota	1	0.00508371
1011246	Methanobacteriaceae	Euryarchaeota	1	0.00104014
1011246	Moraxellaceae	Pseudomonadota	1	0.000225247
1011246	Mycoplasmataceae	Mycoplasmatota	1	0.000127827
1011246	Odoribacteraceae	Bacteroidota	6	0.00236298
1011246	Oscillospiraceae	Bacillota	1	0.00150398
1011246	Oscillospiraceae	Bacillota	6	0.00448117
1011246	Peptostreptococcaceae	Bacillota	1	0.00189266
1011246	Prevotellaceae	Bacteroidota	1	0.00346072
1011246	Prevotellaceae	Bacteroidota	6	0.557249
1011246	Rhodospirillaceae	Pseudomonadota	6	0.0245623
1011246	Rikenellaceae	Bacteroidota	6	0.107723
1011246	Selenomonadaceae	Bacillota	1	0.101585
1011246	Spirochaetaceae	Spirochaetota	6	0.00586077
1011246	Streptococcaceae	Bacillota	1	0.0130142
1011246	Succinivibrionaceae	Pseudomonadota	1	0.00802297
1011246	Sutterellaceae	Pseudomonadota	1	0.00132383
1011246	Sutterellaceae	Pseudomonadota	6	0.0305981
1011246	Tannerellaceae	Bacteroidota	6	0.028772
1011246	Veillonellaceae	Bacillota	1	0.44197
1011247	Acetobacteraceae	Pseudomonadota	6	0.0159417
1011247	Acidaminococcaceae	Bacillota	1	0.0151886
1011247	Acidaminococcaceae	Bacillota	6	0.00316374
1011247	Atopobiaceae	Actinomycetota	1	0.00535474
1011247	Bacteroidaceae	Bacteroidota	6	0.188501
1011247	Barnesiellaceae	Bacteroidota	6	0
1011247	Bifidobacteriaceae	Actinomycetota	1	0.109103
1011247	Christensenellaceae	Bacillota	1	0.000427911
1011247	Clostridiaceae	Bacillota	1	0.100755
1011247	Coriobacteriaceae	Actinomycetota	1	0.020736
1011247	Coriobacteriaceae	Actinomycetota	1	0.00200336
1011247	Desulfovibrionaceae	Pseudomonadota	1	0.00306283
1011247	Eggerthellaceae	Actinomycetota	1	0.00589814
1011247	Erysipelotrichaceae	Bacillota	1	0.00911727
1011247	Eubacteriaceae	Bacillota	1	0.030033
1011247	Eubacteriales Family XIII. Incertae Sedis	Bacillota	1	0.000723373
1011247	Fusobacteriaceae	Fusobacteriota	6	0
1011247	Hydrogenophilaceae	Pseudomonadota	6	0.170431
1011247	Lachnospiraceae	Bacillota	1	0.0617662
1011247	Lachnospiraceae	Bacillota	6	0.00254479
1011247	Lactobacillaceae	Bacillota	1	0.00250493
1011247	Methanobacteriaceae	Euryarchaeota	1	0.032576
1011247	Moraxellaceae	Pseudomonadota	1	0
1011247	Mycoplasmataceae	Mycoplasmatota	1	0.00197474
1011247	Odoribacteraceae	Bacteroidota	6	0
1011247	Oscillospiraceae	Bacillota	1	0.01224
1011247	Oscillospiraceae	Bacillota	6	0.00836626
1011247	Peptostreptococcaceae	Bacillota	1	0.00108618
1011247	Prevotellaceae	Bacteroidota	1	0.000196049
1011247	Prevotellaceae	Bacteroidota	6	0.294593
1011247	Rhodospirillaceae	Pseudomonadota	6	0.034458
1011247	Rikenellaceae	Bacteroidota	6	0.162803
1011247	Selenomonadaceae	Bacillota	1	0.00349482
1011247	Spirochaetaceae	Spirochaetota	6	0.0018691
1011247	Streptococcaceae	Bacillota	1	0.0217233
1011247	Succinivibrionaceae	Pseudomonadota	1	0.00276265
1011247	Sutterellaceae	Pseudomonadota	1	0.00134912
1011247	Sutterellaceae	Pseudomonadota	6	0.0333059
1011247	Tannerellaceae	Bacteroidota	6	0.0249511
1011247	Veillonellaceae	Bacillota	1	0.0594218
1011248	Acetobacteraceae	Pseudomonadota	6	0
1011248	Acidaminococcaceae	Bacillota	1	0.0209915
1011248	Acidaminococcaceae	Bacillota	6	0.0220865
1011248	Atopobiaceae	Actinomycetota	1	0
1011248	Bacteroidaceae	Bacteroidota	6	0.14938
1011248	Barnesiellaceae	Bacteroidota	6	0
1011248	Bifidobacteriaceae	Actinomycetota	1	0.140385
1011248	Christensenellaceae	Bacillota	1	0
1011248	Clostridiaceae	Bacillota	1	0.0792099
1011248	Coriobacteriaceae	Actinomycetota	1	0.0203208
1011248	Coriobacteriaceae	Actinomycetota	1	0.000989405
1011248	Desulfovibrionaceae	Pseudomonadota	1	0.012553
1011248	Eggerthellaceae	Actinomycetota	1	0.00528741
1011248	Erysipelotrichaceae	Bacillota	1	0.0028666
1011248	Eubacteriaceae	Bacillota	1	0.0271026
1011248	Eubacteriales Family XIII. Incertae Sedis	Bacillota	1	0
1011248	Fusobacteriaceae	Fusobacteriota	6	0
1011248	Hydrogenophilaceae	Pseudomonadota	6	0.046827
1011248	Lachnospiraceae	Bacillota	1	0.0436227
1011248	Lachnospiraceae	Bacillota	6	0
1011248	Lactobacillaceae	Bacillota	1	0.0180001
1011248	Methanobacteriaceae	Euryarchaeota	1	0.0010306
1011248	Moraxellaceae	Pseudomonadota	1	0
1011248	Mycoplasmataceae	Mycoplasmatota	1	0.00938135
1011248	Odoribacteraceae	Bacteroidota	6	0
1011248	Oscillospiraceae	Bacillota	1	0.00128288
1011248	Oscillospiraceae	Bacillota	6	0
1011248	Peptostreptococcaceae	Bacillota	1	0.00289019
1011248	Prevotellaceae	Bacteroidota	1	0.00123821
1011248	Prevotellaceae	Bacteroidota	6	0.29384
1011248	Rhodospirillaceae	Pseudomonadota	6	0
1011248	Rikenellaceae	Bacteroidota	6	0.21168
1011248	Selenomonadaceae	Bacillota	1	0.00150472
1011248	Spirochaetaceae	Spirochaetota	6	0
1011248	Streptococcaceae	Bacillota	1	0.0273007
1011248	Succinivibrionaceae	Pseudomonadota	1	0
1011248	Sutterellaceae	Pseudomonadota	1	0.00659298
1011248	Sutterellaceae	Pseudomonadota	6	0.101714
1011248	Tannerellaceae	Bacteroidota	6	0.0169797
1011248	Veillonellaceae	Bacillota	1	0.172956
1011251	Acetobacteraceae	Pseudomonadota	6	0.00492428
1011251	Acidaminococcaceae	Bacillota	1	0.0118597
1011251	Acidaminococcaceae	Bacillota	6	0.00938021
1011251	Atopobiaceae	Actinomycetota	1	0.00123409
1011251	Bacteroidaceae	Bacteroidota	6	0.158755
1011251	Barnesiellaceae	Bacteroidota	6	0.0179084
1011251	Bifidobacteriaceae	Actinomycetota	1	0.0716464
1011251	Christensenellaceae	Bacillota	1	0.0010249
1011251	Clostridiaceae	Bacillota	1	0.0987322
1011251	Coriobacteriaceae	Actinomycetota	1	0.00903538
1011251	Coriobacteriaceae	Actinomycetota	1	0.00259897
1011251	Desulfovibrionaceae	Pseudomonadota	1	0.00379568
1011251	Eggerthellaceae	Actinomycetota	1	0.00388775
1011251	Erysipelotrichaceae	Bacillota	1	0.00892301
1011251	Eubacteriaceae	Bacillota	1	0.0433111
1011251	Eubacteriales Family XIII. Incertae Sedis	Bacillota	1	0
1011251	Fusobacteriaceae	Fusobacteriota	6	0
1011251	Hydrogenophilaceae	Pseudomonadota	6	0.0196374
1011251	Lachnospiraceae	Bacillota	1	0.0748632
1011251	Lachnospiraceae	Bacillota	6	0.00333715
1011251	Lactobacillaceae	Bacillota	1	0.00218972
1011251	Methanobacteriaceae	Euryarchaeota	1	0.0161725
1011251	Moraxellaceae	Pseudomonadota	1	0.000205455
1011251	Mycoplasmataceae	Mycoplasmatota	1	0.00146944
1011251	Odoribacteraceae	Bacteroidota	6	0.0117362
1011251	Oscillospiraceae	Bacillota	1	0.0178534
1011251	Oscillospiraceae	Bacillota	6	0.00181802
1011251	Peptostreptococcaceae	Bacillota	1	0.000626506
1011251	Prevotellaceae	Bacteroidota	1	0.000684873
1011251	Prevotellaceae	Bacteroidota	6	0.179032
1011251	Rhodospirillaceae	Pseudomonadota	6	0.0168419
1011251	Rikenellaceae	Bacteroidota	6	0.423938
1011251	Selenomonadaceae	Bacillota	1	0.00392661
1011251	Spirochaetaceae	Spirochaetota	6	0.00126764
1011251	Streptococcaceae	Bacillota	1	0.0121903
1011251	Succinivibrionaceae	Pseudomonadota	1	0.00116823
1011251	Sutterellaceae	Pseudomonadota	1	0.00120912
1011251	Sutterellaceae	Pseudomonadota	6	0.0234268
1011251	Tannerellaceae	Bacteroidota	6	0.0269284
1011251	Veillonellaceae	Bacillota	1	0.0490923
1011254	Acetobacteraceae	Pseudomonadota	6	0.0151705
1011254	Acidaminococcaceae	Bacillota	1	0.0147904
1011254	Acidaminococcaceae	Bacillota	6	0.0661963
1011254	Atopobiaceae	Actinomycetota	1	0.0021167
1011254	Bacteroidaceae	Bacteroidota	6	0.161864
1011254	Barnesiellaceae	Bacteroidota	6	0.00226697
1011254	Bifidobacteriaceae	Actinomycetota	1	0.116463
1011254	Christensenellaceae	Bacillota	1	0
1011254	Clostridiaceae	Bacillota	1	0.0875213
1011254	Coriobacteriaceae	Actinomycetota	1	0.0129035
1011254	Coriobacteriaceae	Actinomycetota	1	0.0021233
1011254	Desulfovibrionaceae	Pseudomonadota	1	0.000568163
1011254	Eggerthellaceae	Actinomycetota	1	0.00296907
1011254	Erysipelotrichaceae	Bacillota	1	0.0154723
1011254	Eubacteriaceae	Bacillota	1	0.04674
1011254	Eubacteriales Family XIII. Incertae Sedis	Bacillota	1	0.000934006
1011254	Fusobacteriaceae	Fusobacteriota	6	0.02931
1011254	Hydrogenophilaceae	Pseudomonadota	6	0.0829834
1011254	Lachnospiraceae	Bacillota	1	0.0882457
1011254	Lachnospiraceae	Bacillota	6	0
1011254	Lactobacillaceae	Bacillota	1	0.00187943
1011254	Methanobacteriaceae	Euryarchaeota	1	0.0106626
1011254	Moraxellaceae	Pseudomonadota	1	0.00061219
1011254	Mycoplasmataceae	Mycoplasmatota	1	0.000373522
1011254	Odoribacteraceae	Bacteroidota	6	0.0118094
1011254	Oscillospiraceae	Bacillota	1	0.00693285
1011254	Oscillospiraceae	Bacillota	6	0
1011254	Peptostreptococcaceae	Bacillota	1	0.00125995
1011254	Prevotellaceae	Bacteroidota	1	0.00131268
1011254	Prevotellaceae	Bacteroidota	6	0.45168
1011254	Rhodospirillaceae	Pseudomonadota	6	0.00990371
1011254	Rikenellaceae	Bacteroidota	6	0.0996736
1011254	Selenomonadaceae	Bacillota	1	0.0134313
1011254	Spirochaetaceae	Spirochaetota	6	0
1011254	Streptococcaceae	Bacillota	1	0.0188256
1011254	Succinivibrionaceae	Pseudomonadota	1	0.00843195
1011254	Sutterellaceae	Pseudomonadota	1	0.000493729
1011254	Sutterellaceae	Pseudomonadota	6	0.0252991
1011254	Tannerellaceae	Bacteroidota	6	0.00887094
1011254	Veillonellaceae	Bacillota	1	0.0540699
1011255	Acetobacteraceae	Pseudomonadota	6	0
1011255	Acidaminococcaceae	Bacillota	1	0.0103732
1011255	Acidaminococcaceae	Bacillota	6	0.0189451
1011255	Atopobiaceae	Actinomycetota	1	0.00217814
1011255	Bacteroidaceae	Bacteroidota	6	0.193174
1011255	Barnesiellaceae	Bacteroidota	6	0
1011255	Bifidobacteriaceae	Actinomycetota	1	0.0636504
1011255	Christensenellaceae	Bacillota	1	0.000509452
1011255	Clostridiaceae	Bacillota	1	0.129557
1011255	Coriobacteriaceae	Actinomycetota	1	0.0089803
1011255	Coriobacteriaceae	Actinomycetota	1	0.000623358
1011255	Desulfovibrionaceae	Pseudomonadota	1	0.0020992
1011255	Eggerthellaceae	Actinomycetota	1	0.00626088
1011255	Erysipelotrichaceae	Bacillota	1	0.0131317
1011255	Eubacteriaceae	Bacillota	1	0.0575101
1011255	Eubacteriales Family XIII. Incertae Sedis	Bacillota	1	0.00106698
1011255	Fusobacteriaceae	Fusobacteriota	6	0
1011255	Hydrogenophilaceae	Pseudomonadota	6	0.107316
1011255	Lachnospiraceae	Bacillota	1	0.119514
1011255	Lachnospiraceae	Bacillota	6	0.00570803
1011255	Lactobacillaceae	Bacillota	1	0.00486812
1011255	Methanobacteriaceae	Euryarchaeota	1	0.00772461
1011255	Moraxellaceae	Pseudomonadota	1	0.000963694
1011255	Mycoplasmataceae	Mycoplasmatota	1	0.00238409
1011255	Odoribacteraceae	Bacteroidota	6	0.00457465
1011255	Oscillospiraceae	Bacillota	1	0.0107567
1011255	Oscillospiraceae	Bacillota	6	0.00600957
1011255	Peptostreptococcaceae	Bacillota	1	0.000741808
1011255	Prevotellaceae	Bacteroidota	1	0.00108648
1011255	Prevotellaceae	Bacteroidota	6	0.264248
1011255	Rhodospirillaceae	Pseudomonadota	6	0.0115899
1011255	Rikenellaceae	Bacteroidota	6	0.248313
1011255	Selenomonadaceae	Bacillota	1	0.000912028
1011255	Spirochaetaceae	Spirochaetota	6	0
1011255	Streptococcaceae	Bacillota	1	0.0117346
1011255	Succinivibrionaceae	Pseudomonadota	1	0.00173103
1011255	Sutterellaceae	Pseudomonadota	1	0.000788916
1011255	Sutterellaceae	Pseudomonadota	6	0.0304785
1011255	Tannerellaceae	Bacteroidota	6	0.0421353
1011255	Veillonellaceae	Bacillota	1	0.0462951
1011256	Acetobacteraceae	Pseudomonadota	6	0.00802149
1011256	Acidaminococcaceae	Bacillota	1	0.00577714
1011256	Acidaminococcaceae	Bacillota	6	0.021925
1011256	Atopobiaceae	Actinomycetota	1	0.00115972
1011256	Bacteroidaceae	Bacteroidota	6	0.21755
1011256	Barnesiellaceae	Bacteroidota	6	0.0187978
1011256	Bifidobacteriaceae	Actinomycetota	1	0.0764429
1011256	Christensenellaceae	Bacillota	1	0.000136975
1011256	Clostridiaceae	Bacillota	1	0.155684
1011256	Coriobacteriaceae	Actinomycetota	1	0.0133797
1011256	Coriobacteriaceae	Actinomycetota	1	0.00149728
1011256	Desulfovibrionaceae	Pseudomonadota	1	0.00252927
1011256	Eggerthellaceae	Actinomycetota	1	0.00677036
1011256	Erysipelotrichaceae	Bacillota	1	0.0135555
1011256	Eubacteriaceae	Bacillota	1	0.0419924
1011256	Eubacteriales Family XIII. Incertae Sedis	Bacillota	1	0.00077137
1011256	Fusobacteriaceae	Fusobacteriota	6	0.00130755
1011256	Hydrogenophilaceae	Pseudomonadota	6	0.0512018
1011256	Lachnospiraceae	Bacillota	1	0.107385
1011256	Lachnospiraceae	Bacillota	6	0.00414823
1011256	Lactobacillaceae	Bacillota	1	0.00217746
1011256	Methanobacteriaceae	Euryarchaeota	1	0.00815729
1011256	Moraxellaceae	Pseudomonadota	1	0.000245192
1011256	Mycoplasmataceae	Mycoplasmatota	1	0.00452307
1011256	Odoribacteraceae	Bacteroidota	6	0.0088331
1011256	Oscillospiraceae	Bacillota	1	0.0179699
1011256	Oscillospiraceae	Bacillota	6	0.0172852
1011256	Peptostreptococcaceae	Bacillota	1	0.0013606
1011256	Prevotellaceae	Bacteroidota	1	0.000601716
1011256	Prevotellaceae	Bacteroidota	6	0.228081
1011256	Rhodospirillaceae	Pseudomonadota	6	0.0280894
1011256	Rikenellaceae	Bacteroidota	6	0.225037
1011256	Selenomonadaceae	Bacillota	1	0.00148998
1011256	Spirochaetaceae	Spirochaetota	6	0
1011256	Streptococcaceae	Bacillota	1	0.0107088
1011256	Succinivibrionaceae	Pseudomonadota	1	0.00323174
1011256	Sutterellaceae	Pseudomonadota	1	0.000994827
1011256	Sutterellaceae	Pseudomonadota	6	0.0167852
1011256	Tannerellaceae	Bacteroidota	6	0.0489309
1011256	Veillonellaceae	Bacillota	1	0.0345283
1011259	Acetobacteraceae	Pseudomonadota	6	0
1011259	Acidaminococcaceae	Bacillota	1	0.0106048
1011259	Acidaminococcaceae	Bacillota	6	0
1011259	Atopobiaceae	Actinomycetota	1	0.00113551
1011259	Bacteroidaceae	Bacteroidota	6	0.207026
1011259	Barnesiellaceae	Bacteroidota	6	0.00824202
1011259	Bifidobacteriaceae	Actinomycetota	1	0.108172
1011259	Christensenellaceae	Bacillota	1	0.000378516
1011259	Clostridiaceae	Bacillota	1	0.063574
1011259	Coriobacteriaceae	Actinomycetota	1	0.0160718
1011259	Coriobacteriaceae	Actinomycetota	1	0.00223195
1011259	Desulfovibrionaceae	Pseudomonadota	1	0.00174542
1011259	Eggerthellaceae	Actinomycetota	1	0.00594804
1011259	Erysipelotrichaceae	Bacillota	1	0.0231008
1011259	Eubacteriaceae	Bacillota	1	0.0422259
1011259	Eubacteriales Family XIII. Incertae Sedis	Bacillota	1	7.64696e-05
1011259	Fusobacteriaceae	Fusobacteriota	6	0.00360697
1011259	Hydrogenophilaceae	Pseudomonadota	6	0.00390343
1011259	Lachnospiraceae	Bacillota	1	0.130097
1011259	Lachnospiraceae	Bacillota	6	0
1011259	Lactobacillaceae	Bacillota	1	0.00984696
1011259	Methanobacteriaceae	Euryarchaeota	1	0.00381579
1011259	Moraxellaceae	Pseudomonadota	1	0
1011259	Mycoplasmataceae	Mycoplasmatota	1	0.00229903
1011259	Odoribacteraceae	Bacteroidota	6	0.0068272
1011259	Oscillospiraceae	Bacillota	1	0.0091824
1011259	Oscillospiraceae	Bacillota	6	0.00672921
1011259	Peptostreptococcaceae	Bacillota	1	0.00226211
1011259	Prevotellaceae	Bacteroidota	1	0.000701901
1011259	Prevotellaceae	Bacteroidota	6	0.416123
1011259	Rhodospirillaceae	Pseudomonadota	6	0
1011259	Rikenellaceae	Bacteroidota	6	0.117238
1011259	Selenomonadaceae	Bacillota	1	0.0298267
1011259	Spirochaetaceae	Spirochaetota	6	0
1011259	Streptococcaceae	Bacillota	1	0.0218488
1011259	Succinivibrionaceae	Pseudomonadota	1	0.000244013
1011259	Sutterellaceae	Pseudomonadota	1	0.000926121
1011259	Sutterellaceae	Pseudomonadota	6	0.0606743
1011259	Tannerellaceae	Bacteroidota	6	0.0351185
1011259	Veillonellaceae	Bacillota	1	0.16944
1011260	Acetobacteraceae	Pseudomonadota	6	0.00381068
1011260	Acidaminococcaceae	Bacillota	1	0.00306735
1011260	Acidaminococcaceae	Bacillota	6	0.00251315
1011260	Atopobiaceae	Actinomycetota	1	0.00163726
1011260	Bacteroidaceae	Bacteroidota	6	0.114585
1011260	Barnesiellaceae	Bacteroidota	6	0.00486695
1011260	Bifidobacteriaceae	Actinomycetota	1	0.0841254
1011260	Christensenellaceae	Bacillota	1	0
1011260	Clostridiaceae	Bacillota	1	0.0976102
1011260	Coriobacteriaceae	Actinomycetota	1	0.0218726
1011260	Coriobacteriaceae	Actinomycetota	1	0.00157935
1011260	Desulfovibrionaceae	Pseudomonadota	1	0.0011291
1011260	Eggerthellaceae	Actinomycetota	1	0.00333169
1011260	Erysipelotrichaceae	Bacillota	1	0.013071
1011260	Eubacteriaceae	Bacillota	1	0.0323462
1011260	Eubacteriales Family XIII. Incertae Sedis	Bacillota	1	0.00141934
1011260	Fusobacteriaceae	Fusobacteriota	6	0.000454879
1011260	Hydrogenophilaceae	Pseudomonadota	6	0.000887636
1011260	Lachnospiraceae	Bacillota	1	0.155027
1011260	Lachnospiraceae	Bacillota	6	0.00460862
1011260	Lactobacillaceae	Bacillota	1	0.0103597
1011260	Methanobacteriaceae	Euryarchaeota	1	0.00535378
1011260	Moraxellaceae	Pseudomonadota	1	0.000499814
1011260	Mycoplasmataceae	Mycoplasmatota	1	0.0095148
1011260	Odoribacteraceae	Bacteroidota	6	0.00451255
1011260	Oscillospiraceae	Bacillota	1	0.00859214
1011260	Oscillospiraceae	Bacillota	6	0.0106133
1011260	Peptostreptococcaceae	Bacillota	1	0.00107382
1011260	Prevotellaceae	Bacteroidota	1	0.00426917
1011260	Prevotellaceae	Bacteroidota	6	0.633008
1011260	Rhodospirillaceae	Pseudomonadota	6	0.00253336
1011260	Rikenellaceae	Bacteroidota	6	0.0878871
1011260	Selenomonadaceae	Bacillota	1	0.00767818
1011260	Spirochaetaceae	Spirochaetota	6	0.00341646
1011260	Streptococcaceae	Bacillota	1	0.013709
1011260	Succinivibrionaceae	Pseudomonadota	1	0.0150161
1011260	Sutterellaceae	Pseudomonadota	1	0.0011553
1011260	Sutterellaceae	Pseudomonadota	6	0.0173932
1011260	Tannerellaceae	Bacteroidota	6	0.0161065
1011260	Veillonellaceae	Bacillota	1	0.162086
1011261	Acetobacteraceae	Pseudomonadota	6	0.00660598
1011261	Acidaminococcaceae	Bacillota	1	0.00804148
1011261	Acidaminococcaceae	Bacillota	6	0.00712501
1011261	Atopobiaceae	Actinomycetota	1	0.000154436
1011261	Bacteroidaceae	Bacteroidota	6	0.208576
1011261	Barnesiellaceae	Bacteroidota	6	0.0147608
1011261	Bifidobacteriaceae	Actinomycetota	1	0.0494122
1011261	Christensenellaceae	Bacillota	1	0.00070435
1011261	Clostridiaceae	Bacillota	1	0.124693
1011261	Coriobacteriaceae	Actinomycetota	1	0.00628367
1011261	Coriobacteriaceae	Actinomycetota	1	0.00153231
1011261	Desulfovibrionaceae	Pseudomonadota	1	0.00548837
1011261	Eggerthellaceae	Actinomycetota	1	0.00376715
1011261	Erysipelotrichaceae	Bacillota	1	0.00595525
1011261	Eubacteriaceae	Bacillota	1	0.0545999
1011261	Eubacteriales Family XIII. Incertae Sedis	Bacillota	1	0.000267754
1011261	Fusobacteriaceae	Fusobacteriota	6	0.000586666
1011261	Hydrogenophilaceae	Pseudomonadota	6	0.0224706
1011261	Lachnospiraceae	Bacillota	1	0.112256
1011261	Lachnospiraceae	Bacillota	6	0.00197038
1011261	Lactobacillaceae	Bacillota	1	0.00213941
1011261	Methanobacteriaceae	Euryarchaeota	1	0.00772284
1011261	Moraxellaceae	Pseudomonadota	1	0.000216935
1011261	Mycoplasmataceae	Mycoplasmatota	1	0.0040311
1011261	Odoribacteraceae	Bacteroidota	6	0.0107874
1011261	Oscillospiraceae	Bacillota	1	0.0123643
1011261	Oscillospiraceae	Bacillota	6	0.0138435
1011261	Peptostreptococcaceae	Bacillota	1	0.000423009
1011261	Prevotellaceae	Bacteroidota	1	0.000711759
1011261	Prevotellaceae	Bacteroidota	6	0.20997
1011261	Rhodospirillaceae	Pseudomonadota	6	0.0221401
1011261	Rikenellaceae	Bacteroidota	6	0.280096
1011261	Selenomonadaceae	Bacillota	1	0.00377722
1011261	Spirochaetaceae	Spirochaetota	6	0.0010462
1011261	Streptococcaceae	Bacillota	1	0.0121664
1011261	Succinivibrionaceae	Pseudomonadota	1	0.00340654
1011261	Sutterellaceae	Pseudomonadota	1	0.0028173
1011261	Sutterellaceae	Pseudomonadota	6	0.0520766
1011261	Tannerellaceae	Bacteroidota	6	0.0393491
1011261	Veillonellaceae	Bacillota	1	0.0261611
1011262	Acetobacteraceae	Pseudomonadota	6	0.0150605
1011262	Acidaminococcaceae	Bacillota	1	0.00834079
1011262	Acidaminococcaceae	Bacillota	6	0.00125297
1011262	Atopobiaceae	Actinomycetota	1	0.000352395
1011262	Bacteroidaceae	Bacteroidota	6	0.285744
1011262	Barnesiellaceae	Bacteroidota	6	0.0214394
1011262	Bifidobacteriaceae	Actinomycetota	1	0.0671043
1011262	Christensenellaceae	Bacillota	1	0.000227995
1011262	Clostridiaceae	Bacillota	1	0.149792
1011262	Coriobacteriaceae	Actinomycetota	1	0.00895028
1011262	Coriobacteriaceae	Actinomycetota	1	0.00201909
1011262	Desulfovibrionaceae	Pseudomonadota	1	0.00817017
1011262	Eggerthellaceae	Actinomycetota	1	0.00211201
1011262	Erysipelotrichaceae	Bacillota	1	0.0105541
1011262	Eubacteriaceae	Bacillota	1	0.0459413
1011262	Eubacteriales Family XIII. Incertae Sedis	Bacillota	1	0.000720793
1011262	Fusobacteriaceae	Fusobacteriota	6	0.000648918
1011262	Hydrogenophilaceae	Pseudomonadota	6	0.0326161
1011262	Lachnospiraceae	Bacillota	1	0.105063
1011262	Lachnospiraceae	Bacillota	6	0.00109724
1011262	Lactobacillaceae	Bacillota	1	0.00209822
1011262	Methanobacteriaceae	Euryarchaeota	1	0.00956624
1011262	Moraxellaceae	Pseudomonadota	1	0.00111162
1011262	Mycoplasmataceae	Mycoplasmatota	1	0.00747876
1011262	Odoribacteraceae	Bacteroidota	6	0.00746384
1011262	Oscillospiraceae	Bacillota	1	0.00993025
1011262	Oscillospiraceae	Bacillota	6	0.00653916
1011262	Peptostreptococcaceae	Bacillota	1	0.000698221
1011262	Prevotellaceae	Bacteroidota	1	0.000585401
1011262	Prevotellaceae	Bacteroidota	6	0.247057
1011262	Rhodospirillaceae	Pseudomonadota	6	0.0233084
1011262	Rikenellaceae	Bacteroidota	6	0.18484
1011262	Selenomonadaceae	Bacillota	1	0.0088317
1011262	Spirochaetaceae	Spirochaetota	6	0.000157503
1011262	Streptococcaceae	Bacillota	1	0.0114742
1011262	Succinivibrionaceae	Pseudomonadota	1	0.00688925
1011262	Sutterellaceae	Pseudomonadota	1	0.00406912
1011262	Sutterellaceae	Pseudomonadota	6	0.0388454
1011262	Tannerellaceae	Bacteroidota	6	0.0385031
1011262	Veillonellaceae	Bacillota	1	0.0299245
1011263	Acetobacteraceae	Pseudomonadota	6	0.00335421
1011263	Acidaminococcaceae	Bacillota	1	0.060251
1011263	Acidaminococcaceae	Bacillota	6	0.00355461
1011263	Atopobiaceae	Actinomycetota	1	0.00266781
1011263	Bacteroidaceae	Bacteroidota	6	0.0720468
1011263	Barnesiellaceae	Bacteroidota	6	0.00257611
1011263	Bifidobacteriaceae	Actinomycetota	1	0.0430082
1011263	Christensenellaceae	Bacillota	1	0.000112643
1011263	Clostridiaceae	Bacillota	1	0.100985
1011263	Coriobacteriaceae	Actinomycetota	1	0.00938697
1011263	Coriobacteriaceae	Actinomycetota	1	0.000993546
1011263	Desulfovibrionaceae	Pseudomonadota	1	0.0246271
1011263	Eggerthellaceae	Actinomycetota	1	0.00291204
1011263	Erysipelotrichaceae	Bacillota	1	0.010652
1011263	Eubacteriaceae	Bacillota	1	0.0223742
1011263	Eubacteriales Family XIII. Incertae Sedis	Bacillota	1	0.000696956
1011263	Fusobacteriaceae	Fusobacteriota	6	0.00806741
1011263	Hydrogenophilaceae	Pseudomonadota	6	0.037077
1011263	Lachnospiraceae	Bacillota	1	0.0553947
1011263	Lachnospiraceae	Bacillota	6	0.00813021
1011263	Lactobacillaceae	Bacillota	1	0.00303491
1011263	Methanobacteriaceae	Euryarchaeota	1	0.0120711
1011263	Moraxellaceae	Pseudomonadota	1	0.00015128
1011263	Mycoplasmataceae	Mycoplasmatota	1	0.00689367
1011263	Odoribacteraceae	Bacteroidota	6	0.0158217
1011263	Oscillospiraceae	Bacillota	1	0.00758935
1011263	Oscillospiraceae	Bacillota	6	0.00634408
1011263	Peptostreptococcaceae	Bacillota	1	0.00285831
1011263	Prevotellaceae	Bacteroidota	1	0.000514872
1011263	Prevotellaceae	Bacteroidota	6	0.479198
1011263	Rhodospirillaceae	Pseudomonadota	6	0.00645452
1011263	Rikenellaceae	Bacteroidota	6	0.101905
1011263	Selenomonadaceae	Bacillota	1	0.0239238
1011263	Spirochaetaceae	Spirochaetota	6	0
1011263	Streptococcaceae	Bacillota	1	0.0047478
1011263	Succinivibrionaceae	Pseudomonadota	1	0.0533478
1011263	Sutterellaceae	Pseudomonadota	1	0.00116168
1011263	Sutterellaceae	Pseudomonadota	6	0.15506
1011263	Tannerellaceae	Bacteroidota	6	0.012521
1011263	Veillonellaceae	Bacillota	1	0.171423
1011264	Acetobacteraceae	Pseudomonadota	6	0.00263027
1011264	Acidaminococcaceae	Bacillota	1	0.0411648
1011264	Acidaminococcaceae	Bacillota	6	0
1011264	Atopobiaceae	Actinomycetota	1	0.00151219
1011264	Bacteroidaceae	Bacteroidota	6	0.112949
1011264	Barnesiellaceae	Bacteroidota	6	0.00818287
1011264	Bifidobacteriaceae	Actinomycetota	1	0.0214923
1011264	Christensenellaceae	Bacillota	1	0.000730836
1011264	Clostridiaceae	Bacillota	1	0.0795447
1011264	Coriobacteriaceae	Actinomycetota	1	0.00606796
1011264	Coriobacteriaceae	Actinomycetota	1	0.000519259
1011264	Desulfovibrionaceae	Pseudomonadota	1	0.0132261
1011264	Eggerthellaceae	Actinomycetota	1	0.00185139
1011264	Erysipelotrichaceae	Bacillota	1	0.00994735
1011264	Eubacteriaceae	Bacillota	1	0.0289274
1011264	Eubacteriales Family XIII. Incertae Sedis	Bacillota	1	0.000404166
1011264	Fusobacteriaceae	Fusobacteriota	6	0.00191605
1011264	Hydrogenophilaceae	Pseudomonadota	6	0.0203317
1011264	Lachnospiraceae	Bacillota	1	0.0305301
1011264	Lachnospiraceae	Bacillota	6	0.000572254
1011264	Lactobacillaceae	Bacillota	1	0.00153795
1011264	Methanobacteriaceae	Euryarchaeota	1	0.0189413
1011264	Moraxellaceae	Pseudomonadota	1	0.00225736
1011264	Mycoplasmataceae	Mycoplasmatota	1	0.0062016
1011264	Odoribacteraceae	Bacteroidota	6	0.0120696
1011264	Oscillospiraceae	Bacillota	1	0.00623898
1011264	Oscillospiraceae	Bacillota	6	0.00237702
1011264	Peptostreptococcaceae	Bacillota	1	0.00128077
1011264	Prevotellaceae	Bacteroidota	1	0.000236623
1011264	Prevotellaceae	Bacteroidota	6	0.446215
1011264	Rhodospirillaceae	Pseudomonadota	6	0.00783736
1011264	Rikenellaceae	Bacteroidota	6	0.106849
1011264	Selenomonadaceae	Bacillota	1	0.0145669
1011264	Spirochaetaceae	Spirochaetota	6	0.00291018
1011264	Streptococcaceae	Bacillota	1	0.0062753
1011264	Succinivibrionaceae	Pseudomonadota	1	0.0432137
1011264	Sutterellaceae	Pseudomonadota	1	0.00148646
1011264	Sutterellaceae	Pseudomonadota	6	0.13105
1011264	Tannerellaceae	Bacteroidota	6	0.0185393
1011264	Veillonellaceae	Bacillota	1	0.174592
1011265	Acetobacteraceae	Pseudomonadota	6	0.00511502
1011265	Acidaminococcaceae	Bacillota	1	0.0353918
1011265	Acidaminococcaceae	Bacillota	6	0.00159436
1011265	Atopobiaceae	Actinomycetota	1	0.00119803
1011265	Bacteroidaceae	Bacteroidota	6	0.101177
1011265	Barnesiellaceae	Bacteroidota	6	0.00361864
1011265	Bifidobacteriaceae	Actinomycetota	1	0.0179813
1011265	Christensenellaceae	Bacillota	1	0.000561086
1011265	Clostridiaceae	Bacillota	1	0.0789049
1011265	Coriobacteriaceae	Actinomycetota	1	0.00441313
1011265	Coriobacteriaceae	Actinomycetota	1	0.00124083
1011265	Desulfovibrionaceae	Pseudomonadota	1	0.0168129
1011265	Eggerthellaceae	Actinomycetota	1	0.00218902
1011265	Erysipelotrichaceae	Bacillota	1	0.00693892
1011265	Eubacteriaceae	Bacillota	1	0.0521049
1011265	Eubacteriales Family XIII. Incertae Sedis	Bacillota	1	0.000241359
1011265	Fusobacteriaceae	Fusobacteriota	6	0.00376304
1011265	Hydrogenophilaceae	Pseudomonadota	6	0.00928893
1011265	Lachnospiraceae	Bacillota	1	0.0511694
1011265	Lachnospiraceae	Bacillota	6	0.00219096
1011265	Lactobacillaceae	Bacillota	1	0.0029557
1011265	Methanobacteriaceae	Euryarchaeota	1	0.0149202
1011265	Moraxellaceae	Pseudomonadota	1	7.29235e-05
1011265	Mycoplasmataceae	Mycoplasmatota	1	0.00402176
1011265	Odoribacteraceae	Bacteroidota	6	0.00360719
1011265	Oscillospiraceae	Bacillota	1	0.0109823
1011265	Oscillospiraceae	Bacillota	6	0.0136287
1011265	Peptostreptococcaceae	Bacillota	1	0.000792842
1011265	Prevotellaceae	Bacteroidota	1	0.000362873
1011265	Prevotellaceae	Bacteroidota	6	0.503963
1011265	Rhodospirillaceae	Pseudomonadota	6	0.00520655
1011265	Rikenellaceae	Bacteroidota	6	0.13864
1011265	Selenomonadaceae	Bacillota	1	0.0318712
1011265	Spirochaetaceae	Spirochaetota	6	0.00142745
1011265	Streptococcaceae	Bacillota	1	0.00620356
1011265	Succinivibrionaceae	Pseudomonadota	1	0.0332551
1011265	Sutterellaceae	Pseudomonadota	1	0.000726822
1011265	Sutterellaceae	Pseudomonadota	6	0.0385121
1011265	Tannerellaceae	Bacteroidota	6	0.0255602
1011265	Veillonellaceae	Bacillota	1	0.247317
1011266	Acetobacteraceae	Pseudomonadota	6	0.00808409
1011266	Acidaminococcaceae	Bacillota	1	0.0389487
1011266	Acidaminococcaceae	Bacillota	6	5.94836e-05
1011266	Atopobiaceae	Actinomycetota	1	0.000653266
1011266	Bacteroidaceae	Bacteroidota	6	0.162459
1011266	Barnesiellaceae	Bacteroidota	6	0.0150384
1011266	Bifidobacteriaceae	Actinomycetota	1	0.0172228
1011266	Christensenellaceae	Bacillota	1	0.000451204
1011266	Clostridiaceae	Bacillota	1	0.0773914
1011266	Coriobacteriaceae	Actinomycetota	1	0.00406881
1011266	Coriobacteriaceae	Actinomycetota	1	0.000511567
1011266	Desulfovibrionaceae	Pseudomonadota	1	0.0457996
1011266	Eggerthellaceae	Actinomycetota	1	0.00123245
1011266	Erysipelotrichaceae	Bacillota	1	0.00346694
1011266	Eubacteriaceae	Bacillota	1	0.0144849
1011266	Eubacteriales Family XIII. Incertae Sedis	Bacillota	1	0.000439192
1011266	Fusobacteriaceae	Fusobacteriota	6	0.00193771
1011266	Hydrogenophilaceae	Pseudomonadota	6	0.00393568
1011266	Lachnospiraceae	Bacillota	1	0.0216149
1011266	Lachnospiraceae	Bacillota	6	0.000960608
1011266	Lactobacillaceae	Bacillota	1	0.00155434
1011266	Methanobacteriaceae	Euryarchaeota	1	0.00862159
1011266	Moraxellaceae	Pseudomonadota	1	0.0016792
1011266	Mycoplasmataceae	Mycoplasmatota	1	0.00740372
1011266	Odoribacteraceae	Bacteroidota	6	0.0117976
1011266	Oscillospiraceae	Bacillota	1	0.0075882
1011266	Oscillospiraceae	Bacillota	6	0.00264168
1011266	Peptostreptococcaceae	Bacillota	1	0.000602575
1011266	Prevotellaceae	Bacteroidota	1	0.00166084
1011266	Prevotellaceae	Bacteroidota	6	0.282524
1011266	Rhodospirillaceae	Pseudomonadota	6	0.0200257
1011266	Rikenellaceae	Bacteroidota	6	0.268517
1011266	Selenomonadaceae	Bacillota	1	0.0588322
1011266	Spirochaetaceae	Spirochaetota	6	0.000307373
1011266	Streptococcaceae	Bacillota	1	0.00399591
1011266	Succinivibrionaceae	Pseudomonadota	1	0.289813
1011266	Sutterellaceae	Pseudomonadota	1	0.00302696
1011266	Sutterellaceae	Pseudomonadota	6	0.0876884
1011266	Tannerellaceae	Bacteroidota	6	0.0358295
1011266	Veillonellaceae	Bacillota	1	0.135322
1011267	Acetobacteraceae	Pseudomonadota	6	0.00201407
1011267	Acidaminococcaceae	Bacillota	1	0.0846205
1011267	Acidaminococcaceae	Bacillota	6	0.00149449
1011267	Atopobiaceae	Actinomycetota	1	0.000365518
1011267	Bacteroidaceae	Bacteroidota	6	0.15367
1011267	Barnesiellaceae	Bacteroidota	6	0.00588482
1011267	Bifidobacteriaceae	Actinomycetota	1	0.0131097
1011267	Christensenellaceae	Bacillota	1	0.000142066
1011267	Clostridiaceae	Bacillota	1	0.0542382
1011267	Coriobacteriaceae	Actinomycetota	1	0.00271587
1011267	Coriobacteriaceae	Actinomycetota	1	0.000654442
1011267	Desulfovibrionaceae	Pseudomonadota	1	0.0138097
1011267	Eggerthellaceae	Actinomycetota	1	0.00151023
1011267	Erysipelotrichaceae	Bacillota	1	0.00533023
1011267	Eubacteriaceae	Bacillota	1	0.0498924
1011267	Eubacteriales Family XIII. Incertae Sedis	Bacillota	1	0.000403087
1011267	Fusobacteriaceae	Fusobacteriota	6	0.00310471
1011267	Hydrogenophilaceae	Pseudomonadota	6	0.00887872
1011267	Lachnospiraceae	Bacillota	1	0.0435784
1011267	Lachnospiraceae	Bacillota	6	0.000462192
1011267	Lactobacillaceae	Bacillota	1	0.00108327
1011267	Methanobacteriaceae	Euryarchaeota	1	0.00154964
1011267	Moraxellaceae	Pseudomonadota	1	9.1194e-05
1011267	Mycoplasmataceae	Mycoplasmatota	1	0.00193954
1011267	Odoribacteraceae	Bacteroidota	6	0.0104388
1011267	Oscillospiraceae	Bacillota	1	0.0287425
1011267	Oscillospiraceae	Bacillota	6	0.0170469
1011267	Peptostreptococcaceae	Bacillota	1	0.00100317
1011267	Prevotellaceae	Bacteroidota	1	0.000289501
1011267	Prevotellaceae	Bacteroidota	6	0.396282
1011267	Rhodospirillaceae	Pseudomonadota	6	0.0037454
1011267	Rikenellaceae	Bacteroidota	6	0.228475
1011267	Selenomonadaceae	Bacillota	1	0.0728704
1011267	Spirochaetaceae	Spirochaetota	6	0.00087772
1011267	Streptococcaceae	Bacillota	1	0.00210515
1011267	Succinivibrionaceae	Pseudomonadota	1	0.0665085
1011267	Sutterellaceae	Pseudomonadota	1	0.00106198
1011267	Sutterellaceae	Pseudomonadota	6	0.0179393
1011267	Tannerellaceae	Bacteroidota	6	0.043448
1011267	Veillonellaceae	Bacillota	1	0.189081
1011268	Acetobacteraceae	Pseudomonadota	6	0.00162572
1011268	Acidaminococcaceae	Bacillota	1	0.0249193
1011268	Acidaminococcaceae	Bacillota	6	0.000664212
1011268	Atopobiaceae	Actinomycetota	1	0.000961742
1011268	Bacteroidaceae	Bacteroidota	6	0.145456
1011268	Barnesiellaceae	Bacteroidota	6	0.00720643
1011268	Bifidobacteriaceae	Actinomycetota	1	0.0383731
1011268	Christensenellaceae	Bacillota	1	8.09629e-05
1011268	Clostridiaceae	Bacillota	1	0.0756896
1011268	Coriobacteriaceae	Actinomycetota	1	0.00815881
1011268	Coriobacteriaceae	Actinomycetota	1	0.00105854
1011268	Desulfovibrionaceae	Pseudomonadota	1	0.0126252
1011268	Eggerthellaceae	Actinomycetota	1	0.00238908
1011268	Erysipelotrichaceae	Bacillota	1	0.00798163
1011268	Eubacteriaceae	Bacillota	1	0.022217
1011268	Eubacteriales Family XIII. Incertae Sedis	Bacillota	1	0.0004416
1011268	Fusobacteriaceae	Fusobacteriota	6	0.00653627
1011268	Hydrogenophilaceae	Pseudomonadota	6	0.0344693
1011268	Lachnospiraceae	Bacillota	1	0.0439037
1011268	Lachnospiraceae	Bacillota	6	0.0026204
1011268	Lactobacillaceae	Bacillota	1	0.00376318
1011268	Methanobacteriaceae	Euryarchaeota	1	0.0404181
1011268	Moraxellaceae	Pseudomonadota	1	0.00102879
1011268	Mycoplasmataceae	Mycoplasmatota	1	0.00505141
1011268	Odoribacteraceae	Bacteroidota	6	0.0127583
1011268	Oscillospiraceae	Bacillota	1	0.0057696
1011268	Oscillospiraceae	Bacillota	6	0.00839238
1011268	Peptostreptococcaceae	Bacillota	1	0.00163852
1011268	Prevotellaceae	Bacteroidota	1	0.00122388
1011268	Prevotellaceae	Bacteroidota	6	0.429973
1011268	Rhodospirillaceae	Pseudomonadota	6	0.00961048
1011268	Rikenellaceae	Bacteroidota	6	0.149764
1011268	Selenomonadaceae	Bacillota	1	0.0177844
1011268	Spirochaetaceae	Spirochaetota	6	0.000831226
1011268	Streptococcaceae	Bacillota	1	0.00506917
1011268	Succinivibrionaceae	Pseudomonadota	1	0.0351324
1011268	Sutterellaceae	Pseudomonadota	1	0.000786938
1011268	Sutterellaceae	Pseudomonadota	6	0.0363105
1011268	Tannerellaceae	Bacteroidota	6	0.0232965
1011268	Veillonellaceae	Bacillota	1	0.195849
1011269	Acetobacteraceae	Pseudomonadota	6	0
1011269	Acidaminococcaceae	Bacillota	1	0.048188
1011269	Acidaminococcaceae	Bacillota	6	0
1011269	Atopobiaceae	Actinomycetota	1	0.00232444
1011269	Bacteroidaceae	Bacteroidota	6	0.126127
1011269	Barnesiellaceae	Bacteroidota	6	0.00727126
1011269	Bifidobacteriaceae	Actinomycetota	1	0.0535708
1011269	Christensenellaceae	Bacillota	1	0.000317595
1011269	Clostridiaceae	Bacillota	1	0.134032
1011269	Coriobacteriaceae	Actinomycetota	1	0.0108608
1011269	Coriobacteriaceae	Actinomycetota	1	0.00143801
1011269	Desulfovibrionaceae	Pseudomonadota	1	0.00239269
1011269	Eggerthellaceae	Actinomycetota	1	0.00433519
1011269	Erysipelotrichaceae	Bacillota	1	0.0108653
1011269	Eubacteriaceae	Bacillota	1	0.083858
1011269	Eubacteriales Family XIII. Incertae Sedis	Bacillota	1	0.00133378
1011269	Fusobacteriaceae	Fusobacteriota	6	0.0502071
1011269	Hydrogenophilaceae	Pseudomonadota	6	0.00782956
1011269	Lachnospiraceae	Bacillota	1	0.0353695
1011269	Lachnospiraceae	Bacillota	6	0.00346669
1011269	Lactobacillaceae	Bacillota	1	0.00278003
1011269	Methanobacteriaceae	Euryarchaeota	1	0.021284
1011269	Moraxellaceae	Pseudomonadota	1	0
1011269	Mycoplasmataceae	Mycoplasmatota	1	0.0132129
1011269	Odoribacteraceae	Bacteroidota	6	0.00396056
1011269	Oscillospiraceae	Bacillota	1	0.00976588
1011269	Oscillospiraceae	Bacillota	6	0.00965584
1011269	Peptostreptococcaceae	Bacillota	1	0.00323476
1011269	Prevotellaceae	Bacteroidota	1	0.000961289
1011269	Prevotellaceae	Bacteroidota	6	0.380278
1011269	Rhodospirillaceae	Pseudomonadota	6	0.00941037
1011269	Rikenellaceae	Bacteroidota	6	0.171959
1011269	Selenomonadaceae	Bacillota	1	0.0420665
1011269	Spirochaetaceae	Spirochaetota	6	0.00187059
1011269	Streptococcaceae	Bacillota	1	0.00690421
1011269	Succinivibrionaceae	Pseudomonadota	1	0.0110725
1011269	Sutterellaceae	Pseudomonadota	1	0.000185654
1011269	Sutterellaceae	Pseudomonadota	6	0.0251059
1011269	Tannerellaceae	Bacteroidota	6	0.0183401
1011269	Veillonellaceae	Bacillota	1	0.0978965
1011271	Acetobacteraceae	Pseudomonadota	6	0.00428262
1011271	Acidaminococcaceae	Bacillota	1	0.010593
1011271	Acidaminococcaceae	Bacillota	6	0
1011271	Atopobiaceae	Actinomycetota	1	0.00117106
1011271	Bacteroidaceae	Bacteroidota	6	0.128479
1011271	Barnesiellaceae	Bacteroidota	6	0.00789444
1011271	Bifidobacteriaceae	Actinomycetota	1	0.032427
1011271	Christensenellaceae	Bacillota	1	0.000712407
1011271	Clostridiaceae	Bacillota	1	0.111054
1011271	Coriobacteriaceae	Actinomycetota	1	0.00628001
1011271	Coriobacteriaceae	Actinomycetota	1	0.00142431
1011271	Desulfovibrionaceae	Pseudomonadota	1	0.00601585
1011271	Eggerthellaceae	Actinomycetota	1	0.00185074
1011271	Erysipelotrichaceae	Bacillota	1	0.00815022
1011271	Eubacteriaceae	Bacillota	1	0.0749238
1011271	Eubacteriales Family XIII. Incertae Sedis	Bacillota	1	0.000482631
1011271	Fusobacteriaceae	Fusobacteriota	6	0.00053244
1011271	Hydrogenophilaceae	Pseudomonadota	6	0.00685768
1011271	Lachnospiraceae	Bacillota	1	0.0702873
1011271	Lachnospiraceae	Bacillota	6	0.00597927
1011271	Lactobacillaceae	Bacillota	1	0.00540976
1011271	Methanobacteriaceae	Euryarchaeota	1	0.0303978
1011271	Moraxellaceae	Pseudomonadota	1	0.00109683
1011271	Mycoplasmataceae	Mycoplasmatota	1	0.00406317
1011271	Odoribacteraceae	Bacteroidota	6	0.00627515
1011271	Oscillospiraceae	Bacillota	1	0.00806629
1011271	Oscillospiraceae	Bacillota	6	0.00716874
1011271	Peptostreptococcaceae	Bacillota	1	0.00179717
1011271	Prevotellaceae	Bacteroidota	1	0.000627448
1011271	Prevotellaceae	Bacteroidota	6	0.609104
1011271	Rhodospirillaceae	Pseudomonadota	6	0.0087731
1011271	Rikenellaceae	Bacteroidota	6	0.0979851
1011271	Selenomonadaceae	Bacillota	1	0.0263864
1011271	Spirochaetaceae	Spirochaetota	6	0.000849658
1011271	Streptococcaceae	Bacillota	1	0.0100547
1011271	Succinivibrionaceae	Pseudomonadota	1	0.0347296
1011271	Sutterellaceae	Pseudomonadota	1	0.000390288
1011271	Sutterellaceae	Pseudomonadota	6	0.0313034
1011271	Tannerellaceae	Bacteroidota	6	0.0186179
1011271	Veillonellaceae	Bacillota	1	0.130127
1011272	Acetobacteraceae	Pseudomonadota	6	0.00888299
1011272	Acidaminococcaceae	Bacillota	1	0.0296428
1011272	Acidaminococcaceae	Bacillota	6	0.000807021
1011272	Atopobiaceae	Actinomycetota	1	0.00194986
1011272	Bacteroidaceae	Bacteroidota	6	0.126973
1011272	Barnesiellaceae	Bacteroidota	6	0.00822782
1011272	Bifidobacteriaceae	Actinomycetota	1	0.0247175
1011272	Christensenellaceae	Bacillota	1	0.0011841
1011272	Clostridiaceae	Bacillota	1	0.134866
1011272	Coriobacteriaceae	Actinomycetota	1	0.0047505
1011272	Coriobacteriaceae	Actinomycetota	1	0.000643461
1011272	Desulfovibrionaceae	Pseudomonadota	1	0.00547533
1011272	Eggerthellaceae	Actinomycetota	1	0.00318192
1011272	Erysipelotrichaceae	Bacillota	1	0.00384423
1011272	Eubacteriaceae	Bacillota	1	0.0613898
1011272	Eubacteriales Family XIII. Incertae Sedis	Bacillota	1	0.000512154
1011272	Fusobacteriaceae	Fusobacteriota	6	0.00663442
1011272	Hydrogenophilaceae	Pseudomonadota	6	0.00742992
1011272	Lachnospiraceae	Bacillota	1	0.0506578
1011272	Lachnospiraceae	Bacillota	6	0.000479624
1011272	Lactobacillaceae	Bacillota	1	0.00313258
1011272	Methanobacteriaceae	Euryarchaeota	1	0.0153129
1011272	Moraxellaceae	Pseudomonadota	1	0.000473019
1011272	Mycoplasmataceae	Mycoplasmatota	1	0.0062659
1011272	Odoribacteraceae	Bacteroidota	6	0.0156911
1011272	Oscillospiraceae	Bacillota	1	0.0137449
1011272	Oscillospiraceae	Bacillota	6	0.0217895
1011272	Peptostreptococcaceae	Bacillota	1	0.000309482
1011272	Prevotellaceae	Bacteroidota	1	0
1011272	Prevotellaceae	Bacteroidota	6	0.371985
1011272	Rhodospirillaceae	Pseudomonadota	6	0.0118442
1011272	Rikenellaceae	Bacteroidota	6	0.205667
1011272	Selenomonadaceae	Bacillota	1	0.0143216
1011272	Spirochaetaceae	Spirochaetota	6	0.00613807
1011272	Streptococcaceae	Bacillota	1	0.00232478
1011272	Succinivibrionaceae	Pseudomonadota	1	0.011207
1011272	Sutterellaceae	Pseudomonadota	1	0.000628809
1011272	Sutterellaceae	Pseudomonadota	6	0.0395714
1011272	Tannerellaceae	Bacteroidota	6	0.0197074
1011272	Veillonellaceae	Bacillota	1	0.0888816
1011273	Acetobacteraceae	Pseudomonadota	6	0.000797964
1011273	Acidaminococcaceae	Bacillota	1	0.00657109
1011273	Acidaminococcaceae	Bacillota	6	0.00540433
1011273	Atopobiaceae	Actinomycetota	1	5.05623e-05
1011273	Bacteroidaceae	Bacteroidota	6	0.15379
1011273	Barnesiellaceae	Bacteroidota	6	0.0229256
1011273	Bifidobacteriaceae	Actinomycetota	1	0.0432843
1011273	Christensenellaceae	Bacillota	1	0.00134329
1011273	Clostridiaceae	Bacillota	1	0.0867129
1011273	Coriobacteriaceae	Actinomycetota	1	0.00593286
1011273	Coriobacteriaceae	Actinomycetota	1	0.00216497
1011273	Desulfovibrionaceae	Pseudomonadota	1	0.0134531
1011273	Eggerthellaceae	Actinomycetota	1	0.00206167
1011273	Erysipelotrichaceae	Bacillota	1	0.00318464
1011273	Eubacteriaceae	Bacillota	1	0.0628293
1011273	Eubacteriales Family XIII. Incertae Sedis	Bacillota	1	0
1011273	Fusobacteriaceae	Fusobacteriota	6	0.000598595
1011273	Hydrogenophilaceae	Pseudomonadota	6	0.00396805
1011273	Lachnospiraceae	Bacillota	1	0.0639237
1011273	Lachnospiraceae	Bacillota	6	0.0017352
1011273	Lactobacillaceae	Bacillota	1	0.000517825
1011273	Methanobacteriaceae	Euryarchaeota	1	0.00192629
1011273	Moraxellaceae	Pseudomonadota	1	0
1011273	Mycoplasmataceae	Mycoplasmatota	1	0.00132538
1011273	Odoribacteraceae	Bacteroidota	6	0.00234544
1011273	Oscillospiraceae	Bacillota	1	0.0193966
1011273	Oscillospiraceae	Bacillota	6	0.013266
1011273	Peptostreptococcaceae	Bacillota	1	0.000156375
1011273	Prevotellaceae	Bacteroidota	1	0.000826649
1011273	Prevotellaceae	Bacteroidota	6	0.143232
1011273	Rhodospirillaceae	Pseudomonadota	6	0.00162682
1011273	Rikenellaceae	Bacteroidota	6	0.547602
1011273	Selenomonadaceae	Bacillota	1	0.00747648
1011273	Spirochaetaceae	Spirochaetota	6	0
1011273	Streptococcaceae	Bacillota	1	0.0025984
1011273	Succinivibrionaceae	Pseudomonadota	1	0.000365552
1011273	Sutterellaceae	Pseudomonadota	1	0.000313428
1011273	Sutterellaceae	Pseudomonadota	6	0.006425
1011273	Tannerellaceae	Bacteroidota	6	0.0443897
1011273	Veillonellaceae	Bacillota	1	0.0144399
1011276	Acetobacteraceae	Pseudomonadota	6	0
1011276	Acidaminococcaceae	Bacillota	1	0.00346229
1011276	Acidaminococcaceae	Bacillota	6	0
1011276	Atopobiaceae	Actinomycetota	1	0.000351293
1011276	Bacteroidaceae	Bacteroidota	6	0.239847
1011276	Barnesiellaceae	Bacteroidota	6	0.0197659
1011276	Bifidobacteriaceae	Actinomycetota	1	0.0401769
1011276	Christensenellaceae	Bacillota	1	0.00245398
1011276	Clostridiaceae	Bacillota	1	0.105879
1011276	Coriobacteriaceae	Actinomycetota	1	0.0155209
1011276	Coriobacteriaceae	Actinomycetota	1	0.0018669
1011276	Desulfovibrionaceae	Pseudomonadota	1	0.00323125
1011276	Eggerthellaceae	Actinomycetota	1	0.00723034
1011276	Erysipelotrichaceae	Bacillota	1	0.00359974
1011276	Eubacteriaceae	Bacillota	1	0.051409
1011276	Eubacteriales Family XIII. Incertae Sedis	Bacillota	1	0.000195061
1011276	Fusobacteriaceae	Fusobacteriota	6	0
1011276	Hydrogenophilaceae	Pseudomonadota	6	0.0218915
1011276	Lachnospiraceae	Bacillota	1	0.190229
1011276	Lachnospiraceae	Bacillota	6	0.000466371
1011276	Lactobacillaceae	Bacillota	1	0.00104296
1011276	Methanobacteriaceae	Euryarchaeota	1	0.00417744
1011276	Moraxellaceae	Pseudomonadota	1	0
1011276	Mycoplasmataceae	Mycoplasmatota	1	0
1011276	Odoribacteraceae	Bacteroidota	6	0.0178408
1011276	Oscillospiraceae	Bacillota	1	0.034782
1011276	Oscillospiraceae	Bacillota	6	0.0268499
1011276	Peptostreptococcaceae	Bacillota	1	0
1011276	Prevotellaceae	Bacteroidota	1	0.000560486
1011276	Prevotellaceae	Bacteroidota	6	0.141015
1011276	Rhodospirillaceae	Pseudomonadota	6	0.000489698
1011276	Rikenellaceae	Bacteroidota	6	0.398312
1011276	Selenomonadaceae	Bacillota	1	0.00158594
1011276	Spirochaetaceae	Spirochaetota	6	0
1011276	Streptococcaceae	Bacillota	1	0.00326907
1011276	Succinivibrionaceae	Pseudomonadota	1	0.000366835
1011276	Sutterellaceae	Pseudomonadota	1	0.00171287
1011276	Sutterellaceae	Pseudomonadota	6	0.00320234
1011276	Tannerellaceae	Bacteroidota	6	0.0559019
1011276	Veillonellaceae	Bacillota	1	0.00599909
1011277	Acetobacteraceae	Pseudomonadota	6	0
1011277	Acidaminococcaceae	Bacillota	1	0.035961
1011277	Acidaminococcaceae	Bacillota	6	0
1011277	Atopobiaceae	Actinomycetota	1	0.00133037
1011277	Bacteroidaceae	Bacteroidota	6	0.0680053
1011277	Barnesiellaceae	Bacteroidota	6	0.00880526
1011277	Bifidobacteriaceae	Actinomycetota	1	0.101086
1011277	Christensenellaceae	Bacillota	1	0
1011277	Clostridiaceae	Bacillota	1	0.0339741
1011277	Coriobacteriaceae	Actinomycetota	1	0.0298381
1011277	Coriobacteriaceae	Actinomycetota	1	0.00139333
1011277	Desulfovibrionaceae	Pseudomonadota	1	0.0511673
1011277	Eggerthellaceae	Actinomycetota	1	0.00433745
1011277	Erysipelotrichaceae	Bacillota	1	0.000964439
1011277	Eubacteriaceae	Bacillota	1	0.00966401
1011277	Eubacteriales Family XIII. Incertae Sedis	Bacillota	1	0.00340456
1011277	Fusobacteriaceae	Fusobacteriota	6	0.00490023
1011277	Hydrogenophilaceae	Pseudomonadota	6	0.0230971
1011277	Lachnospiraceae	Bacillota	1	0.00613844
1011277	Lachnospiraceae	Bacillota	6	0.00195946
1011277	Lactobacillaceae	Bacillota	1	0.000513497
1011277	Methanobacteriaceae	Euryarchaeota	1	0.00216107
1011277	Moraxellaceae	Pseudomonadota	1	0.00160502
1011277	Mycoplasmataceae	Mycoplasmatota	1	0.00358371
1011277	Odoribacteraceae	Bacteroidota	6	0.0272485
1011277	Oscillospiraceae	Bacillota	1	0.012721
1011277	Oscillospiraceae	Bacillota	6	0.0029012
1011277	Peptostreptococcaceae	Bacillota	1	0.00359087
1011277	Prevotellaceae	Bacteroidota	1	0.0143312
1011277	Prevotellaceae	Bacteroidota	6	0.108604
1011277	Rhodospirillaceae	Pseudomonadota	6	0.0232246
1011277	Rikenellaceae	Bacteroidota	6	0.236898
1011277	Selenomonadaceae	Bacillota	1	0.0171113
1011277	Spirochaetaceae	Spirochaetota	6	0.0047158
1011277	Streptococcaceae	Bacillota	1	0.00299201
1011277	Succinivibrionaceae	Pseudomonadota	1	0.122855
1011277	Sutterellaceae	Pseudomonadota	1	0.00581751
1011277	Sutterellaceae	Pseudomonadota	6	0.0128747
1011277	Tannerellaceae	Bacteroidota	6	0.370464
1011277	Veillonellaceae	Bacillota	1	0.148473
1011278	Acetobacteraceae	Pseudomonadota	6	0.00268075
1011278	Acidaminococcaceae	Bacillota	1	0.0220335
1011278	Acidaminococcaceae	Bacillota	6	0.000161373
1011278	Atopobiaceae	Actinomycetota	1	0.00240829
1011278	Bacteroidaceae	Bacteroidota	6	0.139848
1011278	Barnesiellaceae	Bacteroidota	6	0.0203237
1011278	Bifidobacteriaceae	Actinomycetota	1	0.0472554
1011278	Christensenellaceae	Bacillota	1	0.00171395
1011278	Clostridiaceae	Bacillota	1	0.119598
1011278	Coriobacteriaceae	Actinomycetota	1	0.0111632
1011278	Coriobacteriaceae	Actinomycetota	1	0.00114914
1011278	Desulfovibrionaceae	Pseudomonadota	1	0.0157888
1011278	Eggerthellaceae	Actinomycetota	1	0.00337077
1011278	Erysipelotrichaceae	Bacillota	1	0.00984515
1011278	Eubacteriaceae	Bacillota	1	0.0528014
1011278	Eubacteriales Family XIII. Incertae Sedis	Bacillota	1	0.00132732
1011278	Fusobacteriaceae	Fusobacteriota	6	0
1011278	Hydrogenophilaceae	Pseudomonadota	6	0.0266158
1011278	Lachnospiraceae	Bacillota	1	0.0589608
1011278	Lachnospiraceae	Bacillota	6	0.00110297
1011278	Lactobacillaceae	Bacillota	1	0.00191333
1011278	Methanobacteriaceae	Euryarchaeota	1	0.00887202
1011278	Moraxellaceae	Pseudomonadota	1	0.000926721
1011278	Mycoplasmataceae	Mycoplasmatota	1	0.00485676
1011278	Odoribacteraceae	Bacteroidota	6	0.0090321
1011278	Oscillospiraceae	Bacillota	1	0.0177183
1011278	Oscillospiraceae	Bacillota	6	0.00982262
1011278	Peptostreptococcaceae	Bacillota	1	0.00154768
1011278	Prevotellaceae	Bacteroidota	1	0
1011278	Prevotellaceae	Bacteroidota	6	0.239232
1011278	Rhodospirillaceae	Pseudomonadota	6	0.0057513
1011278	Rikenellaceae	Bacteroidota	6	0.291446
1011278	Selenomonadaceae	Bacillota	1	0.0146215
1011278	Spirochaetaceae	Spirochaetota	6	0.000451023
1011278	Streptococcaceae	Bacillota	1	0.00548248
1011278	Succinivibrionaceae	Pseudomonadota	1	0.0250447
1011278	Sutterellaceae	Pseudomonadota	1	0.00124654
1011278	Sutterellaceae	Pseudomonadota	6	0.0959406
1011278	Tannerellaceae	Bacteroidota	6	0.0246129
1011278	Veillonellaceae	Bacillota	1	0.0679192
1011279	Acetobacteraceae	Pseudomonadota	6	0.00334108
1011279	Acidaminococcaceae	Bacillota	1	0.0156776
1011279	Acidaminococcaceae	Bacillota	6	0.00309594
1011279	Atopobiaceae	Actinomycetota	1	0.00172574
1011279	Bacteroidaceae	Bacteroidota	6	0.142277
1011279	Barnesiellaceae	Bacteroidota	6	0.0199475
1011279	Bifidobacteriaceae	Actinomycetota	1	0.0571928
1011279	Christensenellaceae	Bacillota	1	0.00107676
1011279	Clostridiaceae	Bacillota	1	0.112753
1011279	Coriobacteriaceae	Actinomycetota	1	0.00955675
1011279	Coriobacteriaceae	Actinomycetota	1	0.00218888
1011279	Desulfovibrionaceae	Pseudomonadota	1	0.0153356
1011279	Eggerthellaceae	Actinomycetota	1	0.00566885
1011279	Erysipelotrichaceae	Bacillota	1	0.00641457
1011279	Eubacteriaceae	Bacillota	1	0.0470062
1011279	Eubacteriales Family XIII. Incertae Sedis	Bacillota	1	0.000626472
1011279	Fusobacteriaceae	Fusobacteriota	6	0
1011279	Hydrogenophilaceae	Pseudomonadota	6	0.0443789
1011279	Lachnospiraceae	Bacillota	1	0.072245
1011279	Lachnospiraceae	Bacillota	6	0.000987564
1011279	Lactobacillaceae	Bacillota	1	0.00289584
1011279	Methanobacteriaceae	Euryarchaeota	1	0.0102599
1011279	Moraxellaceae	Pseudomonadota	1	0.0012928
1011279	Mycoplasmataceae	Mycoplasmatota	1	0.00430326
1011279	Odoribacteraceae	Bacteroidota	6	0.00925399
1011279	Oscillospiraceae	Bacillota	1	0.0145203
1011279	Oscillospiraceae	Bacillota	6	0.0120169
1011279	Peptostreptococcaceae	Bacillota	1	0.000382385
1011279	Prevotellaceae	Bacteroidota	1	5.89741e-05
1011279	Prevotellaceae	Bacteroidota	6	0.152765
1011279	Rhodospirillaceae	Pseudomonadota	6	0.0104635
1011279	Rikenellaceae	Bacteroidota	6	0.363315
1011279	Selenomonadaceae	Bacillota	1	0.0119812
1011279	Spirochaetaceae	Spirochaetota	6	0
1011279	Streptococcaceae	Bacillota	1	0.00843702
1011279	Succinivibrionaceae	Pseudomonadota	1	0.011012
1011279	Sutterellaceae	Pseudomonadota	1	0.00166018
1011279	Sutterellaceae	Pseudomonadota	6	0.0490553
1011279	Tannerellaceae	Bacteroidota	6	0.0309898
1011279	Veillonellaceae	Bacillota	1	0.0709535
1011281	Acetobacteraceae	Pseudomonadota	6	0
1011281	Acidaminococcaceae	Bacillota	1	0.00712606
1011281	Acidaminococcaceae	Bacillota	6	0.00456242
1011281	Atopobiaceae	Actinomycetota	1	0.00101648
1011281	Bacteroidaceae	Bacteroidota	6	0.191832
1011281	Barnesiellaceae	Bacteroidota	6	0.0126087
1011281	Bifidobacteriaceae	Actinomycetota	1	0.060338
1011281	Christensenellaceae	Bacillota	1	0.000182895
1011281	Clostridiaceae	Bacillota	1	0.100675
1011281	Coriobacteriaceae	Actinomycetota	1	0.0131993
1011281	Coriobacteriaceae	Actinomycetota	1	0.00202134
1011281	Desulfovibrionaceae	Pseudomonadota	1	0.00142396
1011281	Eggerthellaceae	Actinomycetota	1	0.00596849
1011281	Erysipelotrichaceae	Bacillota	1	0.00378736
1011281	Eubacteriaceae	Bacillota	1	0.0464557
1011281	Eubacteriales Family XIII. Incertae Sedis	Bacillota	1	0
1011281	Fusobacteriaceae	Fusobacteriota	6	0
1011281	Hydrogenophilaceae	Pseudomonadota	6	0.0369501
1011281	Lachnospiraceae	Bacillota	1	0.091859
1011281	Lachnospiraceae	Bacillota	6	0.00335138
1011281	Lactobacillaceae	Bacillota	1	0.00105834
1011281	Methanobacteriaceae	Euryarchaeota	1	0.00787715
1011281	Moraxellaceae	Pseudomonadota	1	0.00132473
1011281	Mycoplasmataceae	Mycoplasmatota	1	0.00187876
1011281	Odoribacteraceae	Bacteroidota	6	0.00497263
1011281	Oscillospiraceae	Bacillota	1	0.0149931
1011281	Oscillospiraceae	Bacillota	6	0.0229769
1011281	Peptostreptococcaceae	Bacillota	1	0.00039347
1011281	Prevotellaceae	Bacteroidota	1	0.00108936
1011281	Prevotellaceae	Bacteroidota	6	0.199965
1011281	Rhodospirillaceae	Pseudomonadota	6	0.00564752
1011281	Rikenellaceae	Bacteroidota	6	0.311833
1011281	Selenomonadaceae	Bacillota	1	0.00256981
1011281	Spirochaetaceae	Spirochaetota	6	0.00601934
1011281	Streptococcaceae	Bacillota	1	0.0107306
1011281	Succinivibrionaceae	Pseudomonadota	1	0.000680312
1011281	Sutterellaceae	Pseudomonadota	1	0.00337388
1011281	Sutterellaceae	Pseudomonadota	6	0.0363688
1011281	Tannerellaceae	Bacteroidota	6	0.0413028
1011281	Veillonellaceae	Bacillota	1	0.0308626
1011282	Acetobacteraceae	Pseudomonadota	6	0.00231707
1011282	Acidaminococcaceae	Bacillota	1	0.00765712
1011282	Acidaminococcaceae	Bacillota	6	0.0208505
1011282	Atopobiaceae	Actinomycetota	1	0.00566587
1011282	Bacteroidaceae	Bacteroidota	6	0.167904
1011282	Barnesiellaceae	Bacteroidota	6	0.0103435
1011282	Bifidobacteriaceae	Actinomycetota	1	0.125195
1011282	Christensenellaceae	Bacillota	1	8.72587e-05
1011282	Clostridiaceae	Bacillota	1	0.0418205
1011282	Coriobacteriaceae	Actinomycetota	1	0.0188282
1011282	Coriobacteriaceae	Actinomycetota	1	0.00130322
1011282	Desulfovibrionaceae	Pseudomonadota	1	0.00610757
1011282	Eggerthellaceae	Actinomycetota	1	0.00870283
1011282	Erysipelotrichaceae	Bacillota	1	0.00310408
1011282	Eubacteriaceae	Bacillota	1	0.0406157
1011282	Eubacteriales Family XIII. Incertae Sedis	Bacillota	1	0.000109526
1011282	Fusobacteriaceae	Fusobacteriota	6	0
1011282	Hydrogenophilaceae	Pseudomonadota	6	0.0371354
1011282	Lachnospiraceae	Bacillota	1	0.0655766
1011282	Lachnospiraceae	Bacillota	6	0.000866297
1011282	Lactobacillaceae	Bacillota	1	0.0016551
1011282	Methanobacteriaceae	Euryarchaeota	1	0.00251836
1011282	Moraxellaceae	Pseudomonadota	1	0.000434782
1011282	Mycoplasmataceae	Mycoplasmatota	1	0.000364925
1011282	Odoribacteraceae	Bacteroidota	6	0.0044543
1011282	Oscillospiraceae	Bacillota	1	0.00709976
1011282	Oscillospiraceae	Bacillota	6	0.0150801
1011282	Peptostreptococcaceae	Bacillota	1	0.000317274
1011282	Prevotellaceae	Bacteroidota	1	0.00132082
1011282	Prevotellaceae	Bacteroidota	6	0.197673
1011282	Rhodospirillaceae	Pseudomonadota	6	0.028719
1011282	Rikenellaceae	Bacteroidota	6	0.323182
1011282	Selenomonadaceae	Bacillota	1	0.0149087
1011282	Spirochaetaceae	Spirochaetota	6	0
1011282	Streptococcaceae	Bacillota	1	0.0102016
1011282	Succinivibrionaceae	Pseudomonadota	1	0.000122921
1011282	Sutterellaceae	Pseudomonadota	1	0.00174273
1011282	Sutterellaceae	Pseudomonadota	6	0.0465834
1011282	Tannerellaceae	Bacteroidota	6	0.0474751
1011282	Veillonellaceae	Bacillota	1	0.0474774
1011283	Acetobacteraceae	Pseudomonadota	6	0.00905821
1011283	Acidaminococcaceae	Bacillota	1	0.0125027
1011283	Acidaminococcaceae	Bacillota	6	0.00418979
1011283	Atopobiaceae	Actinomycetota	1	0.000249019
1011283	Bacteroidaceae	Bacteroidota	6	0.193971
1011283	Barnesiellaceae	Bacteroidota	6	0.025496
1011283	Bifidobacteriaceae	Actinomycetota	1	0.0741942
1011283	Christensenellaceae	Bacillota	1	0
1011283	Clostridiaceae	Bacillota	1	0.0683284
1011283	Coriobacteriaceae	Actinomycetota	1	0.0147237
1011283	Coriobacteriaceae	Actinomycetota	1	0.00215635
1011283	Desulfovibrionaceae	Pseudomonadota	1	0.00445585
1011283	Eggerthellaceae	Actinomycetota	1	0.00595662
1011283	Erysipelotrichaceae	Bacillota	1	0.00447508
1011283	Eubacteriaceae	Bacillota	1	0.030791
1011283	Eubacteriales Family XIII. Incertae Sedis	Bacillota	1	0.000202651
1011283	Fusobacteriaceae	Fusobacteriota	6	0
1011283	Hydrogenophilaceae	Pseudomonadota	6	0.000307318
1011283	Lachnospiraceae	Bacillota	1	0.150014
1011283	Lachnospiraceae	Bacillota	6	0.000280208
1011283	Lactobacillaceae	Bacillota	1	0.000431179
1011283	Methanobacteriaceae	Euryarchaeota	1	0.0030148
1011283	Moraxellaceae	Pseudomonadota	1	0.00179874
1011283	Mycoplasmataceae	Mycoplasmatota	1	0.000762534
1011283	Odoribacteraceae	Bacteroidota	6	0.0118438
1011283	Oscillospiraceae	Bacillota	1	0.0172668
1011283	Oscillospiraceae	Bacillota	6	0.00623897
1011283	Peptostreptococcaceae	Bacillota	1	0.000505571
1011283	Prevotellaceae	Bacteroidota	1	0.000685728
1011283	Prevotellaceae	Bacteroidota	6	0.128789
1011283	Rhodospirillaceae	Pseudomonadota	6	0.0248369
1011283	Rikenellaceae	Bacteroidota	6	0.505932
1011283	Selenomonadaceae	Bacillota	1	0.00681798
1011283	Spirochaetaceae	Spirochaetota	6	0
1011283	Streptococcaceae	Bacillota	1	0.00630892
1011283	Succinivibrionaceae	Pseudomonadota	1	0.000736671
1011283	Sutterellaceae	Pseudomonadota	1	0.00232682
1011283	Sutterellaceae	Pseudomonadota	6	0.0234249
1011283	Tannerellaceae	Bacteroidota	6	0.0213964
1011283	Veillonellaceae	Bacillota	1	0.0344087
1011284	Acetobacteraceae	Pseudomonadota	6	0.0075131
1011284	Acidaminococcaceae	Bacillota	1	0.0159925
1011284	Acidaminococcaceae	Bacillota	6	0.00836595
1011284	Atopobiaceae	Actinomycetota	1	0.00155086
1011284	Bacteroidaceae	Bacteroidota	6	0.189681
1011284	Barnesiellaceae	Bacteroidota	6	0.0194218
1011284	Bifidobacteriaceae	Actinomycetota	1	0.0751524
1011284	Christensenellaceae	Bacillota	1	0
1011284	Clostridiaceae	Bacillota	1	0.109851
1011284	Coriobacteriaceae	Actinomycetota	1	0.0108121
1011284	Coriobacteriaceae	Actinomycetota	1	0.00166826
1011284	Desulfovibrionaceae	Pseudomonadota	1	0.00677913
1011284	Eggerthellaceae	Actinomycetota	1	0.00550597
1011284	Erysipelotrichaceae	Bacillota	1	0.0046433
1011284	Eubacteriaceae	Bacillota	1	0.0368823
1011284	Eubacteriales Family XIII. Incertae Sedis	Bacillota	1	0.000601952
1011284	Fusobacteriaceae	Fusobacteriota	6	0
1011284	Hydrogenophilaceae	Pseudomonadota	6	0.0155113
1011284	Lachnospiraceae	Bacillota	1	0.0703516
1011284	Lachnospiraceae	Bacillota	6	0.00139845
1011284	Lactobacillaceae	Bacillota	1	0.00070857
1011284	Methanobacteriaceae	Euryarchaeota	1	0.0125853
1011284	Moraxellaceae	Pseudomonadota	1	0.000360534
1011284	Mycoplasmataceae	Mycoplasmatota	1	0.00218922
1011284	Odoribacteraceae	Bacteroidota	6	0.00859285
1011284	Oscillospiraceae	Bacillota	1	0.0207711
1011284	Oscillospiraceae	Bacillota	6	0.0266436
1011284	Peptostreptococcaceae	Bacillota	1	0.000382988
1011284	Prevotellaceae	Bacteroidota	1	0.000182717
1011284	Prevotellaceae	Bacteroidota	6	0.268801
1011284	Rhodospirillaceae	Pseudomonadota	6	0.015136
1011284	Rikenellaceae	Bacteroidota	6	0.302811
1011284	Selenomonadaceae	Bacillota	1	0.0045309
1011284	Spirochaetaceae	Spirochaetota	6	0.000479728
1011284	Streptococcaceae	Bacillota	1	0.00862495
1011284	Succinivibrionaceae	Pseudomonadota	1	0.0022632
1011284	Sutterellaceae	Pseudomonadota	1	0.000864591
1011284	Sutterellaceae	Pseudomonadota	6	0.0328431
1011284	Tannerellaceae	Bacteroidota	6	0.0202987
1011284	Veillonellaceae	Bacillota	1	0.054505
1011285	Acetobacteraceae	Pseudomonadota	6	0.00173221
1011285	Acidaminococcaceae	Bacillota	1	0.0438278
1011285	Acidaminococcaceae	Bacillota	6	0.00374303
1011285	Atopobiaceae	Actinomycetota	1	0.00389973
1011285	Bacteroidaceae	Bacteroidota	6	0.110486
1011285	Barnesiellaceae	Bacteroidota	6	0.000821038
1011285	Bifidobacteriaceae	Actinomycetota	1	0.0373743
1011285	Christensenellaceae	Bacillota	1	0.000532537
1011285	Clostridiaceae	Bacillota	1	0.10379
1011285	Coriobacteriaceae	Actinomycetota	1	0.0118251
1011285	Coriobacteriaceae	Actinomycetota	1	0
1011285	Desulfovibrionaceae	Pseudomonadota	1	0.00279213
1011285	Eggerthellaceae	Actinomycetota	1	0.00397036
1011285	Erysipelotrichaceae	Bacillota	1	0.00400709
1011285	Eubacteriaceae	Bacillota	1	0.0671727
1011285	Eubacteriales Family XIII. Incertae Sedis	Bacillota	1	0.00204318
1011285	Fusobacteriaceae	Fusobacteriota	6	0
1011285	Hydrogenophilaceae	Pseudomonadota	6	0.00179523
1011285	Lachnospiraceae	Bacillota	1	0.0508468
1011285	Lachnospiraceae	Bacillota	6	0.00493042
1011285	Lactobacillaceae	Bacillota	1	0.00156275
1011285	Methanobacteriaceae	Euryarchaeota	1	0.0294869
1011285	Moraxellaceae	Pseudomonadota	1	0.000842658
1011285	Mycoplasmataceae	Mycoplasmatota	1	0.00567896
1011285	Odoribacteraceae	Bacteroidota	6	0.00785204
1011285	Oscillospiraceae	Bacillota	1	0.015305
1011285	Oscillospiraceae	Bacillota	6	0.0138243
1011285	Peptostreptococcaceae	Bacillota	1	0.000786485
1011285	Prevotellaceae	Bacteroidota	1	0.00131695
1011285	Prevotellaceae	Bacteroidota	6	0.369721
1011285	Rhodospirillaceae	Pseudomonadota	6	0.00352777
1011285	Rikenellaceae	Bacteroidota	6	0.206114
1011285	Selenomonadaceae	Bacillota	1	0.017393
1011285	Spirochaetaceae	Spirochaetota	6	0.0174268
1011285	Streptococcaceae	Bacillota	1	0.00129859
1011285	Succinivibrionaceae	Pseudomonadota	1	0.0114992
1011285	Sutterellaceae	Pseudomonadota	1	0.00149458
1011285	Sutterellaceae	Pseudomonadota	6	0.0246082
1011285	Tannerellaceae	Bacteroidota	6	0.0112099
1011285	Veillonellaceae	Bacillota	1	0.160665
1011288	Acetobacteraceae	Pseudomonadota	6	0.00855808
1011288	Acidaminococcaceae	Bacillota	1	0.00965001
1011288	Acidaminococcaceae	Bacillota	6	0.0132804
1011288	Atopobiaceae	Actinomycetota	1	0.00103269
1011288	Bacteroidaceae	Bacteroidota	6	0.188379
1011288	Barnesiellaceae	Bacteroidota	6	0.00243329
1011288	Bifidobacteriaceae	Actinomycetota	1	0.129457
1011288	Christensenellaceae	Bacillota	1	0
1011288	Clostridiaceae	Bacillota	1	0.0681168
1011288	Coriobacteriaceae	Actinomycetota	1	0.01718
1011288	Coriobacteriaceae	Actinomycetota	1	0.0014681
1011288	Desulfovibrionaceae	Pseudomonadota	1	0.00336671
1011288	Eggerthellaceae	Actinomycetota	1	0.00473719
1011288	Erysipelotrichaceae	Bacillota	1	0.00779935
1011288	Eubacteriaceae	Bacillota	1	0.0217692
1011288	Eubacteriales Family XIII. Incertae Sedis	Bacillota	1	0
1011288	Fusobacteriaceae	Fusobacteriota	6	0
1011288	Hydrogenophilaceae	Pseudomonadota	6	0.0220399
1011288	Lachnospiraceae	Bacillota	1	0.0566609
1011288	Lachnospiraceae	Bacillota	6	0.00133182
1011288	Lactobacillaceae	Bacillota	1	0.00213482
1011288	Methanobacteriaceae	Euryarchaeota	1	0.0290226
1011288	Moraxellaceae	Pseudomonadota	1	0
1011288	Mycoplasmataceae	Mycoplasmatota	1	0.000967025
1011288	Odoribacteraceae	Bacteroidota	6	0.0113905
1011288	Oscillospiraceae	Bacillota	1	0.00930031
1011288	Oscillospiraceae	Bacillota	6	0.00512494
1011288	Peptostreptococcaceae	Bacillota	1	0.00075805
1011288	Prevotellaceae	Bacteroidota	1	0.001086
1011288	Prevotellaceae	Bacteroidota	6	0.312108
1011288	Rhodospirillaceae	Pseudomonadota	6	0.0434524
1011288	Rikenellaceae	Bacteroidota	6	0.285527
1011288	Selenomonadaceae	Bacillota	1	0.0040709
1011288	Spirochaetaceae	Spirochaetota	6	0.00256142
1011288	Streptococcaceae	Bacillota	1	0.011926
1011288	Succinivibrionaceae	Pseudomonadota	1	0.00208021
1011288	Sutterellaceae	Pseudomonadota	1	0.000707852
1011288	Sutterellaceae	Pseudomonadota	6	0.038009
1011288	Tannerellaceae	Bacteroidota	6	0.0123076
1011288	Veillonellaceae	Bacillota	1	0.0724582
1011290	Acetobacteraceae	Pseudomonadota	6	0.00839543
1011290	Acidaminococcaceae	Bacillota	1	0.00684732
1011290	Acidaminococcaceae	Bacillota	6	0.00275638
1011290	Atopobiaceae	Actinomycetota	1	0.000995254
1011290	Bacteroidaceae	Bacteroidota	6	0.329091
1011290	Barnesiellaceae	Bacteroidota	6	0.0163411
1011290	Bifidobacteriaceae	Actinomycetota	1	0.078144
1011290	Christensenellaceae	Bacillota	1	0
1011290	Clostridiaceae	Bacillota	1	0.112308
1011290	Coriobacteriaceae	Actinomycetota	1	0.00999252
1011290	Coriobacteriaceae	Actinomycetota	1	0.0017625
1011290	Desulfovibrionaceae	Pseudomonadota	1	0.00355149
1011290	Eggerthellaceae	Actinomycetota	1	0.00290356
1011290	Erysipelotrichaceae	Bacillota	1	0.00505932
1011290	Eubacteriaceae	Bacillota	1	0.0659999
1011290	Eubacteriales Family XIII. Incertae Sedis	Bacillota	1	0
1011290	Fusobacteriaceae	Fusobacteriota	6	0
1011290	Hydrogenophilaceae	Pseudomonadota	6	0.00269226
1011290	Lachnospiraceae	Bacillota	1	0.101509
1011290	Lachnospiraceae	Bacillota	6	0.000517504
1011290	Lactobacillaceae	Bacillota	1	0.000259953
1011290	Methanobacteriaceae	Euryarchaeota	1	0.00486997
1011290	Moraxellaceae	Pseudomonadota	1	0.000286966
1011290	Mycoplasmataceae	Mycoplasmatota	1	0.00139859
1011290	Odoribacteraceae	Bacteroidota	6	0.00728953
1011290	Oscillospiraceae	Bacillota	1	0.0205569
1011290	Oscillospiraceae	Bacillota	6	0.0116918
1011290	Peptostreptococcaceae	Bacillota	1	0.00154137
1011290	Prevotellaceae	Bacteroidota	1	0.000683514
1011290	Prevotellaceae	Bacteroidota	6	0.256436
1011290	Rhodospirillaceae	Pseudomonadota	6	0.0223193
1011290	Rikenellaceae	Bacteroidota	6	0.230314
1011290	Selenomonadaceae	Bacillota	1	0.00242247
1011290	Spirochaetaceae	Spirochaetota	6	0
1011290	Streptococcaceae	Bacillota	1	0.0036165
1011290	Succinivibrionaceae	Pseudomonadota	1	0.00216893
1011290	Sutterellaceae	Pseudomonadota	1	0.000286966
1011290	Sutterellaceae	Pseudomonadota	6	0.0280906
1011290	Tannerellaceae	Bacteroidota	6	0.0428247
1011290	Veillonellaceae	Bacillota	1	0.0123964
1011291	Acetobacteraceae	Pseudomonadota	6	0.00585673
1011291	Acidaminococcaceae	Bacillota	1	0.0079185
1011291	Acidaminococcaceae	Bacillota	6	0.0170821
1011291	Atopobiaceae	Actinomycetota	1	0.00116609
1011291	Bacteroidaceae	Bacteroidota	6	0.236663
1011291	Barnesiellaceae	Bacteroidota	6	0.0106658
1011291	Bifidobacteriaceae	Actinomycetota	1	0.0949258
1011291	Christensenellaceae	Bacillota	1	7.45344e-05
1011291	Clostridiaceae	Bacillota	1	0.0784588
1011291	Coriobacteriaceae	Actinomycetota	1	0.0152121
1011291	Coriobacteriaceae	Actinomycetota	1	0.000561192
1011291	Desulfovibrionaceae	Pseudomonadota	1	0.00373724
1011291	Eggerthellaceae	Actinomycetota	1	0.00579
1011291	Erysipelotrichaceae	Bacillota	1	0.00515934
1011291	Eubacteriaceae	Bacillota	1	0.0288038
1011291	Eubacteriales Family XIII. Incertae Sedis	Bacillota	1	0.000215056
1011291	Fusobacteriaceae	Fusobacteriota	6	0
1011291	Hydrogenophilaceae	Pseudomonadota	6	0.00951767
1011291	Lachnospiraceae	Bacillota	1	0.0568698
1011291	Lachnospiraceae	Bacillota	6	0.00062919
1011291	Lactobacillaceae	Bacillota	1	0.00294362
1011291	Methanobacteriaceae	Euryarchaeota	1	0.0138097
1011291	Moraxellaceae	Pseudomonadota	1	0.000378315
1011291	Mycoplasmataceae	Mycoplasmatota	1	0.00175176
1011291	Odoribacteraceae	Bacteroidota	6	0.0124816
1011291	Oscillospiraceae	Bacillota	1	0.00515714
1011291	Oscillospiraceae	Bacillota	6	0.00712985
1011291	Peptostreptococcaceae	Bacillota	1	0.00264612
1011291	Prevotellaceae	Bacteroidota	1	0.0015666
1011291	Prevotellaceae	Bacteroidota	6	0.293682
1011291	Rhodospirillaceae	Pseudomonadota	6	0.0350232
1011291	Rikenellaceae	Bacteroidota	6	0.219354
1011291	Selenomonadaceae	Bacillota	1	0.00151622
1011291	Spirochaetaceae	Spirochaetota	6	0
1011291	Streptococcaceae	Bacillota	1	0.0111341
1011291	Succinivibrionaceae	Pseudomonadota	1	0.00161229
1011291	Sutterellaceae	Pseudomonadota	1	0.000800916
1011291	Sutterellaceae	Pseudomonadota	6	0.0437452
1011291	Tannerellaceae	Bacteroidota	6	0.0232293
1011291	Veillonellaceae	Bacillota	1	0.0390482
1011292	Acetobacteraceae	Pseudomonadota	6	0.00600804
1011292	Acidaminococcaceae	Bacillota	1	0.0139295
1011292	Acidaminococcaceae	Bacillota	6	0.00806394
1011292	Atopobiaceae	Actinomycetota	1	0.00188112
1011292	Bacteroidaceae	Bacteroidota	6	0.261915
1011292	Barnesiellaceae	Bacteroidota	6	0.0128421
1011292	Bifidobacteriaceae	Actinomycetota	1	0.132069
1011292	Christensenellaceae	Bacillota	1	0.000370695
1011292	Clostridiaceae	Bacillota	1	0.0868866
1011292	Coriobacteriaceae	Actinomycetota	1	0.0165952
1011292	Coriobacteriaceae	Actinomycetota	1	0.00162839
1011292	Desulfovibrionaceae	Pseudomonadota	1	0.00812763
1011292	Eggerthellaceae	Actinomycetota	1	0.00655869
1011292	Erysipelotrichaceae	Bacillota	1	0.00411716
1011292	Eubacteriaceae	Bacillota	1	0.0266443
1011292	Eubacteriales Family XIII. Incertae Sedis	Bacillota	1	7.37099e-05
1011292	Fusobacteriaceae	Fusobacteriota	6	0
1011292	Hydrogenophilaceae	Pseudomonadota	6	0.0359939
1011292	Lachnospiraceae	Bacillota	1	0.0501239
1011292	Lachnospiraceae	Bacillota	6	0
1011292	Lactobacillaceae	Bacillota	1	0.00145611
1011292	Methanobacteriaceae	Euryarchaeota	1	0.015092
1011292	Moraxellaceae	Pseudomonadota	1	0.00261933
1011292	Mycoplasmataceae	Mycoplasmatota	1	0.00109456
1011292	Odoribacteraceae	Bacteroidota	6	0.00774491
1011292	Oscillospiraceae	Bacillota	1	0.0104082
1011292	Oscillospiraceae	Bacillota	6	0.00543605
1011292	Peptostreptococcaceae	Bacillota	1	0.00356883
1011292	Prevotellaceae	Bacteroidota	1	0.00148258
1011292	Prevotellaceae	Bacteroidota	6	0.230086
1011292	Rhodospirillaceae	Pseudomonadota	6	0.0479103
1011292	Rikenellaceae	Bacteroidota	6	0.247421
1011292	Selenomonadaceae	Bacillota	1	0.00361034
1011292	Spirochaetaceae	Spirochaetota	6	0.000515122
1011292	Streptococcaceae	Bacillota	1	0.014289
1011292	Succinivibrionaceae	Pseudomonadota	1	0.00258499
1011292	Sutterellaceae	Pseudomonadota	1	0.00160752
1011292	Sutterellaceae	Pseudomonadota	6	0.0263164
1011292	Tannerellaceae	Bacteroidota	6	0.0292486
1011292	Veillonellaceae	Bacillota	1	0.0555193
1011293	Acetobacteraceae	Pseudomonadota	6	0.00734494
1011293	Acidaminococcaceae	Bacillota	1	0.00271334
1011293	Acidaminococcaceae	Bacillota	6	0.00267708
1011293	Atopobiaceae	Actinomycetota	1	0.000776983
1011293	Bacteroidaceae	Bacteroidota	6	0.230281
1011293	Barnesiellaceae	Bacteroidota	6	0.0250678
1011293	Bifidobacteriaceae	Actinomycetota	1	0.0361911
1011293	Christensenellaceae	Bacillota	1	0.000453094
1011293	Clostridiaceae	Bacillota	1	0.133825
1011293	Coriobacteriaceae	Actinomycetota	1	0.00507254
1011293	Coriobacteriaceae	Actinomycetota	1	0.000731302
1011293	Desulfovibrionaceae	Pseudomonadota	1	0.00182327
1011293	Eggerthellaceae	Actinomycetota	1	0.00177144
1011293	Erysipelotrichaceae	Bacillota	1	0.00710101
1011293	Eubacteriaceae	Bacillota	1	0.0658421
1011293	Eubacteriales Family XIII. Incertae Sedis	Bacillota	1	0.000130082
1011293	Fusobacteriaceae	Fusobacteriota	6	0.00220135
1011293	Hydrogenophilaceae	Pseudomonadota	6	0.0350909
1011293	Lachnospiraceae	Bacillota	1	0.094575
1011293	Lachnospiraceae	Bacillota	6	0.0034106
1011293	Lactobacillaceae	Bacillota	1	0.00220394
1011293	Methanobacteriaceae	Euryarchaeota	1	0.0275052
1011293	Moraxellaceae	Pseudomonadota	1	0
1011293	Mycoplasmataceae	Mycoplasmatota	1	0.00220944
1011293	Odoribacteraceae	Bacteroidota	6	0.00811389
1011293	Oscillospiraceae	Bacillota	1	0.0206935
1011293	Oscillospiraceae	Bacillota	6	0.0159766
1011293	Peptostreptococcaceae	Bacillota	1	0.000461642
1011293	Prevotellaceae	Bacteroidota	1	0.000935513
1011293	Prevotellaceae	Bacteroidota	6	0.294163
1011293	Rhodospirillaceae	Pseudomonadota	6	0.0143851
1011293	Rikenellaceae	Bacteroidota	6	0.21944
1011293	Selenomonadaceae	Bacillota	1	0.00368474
1011293	Spirochaetaceae	Spirochaetota	6	0
1011293	Streptococcaceae	Bacillota	1	0.00912696
1011293	Succinivibrionaceae	Pseudomonadota	1	0.00133993
1011293	Sutterellaceae	Pseudomonadota	1	0.000481256
1011293	Sutterellaceae	Pseudomonadota	6	0.0255063
1011293	Tannerellaceae	Bacteroidota	6	0.0254362
1011293	Veillonellaceae	Bacillota	1	0.0106909
1011294	Acetobacteraceae	Pseudomonadota	6	0.00675995
1011294	Acidaminococcaceae	Bacillota	1	0.0067313
1011294	Acidaminococcaceae	Bacillota	6	0.00134442
1011294	Atopobiaceae	Actinomycetota	1	0.00172072
1011294	Bacteroidaceae	Bacteroidota	6	0.204572
1011294	Barnesiellaceae	Bacteroidota	6	0.0188741
1011294	Bifidobacteriaceae	Actinomycetota	1	0.0757927
1011294	Christensenellaceae	Bacillota	1	0.00263503
1011294	Clostridiaceae	Bacillota	1	0.0925285
1011294	Coriobacteriaceae	Actinomycetota	1	0.0131355
1011294	Coriobacteriaceae	Actinomycetota	1	0.00168977
1011294	Desulfovibrionaceae	Pseudomonadota	1	0.00612657
1011294	Eggerthellaceae	Actinomycetota	1	0.00331365
1011294	Erysipelotrichaceae	Bacillota	1	0.0074139
1011294	Eubacteriaceae	Bacillota	1	0.0533632
1011294	Eubacteriales Family XIII. Incertae Sedis	Bacillota	1	0.000365593
1011294	Fusobacteriaceae	Fusobacteriota	6	0
1011294	Hydrogenophilaceae	Pseudomonadota	6	0.0448873
1011294	Lachnospiraceae	Bacillota	1	0.0816819
1011294	Lachnospiraceae	Bacillota	6	0.00251699
1011294	Lactobacillaceae	Bacillota	1	0.00296597
1011294	Methanobacteriaceae	Euryarchaeota	1	0.0206925
1011294	Moraxellaceae	Pseudomonadota	1	9.43676e-05
1011294	Mycoplasmataceae	Mycoplasmatota	1	0.00159771
1011294	Odoribacteraceae	Bacteroidota	6	0.00999627
1011294	Oscillospiraceae	Bacillota	1	0.0163313
1011294	Oscillospiraceae	Bacillota	6	0.00752736
1011294	Peptostreptococcaceae	Bacillota	1	0.000576598
1011294	Prevotellaceae	Bacteroidota	1	0.000537758
1011294	Prevotellaceae	Bacteroidota	6	0.304177
1011294	Rhodospirillaceae	Pseudomonadota	6	0.0187546
1011294	Rikenellaceae	Bacteroidota	6	0.218413
1011294	Selenomonadaceae	Bacillota	1	0.00535146
1011294	Spirochaetaceae	Spirochaetota	6	0.00140401
1011294	Streptococcaceae	Bacillota	1	0.0298012
1011294	Succinivibrionaceae	Pseudomonadota	1	0.00371006
1011294	Sutterellaceae	Pseudomonadota	1	0.00113196
1011294	Sutterellaceae	Pseudomonadota	6	0.0507266
1011294	Tannerellaceae	Bacteroidota	6	0.027038
1011294	Veillonellaceae	Bacillota	1	0.0324155
1011296	Acetobacteraceae	Pseudomonadota	6	0.0141074
1011296	Acidaminococcaceae	Bacillota	1	0.0318537
1011296	Acidaminococcaceae	Bacillota	6	0.00850875
1011296	Atopobiaceae	Actinomycetota	1	0.000219252
1011296	Bacteroidaceae	Bacteroidota	6	0.19759
1011296	Barnesiellaceae	Bacteroidota	6	0.0284462
1011296	Bifidobacteriaceae	Actinomycetota	1	0.056887
1011296	Christensenellaceae	Bacillota	1	0.000346892
1011296	Clostridiaceae	Bacillota	1	0.0779367
1011296	Coriobacteriaceae	Actinomycetota	1	0.0091604
1011296	Coriobacteriaceae	Actinomycetota	1	0.00164324
1011296	Desulfovibrionaceae	Pseudomonadota	1	0.0257161
1011296	Eggerthellaceae	Actinomycetota	1	0.00537069
1011296	Erysipelotrichaceae	Bacillota	1	0.00227413
1011296	Eubacteriaceae	Bacillota	1	0.0435981
1011296	Eubacteriales Family XIII. Incertae Sedis	Bacillota	1	0
1011296	Fusobacteriaceae	Fusobacteriota	6	0
1011296	Hydrogenophilaceae	Pseudomonadota	6	0.012254
1011296	Lachnospiraceae	Bacillota	1	0.0578952
1011296	Lachnospiraceae	Bacillota	6	0.000492747
1011296	Lactobacillaceae	Bacillota	1	0.00100621
1011296	Methanobacteriaceae	Euryarchaeota	1	0.0066955
1011296	Moraxellaceae	Pseudomonadota	1	0.000832125
1011296	Mycoplasmataceae	Mycoplasmatota	1	0.000822481
1011296	Odoribacteraceae	Bacteroidota	6	0.00690843
1011296	Oscillospiraceae	Bacillota	1	0.0137058
1011296	Oscillospiraceae	Bacillota	6	0.00560541
1011296	Peptostreptococcaceae	Bacillota	1	0.000883997
1011296	Prevotellaceae	Bacteroidota	1	0.00105705
1011296	Prevotellaceae	Bacteroidota	6	0.177144
1011296	Rhodospirillaceae	Pseudomonadota	6	0.0251966
1011296	Rikenellaceae	Bacteroidota	6	0.35385
1011296	Selenomonadaceae	Bacillota	1	0.0094794
1011296	Spirochaetaceae	Spirochaetota	6	0
1011296	Streptococcaceae	Bacillota	1	0.00645624
1011296	Succinivibrionaceae	Pseudomonadota	1	0.00768368
1011296	Sutterellaceae	Pseudomonadota	1	0.000863984
1011296	Sutterellaceae	Pseudomonadota	6	0.0277462
1011296	Tannerellaceae	Bacteroidota	6	0.0603667
1011296	Veillonellaceae	Bacillota	1	0.0733228
1011297	Acetobacteraceae	Pseudomonadota	6	0.0131228
1011297	Acidaminococcaceae	Bacillota	1	0.020632
1011297	Acidaminococcaceae	Bacillota	6	0.0156864
1011297	Atopobiaceae	Actinomycetota	1	0.000953159
1011297	Bacteroidaceae	Bacteroidota	6	0.168097
1011297	Barnesiellaceae	Bacteroidota	6	0.00718759
1011297	Bifidobacteriaceae	Actinomycetota	1	0.0645679
1011297	Christensenellaceae	Bacillota	1	0.000362902
1011297	Clostridiaceae	Bacillota	1	0.0862419
1011297	Coriobacteriaceae	Actinomycetota	1	0.00828037
1011297	Coriobacteriaceae	Actinomycetota	1	0.000921988
1011297	Desulfovibrionaceae	Pseudomonadota	1	0.0113905
1011297	Eggerthellaceae	Actinomycetota	1	0.00382808
1011297	Erysipelotrichaceae	Bacillota	1	0.00642767
1011297	Eubacteriaceae	Bacillota	1	0.0201727
1011297	Eubacteriales Family XIII. Incertae Sedis	Bacillota	1	0.000336457
1011297	Fusobacteriaceae	Fusobacteriota	6	0
1011297	Hydrogenophilaceae	Pseudomonadota	6	0.0541873
1011297	Lachnospiraceae	Bacillota	1	0.0389792
1011297	Lachnospiraceae	Bacillota	6	0.00562007
1011297	Lactobacillaceae	Bacillota	1	0.000887961
1011297	Methanobacteriaceae	Euryarchaeota	1	0.00896073
1011297	Moraxellaceae	Pseudomonadota	1	0.00164381
1011297	Mycoplasmataceae	Mycoplasmatota	1	0.00293962
1011297	Odoribacteraceae	Bacteroidota	6	0.00571436
1011297	Oscillospiraceae	Bacillota	1	0.00705948
1011297	Oscillospiraceae	Bacillota	6	0.00618408
1011297	Peptostreptococcaceae	Bacillota	1	0.0013952
1011297	Prevotellaceae	Bacteroidota	1	0.000890134
1011297	Prevotellaceae	Bacteroidota	6	0.237268
1011297	Rhodospirillaceae	Pseudomonadota	6	0.0267201
1011297	Rikenellaceae	Bacteroidota	6	0.278969
1011297	Selenomonadaceae	Bacillota	1	0.00262881
1011297	Spirochaetaceae	Spirochaetota	6	0.000732709
1011297	Streptococcaceae	Bacillota	1	0.00925259
1011297	Succinivibrionaceae	Pseudomonadota	1	0.0050617
1011297	Sutterellaceae	Pseudomonadota	1	0.00115235
1011297	Sutterellaceae	Pseudomonadota	6	0.0417221
1011297	Tannerellaceae	Bacteroidota	6	0.0331034
1011297	Veillonellaceae	Bacillota	1	0.0504457
1011299	Acetobacteraceae	Pseudomonadota	6	0
1011299	Acidaminococcaceae	Bacillota	1	0.00319053
1011299	Acidaminococcaceae	Bacillota	6	0.00419023
1011299	Atopobiaceae	Actinomycetota	1	0.00123362
1011299	Bacteroidaceae	Bacteroidota	6	0.171107
1011299	Barnesiellaceae	Bacteroidota	6	0.0206946
1011299	Bifidobacteriaceae	Actinomycetota	1	0.0739747
1011299	Christensenellaceae	Bacillota	1	0.000619722
1011299	Clostridiaceae	Bacillota	1	0.0905684
1011299	Coriobacteriaceae	Actinomycetota	1	0.0115939
1011299	Coriobacteriaceae	Actinomycetota	1	0.00198926
1011299	Desulfovibrionaceae	Pseudomonadota	1	0.000623476
1011299	Eggerthellaceae	Actinomycetota	1	0.00580807
1011299	Erysipelotrichaceae	Bacillota	1	0.00468393
1011299	Eubacteriaceae	Bacillota	1	0.0388733
1011299	Eubacteriales Family XIII. Incertae Sedis	Bacillota	1	0.000152688
1011299	Fusobacteriaceae	Fusobacteriota	6	0
1011299	Hydrogenophilaceae	Pseudomonadota	6	0.0230155
1011299	Lachnospiraceae	Bacillota	1	0.109815
1011299	Lachnospiraceae	Bacillota	6	0.00287109
1011299	Lactobacillaceae	Bacillota	1	0.00207393
1011299	Methanobacteriaceae	Euryarchaeota	1	0.00616112
1011299	Moraxellaceae	Pseudomonadota	1	0.000283932
1011299	Mycoplasmataceae	Mycoplasmatota	1	0.00133471
1011299	Odoribacteraceae	Bacteroidota	6	0.00864418
1011299	Oscillospiraceae	Bacillota	1	0.0114412
1011299	Oscillospiraceae	Bacillota	6	0.0103402
1011299	Peptostreptococcaceae	Bacillota	1	0.000287345
1011299	Prevotellaceae	Bacteroidota	1	0.000804463
1011299	Prevotellaceae	Bacteroidota	6	0.147657
1011299	Rhodospirillaceae	Pseudomonadota	6	0.0135043
1011299	Rikenellaceae	Bacteroidota	6	0.409261
1011299	Selenomonadaceae	Bacillota	1	0.00206319
1011299	Spirochaetaceae	Spirochaetota	6	0
1011299	Streptococcaceae	Bacillota	1	0.00845701
1011299	Succinivibrionaceae	Pseudomonadota	1	0.00127143
1011299	Sutterellaceae	Pseudomonadota	1	0.000954978
1011299	Sutterellaceae	Pseudomonadota	6	0.0183137
1011299	Tannerellaceae	Bacteroidota	6	0.0415773
1011299	Veillonellaceae	Bacillota	1	0.0212289
1011300	Acetobacteraceae	Pseudomonadota	6	0.0039217
1011300	Acidaminococcaceae	Bacillota	1	0.00281326
1011300	Acidaminococcaceae	Bacillota	6	0.0146708
1011300	Atopobiaceae	Actinomycetota	1	0.0030779
1011300	Bacteroidaceae	Bacteroidota	6	0.215316
1011300	Barnesiellaceae	Bacteroidota	6	0.0173049
1011300	Bifidobacteriaceae	Actinomycetota	1	0.0711732
1011300	Christensenellaceae	Bacillota	1	0.000442091
1011300	Clostridiaceae	Bacillota	1	0.108167
1011300	Coriobacteriaceae	Actinomycetota	1	0.00875838
1011300	Coriobacteriaceae	Actinomycetota	1	0.00155481
1011300	Desulfovibrionaceae	Pseudomonadota	1	0.00295638
1011300	Eggerthellaceae	Actinomycetota	1	0.00552273
1011300	Erysipelotrichaceae	Bacillota	1	0.00424072
1011300	Eubacteriaceae	Bacillota	1	0.0489358
1011300	Eubacteriales Family XIII. Incertae Sedis	Bacillota	1	0.000222868
1011300	Fusobacteriaceae	Fusobacteriota	6	0
1011300	Hydrogenophilaceae	Pseudomonadota	6	0.0559293
1011300	Lachnospiraceae	Bacillota	1	0.0934993
1011300	Lachnospiraceae	Bacillota	6	0.00127255
1011300	Lactobacillaceae	Bacillota	1	0.00256481
1011300	Methanobacteriaceae	Euryarchaeota	1	0.00389477
1011300	Moraxellaceae	Pseudomonadota	1	0.000572921
1011300	Mycoplasmataceae	Mycoplasmatota	1	0.00208721
1011300	Odoribacteraceae	Bacteroidota	6	0.00288729
1011300	Oscillospiraceae	Bacillota	1	0.0153881
1011300	Oscillospiraceae	Bacillota	6	0.0284843
1011300	Peptostreptococcaceae	Bacillota	1	0.000298087
1011300	Prevotellaceae	Bacteroidota	1	0.000819915
1011300	Prevotellaceae	Bacteroidota	6	0.180166
1011300	Rhodospirillaceae	Pseudomonadota	6	0.0178346
1011300	Rikenellaceae	Bacteroidota	6	0.2775
1011300	Selenomonadaceae	Bacillota	1	0.00316334
1011300	Spirochaetaceae	Spirochaetota	6	0
1011300	Streptococcaceae	Bacillota	1	0.0113067
1011300	Succinivibrionaceae	Pseudomonadota	1	0.00105458
1011300	Sutterellaceae	Pseudomonadota	1	0.0012302
1011300	Sutterellaceae	Pseudomonadota	6	0.0164106
1011300	Tannerellaceae	Bacteroidota	6	0.03049
1011300	Veillonellaceae	Bacillota	1	0.0343853
1011301	Acetobacteraceae	Pseudomonadota	6	0.00135791
1011301	Acidaminococcaceae	Bacillota	1	0.0192989
1011301	Acidaminococcaceae	Bacillota	6	0.0470422
1011301	Atopobiaceae	Actinomycetota	1	0.00434496
1011301	Bacteroidaceae	Bacteroidota	6	0.239358
1011301	Barnesiellaceae	Bacteroidota	6	0.0138782
1011301	Bifidobacteriaceae	Actinomycetota	1	0.0686533
1011301	Christensenellaceae	Bacillota	1	0.00131193
1011301	Clostridiaceae	Bacillota	1	0.0475
1011301	Coriobacteriaceae	Actinomycetota	1	0.00636344
1011301	Coriobacteriaceae	Actinomycetota	1	0.000634035
1011301	Desulfovibrionaceae	Pseudomonadota	1	0.00219518
1011301	Eggerthellaceae	Actinomycetota	1	0.00384393
1011301	Erysipelotrichaceae	Bacillota	1	0.00905837
1011301	Eubacteriaceae	Bacillota	1	0.0609251
1011301	Eubacteriales Family XIII. Incertae Sedis	Bacillota	1	0.000365676
1011301	Fusobacteriaceae	Fusobacteriota	6	0
1011301	Hydrogenophilaceae	Pseudomonadota	6	0.0419588
1011301	Lachnospiraceae	Bacillota	1	0.13861
1011301	Lachnospiraceae	Bacillota	6	0
1011301	Lactobacillaceae	Bacillota	1	0.00160091
1011301	Methanobacteriaceae	Euryarchaeota	1	0.00230472
1011301	Moraxellaceae	Pseudomonadota	1	0.000222378
1011301	Mycoplasmataceae	Mycoplasmatota	1	0.000179435
1011301	Odoribacteraceae	Bacteroidota	6	0.00644186
1011301	Oscillospiraceae	Bacillota	1	0.015087
1011301	Oscillospiraceae	Bacillota	6	0.0345865
1011301	Peptostreptococcaceae	Bacillota	1	0.000120457
1011301	Prevotellaceae	Bacteroidota	1	0.000415584
1011301	Prevotellaceae	Bacteroidota	6	0.201588
1011301	Rhodospirillaceae	Pseudomonadota	6	0.012338
1011301	Rikenellaceae	Bacteroidota	6	0.240386
1011301	Selenomonadaceae	Bacillota	1	0.00686988
1011301	Spirochaetaceae	Spirochaetota	6	0.00462327
1011301	Streptococcaceae	Bacillota	1	0.00573728
1011301	Succinivibrionaceae	Pseudomonadota	1	0.00012321
1011301	Sutterellaceae	Pseudomonadota	1	0.000786459
1011301	Sutterellaceae	Pseudomonadota	6	0.0250306
1011301	Tannerellaceae	Bacteroidota	6	0.0305825
1011301	Veillonellaceae	Bacillota	1	0.0190682
1011302	Acetobacteraceae	Pseudomonadota	6	0.00517408
1011302	Acidaminococcaceae	Bacillota	1	0.0287
1011302	Acidaminococcaceae	Bacillota	6	0.0037517
1011302	Atopobiaceae	Actinomycetota	1	0.00067337
1011302	Bacteroidaceae	Bacteroidota	6	0.284443
1011302	Barnesiellaceae	Bacteroidota	6	0.0192197
1011302	Bifidobacteriaceae	Actinomycetota	1	0.0636632
1011302	Christensenellaceae	Bacillota	1	0.000222486
1011302	Clostridiaceae	Bacillota	1	0.0922219
1011302	Coriobacteriaceae	Actinomycetota	1	0.0120047
1011302	Coriobacteriaceae	Actinomycetota	1	0.00212627
1011302	Desulfovibrionaceae	Pseudomonadota	1	0.0119962
1011302	Eggerthellaceae	Actinomycetota	1	0.00360071
1011302	Erysipelotrichaceae	Bacillota	1	0.00697509
1011302	Eubacteriaceae	Bacillota	1	0.0425788
1011302	Eubacteriales Family XIII. Incertae Sedis	Bacillota	1	9.32111e-05
1011302	Fusobacteriaceae	Fusobacteriota	6	0
1011302	Hydrogenophilaceae	Pseudomonadota	6	0.0374779
1011302	Lachnospiraceae	Bacillota	1	0.051572
1011302	Lachnospiraceae	Bacillota	6	0.0024374
1011302	Lactobacillaceae	Bacillota	1	0.00120308
1011302	Methanobacteriaceae	Euryarchaeota	1	0.0270839
1011302	Moraxellaceae	Pseudomonadota	1	0.000245688
1011302	Mycoplasmataceae	Mycoplasmatota	1	0.000851318
1011302	Odoribacteraceae	Bacteroidota	6	0.00899366
1011302	Oscillospiraceae	Bacillota	1	0.0115988
1011302	Oscillospiraceae	Bacillota	6	0.00683373
1011302	Peptostreptococcaceae	Bacillota	1	0.00103435
1011302	Prevotellaceae	Bacteroidota	1	0.00121604
1011302	Prevotellaceae	Bacteroidota	6	0.235421
1011302	Rhodospirillaceae	Pseudomonadota	6	0.0231103
1011302	Rikenellaceae	Bacteroidota	6	0.203808
1011302	Selenomonadaceae	Bacillota	1	0.0141711
1011302	Spirochaetaceae	Spirochaetota	6	0.00106455
1011302	Streptococcaceae	Bacillota	1	0.00578006
1011302	Succinivibrionaceae	Pseudomonadota	1	0.0111919
1011302	Sutterellaceae	Pseudomonadota	1	0.00124196
1011302	Sutterellaceae	Pseudomonadota	6	0.04193
1011302	Tannerellaceae	Bacteroidota	6	0.046063
1011302	Veillonellaceae	Bacillota	1	0.0609367
1011303	Acetobacteraceae	Pseudomonadota	6	0.000868743
1011303	Acidaminococcaceae	Bacillota	1	0.0244727
1011303	Acidaminococcaceae	Bacillota	6	0.015061
1011303	Atopobiaceae	Actinomycetota	1	0.001566
1011303	Bacteroidaceae	Bacteroidota	6	0.331178
1011303	Barnesiellaceae	Bacteroidota	6	0.0163136
1011303	Bifidobacteriaceae	Actinomycetota	1	0.0366535
1011303	Christensenellaceae	Bacillota	1	0.000274454
1011303	Clostridiaceae	Bacillota	1	0.0940578
1011303	Coriobacteriaceae	Actinomycetota	1	0.00618726
1011303	Coriobacteriaceae	Actinomycetota	1	0.000611649
1011303	Desulfovibrionaceae	Pseudomonadota	1	0.0248715
1011303	Eggerthellaceae	Actinomycetota	1	0.00131355
1011303	Erysipelotrichaceae	Bacillota	1	0.00422446
1011303	Eubacteriaceae	Bacillota	1	0.0593602
1011303	Eubacteriales Family XIII. Incertae Sedis	Bacillota	1	0.00045953
1011303	Fusobacteriaceae	Fusobacteriota	6	0
1011303	Hydrogenophilaceae	Pseudomonadota	6	0.0163978
1011303	Lachnospiraceae	Bacillota	1	0.0824824
1011303	Lachnospiraceae	Bacillota	6	0.00194245
1011303	Lactobacillaceae	Bacillota	1	0.00150173
1011303	Methanobacteriaceae	Euryarchaeota	1	0.00431764
1011303	Moraxellaceae	Pseudomonadota	1	0.000664617
1011303	Mycoplasmataceae	Mycoplasmatota	1	0.000615583
1011303	Odoribacteraceae	Bacteroidota	6	0.00380784
1011303	Oscillospiraceae	Bacillota	1	0.0188854
1011303	Oscillospiraceae	Bacillota	6	0.00356088
1011303	Peptostreptococcaceae	Bacillota	1	0
1011303	Prevotellaceae	Bacteroidota	1	0.000723271
1011303	Prevotellaceae	Bacteroidota	6	0.159624
1011303	Rhodospirillaceae	Pseudomonadota	6	0.00406055
1011303	Rikenellaceae	Bacteroidota	6	0.234966
1011303	Selenomonadaceae	Bacillota	1	0.0100834
1011303	Spirochaetaceae	Spirochaetota	6	0.000847222
1011303	Streptococcaceae	Bacillota	1	0.00413339
1011303	Succinivibrionaceae	Pseudomonadota	1	0.0348223
1011303	Sutterellaceae	Pseudomonadota	1	0.0028041
1011303	Sutterellaceae	Pseudomonadota	6	0.0296085
1011303	Tannerellaceae	Bacteroidota	6	0.123118
[truncated: 34,481 more rows]
