# Supplementary material for: Geographics and bacterial networks differently shape the acquired and latent global sewage resistomes
Source: Nat Commun. 2025 Nov 21;16:10278. doi: 10.1038/s41467-025-66070-7 (PMC12639157; doi:10.1038/s41467-025-66070-7)
Supplement: Supplementary file 11 — Source data [file 41467_2025_66070_MOESM11_ESM.xlsx]

## Sheet: Figure 1a
	country	group	ALR	country_geometry	Region
0	Albania	Functional	5.49668	POLYGON ((21.0200403174764 40.84272695572588, 20.999989861747224 40.58000397395398, 20.674996779063633 40.43499990494303, 20.615000441172754 40.11000682225938, 20.15001590341052 39.62499766698397, 19.980000441170148 39.69499339452341, 19.960001661873207 39.91500580500605, 19.406081984136733 40.250773423822466, 19.319058872157143 40.72723012955356, 19.40354983895429 41.40956574153546, 19.540027296…	Europe & Central Asia
1	Albania	ResFinder	5.43215	POLYGON ((21.0200403174764 40.84272695572588, 20.999989861747224 40.58000397395398, 20.674996779063633 40.43499990494303, 20.615000441172754 40.11000682225938, 20.15001590341052 39.62499766698397, 19.980000441170148 39.69499339452341, 19.960001661873207 39.91500580500605, 19.406081984136733 40.250773423822466, 19.319058872157143 40.72723012955356, 19.40354983895429 41.40956574153546, 19.540027296…	Europe & Central Asia
2	Algeria	Functional	5.61511	POLYGON ((-8.684399786809053 27.395744126896005, -8.665124477564191 27.589479071558227, -8.665589565454809 27.656425889592356, -8.674116176782974 28.84128896739658, -7.059227667661958 29.5792284205246, -6.060632290053774 29.731699734001694, -5.242129278982787 30.00044302013559, -4.859646165374471 30.501187649043846, -3.6904410465547244 30.896951605751156, -3.647497931320146 31.637294012980675, -3…	Middle East & North Africa
3	Algeria	ResFinder	5.27998	POLYGON ((-8.684399786809053 27.395744126896005, -8.665124477564191 27.589479071558227, -8.665589565454809 27.656425889592356, -8.674116176782974 28.84128896739658, -7.059227667661958 29.5792284205246, -6.060632290053774 29.731699734001694, -5.242129278982787 30.00044302013559, -4.859646165374471 30.501187649043846, -3.6904410465547244 30.896951605751156, -3.647497931320146 31.637294012980675, -3…	Middle East & North Africa
4	Argentina	Functional	5.3119	MULTIPOLYGON (((-68.63401022758323 -52.63637045887449, -68.25 -53.1, -67.75 -53.85, -66.45 -54.45, -65.05 -54.699999999999996, -65.5 -55.2, -66.45 -55.25, -66.95992000000001 -54.896810000000016, -67.56244 -54.87001, -68.63335000000001 -54.869499999999995, -68.63401022758323 -52.63637045887449)), ((-57.62513342958296 -30.21629485445426, -57.87493730328188 -31.016556084926208, -58.14244035504076 -3…	Latin America & Caribbean
5	Argentina	ResFinder	5.08247	MULTIPOLYGON (((-68.63401022758323 -52.63637045887449, -68.25 -53.1, -67.75 -53.85, -66.45 -54.45, -65.05 -54.699999999999996, -65.5 -55.2, -66.45 -55.25, -66.95992000000001 -54.896810000000016, -67.56244 -54.87001, -68.63335000000001 -54.869499999999995, -68.63401022758323 -52.63637045887449)), ((-57.62513342958296 -30.21629485445426, -57.87493730328188 -31.016556084926208, -58.14244035504076 -3…	Latin America & Caribbean
6	Australia	Functional	5.81214	MULTIPOLYGON (((147.68925947488418 -40.808258152022674, 148.289067824496 -40.87543751400211, 148.35986453673587 -42.06244516374644, 148.01730146707303 -42.40702361426865, 147.91405195535384 -43.211522312188535, 147.56456424376393 -42.937688897473905, 146.87034305235488 -43.6345972633621, 146.66332726459365 -43.58085377377856, 146.04837772032033 -43.549744561538844, 145.4319295595106 -42.693776137…	East Asia & Pacific
7	Australia	ResFinder	5.12044	MULTIPOLYGON (((147.68925947488418 -40.808258152022674, 148.289067824496 -40.87543751400211, 148.35986453673587 -42.06244516374644, 148.01730146707303 -42.40702361426865, 147.91405195535384 -43.211522312188535, 147.56456424376393 -42.937688897473905, 146.87034305235488 -43.6345972633621, 146.66332726459365 -43.58085377377856, 146.04837772032033 -43.549744561538844, 145.4319295595106 -42.693776137…	East Asia & Pacific
8	Austria	Functional	5.51788	POLYGON ((16.979666782304037 48.123497015976305, 16.90375410326726 47.71486562762833, 16.340584344150415 47.71290192320123, 16.534267612380376 47.49617096616912, 16.202298211337364 46.85238597267696, 16.011663852612656 46.6836107448117, 15.137091912504985 46.65870270444703, 14.63247155117483 46.43181732846955, 13.806475457421527 46.509306138691215, 12.376485223040817 46.76755910906985, 12.1530880…	Europe & Central Asia
9	Austria	ResFinder	5.29934	POLYGON ((16.979666782304037 48.123497015976305, 16.90375410326726 47.71486562762833, 16.340584344150415 47.71290192320123, 16.534267612380376 47.49617096616912, 16.202298211337364 46.85238597267696, 16.011663852612656 46.6836107448117, 15.137091912504985 46.65870270444703, 14.63247155117483 46.43181732846955, 13.806475457421527 46.509306138691215, 12.376485223040817 46.76755910906985, 12.1530880…	Europe & Central Asia
10	Bahrain	Functional	5.92863	MULTIPOLYGON (((50.55160566500007 26.194240627000056, 50.594737175000034 26.160305080000057, 50.60487053991397 26.17473159438857, 50.61989816690731 26.18546561366953, 50.62633857847588 26.170437986676188, 50.63277899004446 26.146823144258082, 50.64565981318161 26.145749742329986, 50.63550651826553 26.134382379256266, 50.63492579390065 26.115694488343305, 50.61475670700008 26.111151434000078, 50.6…	Middle East & North Africa
11	Bahrain	ResFinder	5.40001	MULTIPOLYGON (((50.55160566500007 26.194240627000056, 50.594737175000034 26.160305080000057, 50.60487053991397 26.17473159438857, 50.61989816690731 26.18546561366953, 50.62633857847588 26.170437986676188, 50.63277899004446 26.146823144258082, 50.64565981318161 26.145749742329986, 50.63550651826553 26.134382379256266, 50.63492579390065 26.115694488343305, 50.61475670700008 26.111151434000078, 50.6…	Middle East & North Africa
12	Bangladesh	Functional	5.40735	POLYGON ((92.67272098182556 22.041238918541254, 92.65225711463799 21.324047552978485, 92.30323449093868 21.47548533780982, 92.36855350135562 20.670883287025347, 92.08288618364614 21.19219513598577, 92.02521528520839 21.701569729086767, 91.83489098507744 22.182935695885565, 91.41708702999766 22.76501902922122, 90.49600630082728 22.80501658781513, 90.58695682166098 22.392793687422866, 90.2729708190…	South Asia
13	Bangladesh	ResFinder	5.96728	POLYGON ((92.67272098182556 22.041238918541254, 92.65225711463799 21.324047552978485, 92.30323449093868 21.47548533780982, 92.36855350135562 20.670883287025347, 92.08288618364614 21.19219513598577, 92.02521528520839 21.701569729086767, 91.83489098507744 22.182935695885565, 91.41708702999766 22.76501902922122, 90.49600630082728 22.80501658781513, 90.58695682166098 22.392793687422866, 90.2729708190…	South Asia
14	Barbados	Functional	5.64921	POLYGON ((-59.42690995999993 13.16038646000004, -59.43004309799994 13.125921942000048, -59.45571855399993 13.100043036000045, -59.475778774999924 13.086493231000077, -59.487538214999915 13.078558661000045, -59.50885982999995 13.057318427000041, -59.51671301999994 13.056382554000038, -59.523101365999935 13.056463934000078, -59.529286261999914 13.05540599200009, -59.53612219999991 13.05117422100005…	Latin America & Caribbean
15	Barbados	ResFinder	5.06736	POLYGON ((-59.42690995999993 13.16038646000004, -59.43004309799994 13.125921942000048, -59.45571855399993 13.100043036000045, -59.475778774999924 13.086493231000077, -59.487538214999915 13.078558661000045, -59.50885982999995 13.057318427000041, -59.51671301999994 13.056382554000038, -59.523101365999935 13.056463934000078, -59.529286261999914 13.05540599200009, -59.53612219999991 13.05117422100005…	Latin America & Caribbean
16	Belgium	Functional	5.50609	POLYGON ((6.15665815595878 50.80372101501058, 6.043073357781111 50.128051662794235, 5.782417433300907 50.09032786722122, 5.674051954784829 49.529483547557504, 4.799221632515724 49.98537303323637, 4.2860229834250845 49.907496649772554, 3.588184441755658 50.37899241800356, 3.1232515804256877 50.78036326761455, 2.658422071960274 50.796848049515745, 2.5135730322461427 51.14850617126183, 3.31497114422…	Europe & Central Asia
17	Belgium	ResFinder	5.34519	POLYGON ((6.15665815595878 50.80372101501058, 6.043073357781111 50.128051662794235, 5.782417433300907 50.09032786722122, 5.674051954784829 49.529483547557504, 4.799221632515724 49.98537303323637, 4.2860229834250845 49.907496649772554, 3.588184441755658 50.37899241800356, 3.1232515804256877 50.78036326761455, 2.658422071960274 50.796848049515745, 2.5135730322461427 51.14850617126183, 3.31497114422…	Europe & Central Asia
18	Benin	Functional	5.50248	POLYGON ((2.6917016943562544 6.258817246928629, 1.8652405127123188 6.142157701029731, 1.618950636409238 6.832038072126238, 1.664477573258381 9.12859039960938, 1.46304284018467 9.334624335157088, 1.425060662450136 9.825395412633, 1.0777950374487375 10.175606594275024, 0.7723356461714843 10.470808213742359, 0.8995630224740694 10.99733938236426, 1.2434696793764886 11.110510769083461, 1.4471781754710…	Sub-Saharan Africa
19	Benin	ResFinder	5.42284	POLYGON ((2.6917016943562544 6.258817246928629, 1.8652405127123188 6.142157701029731, 1.618950636409238 6.832038072126238, 1.664477573258381 9.12859039960938, 1.46304284018467 9.334624335157088, 1.425060662450136 9.825395412633, 1.0777950374487375 10.175606594275024, 0.7723356461714843 10.470808213742359, 0.8995630224740694 10.99733938236426, 1.2434696793764886 11.110510769083461, 1.4471781754710…	Sub-Saharan Africa
20	Bolivia	Functional	5.50367	POLYGON ((-69.52967810736496 -10.951734307502194, -68.78615759954948 -11.03638030359628, -68.27125362819326 -11.01452117273682, -68.04819230820539 -10.712059014532485, -67.17380123561074 -10.306812432499612, -66.6469083319628 -9.931331475466862, -65.33843522811642 -9.761987806846392, -65.44483700220539 -10.511451104375432, -65.32189876978302 -10.895872084194679, -65.40228146021303 -11.56627044031…	Latin America & Caribbean
21	Bolivia	ResFinder	5.24806	POLYGON ((-69.52967810736496 -10.951734307502194, -68.78615759954948 -11.03638030359628, -68.27125362819326 -11.01452117273682, -68.04819230820539 -10.712059014532485, -67.17380123561074 -10.306812432499612, -66.6469083319628 -9.931331475466862, -65.33843522811642 -9.761987806846392, -65.44483700220539 -10.511451104375432, -65.32189876978302 -10.895872084194679, -65.40228146021303 -11.56627044031…	Latin America & Caribbean
22	Bosnia and Herz.	Functional	5.54917	POLYGON ((18.559999999999945 42.64999999999998, 17.674921502358984 43.02856252702361, 17.297373488034452 43.44634064388737, 16.91615644701733 43.66772247982567, 16.456442905348865 44.04123973243128, 16.23966027188453 44.35114329688571, 15.750026075918981 44.818711656262565, 15.959367303133376 45.23377676043094, 16.318156772535872 45.00412669532591, 16.534939406000206 45.21160757097772, 17.0021460…	Europe & Central Asia
23	Bosnia and Herz.	ResFinder	5.22888	POLYGON ((18.559999999999945 42.64999999999998, 17.674921502358984 43.02856252702361, 17.297373488034452 43.44634064388737, 16.91615644701733 43.66772247982567, 16.456442905348865 44.04123973243128, 16.23966027188453 44.35114329688571, 15.750026075918981 44.818711656262565, 15.959367303133376 45.23377676043094, 16.318156772535872 45.00412669532591, 16.534939406000206 45.21160757097772, 17.0021460…	Europe & Central Asia
24	Botswana	Functional	5.87011	POLYGON ((29.43218834810904 -22.091312758067588, 28.01723595552525 -22.82775359465908, 27.119409620886245 -23.574323011979775, 26.786406691197413 -24.240690606383485, 26.4857532081233 -24.616326592713104, 25.94165205252216 -24.69637338633322, 25.76584882986521 -25.17484547292368, 25.66466637543772 -25.486816094669713, 25.025170525825786 -25.7196700985769, 24.211266717228796 -25.670215752873574, 2…	Sub-Saharan Africa
25	Botswana	ResFinder	5.32336	POLYGON ((29.43218834810904 -22.091312758067588, 28.01723595552525 -22.82775359465908, 27.119409620886245 -23.574323011979775, 26.786406691197413 -24.240690606383485, 26.4857532081233 -24.616326592713104, 25.94165205252216 -24.69637338633322, 25.76584882986521 -25.17484547292368, 25.66466637543772 -25.486816094669713, 25.025170525825786 -25.7196700985769, 24.211266717228796 -25.670215752873574, 2…	Sub-Saharan Africa
26	Brazil	Functional	5.51047	POLYGON ((-53.373661668498244 -33.768377780900764, -53.6505439927181 -33.20200408298183, -53.209588995971544 -32.727666110974724, -53.78795162618219 -32.047242526987624, -54.57245154480512 -31.494511407193748, -55.601510179249345 -30.853878676071393, -55.97324459494094 -30.883075860316303, -56.976025763564735 -30.109686374636127, -57.62513342958296 -30.21629485445426, -56.29089962423908 -28.85276…	Latin America & Caribbean
27	Brazil	ResFinder	5.39871	POLYGON ((-53.373661668498244 -33.768377780900764, -53.6505439927181 -33.20200408298183, -53.209588995971544 -32.727666110974724, -53.78795162618219 -32.047242526987624, -54.57245154480512 -31.494511407193748, -55.601510179249345 -30.853878676071393, -55.97324459494094 -30.883075860316303, -56.976025763564735 -30.109686374636127, -57.62513342958296 -30.21629485445426, -56.29089962423908 -28.85276…	Latin America & Caribbean
28	Bulgaria	Functional	5.41333	POLYGON ((22.65714969248299 44.23492300066128, 22.944832391051847 43.82378530534713, 23.332302280376325 43.897010809904714, 24.100679152124172 43.74105133724785, 25.569271681426926 43.68844472917472, 26.065158725699746 43.94349376075127, 27.242399529740908 44.175986029632405, 27.970107049275075 43.81246816667522, 28.558081495891997 43.70746165625813, 28.03909508638472 43.293171698574184, 27.67389…	Europe & Central Asia
29	Bulgaria	ResFinder	5.30211	POLYGON ((22.65714969248299 44.23492300066128, 22.944832391051847 43.82378530534713, 23.332302280376325 43.897010809904714, 24.100679152124172 43.74105133724785, 25.569271681426926 43.68844472917472, 26.065158725699746 43.94349376075127, 27.242399529740908 44.175986029632405, 27.970107049275075 43.81246816667522, 28.558081495891997 43.70746165625813, 28.03909508638472 43.293171698574184, 27.67389…	Europe & Central Asia
30	Burkina Faso	Functional	5.6357	POLYGON ((-5.404341599946974 10.370736802609146, -5.470564947929006 10.951269842976048, -5.1978425765086484 11.37514577885014, -5.220941941743121 11.713858954307227, -4.427166103523803 12.542645575404295, -4.28040503581488 13.228443508349741, -4.006390753587226 13.472485459848116, -3.522802700199861 13.337661647998615, -3.1037068343127596 13.541266791228594, -2.9676944645205765 13.79815033615151,…	Sub-Saharan Africa
31	Burkina Faso	ResFinder	5.38715	POLYGON ((-5.404341599946974 10.370736802609146, -5.470564947929006 10.951269842976048, -5.1978425765086484 11.37514577885014, -5.220941941743121 11.713858954307227, -4.427166103523803 12.542645575404295, -4.28040503581488 13.228443508349741, -4.006390753587226 13.472485459848116, -3.522802700199861 13.337661647998615, -3.1037068343127596 13.541266791228594, -2.9676944645205765 13.79815033615151,…	Sub-Saharan Africa
32	Cambodia	Functional	5.38608	POLYGON ((102.5849324890267 12.186594956913282, 102.34809939983302 13.394247341358223, 102.98842207236163 14.225721136934467, 104.28141808473661 14.416743068901367, 105.21877689007889 14.273211778210694, 106.04394616091552 13.881091009979956, 106.49637332563088 14.570583807834282, 107.38272749230109 14.202440904186972, 107.61454796756243 13.535530707244206, 107.49140302941089 12.337205918827948, …	East Asia & Pacific
33	Cambodia	ResFinder	5.36018	POLYGON ((102.5849324890267 12.186594956913282, 102.34809939983302 13.394247341358223, 102.98842207236163 14.225721136934467, 104.28141808473661 14.416743068901367, 105.21877689007889 14.273211778210694, 106.04394616091552 13.881091009979956, 106.49637332563088 14.570583807834282, 107.38272749230109 14.202440904186972, 107.61454796756243 13.535530707244206, 107.49140302941089 12.337205918827948, …	East Asia & Pacific
34	Cameroon	Functional	5.91388	POLYGON ((14.495787387762846 12.85939626713733, 14.89336000000003 12.219049999999982, 14.9601518083376 11.555574042197224, 14.92356489427496 10.891325181517473, 15.467872755605242 9.982336737503545, 14.909353875394716 9.992129421422732, 14.62720055508106 9.920919297724538, 14.171466098699028 10.021378282099931, 13.954218377344006 9.549494940626687, 14.54446658698177 8.965861314322268, 14.97999555…	Sub-Saharan Africa
35	Cameroon	ResFinder	5.46829	POLYGON ((14.495787387762846 12.85939626713733, 14.89336000000003 12.219049999999982, 14.9601518083376 11.555574042197224, 14.92356489427496 10.891325181517473, 15.467872755605242 9.982336737503545, 14.909353875394716 9.992129421422732, 14.62720055508106 9.920919297724538, 14.171466098699028 10.021378282099931, 13.954218377344006 9.549494940626687, 14.54446658698177 8.965861314322268, 14.97999555…	Sub-Saharan Africa
36	Canada	Functional	5.45991	MULTIPOLYGON (((-122.84000000000003 49.000000000000114, -122.97421000000001 49.00253777777778, -124.91024 49.98456, -125.62461 50.416560000000004, -127.43561000000001 50.83061, -127.99276 51.71583, -127.85032 52.32961, -129.12979 52.75538, -129.30523 53.561589999999995, -130.51497 54.28757, -130.53610895273684 54.80275447679924, -130.53611 54.802780000000006, -129.98 55.285000000000004, -130.0077…	North America
37	Canada	ResFinder	5.1502	MULTIPOLYGON (((-122.84000000000003 49.000000000000114, -122.97421000000001 49.00253777777778, -124.91024 49.98456, -125.62461 50.416560000000004, -127.43561000000001 50.83061, -127.99276 51.71583, -127.85032 52.32961, -129.12979 52.75538, -129.30523 53.561589999999995, -130.51497 54.28757, -130.53610895273684 54.80275447679924, -130.53611 54.802780000000006, -129.98 55.285000000000004, -130.0077…	North America
38	Chad	Functional	6.00882	POLYGON ((23.83766000000014 19.580470000000105, 23.886890000000108 15.610839999999996, 23.024590000000103 15.680720000000065, 22.56795000000011 14.944290000000137, 22.30350999999996 14.326820000000055, 22.512020000000007 14.093179999999961, 22.18329 13.78648000000004, 22.296580000000006 13.372319999999945, 22.037589999999966 12.95545999999996, 21.93680999999998 12.588180000000136, 22.288010000000…	Sub-Saharan Africa
39	Chad	ResFinder	5.79335	POLYGON ((23.83766000000014 19.580470000000105, 23.886890000000108 15.610839999999996, 23.024590000000103 15.680720000000065, 22.56795000000011 14.944290000000137, 22.30350999999996 14.326820000000055, 22.512020000000007 14.093179999999961, 22.18329 13.78648000000004, 22.296580000000006 13.372319999999945, 22.037589999999966 12.95545999999996, 21.93680999999998 12.588180000000136, 22.288010000000…	Sub-Saharan Africa
40	Chile	Functional	5.6005	MULTIPOLYGON (((-68.63401022758323 -52.63637045887449, -68.63335000000001 -54.869499999999995, -67.56244 -54.87001, -66.95992000000001 -54.896810000000016, -67.29102999999992 -55.30123999999995, -68.14862999999991 -55.61183, -68.63999081081187 -55.58001799908692, -69.2321 -55.49905999999993, -69.95808999999997 -55.19843000000003, -71.00567999999998 -55.053830000000005, -72.26390000000004 -54.4951…	Latin America & Caribbean
41	Chile	ResFinder	5.18463	MULTIPOLYGON (((-68.63401022758323 -52.63637045887449, -68.63335000000001 -54.869499999999995, -67.56244 -54.87001, -66.95992000000001 -54.896810000000016, -67.29102999999992 -55.30123999999995, -68.14862999999991 -55.61183, -68.63999081081187 -55.58001799908692, -69.2321 -55.49905999999993, -69.95808999999997 -55.19843000000003, -71.00567999999998 -55.053830000000005, -72.26390000000004 -54.4951…	Latin America & Caribbean
42	China	Functional	5.71366	MULTIPOLYGON (((109.47520958866365 18.197700913968575, 108.65520796105616 18.507681993071387, 108.62621748254044 19.367887885001906, 109.11905561730804 19.821038519769345, 110.21159874882281 20.101253973872033, 110.78655073450221 20.077534491450052, 111.01005130416458 19.69592987719072, 110.57064660038677 19.25587921800927, 110.33918786015147 18.678395087147592, 109.47520958866365 18.197700913968…	East Asia & Pacific
43	China	ResFinder	5.2681	MULTIPOLYGON (((109.47520958866365 18.197700913968575, 108.65520796105616 18.507681993071387, 108.62621748254044 19.367887885001906, 109.11905561730804 19.821038519769345, 110.21159874882281 20.101253973872033, 110.78655073450221 20.077534491450052, 111.01005130416458 19.69592987719072, 110.57064660038677 19.25587921800927, 110.33918786015147 18.678395087147592, 109.47520958866365 18.197700913968…	East Asia & Pacific
44	Colombia	Functional	5.78468	POLYGON ((-66.87632585312258 1.253360500489336, -67.0650481838525 1.130112209473225, -67.2599975246736 1.7199986840849562, -67.5378100246747 2.03716278727633, -67.86856502955884 1.6924551456733923, -69.81697323269162 1.7148052026396243, -69.80459672715773 1.0890811222334662, -69.21863766140018 0.9856765812174331, -69.25243404811906 0.6026508650700748, -69.45239600287246 0.7061587589506929, -70.01…	Latin America & Caribbean
45	Colombia	ResFinder	5.18741	POLYGON ((-66.87632585312258 1.253360500489336, -67.0650481838525 1.130112209473225, -67.2599975246736 1.7199986840849562, -67.5378100246747 2.03716278727633, -67.86856502955884 1.6924551456733923, -69.81697323269162 1.7148052026396243, -69.80459672715773 1.0890811222334662, -69.21863766140018 0.9856765812174331, -69.25243404811906 0.6026508650700748, -69.45239600287246 0.7061587589506929, -70.01…	Latin America & Caribbean
46	Comoros	Functional	4.88891	MULTIPOLYGON (((43.78874759200005 -12.308038018999923, 43.79704837300005 -12.311618747999944, 43.85010826900009 -12.346123955999929, 43.86158287900008 -12.36337655999995, 43.858164910000085 -12.371351820999905, 43.84294681100005 -12.373467705999929, 43.819346550000034 -12.373467705999929, 43.75147545700008 -12.359958591999941, 43.68140709700003 -12.358086846999925, 43.66521243600005 -12.352471612…	Sub-Saharan Africa
47	Comoros	ResFinder	4.69868	MULTIPOLYGON (((43.78874759200005 -12.308038018999923, 43.79704837300005 -12.311618747999944, 43.85010826900009 -12.346123955999929, 43.86158287900008 -12.36337655999995, 43.858164910000085 -12.371351820999905, 43.84294681100005 -12.373467705999929, 43.819346550000034 -12.373467705999929, 43.75147545700008 -12.359958591999941, 43.68140709700003 -12.358086846999925, 43.66521243600005 -12.352471612…	Sub-Saharan Africa
48	Costa Rica	Functional	5.57608	POLYGON ((-82.54619625520348 9.566134751824677, -82.93289099804358 9.476812038608173, -82.92715491405916 9.074330145702916, -82.71918311230053 8.925708726431495, -82.86865719270477 8.807266343618522, -82.82977067740516 8.62629547773237, -82.91317643912421 8.42351715741907, -82.96578304719736 8.225027980985985, -83.50843726269431 8.446926581247283, -83.71147396516908 8.656836249216866, -83.5963130…	Latin America & Caribbean
49	Costa Rica	ResFinder	5.11791	POLYGON ((-82.54619625520348 9.566134751824677, -82.93289099804358 9.476812038608173, -82.92715491405916 9.074330145702916, -82.71918311230053 8.925708726431495, -82.86865719270477 8.807266343618522, -82.82977067740516 8.62629547773237, -82.91317643912421 8.42351715741907, -82.96578304719736 8.225027980985985, -83.50843726269431 8.446926581247283, -83.71147396516908 8.656836249216866, -83.5963130…	Latin America & Caribbean
50	Croatia	Functional	5.48503	POLYGON ((16.564808383864857 46.50375092221983, 16.8825150895953 46.38063182228444, 17.630066359129557 45.95176911069419, 18.45606245288286 45.75948110613615, 18.829824792873946 45.908872358025285, 19.072768995854176 45.52151113543209, 19.39047570158459 45.236515611342384, 19.005484597557594 44.86023449354299, 18.553214145591653 45.08158966733146, 17.861783481526402 45.067740383477144, 17.0021460…	Europe & Central Asia
51	Croatia	ResFinder	5.36251	POLYGON ((16.564808383864857 46.50375092221983, 16.8825150895953 46.38063182228444, 17.630066359129557 45.95176911069419, 18.45606245288286 45.75948110613615, 18.829824792873946 45.908872358025285, 19.072768995854176 45.52151113543209, 19.39047570158459 45.236515611342384, 19.005484597557594 44.86023449354299, 18.553214145591653 45.08158966733146, 17.861783481526402 45.067740383477144, 17.0021460…	Europe & Central Asia
52	Czechia	Functional	5.41297	POLYGON ((15.01699588385867 51.10667409932158, 15.490972120839729 50.78472992614321, 16.23862674323857 50.69773265237984, 16.176253289462267 50.42260732685791, 16.719475945714436 50.21574656839354, 16.86876915860566 50.47397370055603, 17.55456709155112 50.36214590107642, 17.64944502123899 50.049038397819956, 18.392913852622172 49.98862864847075, 18.853144158613617 49.49622976337764, 18.5549711442…	Europe & Central Asia
53	Czechia	ResFinder	5.31267	POLYGON ((15.01699588385867 51.10667409932158, 15.490972120839729 50.78472992614321, 16.23862674323857 50.69773265237984, 16.176253289462267 50.42260732685791, 16.719475945714436 50.21574656839354, 16.86876915860566 50.47397370055603, 17.55456709155112 50.36214590107642, 17.64944502123899 50.049038397819956, 18.392913852622172 49.98862864847075, 18.853144158613617 49.49622976337764, 18.5549711442…	Europe & Central Asia
54	Côte d'Ivoire	Functional	5.84706	POLYGON ((-8.029943610048619 10.206534939001713, -7.899589809592372 10.297382106970828, -7.622759161804809 10.147236232946796, -6.8505065576350574 10.138993841996239, -6.666460944027548 10.430810655148449, -6.493965013037268 10.411302801958271, -6.205222947606431 10.524060777219134, -6.050452032892267 10.096360785355444, -5.816926235365287 10.222554633012194, -5.404341599946974 10.370736802609146…	Sub-Saharan Africa
55	Côte d'Ivoire	ResFinder	5.40875	POLYGON ((-8.029943610048619 10.206534939001713, -7.899589809592372 10.297382106970828, -7.622759161804809 10.147236232946796, -6.8505065576350574 10.138993841996239, -6.666460944027548 10.430810655148449, -6.493965013037268 10.411302801958271, -6.205222947606431 10.524060777219134, -6.050452032892267 10.096360785355444, -5.816926235365287 10.222554633012194, -5.404341599946974 10.370736802609146…	Sub-Saharan Africa
56	Dem. Rep. Congo	Functional	5.70727	POLYGON ((29.339997592900346 -4.4999834122940925, 29.519986606572928 -5.419978936386315, 29.419992710088167 -5.939998874539434, 29.620032179490014 -6.520015150583426, 30.199996779101696 -7.079980970898163, 30.74001549655179 -8.340007419470915, 30.740009731422095 -8.34000593035372, 30.346086053190817 -8.238256524288218, 29.00291222506047 -8.407031752153472, 28.734866570762502 -8.526559340044578, 2…	Sub-Saharan Africa
57	Dem. Rep. Congo	ResFinder	5.59805	POLYGON ((29.339997592900346 -4.4999834122940925, 29.519986606572928 -5.419978936386315, 29.419992710088167 -5.939998874539434, 29.620032179490014 -6.520015150583426, 30.199996779101696 -7.079980970898163, 30.74001549655179 -8.340007419470915, 30.740009731422095 -8.34000593035372, 30.346086053190817 -8.238256524288218, 29.00291222506047 -8.407031752153472, 28.734866570762502 -8.526559340044578, 2…	Sub-Saharan Africa
58	Denmark	Functional	5.46569	MULTIPOLYGON (((9.921906365609118 54.98310415304803, 9.282048780971138 54.830865383516176, 8.526229282270208 54.96274363872516, 8.120310906617533 55.5177226833236, 8.08997684086222 56.54001170513759, 8.256581658571207 56.80996938743033, 8.543437534223415 57.11000275331695, 9.424469028367554 57.1720661484995, 9.775558709358535 57.44794078228966, 10.580005730846125 57.73001658795485, 10.54610599126…	Europe & Central Asia
59	Denmark	ResFinder	5.14543	MULTIPOLYGON (((9.921906365609118 54.98310415304803, 9.282048780971138 54.830865383516176, 8.526229282270208 54.96274363872516, 8.120310906617533 55.5177226833236, 8.08997684086222 56.54001170513759, 8.256581658571207 56.80996938743033, 8.543437534223415 57.11000275331695, 9.424469028367554 57.1720661484995, 9.775558709358535 57.44794078228966, 10.580005730846125 57.73001658795485, 10.54610599126…	Europe & Central Asia
60	Ecuador	Functional	5.60457	POLYGON ((-75.37322323271385 -0.1520317521204504, -75.23372270374195 -0.9114169246495294, -75.54499569365204 -1.5616097957458803, -76.63539425322672 -2.6086776668438176, -77.83790483265861 -3.003020521663103, -78.45068396677564 -3.873096612161376, -78.63989722361234 -4.547784112164074, -79.20528906931773 -4.959128513207389, -79.62497921417618 -4.454198093283495, -80.02890804718561 -4.346090996928…	Latin America & Caribbean
61	Ecuador	ResFinder	5.43876	POLYGON ((-75.37322323271385 -0.1520317521204504, -75.23372270374195 -0.9114169246495294, -75.54499569365204 -1.5616097957458803, -76.63539425322672 -2.6086776668438176, -77.83790483265861 -3.003020521663103, -78.45068396677564 -3.873096612161376, -78.63989722361234 -4.547784112164074, -79.20528906931773 -4.959128513207389, -79.62497921417618 -4.454198093283495, -80.02890804718561 -4.346090996928…	Latin America & Caribbean
62	Egypt	Functional	6.30154	POLYGON ((36.86622999999997 22, 32.89999999999998 22, 29.019999999999982 22, 25 22, 25 25.682499996361, 25 29.23865452953346, 24.70007 30.044190000000004, 24.957620000000002 30.6616, 24.802869999999984 31.089290000000005, 25.16482 31.56915, 26.49533 31.58568, 27.457620000000002 31.32126, 28.450480000000002 31.025769999999998, 28.913529999999998 30.87005, 29.683419999999998 31.186860000000003, 30.…	Middle East & North Africa
63	Egypt	ResFinder	5.70913	POLYGON ((36.86622999999997 22, 32.89999999999998 22, 29.019999999999982 22, 25 22, 25 25.682499996361, 25 29.23865452953346, 24.70007 30.044190000000004, 24.957620000000002 30.6616, 24.802869999999984 31.089290000000005, 25.16482 31.56915, 26.49533 31.58568, 27.457620000000002 31.32126, 28.450480000000002 31.025769999999998, 28.913529999999998 30.87005, 29.683419999999998 31.186860000000003, 30.…	Middle East & North Africa
64	Estonia	Functional	5.5775	POLYGON ((27.981126857000987 59.47537333432527, 27.981120000000033 59.47537000000011, 28.13169925305175 59.300825100330925, 27.42015000000015 58.72457000000014, 27.71668582531572 57.79189911562436, 27.288184848751513 57.47452830670383, 26.463532342237787 57.47638865826633, 25.60280968598437 57.84752879498657, 25.16459354014927 57.97015696881519, 24.312862583114622 57.79342357037697, 24.4289278500…	Europe & Central Asia
65	Estonia	ResFinder	5.17749	POLYGON ((27.981126857000987 59.47537333432527, 27.981120000000033 59.47537000000011, 28.13169925305175 59.300825100330925, 27.42015000000015 58.72457000000014, 27.71668582531572 57.79189911562436, 27.288184848751513 57.47452830670383, 26.463532342237787 57.47638865826633, 25.60280968598437 57.84752879498657, 25.16459354014927 57.97015696881519, 24.312862583114622 57.79342357037697, 24.4289278500…	Europe & Central Asia
66	Ethiopia	Functional	5.39456	POLYGON ((47.78942 8.003, 44.96360000000001 5.00162, 43.66086999999999 4.957550000000083, 42.76967 4.25259, 42.128609999999995 4.23413, 41.85508309264397 3.918911920483727, 41.1718 3.9190899999999997, 40.76848 4.257020000000001, 39.85494 3.83879, 39.55938425876585 3.42206, 38.89251 3.5007400000000004, 38.67114 3.6160700000000006, 38.43697 3.58851, 38.120915 3.598605, 36.85509323800812 4.447864127…	Sub-Saharan Africa
67	Ethiopia	ResFinder	5.30236	POLYGON ((47.78942 8.003, 44.96360000000001 5.00162, 43.66086999999999 4.957550000000083, 42.76967 4.25259, 42.128609999999995 4.23413, 41.85508309264397 3.918911920483727, 41.1718 3.9190899999999997, 40.76848 4.257020000000001, 39.85494 3.83879, 39.55938425876585 3.42206, 38.89251 3.5007400000000004, 38.67114 3.6160700000000006, 38.43697 3.58851, 38.120915 3.598605, 36.85509323800812 4.447864127…	Sub-Saharan Africa
68	Finland	Functional	5.43774	POLYGON ((28.591929559043194 69.06477692328666, 28.445943637818658 68.36461294216404, 29.97742638522061 67.69829702419275, 29.054588657352326 66.94428620062206, 30.217650000000003 65.80598, 29.54442955904699 64.94867157659048, 30.44468468600371 64.20445343693909, 30.035872430142717 63.55281362573855, 31.516092156711125 62.86768748641289, 31.139991082490894 62.35769277612441, 30.21110721204445 61.…	Europe & Central Asia
69	Finland	ResFinder	5.21001	POLYGON ((28.591929559043194 69.06477692328666, 28.445943637818658 68.36461294216404, 29.97742638522061 67.69829702419275, 29.054588657352326 66.94428620062206, 30.217650000000003 65.80598, 29.54442955904699 64.94867157659048, 30.44468468600371 64.20445343693909, 30.035872430142717 63.55281362573855, 31.516092156711125 62.86768748641289, 31.139991082490894 62.35769277612441, 30.21110721204445 61.…	Europe & Central Asia
70	France	Functional	5.5633	MULTIPOLYGON (((-51.65779741067889 4.156232408053029, -52.249337531123956 3.241094468596245, -52.55642473001842 2.504705308437053, -52.939657151894956 2.1248576928756364, -53.41846513529531 2.0533891870159806, -53.554839240113544 2.334896551925951, -53.77852067728892 2.3767027856500818, -54.08806250671725 2.105556545414629, -54.524754197799716 2.3118488631237852, -54.2697051662232 2.7323916691150…	Europe & Central Asia
71	France	ResFinder	5.22834	MULTIPOLYGON (((-51.65779741067889 4.156232408053029, -52.249337531123956 3.241094468596245, -52.55642473001842 2.504705308437053, -52.939657151894956 2.1248576928756364, -53.41846513529531 2.0533891870159806, -53.554839240113544 2.334896551925951, -53.77852067728892 2.3767027856500818, -54.08806250671725 2.105556545414629, -54.524754197799716 2.3118488631237852, -54.2697051662232 2.7323916691150…	Europe & Central Asia
72	Gambia	Functional	5.34073	POLYGON ((-16.71372880702347 13.594958604379855, -15.624596320039942 13.62358734786956, -15.39877031092446 13.86036876063092, -15.08173539881382 13.876491807505985, -14.687030808968487 13.630356960499784, -14.376713833055788 13.625680243377374, -14.046992356817482 13.79406789800045, -13.844963344772408 13.505041612192002, -14.277701788784555 13.280585028532244, -14.712197231494628 13.298206691943…	Sub-Saharan Africa
73	Gambia	ResFinder	4.24914	POLYGON ((-16.71372880702347 13.594958604379855, -15.624596320039942 13.62358734786956, -15.39877031092446 13.86036876063092, -15.08173539881382 13.876491807505985, -14.687030808968487 13.630356960499784, -14.376713833055788 13.625680243377374, -14.046992356817482 13.79406789800045, -13.844963344772408 13.505041612192002, -14.277701788784555 13.280585028532244, -14.712197231494628 13.298206691943…	Sub-Saharan Africa
74	Georgia	Functional	5.54611	POLYGON ((39.955008579270924 43.43499766699922, 40.07696495947977 43.553104153002316, 40.922190000000114 43.38215000000014, 42.39440000000013 43.220300000000066, 43.75599000000011 42.740830000000074, 43.931210000000135 42.55496000000011, 44.537622918481986 42.71199270280363, 45.47027916848572 42.50278066666998, 45.776400000000024 42.09244000000018, 46.404950799348825 41.860675157227305, 46.145431…	Europe & Central Asia
75	Georgia	ResFinder	5.08399	POLYGON ((39.955008579270924 43.43499766699922, 40.07696495947977 43.553104153002316, 40.922190000000114 43.38215000000014, 42.39440000000013 43.220300000000066, 43.75599000000011 42.740830000000074, 43.931210000000135 42.55496000000011, 44.537622918481986 42.71199270280363, 45.47027916848572 42.50278066666998, 45.776400000000024 42.09244000000018, 46.404950799348825 41.860675157227305, 46.145431…	Europe & Central Asia
76	Germany	Functional	5.51545	POLYGON ((14.119686313542559 53.75702912049104, 14.353315463934138 53.24817129171297, 14.074521111719434 52.98126251892535, 14.437599725002201 52.62485016540839, 14.685026482815687 52.0899474147552, 14.607098422919535 51.74518809671997, 15.01699588385867 51.10667409932158, 14.570718214586066 51.002339382524276, 14.307013380600637 51.117267767941414, 14.056227654688172 50.9269176295943, 13.3381319…	Europe & Central Asia
77	Germany	ResFinder	5.19491	POLYGON ((14.119686313542559 53.75702912049104, 14.353315463934138 53.24817129171297, 14.074521111719434 52.98126251892535, 14.437599725002201 52.62485016540839, 14.685026482815687 52.0899474147552, 14.607098422919535 51.74518809671997, 15.01699588385867 51.10667409932158, 14.570718214586066 51.002339382524276, 14.307013380600637 51.117267767941414, 14.056227654688172 50.9269176295943, 13.3381319…	Europe & Central Asia
78	Ghana	Functional	5.75389	POLYGON ((0.0238025244237008 11.018681748900804, -0.0497847151599444 10.706917832883931, 0.3675799902453889 10.19121287682718, 0.3659005061958851 9.465003973829482, 0.4611918473421213 8.677222601756014, 0.7120292496868785 8.31246450442383, 0.4909574723422451 7.411744289576475, 0.5703841487748491 6.914358628767189, 0.8369311865363329 6.279978745952149, 1.0601216976049272 5.928837388528876, -0.5076…	Sub-Saharan Africa
79	Ghana	ResFinder	5.59227	POLYGON ((0.0238025244237008 11.018681748900804, -0.0497847151599444 10.706917832883931, 0.3675799902453889 10.19121287682718, 0.3659005061958851 9.465003973829482, 0.4611918473421213 8.677222601756014, 0.7120292496868785 8.31246450442383, 0.4909574723422451 7.411744289576475, 0.5703841487748491 6.914358628767189, 0.8369311865363329 6.279978745952149, 1.0601216976049272 5.928837388528876, -0.5076…	Sub-Saharan Africa
80	Greece	Functional	5.51582	MULTIPOLYGON (((26.290002882601698 35.29999034274793, 26.16499759288766 35.00499542900977, 24.724982130642303 34.91998769788964, 24.735007358506916 35.08499054619759, 23.51497846852808 35.27999156345098, 23.699980096133004 35.70500438083549, 24.246665073348705 35.368022365860185, 25.02501549652891 35.42499563246197, 25.769207797964185 35.35401805270908, 25.745023227651586 35.1799976669662, 26.290…	Europe & Central Asia
81	Greece	ResFinder	5.35699	MULTIPOLYGON (((26.290002882601698 35.29999034274793, 26.16499759288766 35.00499542900977, 24.724982130642303 34.91998769788964, 24.735007358506916 35.08499054619759, 23.51497846852808 35.27999156345098, 23.699980096133004 35.70500438083549, 24.246665073348705 35.368022365860185, 25.02501549652891 35.42499563246197, 25.769207797964185 35.35401805270908, 25.745023227651586 35.1799976669662, 26.290…	Europe & Central Asia
82	Greenland	Functional	5.5614	POLYGON ((-46.76379 82.62796, -43.40644 83.22516000000002, -39.89753 83.18018, -38.62214 83.54905, -35.08787 83.64513000000001, -27.10046 83.51966, -20.84539 82.72668999999999, -22.69182 82.34165, -26.51753 82.29765, -31.900000000000002 82.2, -31.396459999999998 82.02154, -27.85666 82.13177999999999, -24.84448 81.78697, -22.90328 82.09317, -22.071749999999998 81.73449000000001, -23.16961000000000…	Europe & Central Asia
83	Greenland	ResFinder	5.10161	POLYGON ((-46.76379 82.62796, -43.40644 83.22516000000002, -39.89753 83.18018, -38.62214 83.54905, -35.08787 83.64513000000001, -27.10046 83.51966, -20.84539 82.72668999999999, -22.69182 82.34165, -26.51753 82.29765, -31.900000000000002 82.2, -31.396459999999998 82.02154, -27.85666 82.13177999999999, -24.84448 81.78697, -22.90328 82.09317, -22.071749999999998 81.73449000000001, -23.16961000000000…	Europe & Central Asia
84	Guatemala	Functional	5.59875	POLYGON ((-92.22775000686983 14.538828640190928, -92.20322953974733 14.830102850804069, -92.08721594925207 15.064584662328441, -92.2292486234063 15.251446641495875, -91.74796017125595 16.066564846251765, -90.46447262242266 16.069562079324655, -90.43886695022204 16.410109768128095, -90.60084672724093 16.47077789963879, -90.71182186558772 16.687483018454728, -91.08167009150065 16.918476670799407, -…	Latin America & Caribbean
85	Guatemala	ResFinder	5.34052	POLYGON ((-92.22775000686983 14.538828640190928, -92.20322953974733 14.830102850804069, -92.08721594925207 15.064584662328441, -92.2292486234063 15.251446641495875, -91.74796017125595 16.066564846251765, -90.46447262242266 16.069562079324655, -90.43886695022204 16.410109768128095, -90.60084672724093 16.47077789963879, -90.71182186558772 16.687483018454728, -91.08167009150065 16.918476670799407, -…	Latin America & Caribbean
86	Hong Kong	Functional	5.93148	MULTIPOLYGON (((114.22982832100001 22.555812893000052, 114.23471113400001 22.55617910400008, 114.22722415500004 22.54706452000005, 114.22217858200008 22.541449286000045, 114.21485436300009 22.534491278000075, 114.20997155000009 22.534491278000075, 114.20932050900001 22.52370840100008, 114.21794681100005 22.52602773600006, 114.2186792330001 22.529852606000077, 114.2303979830001 22.532945054000038,…	East Asia & Pacific
87	Hong Kong	ResFinder	5.366	MULTIPOLYGON (((114.22982832100001 22.555812893000052, 114.23471113400001 22.55617910400008, 114.22722415500004 22.54706452000005, 114.22217858200008 22.541449286000045, 114.21485436300009 22.534491278000075, 114.20997155000009 22.534491278000075, 114.20932050900001 22.52370840100008, 114.21794681100005 22.52602773600006, 114.2186792330001 22.529852606000077, 114.2303979830001 22.532945054000038,…	East Asia & Pacific
88	Hungary	Functional	5.4178	POLYGON ((22.085608351334855 48.42226430927179, 22.640819939878725 48.150239569687415, 22.710531447040495 47.88219391538941, 22.099767693782837 47.6724392767167, 21.626514926853872 46.99423777931816, 21.02195234547125 46.3160879583519, 20.220192498462836 46.127468980486555, 19.596044549241583 46.17172984474454, 18.82983808764996 45.90887767189193, 18.829824792873946 45.908872358025285, 18.4560624…	Europe & Central Asia
89	Hungary	ResFinder	5.09403	POLYGON ((22.085608351334855 48.42226430927179, 22.640819939878725 48.150239569687415, 22.710531447040495 47.88219391538941, 22.099767693782837 47.6724392767167, 21.626514926853872 46.99423777931816, 21.02195234547125 46.3160879583519, 20.220192498462836 46.127468980486555, 19.596044549241583 46.17172984474454, 18.82983808764996 45.90887767189193, 18.829824792873946 45.908872358025285, 18.4560624…	Europe & Central Asia
90	Iceland	Functional	5.24589	POLYGON ((-14.508695441129234 66.45589223903143, -14.739637417041607 65.8087482774403, -13.60973222497981 65.12667104761987, -14.909833746794902 64.36408193628868, -17.794438035543422 63.678749091233854, -18.656245896874992 63.49638296167582, -19.97275468594276 63.64363495549153, -22.762971971110158 63.960178941495386, -21.778484259517683 64.40211579045551, -23.95504391121911 64.8911298692335, -2…	Europe & Central Asia
91	Iceland	ResFinder	5.20007	POLYGON ((-14.508695441129234 66.45589223903143, -14.739637417041607 65.8087482774403, -13.60973222497981 65.12667104761987, -14.909833746794902 64.36408193628868, -17.794438035543422 63.678749091233854, -18.656245896874992 63.49638296167582, -19.97275468594276 63.64363495549153, -22.762971971110158 63.960178941495386, -21.778484259517683 64.40211579045551, -23.95504391121911 64.8911298692335, -2…	Europe & Central Asia
92	India	Functional	5.82924	POLYGON ((97.32711388549004 28.26158274994634, 97.40256147663614 27.882536119085444, 97.0519885599681 27.69905894623315, 97.1339990580153 27.083773505149964, 96.41936567585097 27.264589341739224, 95.12476769407496 26.5735720891323, 95.1551534362626 26.001307277932085, 94.60324913938538 25.162495428970402, 94.55265791217164 24.675238348890336, 94.10674197792507 23.85074087167348, 93.3251876159428 …	South Asia
93	India	ResFinder	5.38061	POLYGON ((97.32711388549004 28.26158274994634, 97.40256147663614 27.882536119085444, 97.0519885599681 27.69905894623315, 97.1339990580153 27.083773505149964, 96.41936567585097 27.264589341739224, 95.12476769407496 26.5735720891323, 95.1551534362626 26.001307277932085, 94.60324913938538 25.162495428970402, 94.55265791217164 24.675238348890336, 94.10674197792507 23.85074087167348, 93.3251876159428 …	South Asia
94	Iran	Functional	5.60883	POLYGON ((48.567971225789755 29.926778265903522, 48.0145683123761 30.452456773392598, 48.004698113808324 30.985137437457244, 47.68528608581227 30.984853217079632, 47.8492037290421 31.70917593029867, 47.33466149271191 32.46915538179911, 46.10936160663932 33.017287299119005, 45.41669070819904 33.967797756479584, 45.64845950702809 34.748137722303014, 46.15178795755094 35.09325877536429, 46.076340366…	Middle East & North Africa
95	Iran	ResFinder	5.6271	POLYGON ((48.567971225789755 29.926778265903522, 48.0145683123761 30.452456773392598, 48.004698113808324 30.985137437457244, 47.68528608581227 30.984853217079632, 47.8492037290421 31.70917593029867, 47.33466149271191 32.46915538179911, 46.10936160663932 33.017287299119005, 45.41669070819904 33.967797756479584, 45.64845950702809 34.748137722303014, 46.15178795755094 35.09325877536429, 46.076340366…	Middle East & North Africa
96	Iraq	Functional	5.95859	POLYGON ((39.19546837744497 32.16100881604267, 38.792340529136084 33.378686428352225, 41.006158888519934 34.41937226006212, 41.383965285005814 35.628316555314356, 41.289707472505455 36.35881460219227, 41.83706424334096 36.605853786763575, 42.34959109881177 37.2298725449041, 42.77912560402183 37.385263576805755, 43.9422587420473 37.25622752537295, 44.29345177590287 37.0015143906063, 44.77267710159…	Middle East & North Africa
97	Iraq	ResFinder	5.38042	POLYGON ((39.19546837744497 32.16100881604267, 38.792340529136084 33.378686428352225, 41.006158888519934 34.41937226006212, 41.383965285005814 35.628316555314356, 41.289707472505455 36.35881460219227, 41.83706424334096 36.605853786763575, 42.34959109881177 37.2298725449041, 42.77912560402183 37.385263576805755, 43.9422587420473 37.25622752537295, 44.29345177590287 37.0015143906063, 44.77267710159…	Middle East & North Africa
98	Ireland	Functional	5.43109	POLYGON ((-6.197884894220991 53.867565009163364, -6.032985398777611 53.15316417094435, -6.788856573910849 52.260117906292336, -8.56161658368356 51.669301255899356, -9.977085740590269 51.82045482035308, -9.166282517930782 52.86462881124268, -9.688524542672454 53.8813626165853, -8.327987433292009 54.66451894796863, -7.572167934591064 55.13162221945487, -7.3660306461787854 54.59584096945272, -7.5721…	Europe & Central Asia
99	Ireland	ResFinder	5.2401	POLYGON ((-6.197884894220991 53.867565009163364, -6.032985398777611 53.15316417094435, -6.788856573910849 52.260117906292336, -8.56161658368356 51.669301255899356, -9.977085740590269 51.82045482035308, -9.166282517930782 52.86462881124268, -9.688524542672454 53.8813626165853, -8.327987433292009 54.66451894796863, -7.572167934591064 55.13162221945487, -7.3660306461787854 54.59584096945272, -7.5721…	Europe & Central Asia
100	Israel	Functional	5.74867	POLYGON ((35.71991824722275 32.709192409794866, 35.54566531753454 32.393992011030576, 35.183930291491436 32.53251068778894, 34.97464074070933 31.866582343059722, 35.22589155451243 31.754341132121766, 34.970506626125996 31.61677846936081, 34.92740848159457 31.353435370401414, 35.397560662586045 31.489086005167582, 35.420918409981965 31.100065822874356, 34.92260257339143 29.501326198844524, 34.8232…	Middle East & North Africa
101	Israel	ResFinder	5.4318	POLYGON ((35.71991824722275 32.709192409794866, 35.54566531753454 32.393992011030576, 35.183930291491436 32.53251068778894, 34.97464074070933 31.866582343059722, 35.22589155451243 31.754341132121766, 34.970506626125996 31.61677846936081, 34.92740848159457 31.353435370401414, 35.397560662586045 31.489086005167582, 35.420918409981965 31.100065822874356, 34.92260257339143 29.501326198844524, 34.8232…	Middle East & North Africa
102	Italy	Functional	5.63231	MULTIPOLYGON (((10.44270145024663 46.89354625099743, 11.048555942436536 46.75135854754634, 11.16482791509327 46.94157949481273, 12.153088006243054 47.11539317482645, 12.376485223040817 46.76755910906985, 13.806475457421527 46.509306138691215, 13.698109978905478 46.01677806251735, 13.937630242578308 45.59101593686462, 13.141606479554296 45.73669179949542, 12.32858117030625 45.381778062514826, 12.3…	Europe & Central Asia
103	Italy	ResFinder	5.18128	MULTIPOLYGON (((10.44270145024663 46.89354625099743, 11.048555942436536 46.75135854754634, 11.16482791509327 46.94157949481273, 12.153088006243054 47.11539317482645, 12.376485223040817 46.76755910906985, 13.806475457421527 46.509306138691215, 13.698109978905478 46.01677806251735, 13.937630242578308 45.59101593686462, 13.141606479554296 45.73669179949542, 12.32858117030625 45.381778062514826, 12.3…	Europe & Central Asia
104	Japan	Functional	5.6084	MULTIPOLYGON (((141.88460086483497 39.180864569651476, 140.95948937394581 38.17400096287662, 140.97638756730527 37.14207428644019, 140.5997697287621 36.3439834661245, 140.77407433488258 35.842877102190215, 140.2532792502451 35.138113918593646, 138.9755277853962 34.66760000257614, 137.21759891169125 34.60628591566183, 135.79298302626893 33.46480520276663, 135.1209827007454 33.849071153289, 135.079…	East Asia & Pacific
105	Japan	ResFinder	4.99212	MULTIPOLYGON (((141.88460086483497 39.180864569651476, 140.95948937394581 38.17400096287662, 140.97638756730527 37.14207428644019, 140.5997697287621 36.3439834661245, 140.77407433488258 35.842877102190215, 140.2532792502451 35.138113918593646, 138.9755277853962 34.66760000257614, 137.21759891169125 34.60628591566183, 135.79298302626893 33.46480520276663, 135.1209827007454 33.849071153289, 135.079…	East Asia & Pacific
106	Kazakhstan	Functional	5.31763	POLYGON ((87.35997033076265 49.21498078062912, 86.59877648310336 48.549181626980626, 85.7682328633083 48.45575063739699, 85.72048383987067 47.452969468773105, 85.16429039911324 47.0009557155161, 83.18048383986047 47.33003123635086, 82.45892581576906 45.539649563166506, 81.9470707539181 45.31702749285312, 79.96610639844141 44.91751699480463, 80.86620649610126 43.18036204688101, 80.1801501809943 42…	Europe & Central Asia
107	Kazakhstan	ResFinder	5.34282	POLYGON ((87.35997033076265 49.21498078062912, 86.59877648310336 48.549181626980626, 85.7682328633083 48.45575063739699, 85.72048383987067 47.452969468773105, 85.16429039911324 47.0009557155161, 83.18048383986047 47.33003123635086, 82.45892581576906 45.539649563166506, 81.9470707539181 45.31702749285312, 79.96610639844141 44.91751699480463, 80.86620649610126 43.18036204688101, 80.1801501809943 42…	Europe & Central Asia
108	Kenya	Functional	5.4986	POLYGON ((39.20222 -4.67677, 37.7669 -3.6771200000000004, 37.69868999999994 -3.0969899999999484, 34.07261999999997 -1.0598199999999451, 33.90371119710453 -0.9500000000000001, 33.893568969666944 0.1098135378618963, 34.18 0.515, 34.6721 1.1769399999999999, 35.03599 1.90584, 34.59607 3.0537400000001185, 34.47913 3.5556000000000836, 34.005 4.249884947362048, 34.62019626785388 4.8471227420819885, 35.2…	Sub-Saharan Africa
109	Kenya	ResFinder	5.52957	POLYGON ((39.20222 -4.67677, 37.7669 -3.6771200000000004, 37.69868999999994 -3.0969899999999484, 34.07261999999997 -1.0598199999999451, 33.90371119710453 -0.9500000000000001, 33.893568969666944 0.1098135378618963, 34.18 0.515, 34.6721 1.1769399999999999, 35.03599 1.90584, 34.59607 3.0537400000001185, 34.47913 3.5556000000000836, 34.005 4.249884947362048, 34.62019626785388 4.8471227420819885, 35.2…	Sub-Saharan Africa
110	Kosovo	Functional	5.54983	POLYGON ((20.590246546680227 41.855408919283626, 20.522950000000037 42.21787000000006, 20.283754510181893 42.32025950781508, 20.070700000000045 42.58863000000008, 20.257580000000075 42.81275000000011, 20.496790000000033 42.884690000000035, 20.63507999999996 43.21670999999998, 20.814480000000003 43.27205000000009, 20.95650999999998 43.13094000000007, 21.143395000000055 43.06868500000013, 21.274210…	Europe & Central Asia
111	Kosovo	ResFinder	5.69927	POLYGON ((20.590246546680227 41.855408919283626, 20.522950000000037 42.21787000000006, 20.283754510181893 42.32025950781508, 20.070700000000045 42.58863000000008, 20.257580000000075 42.81275000000011, 20.496790000000033 42.884690000000035, 20.63507999999996 43.21670999999998, 20.814480000000003 43.27205000000009, 20.95650999999998 43.13094000000007, 21.143395000000055 43.06868500000013, 21.274210…	Europe & Central Asia
112	Kuwait	Functional	5.77123	POLYGON ((47.974519077349896 29.975819200148504, 48.18318851094449 29.534476630159762, 48.09394331237642 29.306299343375002, 48.416094191283946 28.55200429942667, 47.708850538937384 28.526062730416143, 47.45982181172283 29.002519436147224, 46.568713413281756 29.09902517345229, 47.30262210469096 30.059069932570722, 47.974519077349896 29.975819200148504))	Middle East & North Africa
113	Kuwait	ResFinder	5.25695	POLYGON ((47.974519077349896 29.975819200148504, 48.18318851094449 29.534476630159762, 48.09394331237642 29.306299343375002, 48.416094191283946 28.55200429942667, 47.708850538937384 28.526062730416143, 47.45982181172283 29.002519436147224, 46.568713413281756 29.09902517345229, 47.30262210469096 30.059069932570722, 47.974519077349896 29.975819200148504))	Middle East & North Africa
114	Latvia	Functional	5.44145	POLYGON ((27.288184848751513 57.47452830670383, 27.77001590344093 57.24425812441123, 27.855282016722526 56.75932648378429, 28.17670942557794 56.16912995057879, 27.10245975109453 55.783313707087686, 26.494331495883756 55.615106919977634, 25.533046502390334 56.100296942766036, 25.000934279080894 56.16453074810484, 24.86068444184076 56.37252838807963, 23.878263787539964 56.27367137310527, 22.2011568…	Europe & Central Asia
115	Latvia	ResFinder	5.12261	POLYGON ((27.288184848751513 57.47452830670383, 27.77001590344093 57.24425812441123, 27.855282016722526 56.75932648378429, 28.17670942557794 56.16912995057879, 27.10245975109453 55.783313707087686, 26.494331495883756 55.615106919977634, 25.533046502390334 56.100296942766036, 25.000934279080894 56.16453074810484, 24.86068444184076 56.37252838807963, 23.878263787539964 56.27367137310527, 22.2011568…	Europe & Central Asia
116	Lebanon	Functional	5.68541	POLYGON ((35.82110070165024 33.2774264592763, 35.55279666519081 33.26427480725802, 35.460709262846706 33.08904002535628, 35.126052687324545 33.09090037691878, 35.48220665868013 33.90545014091944, 35.9795923194894 34.61005829521913, 35.99840254084364 34.644914048800004, 36.4481942075121 34.59393524834407, 36.61175011571589 34.20178864189718, 36.066460402172055 33.82491242119255, 35.82110070165024 …	Middle East & North Africa
117	Lebanon	ResFinder	5.7141	POLYGON ((35.82110070165024 33.2774264592763, 35.55279666519081 33.26427480725802, 35.460709262846706 33.08904002535628, 35.126052687324545 33.09090037691878, 35.48220665868013 33.90545014091944, 35.9795923194894 34.61005829521913, 35.99840254084364 34.644914048800004, 36.4481942075121 34.59393524834407, 36.61175011571589 34.20178864189718, 36.066460402172055 33.82491242119255, 35.82110070165024 …	Middle East & North Africa
118	Lithuania	Functional	5.44483	POLYGON ((26.494331495883756 55.615106919977634, 26.58827924979039 55.16717560487167, 25.7684326514798 54.84696259217509, 25.536353794056993 54.28242340760253, 24.450683628037037 53.905702216194754, 23.48412763844985 53.91249766704114, 23.24398725758951 54.22056671814914, 22.731098667092652 54.327536932993326, 22.65105187347254 54.582740993866736, 22.75776370615526 54.85657440858138, 22.315723504…	Europe & Central Asia
119	Lithuania	ResFinder	5.24841	POLYGON ((26.494331495883756 55.615106919977634, 26.58827924979039 55.16717560487167, 25.7684326514798 54.84696259217509, 25.536353794056993 54.28242340760253, 24.450683628037037 53.905702216194754, 23.48412763844985 53.91249766704114, 23.24398725758951 54.22056671814914, 22.731098667092652 54.327536932993326, 22.65105187347254 54.582740993866736, 22.75776370615526 54.85657440858138, 22.315723504…	Europe & Central Asia
120	Luxembourg	Functional	5.54527	POLYGON ((6.043073357781111 50.128051662794235, 6.242751092156993 49.90222565367873, 6.186320428094177 49.463802802114515, 5.897759230176348 49.44266714130711, 5.674051954784829 49.529483547557504, 5.782417433300907 50.09032786722122, 6.043073357781111 50.128051662794235))	Europe & Central Asia
121	Luxembourg	ResFinder	5.2029	POLYGON ((6.043073357781111 50.128051662794235, 6.242751092156993 49.90222565367873, 6.186320428094177 49.463802802114515, 5.897759230176348 49.44266714130711, 5.674051954784829 49.529483547557504, 5.782417433300907 50.09032786722122, 6.043073357781111 50.128051662794235))	Europe & Central Asia
122	Madagascar	Functional	5.65614	POLYGON ((49.54351891459575 -12.469832858940554, 49.808980747279094 -12.895284925999555, 50.056510857957164 -13.555761407121985, 50.21743126811407 -14.758788750876796, 50.47653689962553 -15.226512139550543, 50.377111443895956 -15.706069431219127, 50.20027469259318 -16.000263360256767, 49.86060550313868 -15.414252618066918, 49.67260664246086 -15.710203545802479, 49.863344354050156 -16.451036879138…	Sub-Saharan Africa
123	Madagascar	ResFinder	5.05969	POLYGON ((49.54351891459575 -12.469832858940554, 49.808980747279094 -12.895284925999555, 50.056510857957164 -13.555761407121985, 50.21743126811407 -14.758788750876796, 50.47653689962553 -15.226512139550543, 50.377111443895956 -15.706069431219127, 50.20027469259318 -16.000263360256767, 49.86060550313868 -15.414252618066918, 49.67260664246086 -15.710203545802479, 49.863344354050156 -16.451036879138…	Sub-Saharan Africa
124	Malawi	Functional	5.80926	POLYGON ((32.75937544122132 -9.23059905358906, 33.73972000000009 -9.417149999999992, 33.940837724096525 -9.693673841980285, 34.27999999999997 -10.160000000000025, 34.55998904799935 -11.520020033415925, 34.28000613784198 -12.280025323132506, 34.55998904799935 -13.579997653866876, 34.907151320136165 -13.565424899960568, 35.26795617039801 -13.887834161029566, 35.68684533055594 -14.611045830954332, 3…	Sub-Saharan Africa
125	Malawi	ResFinder	5.6845	POLYGON ((32.75937544122132 -9.23059905358906, 33.73972000000009 -9.417149999999992, 33.940837724096525 -9.693673841980285, 34.27999999999997 -10.160000000000025, 34.55998904799935 -11.520020033415925, 34.28000613784198 -12.280025323132506, 34.55998904799935 -13.579997653866876, 34.907151320136165 -13.565424899960568, 35.26795617039801 -13.887834161029566, 35.68684533055594 -14.611045830954332, 3…	Sub-Saharan Africa
126	Malaysia	Functional	5.73668	MULTIPOLYGON (((100.0857568705271 6.4644894474502905, 100.25959638875696 6.6428248152895435, 101.07551557821336 6.2048670516159214, 101.15421878459387 5.691384182147715, 101.81428185425798 5.8108084171742425, 102.14118696493638 6.221636053894628, 102.37114708863521 6.128205064310919, 102.96170535686673 5.524495144061106, 103.38121463421217 4.8550011255037475, 103.43857547405612 4.181605536308339,…	East Asia & Pacific
127	Malaysia	ResFinder	5.17412	MULTIPOLYGON (((100.0857568705271 6.4644894474502905, 100.25959638875696 6.6428248152895435, 101.07551557821336 6.2048670516159214, 101.15421878459387 5.691384182147715, 101.81428185425798 5.8108084171742425, 102.14118696493638 6.221636053894628, 102.37114708863521 6.128205064310919, 102.96170535686673 5.524495144061106, 103.38121463421217 4.8550011255037475, 103.43857547405612 4.181605536308339,…	East Asia & Pacific
128	Malta	Functional	5.62877	MULTIPOLYGON (((14.548024936000047 35.89004140800006, 14.563161655000044 35.870021877000056, 14.567149285000085 35.84560781500005, 14.561778191000087 35.82982005400004, 14.548024936000047 35.836004950000074, 14.532481316000087 35.821966864000046, 14.527517123000052 35.81354401200008, 14.527517123000052 35.801214911000045, 14.51148522200009 35.80646393400008, 14.507090691000087 35.808661200000074,…	Middle East & North Africa
129	Malta	ResFinder	5.38214	MULTIPOLYGON (((14.548024936000047 35.89004140800006, 14.563161655000044 35.870021877000056, 14.567149285000085 35.84560781500005, 14.561778191000087 35.82982005400004, 14.548024936000047 35.836004950000074, 14.532481316000087 35.821966864000046, 14.527517123000052 35.81354401200008, 14.527517123000052 35.801214911000045, 14.51148522200009 35.80646393400008, 14.507090691000087 35.808661200000074,…	Middle East & North Africa
130	Mauritius	Functional	5.59673	MULTIPOLYGON (((57.79574629000007 -20.22275155999995, 57.793955925000034 -20.246758721999925, 57.78891035200007 -20.274183851999908, 57.77816816500007 -20.30478280999995, 57.77588951900003 -20.32040780999995, 57.78150475400008 -20.33570728999996, 57.75709069100009 -20.343357028999947, 57.729258660000085 -20.363946221999925, 57.71225019600007 -20.387465101999908, 57.71998131600009 -20.403985283999…	Sub-Saharan Africa
131	Mauritius	ResFinder	5.25524	MULTIPOLYGON (((57.79574629000007 -20.22275155999995, 57.793955925000034 -20.246758721999925, 57.78891035200007 -20.274183851999908, 57.77816816500007 -20.30478280999995, 57.77588951900003 -20.32040780999995, 57.78150475400008 -20.33570728999996, 57.75709069100009 -20.343357028999947, 57.729258660000085 -20.363946221999925, 57.71225019600007 -20.387465101999908, 57.71998131600009 -20.403985283999…	Sub-Saharan Africa
132	Mexico	Functional	5.62956	POLYGON ((-117.12775999999985 32.53533999999996, -115.99134999999995 32.61239000000012, -114.72138999999993 32.72082999999992, -114.815 32.52528000000001, -113.30498 32.03914000000009, -111.02361000000002 31.334719999999948, -109.03500000000003 31.341940000000136, -108.24193999999994 31.342220000000054, -108.24000000000001 31.754853718166373, -106.50758999999988 31.754520000000014, -106.1429 31.3…	Latin America & Caribbean
133	Mexico	ResFinder	5.23365	POLYGON ((-117.12775999999985 32.53533999999996, -115.99134999999995 32.61239000000012, -114.72138999999993 32.72082999999992, -114.815 32.52528000000001, -113.30498 32.03914000000009, -111.02361000000002 31.334719999999948, -109.03500000000003 31.341940000000136, -108.24193999999994 31.342220000000054, -108.24000000000001 31.754853718166373, -106.50758999999988 31.754520000000014, -106.1429 31.3…	Latin America & Caribbean
134	Moldova	Functional	5.54096	POLYGON ((26.619336785597795 48.22072622333347, 26.857823520624805 48.368210761094495, 27.522537469195157 48.467119452501116, 28.259546746541844 48.15556224221342, 28.670891147585166 48.1181485052341, 29.12269819511303 47.849095160506465, 29.05086795422727 47.5102269557525, 29.415135125452736 47.34664520933258, 29.559674106573112 46.928582872091326, 29.908851759569302 46.67436066343146, 29.838210…	Europe & Central Asia
135	Moldova	ResFinder	5.3049	POLYGON ((26.619336785597795 48.22072622333347, 26.857823520624805 48.368210761094495, 27.522537469195157 48.467119452501116, 28.259546746541844 48.15556224221342, 28.670891147585166 48.1181485052341, 29.12269819511303 47.849095160506465, 29.05086795422727 47.5102269557525, 29.415135125452736 47.34664520933258, 29.559674106573112 46.928582872091326, 29.908851759569302 46.67436066343146, 29.838210…	Europe & Central Asia
136	Montenegro	Functional	5.55742	POLYGON ((20.070700000000045 42.58863000000008, 19.801613396898688 42.50009349219084, 19.73805138517963 42.68824738216557, 19.304486118250793 42.19574514420782, 19.37176816334725 41.877550679783496, 19.162459999999953 41.95502000000005, 18.88214000000005 42.281510000000026, 18.45001688302086 42.47999224531218, 18.559999999999945 42.64999999999998, 18.706480000000056 43.200109999999995, 19.0316500…	Europe & Central Asia
137	Montenegro	ResFinder	5.46774	POLYGON ((20.070700000000045 42.58863000000008, 19.801613396898688 42.50009349219084, 19.73805138517963 42.68824738216557, 19.304486118250793 42.19574514420782, 19.37176816334725 41.877550679783496, 19.162459999999953 41.95502000000005, 18.88214000000005 42.281510000000026, 18.45001688302086 42.47999224531218, 18.559999999999945 42.64999999999998, 18.706480000000056 43.200109999999995, 19.0316500…	Europe & Central Asia
138	Morocco	Functional	5.62705	POLYGON ((-2.169913702798624 35.16839630791668, -1.792985805661715 34.527918606091305, -1.7334545556614671 33.91971283623212, -1.388049282222596 32.86401500094138, -1.1245511539663084 32.65152151135713, -1.30789913573787 32.2628889023061, -2.616604783529567 32.09434621838619, -3.068980271812648 31.724497992473218, -3.647497931320146 31.637294012980675, -3.6904410465547244 30.896951605751156, -4.8…	Middle East & North Africa
139	Morocco	ResFinder	5.33806	POLYGON ((-2.169913702798624 35.16839630791668, -1.792985805661715 34.527918606091305, -1.7334545556614671 33.91971283623212, -1.388049282222596 32.86401500094138, -1.1245511539663084 32.65152151135713, -1.30789913573787 32.2628889023061, -2.616604783529567 32.09434621838619, -3.068980271812648 31.724497992473218, -3.647497931320146 31.637294012980675, -3.6904410465547244 30.896951605751156, -4.8…	Middle East & North Africa
140	Mozambique	Functional	5.80386	POLYGON ((34.55998904799935 -11.520020033415925, 35.31239790216904 -11.439146416879147, 36.51408165868426 -11.720938002166735, 36.775150994622805 -11.594537448780805, 37.471289999999954 -11.568759999999997, 37.827639999999974 -11.26878999999991, 38.42755659358775 -11.285202325081656, 39.52099999999996 -10.89688000000001, 40.31659000000002 -10.317099999999868, 40.316586229110854 -10.31709775281749…	Sub-Saharan Africa
141	Mozambique	ResFinder	5.26335	POLYGON ((34.55998904799935 -11.520020033415925, 35.31239790216904 -11.439146416879147, 36.51408165868426 -11.720938002166735, 36.775150994622805 -11.594537448780805, 37.471289999999954 -11.568759999999997, 37.827639999999974 -11.26878999999991, 38.42755659358775 -11.285202325081656, 39.52099999999996 -10.89688000000001, 40.31659000000002 -10.317099999999868, 40.316586229110854 -10.31709775281749…	Sub-Saharan Africa
142	Nepal	Functional	5.7033	POLYGON ((88.12044070836987 27.876541652939594, 88.04313276566123 27.445818589786825, 88.17480431514092 26.81040517832595, 88.06023766474982 26.41461538340249, 87.2274719583663 26.397898057556077, 86.02439293817918 26.63098460540857, 85.25177859898338 26.726198431906344, 84.6750179381738 27.234901231387536, 83.30424889519955 27.36450572357556, 81.99998742058497 27.925479234319994, 81.057202589852…	South Asia
143	Nepal	ResFinder	5.427	POLYGON ((88.12044070836987 27.876541652939594, 88.04313276566123 27.445818589786825, 88.17480431514092 26.81040517832595, 88.06023766474982 26.41461538340249, 87.2274719583663 26.397898057556077, 86.02439293817918 26.63098460540857, 85.25177859898338 26.726198431906344, 84.6750179381738 27.234901231387536, 83.30424889519955 27.36450572357556, 81.99998742058497 27.925479234319994, 81.057202589852…	South Asia
144	Netherlands	Functional	5.59814	POLYGON ((6.905139601274129 53.48216217713065, 7.092053256873896 53.144043280644894, 6.842869500362383 52.22844025329755, 6.589396599970826 51.852029120483394, 5.988658074577813 51.851615709025054, 6.15665815595878 50.80372101501058, 5.606975945670001 51.03729848896978, 4.973991326526914 51.47502370869813, 4.047071160507528 51.26725861266857, 3.3149711442285366 51.34575511331991, 3.31501148496415…	Europe & Central Asia
145	Netherlands	ResFinder	5.0883	POLYGON ((6.905139601274129 53.48216217713065, 7.092053256873896 53.144043280644894, 6.842869500362383 52.22844025329755, 6.589396599970826 51.852029120483394, 5.988658074577813 51.851615709025054, 6.15665815595878 50.80372101501058, 5.606975945670001 51.03729848896978, 4.973991326526914 51.47502370869813, 4.047071160507528 51.26725861266857, 3.3149711442285366 51.34575511331991, 3.31501148496415…	Europe & Central Asia
146	New Zealand	Functional	5.50059	MULTIPOLYGON (((176.8858236026052 -40.0659778785822, 176.50801720611926 -40.60480803808957, 176.01244022044023 -41.28962411882147, 175.23956749908297 -41.68830779395328, 175.06789839100935 -41.42589487077513, 174.65097293527847 -41.2818209775454, 175.22763024322356 -40.45923552832336, 174.9001566917899 -39.9089332008472, 173.82404666574394 -39.50885426204351, 173.85226199777532 -39.14660247167748…	East Asia & Pacific
147	New Zealand	ResFinder	4.92934	MULTIPOLYGON (((176.8858236026052 -40.0659778785822, 176.50801720611926 -40.60480803808957, 176.01244022044023 -41.28962411882147, 175.23956749908297 -41.68830779395328, 175.06789839100935 -41.42589487077513, 174.65097293527847 -41.2818209775454, 175.22763024322356 -40.45923552832336, 174.9001566917899 -39.9089332008472, 173.82404666574394 -39.50885426204351, 173.85226199777532 -39.14660247167748…	East Asia & Pacific
148	Nicaragua	Functional	5.53386	POLYGON ((-83.65561174186158 10.938764146361422, -83.89505449088595 10.726839097532446, -84.19017859570485 10.793450018756674, -84.35593075228104 10.999225572142905, -84.67306901725627 11.082657172078143, -84.90300330273895 10.952303371621896, -85.5618519762442 11.217119248901597, -85.7125404528073 11.088444932494824, -86.05848832878526 11.403438625529944, -86.52584998243296 11.806876532432597, -…	Latin America & Caribbean
149	Nicaragua	ResFinder	5.40068	POLYGON ((-83.65561174186158 10.938764146361422, -83.89505449088595 10.726839097532446, -84.19017859570485 10.793450018756674, -84.35593075228104 10.999225572142905, -84.67306901725627 11.082657172078143, -84.90300330273895 10.952303371621896, -85.5618519762442 11.217119248901597, -85.7125404528073 11.088444932494824, -86.05848832878526 11.403438625529944, -86.52584998243296 11.806876532432597, -…	Latin America & Caribbean
150	Nigeria	Functional	5.79217	POLYGON ((2.6917016943562544 6.258817246928629, 2.7490625342002204 7.870734361192888, 2.723792758809509 8.50684540448971, 2.912308383810256 9.137607937044322, 3.2203515967021015 9.444152533399702, 3.7054382666259187 10.063210354040208, 3.600070021182802 10.332186184119408, 3.7971122575117136 10.734745591673105, 3.572216424177469 11.32793935795152, 3.611180454125559 11.660167141155968, 3.680633579…	Sub-Saharan Africa
151	Nigeria	ResFinder	5.58668	POLYGON ((2.6917016943562544 6.258817246928629, 2.7490625342002204 7.870734361192888, 2.723792758809509 8.50684540448971, 2.912308383810256 9.137607937044322, 3.2203515967021015 9.444152533399702, 3.7054382666259187 10.063210354040208, 3.600070021182802 10.332186184119408, 3.7971122575117136 10.734745591673105, 3.572216424177469 11.32793935795152, 3.611180454125559 11.660167141155968, 3.680633579…	Sub-Saharan Africa
152	North Macedonia	Functional	5.59029	POLYGON ((22.380525750424592 42.32025950781509, 22.881373732197346 41.999297186850356, 22.952377150166452 41.33799388281115, 22.761770000000013 41.30480000000006, 22.597308383889015 41.130487168943205, 22.05537763844427 41.14986583105269, 21.674160597426976 40.931274522457954, 21.0200403174764 40.84272695572588, 20.605181919037364 41.086226304685226, 20.463175083099202 41.51508901627534, 20.59024…	Europe & Central Asia
153	North Macedonia	ResFinder	5.27539	POLYGON ((22.380525750424592 42.32025950781509, 22.881373732197346 41.999297186850356, 22.952377150166452 41.33799388281115, 22.761770000000013 41.30480000000006, 22.597308383889015 41.130487168943205, 22.05537763844427 41.14986583105269, 21.674160597426976 40.931274522457954, 21.0200403174764 40.84272695572588, 20.605181919037364 41.086226304685226, 20.463175083099202 41.51508901627534, 20.59024…	Europe & Central Asia
154	Norway	Functional	5.17609	MULTIPOLYGON (((15.142820000000002 79.67431, 15.52255 80.01608, 16.990850000000002 80.05086, 18.25183 79.70175, 21.54383 78.95611, 19.02737 78.5626, 18.47172 77.82669, 17.59441 77.63796, 17.1182 76.80941, 15.91315 76.77045, 13.76259 77.38035, 14.669560000000002 77.73565, 13.1706 78.02493, 11.22231 78.8693, 10.44453 79.65239, 13.170770000000001 80.01046000000001, 13.71852 79.66039, 15.142820000000…	Europe & Central Asia
155	Norway	ResFinder	4.91047	MULTIPOLYGON (((15.142820000000002 79.67431, 15.52255 80.01608, 16.990850000000002 80.05086, 18.25183 79.70175, 21.54383 78.95611, 19.02737 78.5626, 18.47172 77.82669, 17.59441 77.63796, 17.1182 76.80941, 15.91315 76.77045, 13.76259 77.38035, 14.669560000000002 77.73565, 13.1706 78.02493, 11.22231 78.8693, 10.44453 79.65239, 13.170770000000001 80.01046000000001, 13.71852 79.66039, 15.142820000000…	Europe & Central Asia
156	Pakistan	Functional	5.77075	POLYGON ((77.83745079947457 35.494009507787766, 76.87172163280403 34.65354401299274, 75.75706098826834 34.50492259372132, 74.24020267120497 34.748887030571254, 73.74994835805197 34.31769887952785, 74.10429365427734 33.44147329358685, 74.45155927927871 32.7648996038055, 75.25864179881322 32.2711054550405, 74.40592898956501 31.69263947196528, 74.42138024282028 30.979814764931177, 73.45063846221743 …	South Asia
157	Pakistan	ResFinder	5.58076	POLYGON ((77.83745079947457 35.494009507787766, 76.87172163280403 34.65354401299274, 75.75706098826834 34.50492259372132, 74.24020267120497 34.748887030571254, 73.74994835805197 34.31769887952785, 74.10429365427734 33.44147329358685, 74.45155927927871 32.7648996038055, 75.25864179881322 32.2711054550405, 74.40592898956501 31.69263947196528, 74.42138024282028 30.979814764931177, 73.45063846221743 …	South Asia
158	Paraguay	Functional	5.52558	POLYGON ((-58.166392381408045 -20.176700941653678, -57.8706739976178 -20.73268767668195, -57.937155727761294 -22.090175876557172, -56.8815095689029 -22.28215382252148, -56.47331743022939 -22.086300144135283, -55.79795813660691 -22.356929620047822, -55.610682745981144 -22.655619398694846, -55.517639329639636 -23.571997572526637, -55.40074723979542 -23.956935316668805, -55.02790178080955 -24.001273…	Latin America & Caribbean
159	Paraguay	ResFinder	5.15301	POLYGON ((-58.166392381408045 -20.176700941653678, -57.8706739976178 -20.73268767668195, -57.937155727761294 -22.090175876557172, -56.8815095689029 -22.28215382252148, -56.47331743022939 -22.086300144135283, -55.79795813660691 -22.356929620047822, -55.610682745981144 -22.655619398694846, -55.517639329639636 -23.571997572526637, -55.40074723979542 -23.956935316668805, -55.02790178080955 -24.001273…	Latin America & Caribbean
160	Peru	Functional	5.66578	POLYGON ((-69.89363521999663 -4.2981869441943275, -70.7947688463023 -4.251264743673303, -70.92884334988358 -4.401591485210368, -71.74840572781655 -4.593982842633011, -72.89192765978726 -5.274561455916981, -72.9645072089412 -5.7412513159448935, -73.21971126981461 -6.089188734566078, -73.1200274319236 -6.629930922068239, -73.72448666044164 -6.91859547285064, -73.7234014553635 -7.340998630404414, -7…	Latin America & Caribbean
161	Peru	ResFinder	5.56118	POLYGON ((-69.89363521999663 -4.2981869441943275, -70.7947688463023 -4.251264743673303, -70.92884334988358 -4.401591485210368, -71.74840572781655 -4.593982842633011, -72.89192765978726 -5.274561455916981, -72.9645072089412 -5.7412513159448935, -73.21971126981461 -6.089188734566078, -73.1200274319236 -6.629930922068239, -73.72448666044164 -6.91859547285064, -73.7234014553635 -7.340998630404414, -7…	Latin America & Caribbean
162	Philippines	Functional	5.72061	MULTIPOLYGON (((120.83389611214656 12.704496161342433, 120.32343631396745 13.466413479053825, 121.18012820850211 13.429697373910443, 121.5273938335035 13.06959015548452, 121.26219038298159 12.205560207564403, 120.83389611214656 12.704496161342433)), ((122.5860889018671 9.981044826696134, 122.83708133350875 10.261156927934225, 122.9474105164519 10.88186839440806, 123.49884972543845 10.940624497923…	East Asia & Pacific
163	Philippines	ResFinder	5.15323	MULTIPOLYGON (((120.83389611214656 12.704496161342433, 120.32343631396745 13.466413479053825, 121.18012820850211 13.429697373910443, 121.5273938335035 13.06959015548452, 121.26219038298159 12.205560207564403, 120.83389611214656 12.704496161342433)), ((122.5860889018671 9.981044826696134, 122.83708133350875 10.261156927934225, 122.9474105164519 10.88186839440806, 123.49884972543845 10.940624497923…	East Asia & Pacific
164	Poland	Functional	5.47912	POLYGON ((23.48412763844985 53.91249766704114, 23.527535841575002 53.470121568406555, 23.80493493011778 53.089731350306074, 23.79919884613338 52.69109935160657, 23.199493849386187 52.48697744405367, 23.508002150168693 52.02364655212473, 23.52707075368437 51.57845408793031, 24.029985792748903 50.70540660257518, 23.92275719574326 50.42488108987874, 23.426508416444392 50.30850576435745, 22.518450148…	Europe & Central Asia
165	Poland	ResFinder	5.25841	POLYGON ((23.48412763844985 53.91249766704114, 23.527535841575002 53.470121568406555, 23.80493493011778 53.089731350306074, 23.79919884613338 52.69109935160657, 23.199493849386187 52.48697744405367, 23.508002150168693 52.02364655212473, 23.52707075368437 51.57845408793031, 24.029985792748903 50.70540660257518, 23.92275719574326 50.42488108987874, 23.426508416444392 50.30850576435745, 22.518450148…	Europe & Central Asia
166	Portugal	Functional	5.57847	POLYGON ((-9.034817674180246 41.880570583659676, -8.67194576662672 42.13468943945496, -8.263856980817792 42.28046865495034, -8.013174607769912 41.790886135417125, -7.422512986673795 41.79207469335984, -7.251308966490824 41.91834605566505, -6.6686055159676565 41.883386949219584, -6.389087693700915 41.381815497394655, -6.851126674822552 41.11108266861753, -6.864019944679385 40.33087189387483, -7.02…	Europe & Central Asia
167	Portugal	ResFinder	5.36658	POLYGON ((-9.034817674180246 41.880570583659676, -8.67194576662672 42.13468943945496, -8.263856980817792 42.28046865495034, -8.013174607769912 41.790886135417125, -7.422512986673795 41.79207469335984, -7.251308966490824 41.91834605566505, -6.6686055159676565 41.883386949219584, -6.389087693700915 41.381815497394655, -6.851126674822552 41.11108266861753, -6.864019944679385 40.33087189387483, -7.02…	Europe & Central Asia
168	Saint Lucia	Functional	6.01156	POLYGON ((-60.886789516999954 14.01007721600007, -60.88296464799993 13.980617580000057, -60.88304602799991 13.954413153000075, -60.895090298999946 13.877346096000053, -60.89220130099994 13.833197333000044, -60.90461178299995 13.78424713700008, -60.90729732999995 13.77732982000009, -60.91030839799993 13.77610911700009, -60.92284094999991 13.772691148000092, -60.92711341099994 13.769924221000053, -…	Latin America & Caribbean
169	Saint Lucia	ResFinder	5.19865	POLYGON ((-60.886789516999954 14.01007721600007, -60.88296464799993 13.980617580000057, -60.88304602799991 13.954413153000075, -60.895090298999946 13.877346096000053, -60.89220130099994 13.833197333000044, -60.90461178299995 13.78424713700008, -60.90729732999995 13.77732982000009, -60.91030839799993 13.77610911700009, -60.92284094999991 13.772691148000092, -60.92711341099994 13.769924221000053, -…	Latin America & Caribbean
170	Saudi Arabia	Functional	5.96199	POLYGON ((34.95603722508426 29.356554673778845, 36.06894087092206 29.197494615184453, 36.50121422704359 29.505253607698705, 36.74052778498725 29.86528331147619, 37.503581984209035 30.003776150018407, 37.66811974462638 30.3386652694859, 37.998848911294374 30.508499864213135, 37.00216556168101 31.508412990844747, 39.00488569515255 32.01021698661498, 39.19546837744497 32.16100881604267, 40.399994337…	Middle East & North Africa
171	Saudi Arabia	ResFinder	5.56195	POLYGON ((34.95603722508426 29.356554673778845, 36.06894087092206 29.197494615184453, 36.50121422704359 29.505253607698705, 36.74052778498725 29.86528331147619, 37.503581984209035 30.003776150018407, 37.66811974462638 30.3386652694859, 37.998848911294374 30.508499864213135, 37.00216556168101 31.508412990844747, 39.00488569515255 32.01021698661498, 39.19546837744497 32.16100881604267, 40.399994337…	Middle East & North Africa
172	Senegal	Functional	5.6256	POLYGON ((-16.71372880702347 13.594958604379855, -17.126106736712615 14.373515733289224, -17.62504269049066 14.729540513564073, -17.18517289882223 14.919477240452862, -16.700706346085923 15.621527411354108, -16.463098110407884 16.13503611903846, -16.12069007004193 16.455662543193384, -15.623666144258692 16.369337063049812, -15.135737270558819 16.587282416240782, -14.577347581428981 16.59826365810…	Sub-Saharan Africa
173	Senegal	ResFinder	5.35165	POLYGON ((-16.71372880702347 13.594958604379855, -17.126106736712615 14.373515733289224, -17.62504269049066 14.729540513564073, -17.18517289882223 14.919477240452862, -16.700706346085923 15.621527411354108, -16.463098110407884 16.13503611903846, -16.12069007004193 16.455662543193384, -15.623666144258692 16.369337063049812, -15.135737270558819 16.587282416240782, -14.577347581428981 16.59826365810…	Sub-Saharan Africa
174	Serbia	Functional	5.59628	POLYGON ((18.829824792873946 45.908872358025285, 18.82983808764996 45.90887767189193, 19.596044549241583 46.17172984474454, 20.220192498462836 46.127468980486555, 20.762174920339987 45.734573065771485, 20.874312778413355 45.416375433934235, 21.48352623870221 45.18117015235788, 21.56202273935361 44.7689472519655, 22.14508792490281 44.47842234962059, 22.459022251075936 44.7025171982543, 22.70572553…	Europe & Central Asia
175	Serbia	ResFinder	5.15868	POLYGON ((18.829824792873946 45.908872358025285, 18.82983808764996 45.90887767189193, 19.596044549241583 46.17172984474454, 20.220192498462836 46.127468980486555, 20.762174920339987 45.734573065771485, 20.874312778413355 45.416375433934235, 21.48352623870221 45.18117015235788, 21.56202273935361 44.7689472519655, 22.14508792490281 44.47842234962059, 22.459022251075936 44.7025171982543, 22.70572553…	Europe & Central Asia
176	Singapore	Functional	5.75679	POLYGON ((103.96078535200007 1.3910993510000935, 103.98568769600007 1.385443427000041, 103.99952233200003 1.3803164730000503, 104.00342858200003 1.374172268000052, 103.99187259200005 1.3549258480000503, 103.97486412900008 1.3344587260000935, 103.95435631600003 1.318101304000038, 103.93189537900008 1.3114688170000477, 103.90723717500003 1.3087425800000574, 103.88770592500003 1.3012556010000935, 10…	East Asia & Pacific
177	Singapore	ResFinder	5.20134	POLYGON ((103.96078535200007 1.3910993510000935, 103.98568769600007 1.385443427000041, 103.99952233200003 1.3803164730000503, 104.00342858200003 1.374172268000052, 103.99187259200005 1.3549258480000503, 103.97486412900008 1.3344587260000935, 103.95435631600003 1.318101304000038, 103.93189537900008 1.3114688170000477, 103.90723717500003 1.3087425800000574, 103.88770592500003 1.3012556010000935, 10…	East Asia & Pacific
178	Slovakia	Functional	5.49747	POLYGON ((22.558137648211755 49.085738023467144, 22.28084191253356 48.82539215758067, 22.085608351334855 48.42226430927179, 21.872236362401736 48.31997081155002, 20.801293979584926 48.623854071642384, 20.473562045989866 48.562850043321816, 20.239054396249347 48.32756724709692, 19.769470656013112 48.202691148463614, 19.661363559658497 48.26661489520866, 19.17436486173989 48.11137889260387, 18.7770…	Europe & Central Asia
179	Slovakia	ResFinder	5.34163	POLYGON ((22.558137648211755 49.085738023467144, 22.28084191253356 48.82539215758067, 22.085608351334855 48.42226430927179, 21.872236362401736 48.31997081155002, 20.801293979584926 48.623854071642384, 20.473562045989866 48.562850043321816, 20.239054396249347 48.32756724709692, 19.769470656013112 48.202691148463614, 19.661363559658497 48.26661489520866, 19.17436486173989 48.11137889260387, 18.7770…	Europe & Central Asia
180	Slovenia	Functional	5.48687	POLYGON ((13.806475457421527 46.509306138691215, 14.63247155117483 46.43181732846955, 15.137091912504985 46.65870270444703, 16.011663852612656 46.6836107448117, 16.202298211337364 46.85238597267696, 16.370504998447416 46.841327216166505, 16.564808383864857 46.50375092221983, 15.768732944408553 46.23810822202345, 15.671529575267556 45.83415355079788, 15.323953891672405 45.73178253842768, 15.327674…	Europe & Central Asia
181	Slovenia	ResFinder	5.31875	POLYGON ((13.806475457421527 46.509306138691215, 14.63247155117483 46.43181732846955, 15.137091912504985 46.65870270444703, 16.011663852612656 46.6836107448117, 16.202298211337364 46.85238597267696, 16.370504998447416 46.841327216166505, 16.564808383864857 46.50375092221983, 15.768732944408553 46.23810822202345, 15.671529575267556 45.83415355079788, 15.323953891672405 45.73178253842768, 15.327674…	Europe & Central Asia
182	South Africa	Functional	5.54888	POLYGON ((16.344976840895242 -28.5767050106977, 16.824017368240902 -28.08216155366447, 17.218928663815404 -28.35594329194681, 17.387497185951503 -28.78351409272978, 17.83615197110953 -28.85637786226132, 18.464899122804752 -29.04546192801728, 19.002127312911085 -28.972443129188868, 19.894734327888614 -28.461104831660776, 19.895767856534434 -24.76779021576059, 20.16572553882719 -24.91796192800077, …	Sub-Saharan Africa
183	South Africa	ResFinder	5.26997	POLYGON ((16.344976840895242 -28.5767050106977, 16.824017368240902 -28.08216155366447, 17.218928663815404 -28.35594329194681, 17.387497185951503 -28.78351409272978, 17.83615197110953 -28.85637786226132, 18.464899122804752 -29.04546192801728, 19.002127312911085 -28.972443129188868, 19.894734327888614 -28.461104831660776, 19.895767856534434 -24.76779021576059, 20.16572553882719 -24.91796192800077, …	Sub-Saharan Africa
184	South Korea	Functional	5.68318	POLYGON ((126.17475874237624 37.74968577732804, 126.23733890188176 37.84037791600028, 126.68371992401893 37.80477285415118, 127.07330854706737 38.2561148137884, 127.78003543509101 38.30453563084589, 128.20574588431145 38.37039724380189, 128.34971642467661 38.61224294692785, 129.21291954968007 37.43239248305595, 129.46044966035817 36.78418915460283, 129.4683044780665 35.63214061130395, 129.0913765…	East Asia & Pacific
185	South Korea	ResFinder	5.33598	POLYGON ((126.17475874237624 37.74968577732804, 126.23733890188176 37.84037791600028, 126.68371992401893 37.80477285415118, 127.07330854706737 38.2561148137884, 127.78003543509101 38.30453563084589, 128.20574588431145 38.37039724380189, 128.34971642467661 38.61224294692785, 129.21291954968007 37.43239248305595, 129.46044966035817 36.78418915460283, 129.4683044780665 35.63214061130395, 129.0913765…	East Asia & Pacific
186	Spain	Functional	5.52131	POLYGON ((-7.453725551778092 37.09778758396607, -7.537105475281024 37.42890432387624, -7.166507941099865 37.803894354802225, -7.029281175148796 38.07576406508977, -7.374092169616318 38.37305858006492, -7.098036668313128 39.03007274022379, -7.498632371439726 39.62957103124181, -7.066591559263529 39.711891587882775, -7.026413133156595 40.184524237624245, -6.864019944679385 40.33087189387483, -6.851…	Europe & Central Asia
187	Spain	ResFinder	5.24838	POLYGON ((-7.453725551778092 37.09778758396607, -7.537105475281024 37.42890432387624, -7.166507941099865 37.803894354802225, -7.029281175148796 38.07576406508977, -7.374092169616318 38.37305858006492, -7.098036668313128 39.03007274022379, -7.498632371439726 39.62957103124181, -7.066591559263529 39.711891587882775, -7.026413133156595 40.184524237624245, -6.864019944679385 40.33087189387483, -6.851…	Europe & Central Asia
188	Sri Lanka	Functional	5.78138	POLYGON ((81.7879590188914 7.523055324733164, 81.63732221876059 6.481775214051922, 81.21801964714433 6.197141424988288, 80.34835696810441 5.968369859232155, 79.87246870312853 6.76346344647493, 79.69516686393513 8.200843410673386, 80.14780073437964 9.824077663609557, 80.83881798698656 9.268426825391188, 81.30431928907177 8.56420624433369, 81.7879590188914 7.523055324733164))	South Asia
189	Sri Lanka	ResFinder	5.26531	POLYGON ((81.7879590188914 7.523055324733164, 81.63732221876059 6.481775214051922, 81.21801964714433 6.197141424988288, 80.34835696810441 5.968369859232155, 79.87246870312853 6.76346344647493, 79.69516686393513 8.200843410673386, 80.14780073437964 9.824077663609557, 80.83881798698656 9.268426825391188, 81.30431928907177 8.56420624433369, 81.7879590188914 7.523055324733164))	South Asia
190	Sudan	Functional	5.607	POLYGON ((24.567369012152085 8.229187933785468, 23.805813429466752 8.666318874542526, 23.459012892355986 8.954285793488893, 23.394779087017184 9.265067857292223, 23.55724979014283 9.681218166538684, 23.554304233502194 10.089255275915308, 22.97754357269261 10.71446259199854, 22.864165480244225 11.142395127807546, 22.876219999999932 11.384610000000123, 22.50869 11.679360000000031, 22.49761999999998…	Sub-Saharan Africa
191	Sudan	ResFinder	5.41282	POLYGON ((24.567369012152085 8.229187933785468, 23.805813429466752 8.666318874542526, 23.459012892355986 8.954285793488893, 23.394779087017184 9.265067857292223, 23.55724979014283 9.681218166538684, 23.554304233502194 10.089255275915308, 22.97754357269261 10.71446259199854, 22.864165480244225 11.142395127807546, 22.876219999999932 11.384610000000123, 22.50869 11.679360000000031, 22.49761999999998…	Sub-Saharan Africa
192	Sweden	Functional	5.3662	POLYGON ((11.027368605196868 58.85614940045936, 11.468271925511146 59.43239329694604, 12.3003658382749 60.11793284773003, 12.631146681375185 61.293571682370136, 11.992064243221563 61.80036245385655, 11.930569288794231 63.12831757267698, 12.579935336973934 64.06621898055833, 13.571916131248713 64.04911408146971, 13.919905226302204 64.44542064071608, 13.55568973150909 64.78702769638151, 15.10841149…	Europe & Central Asia
193	Sweden	ResFinder	4.98929	POLYGON ((11.027368605196868 58.85614940045936, 11.468271925511146 59.43239329694604, 12.3003658382749 60.11793284773003, 12.631146681375185 61.293571682370136, 11.992064243221563 61.80036245385655, 11.930569288794231 63.12831757267698, 12.579935336973934 64.06621898055833, 13.571916131248713 64.04911408146971, 13.919905226302204 64.44542064071608, 13.55568973150909 64.78702769638151, 15.10841149…	Europe & Central Asia
194	Switzerland	Functional	5.3985	POLYGON ((9.59422610844635 47.52505809182027, 9.632931756232978 47.34760122332999, 9.479969516649021 47.102809963563374, 9.932448357796659 46.92072805438296, 10.44270145024663 46.89354625099743, 10.363378126678612 46.48357127540986, 9.922836541390382 46.31489940040919, 9.182881707403055 46.44021474871698, 8.966305779667806 46.03693187111119, 8.489952426801324 46.005150865251686, 8.31662967289438 …	Europe & Central Asia
195	Switzerland	ResFinder	5.13984	POLYGON ((9.59422610844635 47.52505809182027, 9.632931756232978 47.34760122332999, 9.479969516649021 47.102809963563374, 9.932448357796659 46.92072805438296, 10.44270145024663 46.89354625099743, 10.363378126678612 46.48357127540986, 9.922836541390382 46.31489940040919, 9.182881707403055 46.44021474871698, 8.966305779667806 46.03693187111119, 8.489952426801324 46.005150865251686, 8.31662967289438 …	Europe & Central Asia
196	Taiwan	Functional	5.61627	POLYGON ((121.77781782438993 24.3942735865194, 121.17563235889274 22.790857245367167, 120.74707970589623 21.970571397382113, 120.22008344938368 22.81486094816674, 120.1061885926124 23.556262722258236, 120.69467980355225 24.538450832613737, 121.49504438688878 25.295458889257386, 121.95124393116146 24.997595933527037, 121.77781782438993 24.3942735865194))	East Asia & Pacific
197	Taiwan	ResFinder	5.34584	POLYGON ((121.77781782438993 24.3942735865194, 121.17563235889274 22.790857245367167, 120.74707970589623 21.970571397382113, 120.22008344938368 22.81486094816674, 120.1061885926124 23.556262722258236, 120.69467980355225 24.538450832613737, 121.49504438688878 25.295458889257386, 121.95124393116146 24.997595933527037, 121.77781782438993 24.3942735865194))	East Asia & Pacific
198	Tanzania	Functional	5.65477	POLYGON ((33.90371119710453 -0.9500000000000001, 34.07261999999997 -1.0598199999999451, 37.69868999999994 -3.0969899999999484, 37.7669 -3.6771200000000004, 39.20222 -4.67677, 38.74053999999995 -5.9089499999999475, 38.79977000000008 -6.475660000000005, 39.44 -6.839999999999861, 39.47000000000014 -7.099999999999966, 39.19468999999998 -7.703899999999976, 39.25203000000005 -8.00780999999995, 39.18652…	Sub-Saharan Africa
199	Tanzania	ResFinder	5.568	POLYGON ((33.90371119710453 -0.9500000000000001, 34.07261999999997 -1.0598199999999451, 37.69868999999994 -3.0969899999999484, 37.7669 -3.6771200000000004, 39.20222 -4.67677, 38.74053999999995 -5.9089499999999475, 38.79977000000008 -6.475660000000005, 39.44 -6.839999999999861, 39.47000000000014 -7.099999999999966, 39.19468999999998 -7.703899999999976, 39.25203000000005 -8.00780999999995, 39.18652…	Sub-Saharan Africa
200	Thailand	Functional	5.6376	POLYGON ((105.21877689007889 14.273211778210694, 104.28141808473661 14.416743068901367, 102.98842207236163 14.225721136934467, 102.34809939983302 13.394247341358223, 102.5849324890267 12.186594956913282, 101.68715783081996 12.645740057826572, 100.83180952352487 12.627084865769206, 100.9784672383692 13.412721665902566, 100.09779747925111 13.406856390837433, 100.01873253784456 12.307001044153354, 9…	East Asia & Pacific
201	Thailand	ResFinder	5.49637	POLYGON ((105.21877689007889 14.273211778210694, 104.28141808473661 14.416743068901367, 102.98842207236163 14.225721136934467, 102.34809939983302 13.394247341358223, 102.5849324890267 12.186594956913282, 101.68715783081996 12.645740057826572, 100.83180952352487 12.627084865769206, 100.9784672383692 13.412721665902566, 100.09779747925111 13.406856390837433, 100.01873253784456 12.307001044153354, 9…	East Asia & Pacific
202	Togo	Functional	5.78848	POLYGON ((0.8995630224740694 10.99733938236426, 0.7723356461714843 10.470808213742359, 1.0777950374487375 10.175606594275024, 1.425060662450136 9.825395412633, 1.46304284018467 9.334624335157088, 1.664477573258381 9.12859039960938, 1.618950636409238 6.832038072126238, 1.8652405127123188 6.142157701029731, 1.0601216976049272 5.928837388528876, 0.8369311865363329 6.279978745952149, 0.57038414877484…	Sub-Saharan Africa
203	Togo	ResFinder	5.44786	POLYGON ((0.8995630224740694 10.99733938236426, 0.7723356461714843 10.470808213742359, 1.0777950374487375 10.175606594275024, 1.425060662450136 9.825395412633, 1.46304284018467 9.334624335157088, 1.664477573258381 9.12859039960938, 1.618950636409238 6.832038072126238, 1.8652405127123188 6.142157701029731, 1.0601216976049272 5.928837388528876, 0.8369311865363329 6.279978745952149, 0.57038414877484…	Sub-Saharan Africa
204	Trinidad and Tobago	Functional	5.79823	POLYGON ((-61.68000000000001 10.760000000000002, -61.105000000000004 10.89, -60.895 10.855, -60.935 10.11, -61.77000000000001 10, -61.95 10.09, -61.660000000000004 10.365000000000002, -61.68000000000001 10.760000000000002))	Latin America & Caribbean
205	Trinidad and Tobago	ResFinder	5.15981	POLYGON ((-61.68000000000001 10.760000000000002, -61.105000000000004 10.89, -60.895 10.855, -60.935 10.11, -61.77000000000001 10, -61.95 10.09, -61.660000000000004 10.365000000000002, -61.68000000000001 10.760000000000002))	Latin America & Caribbean
206	Turkey	Functional	5.35792	MULTIPOLYGON (((44.77267710159504 37.17043692561684, 44.29345177590287 37.0015143906063, 43.9422587420473 37.25622752537295, 42.77912560402183 37.385263576805755, 42.34959109881177 37.2298725449041, 41.21208947120305 37.074352321921694, 40.67325931169569 37.09127635349729, 39.52258019385255 36.71605377862599, 38.6998913917659 36.71292735447234, 38.1677274920242 36.90121043552777, 37.0667611020458…	Europe & Central Asia
207	Turkey	ResFinder	5.26692	MULTIPOLYGON (((44.77267710159504 37.17043692561684, 44.29345177590287 37.0015143906063, 43.9422587420473 37.25622752537295, 42.77912560402183 37.385263576805755, 42.34959109881177 37.2298725449041, 41.21208947120305 37.074352321921694, 40.67325931169569 37.09127635349729, 39.52258019385255 36.71605377862599, 38.6998913917659 36.71292735447234, 38.1677274920242 36.90121043552777, 37.0667611020458…	Europe & Central Asia
208	Uganda	Functional	5.60326	POLYGON ((33.90371119710453 -0.9500000000000001, 31.866170000000068 -1.0273599999999306, 30.769860000000108 -1.0145499999999856, 30.419104852019245 -1.1346591121504161, 29.821518588996014 -1.4433224422297855, 29.579466180140884 -1.3413131648856265, 29.58783776217217 -0.587405694179381, 29.819503208136638 -0.2053101538133717, 29.875778842902434 0.5973798689763612, 30.086153598762706 1.062312730306…	Sub-Saharan Africa
209	Uganda	ResFinder	5.59613	POLYGON ((33.90371119710453 -0.9500000000000001, 31.866170000000068 -1.0273599999999306, 30.769860000000108 -1.0145499999999856, 30.419104852019245 -1.1346591121504161, 29.821518588996014 -1.4433224422297855, 29.579466180140884 -1.3413131648856265, 29.58783776217217 -0.587405694179381, 29.819503208136638 -0.2053101538133717, 29.875778842902434 0.5973798689763612, 30.086153598762706 1.062312730306…	Sub-Saharan Africa
210	United Arab Emirates	Functional	5.92372	POLYGON ((51.57951867046327 24.245497137951105, 51.757440626844186 24.29407298430547, 51.79438927593287 24.019826158132506, 52.57708051942561 24.177439276622707, 53.404006788960146 24.15131684009917, 54.00800092958758 24.121757920828216, 54.69302371604863 24.79789236093509, 55.43902469261414 25.43914520924494, 56.07082075381456 26.05546417897398, 56.261041701080956 25.71460643157677, 56.396847365…	Middle East & North Africa
211	United Arab Emirates	ResFinder	5.46313	POLYGON ((51.57951867046327 24.245497137951105, 51.757440626844186 24.29407298430547, 51.79438927593287 24.019826158132506, 52.57708051942561 24.177439276622707, 53.404006788960146 24.15131684009917, 54.00800092958758 24.121757920828216, 54.69302371604863 24.79789236093509, 55.43902469261414 25.43914520924494, 56.07082075381456 26.05546417897398, 56.261041701080956 25.71460643157677, 56.396847365…	Middle East & North Africa
212	United Kingdom	Functional	5.64574	MULTIPOLYGON (((-6.197884894220991 53.867565009163364, -6.953730231138067 54.073702297575636, -7.572167934591064 54.059956366586, -7.3660306461787854 54.59584096945272, -7.572167934591064 55.13162221945487, -6.733847011736145 55.17286001242378, -5.661948614921968 54.55460317648381, -6.197884894220991 53.867565009163364)), ((-3.093830673788716 53.404547400669685, -3.0920796370471066 53.40444082296…	Europe & Central Asia
213	United Kingdom	ResFinder	5.07699	MULTIPOLYGON (((-6.197884894220991 53.867565009163364, -6.953730231138067 54.073702297575636, -7.572167934591064 54.059956366586, -7.3660306461787854 54.59584096945272, -7.572167934591064 55.13162221945487, -6.733847011736145 55.17286001242378, -5.661948614921968 54.55460317648381, -6.197884894220991 53.867565009163364)), ((-3.093830673788716 53.404547400669685, -3.0920796370471066 53.40444082296…	Europe & Central Asia
214	United States of America	Functional	5.622	MULTIPOLYGON (((-122.84000000000003 49.000000000000114, -120 49.000000000000114, -117.03121 49, -116.04818 49, -113 49, -110.05000000000001 49, -107.05000000000001 49, -104.04826000000003 48.99986000000007, -100.65000000000003 49.000000000000114, -97.2287200000048 49.0007, -95.15906950917206 49, -95.15609 49.38425000000001, -94.81758000000002 49.38905, -94.64 48.84, -94.32914000000001 48.67074, -…	North America
215	United States of America	ResFinder	5.20677	MULTIPOLYGON (((-122.84000000000003 49.000000000000114, -120 49.000000000000114, -117.03121 49, -116.04818 49, -113 49, -110.05000000000001 49, -107.05000000000001 49, -104.04826000000003 48.99986000000007, -100.65000000000003 49.000000000000114, -97.2287200000048 49.0007, -95.15906950917206 49, -95.15609 49.38425000000001, -94.81758000000002 49.38905, -94.64 48.84, -94.32914000000001 48.67074, -…	North America
216	Uruguay	Functional	5.66072	POLYGON ((-57.62513342958296 -30.21629485445426, -56.976025763564735 -30.109686374636127, -55.97324459494094 -30.883075860316303, -55.601510179249345 -30.853878676071393, -54.57245154480512 -31.494511407193748, -53.78795162618219 -32.047242526987624, -53.209588995971544 -32.727666110974724, -53.6505439927181 -33.20200408298183, -53.373661668498244 -33.768377780900764, -53.806425950726535 -34.3968…	Latin America & Caribbean
217	Uruguay	ResFinder	5.36927	POLYGON ((-57.62513342958296 -30.21629485445426, -56.976025763564735 -30.109686374636127, -55.97324459494094 -30.883075860316303, -55.601510179249345 -30.853878676071393, -54.57245154480512 -31.494511407193748, -53.78795162618219 -32.047242526987624, -53.209588995971544 -32.727666110974724, -53.6505439927181 -33.20200408298183, -53.373661668498244 -33.768377780900764, -53.806425950726535 -34.3968…	Latin America & Caribbean
218	Vietnam	Functional	5.69438	POLYGON ((104.33433475140347 10.48654368737523, 105.19991499229235 10.889309800658097, 106.24967003786946 10.961811835163587, 105.81052371625313 11.567614650921229, 107.49140302941089 12.337205918827948, 107.61454796756243 13.535530707244206, 107.38272749230109 14.202440904186972, 107.5645251811039 15.20217316330556, 107.3127059265456 15.90853831630318, 106.55600792849569 16.604283962464805, 105.…	East Asia & Pacific
219	Vietnam	ResFinder	5.38667	POLYGON ((104.33433475140347 10.48654368737523, 105.19991499229235 10.889309800658097, 106.24967003786946 10.961811835163587, 105.81052371625313 11.567614650921229, 107.49140302941089 12.337205918827948, 107.61454796756243 13.535530707244206, 107.38272749230109 14.202440904186972, 107.5645251811039 15.20217316330556, 107.3127059265456 15.90853831630318, 106.55600792849569 16.604283962464805, 105.…	East Asia & Pacific
220	Zambia	Functional	5.61823	POLYGON ((30.740009731422095 -8.34000593035372, 31.15775133695005 -8.594578747317366, 31.556348097466497 -8.762048841998642, 32.19186486179194 -8.930358981973257, 32.75937544122132 -9.23059905358906, 33.2313879737753 -9.6767216935648, 33.48568769708359 -10.525558770391115, 33.315310499817286 -10.796549981329697, 33.114289178201915 -11.607198174692314, 33.306422153463075 -12.435778090060218, 32.99…	Sub-Saharan Africa
221	Zambia	ResFinder	5.32196	POLYGON ((30.740009731422095 -8.34000593035372, 31.15775133695005 -8.594578747317366, 31.556348097466497 -8.762048841998642, 32.19186486179194 -8.930358981973257, 32.75937544122132 -9.23059905358906, 33.2313879737753 -9.6767216935648, 33.48568769708359 -10.525558770391115, 33.315310499817286 -10.796549981329697, 33.114289178201915 -11.607198174692314, 33.306422153463075 -12.435778090060218, 32.99…	Sub-Saharan Africa

## Sheet: Figure 1b
		pc1	pc2	genepid	Region
Acquired	0	0.279744	-0.433825	1011236	North America
	1	0.239886	-0.278271	1011237	North America
	2	0.35945	-0.676572	1011238	Europe & Central Asia
	3	-0.544385	0.159664	1011239	Latin America & Caribbean
	4	-0.260007	-0.0952953	1011240	Latin America & Caribbean
	5	0.0505177	-0.762805	1011241	Europe & Central Asia
	6	0.318895	-0.99002	1011242	Europe & Central Asia
	7	0.268022	-0.68126	1011244	Europe & Central Asia
	8	0.249226	-0.788316	1011245	Europe & Central Asia
	9	-0.955643	1.28475	1011246	Middle East & North Africa
	10	0.564338	-0.55394	1011247	Europe & Central Asia
	11	0.804695	0.554853	1011248	East Asia & Pacific
	12	0.869523	-0.385216	1011249	Europe & Central Asia
	13	-0.884663	-0.0352339	1011250	Sub-Saharan Africa
	14	0.227185	-0.745818	1011251	Europe & Central Asia
	15	0.734979	-0.435798	1011252	Europe & Central Asia
	16	0.852898	-0.1029	1011253	North America
	17	0.578344	-0.0120029	1011254	Europe & Central Asia
	18	0.497847	-0.65596	1011255	Europe & Central Asia
	19	0.470617	-0.765775	1011256	Europe & Central Asia
	20	0.243818	0.515667	1011257	Sub-Saharan Africa
	21	0.550364	0.554468	1011258	East Asia & Pacific
	22	-0.418686	-0.196098	1011259	East Asia & Pacific
	23	0.157097	-0.178557	1011260	Europe & Central Asia
	24	0.0990724	-0.852993	1011261	Europe & Central Asia
	25	-0.0843237	-0.668958	1011262	Europe & Central Asia
	26	-0.424009	-0.633257	1011263	Europe & Central Asia
	27	-0.459555	-0.565096	1011264	Europe & Central Asia
	28	-0.427762	-0.710635	1011265	Europe & Central Asia
	29	-0.938693	-0.611078	1011266	Europe & Central Asia
	30	-0.721199	-0.406359	1011267	Europe & Central Asia
	31	-0.477984	-0.228632	1011268	Europe & Central Asia
	32	-0.392395	-0.624407	1011269	Europe & Central Asia
	33	-0.00141745	-0.0646142	1011270	Europe & Central Asia
	34	-0.58786	-1.04878	1011271	Europe & Central Asia
	35	0.025851	-0.772806	1011272	Europe & Central Asia
	36	0.627572	-0.336757	1011273	Europe & Central Asia
	37	0.765376	-0.115892	1011274	Europe & Central Asia
	38	1.73402	1.32453	1011275	Latin America & Caribbean
	39	1.0385	-0.421346	1011276	Europe & Central Asia
	40	-0.622819	1.39633	1011277	Sub-Saharan Africa
	41	0.0983513	-0.464916	1011278	Europe & Central Asia
	42	0.0164074	-0.560044	1011279	Europe & Central Asia
	43	0.338788	-0.405089	1011280	Europe & Central Asia
	44	0.517926	-0.400818	1011281	Europe & Central Asia
	45	0.359877	0.0190365	1011282	Europe & Central Asia
	46	0.455155	-0.0832151	1011283	Europe & Central Asia
	47	0.344316	-0.541264	1011284	Europe & Central Asia
	48	0.767308	-0.0299214	1011285	Latin America & Caribbean
	49	0.111664	0.648694	1011286	Sub-Saharan Africa
	50	0.56435	0.622124	1011287	Sub-Saharan Africa
	51	0.082425	-0.496237	1011288	Europe & Central Asia
	52	0.713503	-0.219526	1011289	Europe & Central Asia
	53	0.125552	-0.54314	1011290	Europe & Central Asia
	54	0.0837984	-0.537945	1011291	Europe & Central Asia
	55	0.205502	-0.369444	1011292	Europe & Central Asia
	56	0.233003	-1.02294	1011293	Europe & Central Asia
	57	0.260214	-0.66933	1011294	Europe & Central Asia
	58	0.548186	-0.600152	1011295	Europe & Central Asia
	59	-0.12054	-0.312484	1011296	Europe & Central Asia
	60	0.469823	-0.427946	1011297	Europe & Central Asia
	61	0.566724	-0.24985	1011298	Europe & Central Asia
	62	0.405445	-0.547705	1011299	Europe & Central Asia
	63	0.0973208	-0.65378	1011300	Europe & Central Asia
	64	0.629089	-0.193126	1011301	Europe & Central Asia
	65	-0.170944	-0.404752	1011302	Middle East & North Africa
	66	-0.811525	-0.251944	1011303	Middle East & North Africa
	67	-0.27573	0.0227476	1011304	Latin America & Caribbean
	68	-0.0676325	-0.342363	1011305	Latin America & Caribbean
	69	-0.158953	-0.474857	1011306	Latin America & Caribbean
	70	-0.313628	-0.560639	1011307	Latin America & Caribbean
	71	-0.630935	0.591471	1011308	Latin America & Caribbean
	72	-0.132824	-0.66018	1011309	Latin America & Caribbean
	73	-0.335904	-0.679308	1011310	Latin America & Caribbean
	74	0.44908	-0.332481	1011311	North America
	75	0.59718	1.02557	1011312	Sub-Saharan Africa
	76	0.141818	1.3743	1011313	Sub-Saharan Africa
	77	0.150655	0.522352	1011314	Sub-Saharan Africa
	78	1.20089	1.27258	1011315	Sub-Saharan Africa
	79	0.798482	-0.12596	1011316	East Asia & Pacific
	80	0.339894	0.727025	1011317	Sub-Saharan Africa
	81	0.895312	1.12304	1011318	Sub-Saharan Africa
	82	0.781983	-0.335929	1011319	Europe & Central Asia
	83	0.518827	-0.422027	1011320	Europe & Central Asia
	84	0.76793	-0.420702	1011321	Europe & Central Asia
	85	0.926722	-0.157616	1011322	Europe & Central Asia
	86	1.22048	1.10377	1011323	South Asia
	87	-0.386272	0.950556	1011324	Middle East & North Africa
	88	0.506658	0.129727	1011325	Sub-Saharan Africa
	89	0.969505	0.964241	1011326	Sub-Saharan Africa
	90	1.13948	0.854549	1011327	Latin America & Caribbean
	91	0.867274	1.4336	1011328	Sub-Saharan Africa
	92	0.831065	-0.364782	1011329	Europe & Central Asia
	93	0.256968	-0.787351	1011330	Europe & Central Asia
	94	0.228191	0.147736	1011331	Latin America & Caribbean
	95	1.13426	0.754536	1011332	Latin America & Caribbean
	96	-1.36138	1.87217	1011333	Sub-Saharan Africa
	97	0.29442	-0.296461	1011334	Latin America & Caribbean
	98	0.0241969	-0.347067	1011335	Latin America & Caribbean
	99	-0.120504	-0.575032	1011336	Latin America & Caribbean
	100	-1.40202	0.558834	1011337	Sub-Saharan Africa
	101	-1.29961	0.355403	1011338	Sub-Saharan Africa
	102	-0.563512	-0.0916367	1011339	Latin America & Caribbean
	103	-1.3466	0.396727	1011340	Sub-Saharan Africa
	104	-0.513278	1.02916	1011341	Sub-Saharan Africa
	105	0.353476	-0.519906	1011342	Europe & Central Asia
	106	1.08609	0.391867	1011343	Europe & Central Asia
	107	-0.37747	-0.596288	1011344	Europe & Central Asia
	108	-0.770957	-0.68636	1011346	Europe & Central Asia
	109	-0.341145	-0.317795	1011347	Europe & Central Asia
	110	-0.107312	0.131293	1011348	Europe & Central Asia
	111	-0.215485	-0.261537	1011349	Europe & Central Asia
	112	0.159601	-0.0408441	1011350	Europe & Central Asia
	113	0.141305	0.108905	1011351	Europe & Central Asia
	114	0.846197	0.384035	1011352	East Asia & Pacific
	115	1.27333	0.111045	1011353	East Asia & Pacific
	116	-0.501275	-0.693959	1011354	Europe & Central Asia
	117	-0.025233	-0.269357	1011355	Europe & Central Asia
	118	0.0313004	0.00690502	1011356	Middle East & North Africa
	119	-0.33656	-0.509285	1011357	East Asia & Pacific
	120	0.525906	1.89874	1011358	Sub-Saharan Africa
	121	1.3818	1.33307	1011359	Sub-Saharan Africa
	122	-0.478908	0.862032	1011360	Sub-Saharan Africa
	123	-1.33448	0.960958	1011361	Sub-Saharan Africa
	124	0.0217046	-0.671592	1011362	Europe & Central Asia
	125	-0.700443	1.19487	1011363	Sub-Saharan Africa
	126	-0.374091	1.17891	1011364	Sub-Saharan Africa
	127	-0.139544	-0.54313	1011365	Latin America & Caribbean
	128	0.613101	0.880051	1011366	East Asia & Pacific
	129	0.750791	0.874582	1011367	East Asia & Pacific
	130	0.243732	0.930175	1011368	East Asia & Pacific
	131	-0.37182	0.939115	1011369	East Asia & Pacific
	132	0.985565	-0.000214689	1011370	East Asia & Pacific
	133	-0.09953	-0.818785	1011371	Europe & Central Asia
	134	0.0194012	-0.77399	1011372	Europe & Central Asia
	135	-0.185719	0.253294	1011373	Middle East & North Africa
	136	0.659936	-0.108439	1011374	East Asia & Pacific
	137	0.555658	-0.00324976	1011375	East Asia & Pacific
	138	0.240964	0.0891822	1011376	East Asia & Pacific
	139	0.118116	-0.1358	1011377	East Asia & Pacific
	140	0.828936	0.281176	1011378	East Asia & Pacific
	141	0.649876	0.0710594	1011379	East Asia & Pacific
	142	0.374169	-0.231182	1011380	East Asia & Pacific
	143	-0.0607639	0.565326	1011381	East Asia & Pacific
	144	0.979848	-0.443847	1011382	Europe & Central Asia
	145	-0.539639	1.25612	1011383	Middle East & North Africa
	146	0.730406	-0.076783	1011384	Europe & Central Asia
	147	0.853465	0.0466877	1011385	Europe & Central Asia
	148	0.483584	-0.364103	1011386	Europe & Central Asia
	149	0.883636	1.35762	1011387	Sub-Saharan Africa
	150	0.360748	1.10506	1011388	Sub-Saharan Africa
	151	-0.293412	0.463248	1011389	East Asia & Pacific
	152	0.534465	-0.79711	1011390	Europe & Central Asia
	153	0.385865	-0.677793	1011391	Europe & Central Asia
	154	0.0448897	-0.990329	1011392	Europe & Central Asia
	155	-0.28748	-0.755054	1011393	Europe & Central Asia
	156	0.117749	-0.725986	1011394	Europe & Central Asia
	157	0.316888	-0.402703	1011395	Europe & Central Asia
	158	-0.731723	-0.60228	1011396	Europe & Central Asia
	159	-0.4745	-0.414376	1011397	Europe & Central Asia
	160	-0.745687	-0.321895	1011398	Europe & Central Asia
	161	-0.722119	0.559695	1011399	Europe & Central Asia
	162	-0.133794	-0.0156192	1011400	Europe & Central Asia
	163	-0.27129	0.186638	1011401	Europe & Central Asia
	164	-0.424178	-0.498872	1011402	Europe & Central Asia
	165	-0.281673	-0.826347	1011403	Europe & Central Asia
	166	-0.413212	-0.38331	1011404	Europe & Central Asia
	167	-0.356178	0.0751408	1011405	Europe & Central Asia
	168	0.390904	-0.213481	1011406	North America
	169	0.0717714	-0.0185021	1011407	North America
	170	0.217376	-0.487161	1011408	Europe & Central Asia
	171	0.0878478	0.116734	1011409	Europe & Central Asia
	172	0.724102	-0.288067	1011410	Europe & Central Asia
	173	1.20898	0.331262	1011411	Europe & Central Asia
	174	0.493935	0.100933	1011412	Europe & Central Asia
	175	1.12024	0.643926	1011413	Europe & Central Asia
	176	0.814423	0.0536993	1011414	Europe & Central Asia
	177	0.393324	-0.663117	1011415	Europe & Central Asia
	178	0.396414	0.00477509	1011416	Europe & Central Asia
	179	-0.0328322	-0.84604	1011417	Europe & Central Asia
	180	-0.048147	-0.916605	1011418	Europe & Central Asia
	181	0.0429832	-0.339927	1011419	Sub-Saharan Africa
	182	0.543259	-0.0128483	1011420	Europe & Central Asia
	183	0.130475	0.944607	1011421	Europe & Central Asia
	184	-0.0432045	-0.56813	1011422	Latin America & Caribbean
	185	0.0668925	-0.679045	1011423	Latin America & Caribbean
	186	0.0234527	-0.706679	1011424	Latin America & Caribbean
	187	0.265611	-0.418657	1011425	Latin America & Caribbean
	188	-0.295492	-0.0197895	1011426	Sub-Saharan Africa
	189	-0.121328	0.384344	1011427	Sub-Saharan Africa
	190	-0.090596	-0.411039	1011428	Europe & Central Asia
	191	0.187721	-0.535538	1011429	North America
	192	-0.0859388	-0.289676	1011430	North America
	193	-0.0375265	-0.780157	1011431	North America
	194	0.299369	-0.485648	1011432	North America
	195	1.05689	-0.00951783	1011433	Europe & Central Asia
	196	0.17922	-1.05938	1011434	Europe & Central Asia
	197	-0.000274504	-0.55187	1011435	Europe & Central Asia
	198	-0.0469095	1.14497	1011436	Sub-Saharan Africa
	199	0.146494	-0.195822	1011437	Europe & Central Asia
	200	0.268033	-0.263203	1011438	Europe & Central Asia
	201	-0.163066	-0.696484	1011439	Europe & Central Asia
	202	-1.32199	0.473999	1011440	Sub-Saharan Africa
	203	0.392301	-0.36535	1011441	Europe & Central Asia
	204	-0.0595125	-0.513751	1011442	Europe & Central Asia
	205	-0.177009	0.149607	1011443	Europe & Central Asia
	206	0.273679	-0.255135	1011444	Europe & Central Asia
	207	0.999709	0.494601	1011445	Sub-Saharan Africa
	208	0.902584	-0.0784548	1011446	Europe & Central Asia
	209	0.120953	-0.704314	1011447	Europe & Central Asia
	210	-1.02606	0.579572	1011448	Sub-Saharan Africa
	211	-0.104985	-0.386229	1011449	Europe & Central Asia
	212	0.469012	-0.573732	1011450	Europe & Central Asia
	213	0.491108	-0.402977	1011451	Europe & Central Asia
	214	-0.25818	-0.57001	1011452	Europe & Central Asia
	215	-0.406839	-0.709263	1011453	Europe & Central Asia
	216	-0.636336	0.944645	1011454	South Asia
	217	-0.722802	0.925424	1011455	Sub-Saharan Africa
	218	-0.884981	0.832558	1011456	Middle East & North Africa
	219	-1.17554	1.01813	1011457	Sub-Saharan Africa
	220	1.26789	0.932091	1011458	Latin America & Caribbean
	221	1.4681	1.23445	1011459	Latin America & Caribbean
	222	0.528923	0.694591	1011460	East Asia & Pacific
	223	-0.0629277	-0.574073	1011461	Europe & Central Asia
	224	-0.46854	0.208242	1011462	Sub-Saharan Africa
	225	0.320953	0.621665	1011463	South Asia
	226	-0.510265	-0.67196	1011464	Latin America & Caribbean
	227	-0.515618	-0.95262	1011465	Latin America & Caribbean
	228	-0.0769524	-0.839203	1011466	Latin America & Caribbean
	229	-0.636177	-1.06313	1011467	Latin America & Caribbean
	230	0.162793	0.783383	1011468	Latin America & Caribbean
	231	0.577714	1.81703	1011469	Sub-Saharan Africa
	232	0.402871	-0.679022	1011470	North America
	233	0.289053	-0.457672	1011471	North America
	234	-0.810325	0.899641	1011472	Middle East & North Africa
	235	-0.538118	0.820948	1011473	Middle East & North Africa
	236	0.342817	-0.65071	1011474	Europe & Central Asia
	237	0.0742245	-0.687529	1011475	Europe & Central Asia
	238	-0.0476154	-1.00302	1011476	Europe & Central Asia
	239	1.77625	1.2145	1011477	Latin America & Caribbean
	240	0.184034	-0.599016	1011478	Europe & Central Asia
	241	-0.239983	-0.918201	1011479	Europe & Central Asia
	242	-1.08818	1.49976	1011480	Sub-Saharan Africa
	243	-0.705517	1.38715	1011481	Sub-Saharan Africa
	244	0.153071	1.40766	1011482	Sub-Saharan Africa
	245	1.12379	1.30243	1011483	Sub-Saharan Africa
	246	0.0583738	-0.158957	1011485	Latin America & Caribbean
	247	-0.313909	-0.6438	1011486	Middle East & North Africa
	248	-1.05615	0.49679	1011487	Sub-Saharan Africa
	249	-1.18416	0.838386	1011488	Sub-Saharan Africa
	250	-1.34869	1.18973	1011489	Sub-Saharan Africa
	251	-1.04457	0.867063	1011490	Sub-Saharan Africa
	252	-0.636411	1.33106	1011491	Sub-Saharan Africa
	253	-0.0861219	-0.57835	1011492	Europe & Central Asia
	254	-0.128218	-0.453132	1011493	Europe & Central Asia
	255	1.60965	1.06267	1011494	Europe & Central Asia
	256	1.29172	0.457754	1011495	Europe & Central Asia
	257	1.506	0.701438	1011496	Europe & Central Asia
	258	0.439218	-0.534178	1011497	Europe & Central Asia
	259	0.662226	-0.398864	1011498	Europe & Central Asia
	260	0.115105	-0.352553	1011499	Europe & Central Asia
	261	0.460852	0.00458306	1011500	North America
	262	0.761784	0.123351	1011501	Latin America & Caribbean
	263	0.444277	0.34125	1011502	Latin America & Caribbean
	264	-0.498537	-0.817324	1011586	Europe & Central Asia
	265	-0.65739	-0.56505	1011587	Europe & Central Asia
	266	-0.221628	-0.646216	1011588	Europe & Central Asia
	267	-0.27257	-0.213912	1011589	Europe & Central Asia
	268	0.142452	-0.530557	1011590	Europe & Central Asia
	269	-1.07744	1.25032	1011591	Sub-Saharan Africa
	270	-0.649464	0.919878	1011592	Sub-Saharan Africa
	271	1.34768	0.799018	1011593	Sub-Saharan Africa
	272	-0.788244	0.392363	1011596	East Asia & Pacific
	273	-0.760189	0.411471	1011597	East Asia & Pacific
	274	-1.1297	0.226874	1011598	Sub-Saharan Africa
	275	-0.777957	0.555923	1011599	East Asia & Pacific
	276	-0.571742	0.754819	1011600	East Asia & Pacific
	277	-0.034259	0.756546	1011601	Latin America & Caribbean
	278	-0.0326569	-0.291307	1011602	North America
	279	0.235627	-0.218882	1011603	Europe & Central Asia
	280	-0.400952	0.572564	1011604	East Asia & Pacific
	281	-0.279413	0.476565	1011605	East Asia & Pacific
	282	0.259927	0.499491	1011606	East Asia & Pacific
	283	-0.444525	0.740323	1011607	East Asia & Pacific
	284	-0.138203	-0.272875	1011608	East Asia & Pacific
	285	0.124767	-0.605461	1011609	Europe & Central Asia
	286	-0.381592	0.018294	1011610	Europe & Central Asia
	287	0.172505	0.10568	1011611	Europe & Central Asia
	288	-0.519887	-0.283174	1011612	Latin America & Caribbean
	289	-0.157886	-0.426283	1011620	Europe & Central Asia
	290	-0.180224	-0.651498	1011621	Europe & Central Asia
	291	-0.212472	0.189685	1011622	Sub-Saharan Africa
	292	-0.264135	0.492089	1011623	Sub-Saharan Africa
	293	0.400191	-0.352982	1011624	East Asia & Pacific
	294	0.530076	0.727692	1011625	East Asia & Pacific
	295	-0.279223	-0.631307	1011626	Europe & Central Asia
	296	-0.0894583	-0.350978	1011627	Europe & Central Asia
	297	0.0746175	-0.483041	1011628	Europe & Central Asia
	298	-0.117681	-0.967776	1011629	Europe & Central Asia
	299	-0.124208	-0.618809	1011630	Europe & Central Asia
	300	-0.214858	-0.524171	1011631	Europe & Central Asia
	301	0.0147027	-0.688914	1011632	Europe & Central Asia
	302	-0.138286	-0.636999	1011633	Europe & Central Asia
	303	-0.126783	-0.765627	1011634	Europe & Central Asia
	304	0.174629	-0.826787	1011635	Europe & Central Asia
	305	-0.962592	0.877942	1011636	Sub-Saharan Africa
	306	-0.211543	-0.789638	1011637	Europe & Central Asia
	307	-0.499169	-0.11296	1011638	Sub-Saharan Africa
	308	-0.24536	-0.625463	1011639	Europe & Central Asia
	309	-0.0576102	-0.573062	1011640	Europe & Central Asia
	310	-0.0772292	-0.0848205	1011641	Europe & Central Asia
	311	-0.216986	-0.543485	1011642	Europe & Central Asia
	312	-0.176068	-0.871427	1011643	Europe & Central Asia
	313	-0.308377	-0.933194	1011644	Europe & Central Asia
	314	-1.31752	0.22445	1011645	Sub-Saharan Africa
	315	-1.36132	0.227059	1011646	Sub-Saharan Africa
	316	-0.634718	-0.36501	1011647	Latin America & Caribbean
	317	0.279917	-0.00471094	1011648	Latin America & Caribbean
	318	0.212259	0.451867	1011649	Latin America & Caribbean
	319	-0.160936	0.189438	1011650	Latin America & Caribbean
	320	-0.432726	0.347344	1011651	North America
	321	-0.455842	0.0894352	1011652	North America
	322	-0.444561	0.23715	1011653	North America
	323	-0.332398	0.506073	1011654	South Asia
	324	0.348736	0.426514	1011655	North America
	325	-0.231081	-0.735586	1011656	Europe & Central Asia
	326	0.410353	-0.223142	1011657	Europe & Central Asia
	327	-0.489939	-0.775014	1011658	Europe & Central Asia
	328	-0.16224	-0.346308	1011659	Europe & Central Asia
	329	-0.291192	-0.290458	1011660	Europe & Central Asia
	330	-0.478183	0.201057	1011661	Sub-Saharan Africa
	331	-0.941004	0.0497818	1011662	Middle East & North Africa
	332	-0.519194	-0.902028	1011663	Europe & Central Asia
	333	0.212105	0.881746	1011664	East Asia & Pacific
	334	-0.506703	0.0822927	1011665	East Asia & Pacific
	335	-0.826221	-0.146974	1011666	Middle East & North Africa
	336	-1.06964	0.0941386	1011667	Middle East & North Africa
	337	-0.19078	-0.283277	1011668	Middle East & North Africa
	338	-0.289114	-0.630848	1011669	Europe & Central Asia
	339	-0.955557	0.704267	1011670	Middle East & North Africa
	340	-0.364038	0.285594	1011671	Latin America & Caribbean
	341	-0.455247	0.490529	1011672	Latin America & Caribbean
	342	-0.333433	0.688849	1011673	South Asia
	343	-1.13972	0.846226	1011674	Sub-Saharan Africa
	344	-0.170411	0.491573	1011675	Sub-Saharan Africa
	345	0.201587	1.23895	1011676	Sub-Saharan Africa
	346	-0.061571	0.419829	1011677	Sub-Saharan Africa
	347	-0.897225	0.158586	1011678	East Asia & Pacific
	348	-0.24934	-0.547377	1011679	North America
	349	0.0372439	-0.558594	1011680	North America
	350	0.45451	0.00288747	1011681	Latin America & Caribbean
	351	-0.922237	0.377955	1011682	Latin America & Caribbean
	352	0.235233	0.0936386	1011683	Latin America & Caribbean
	353	0.584324	0.263632	1011684	Latin America & Caribbean
	354	-0.0193514	0.158238	1011685	Latin America & Caribbean
	355	0.918249	0.890949	1011686	Sub-Saharan Africa
	356	-1.0875	0.370135	1011687	Sub-Saharan Africa
	357	-0.940157	0.780434	1011688	Sub-Saharan Africa
	358	-1.06582	0.499983	1011689	Sub-Saharan Africa
	359	0.240246	-0.549794	1011690	Europe & Central Asia
	360	-0.254464	-0.480895	1011691	Europe & Central Asia
	361	0.241444	0.70726	1011692	Sub-Saharan Africa
	362	-0.682846	0.651678	1011693	Sub-Saharan Africa
	363	0.303268	0.401793	1011694	Sub-Saharan Africa
	364	0.602957	0.841327	1011695	Sub-Saharan Africa
	365	0.666904	0.970385	1011696	Sub-Saharan Africa
	366	0.5877	0.933926	1011697	Sub-Saharan Africa
	367	-0.947761	0.374523	1011698	Sub-Saharan Africa
	368	-0.866544	0.497544	1011699	Sub-Saharan Africa
	369	1.33612	0.9097	1011700	Latin America & Caribbean
	370	-0.579134	-0.00180352	1011701	Latin America & Caribbean
	371	1.18072	0.682288	1011702	Latin America & Caribbean
	372	-0.442665	0.172426	1011703	Latin America & Caribbean
	373	-1.11854	0.690123	1011704	Sub-Saharan Africa
	374	0.260321	0.0530258	1011705	Europe & Central Asia
	375	0.0037	-0.640129	1011706	Europe & Central Asia
	376	-0.0220895	-0.742784	1011707	Europe & Central Asia
	377	-0.318538	-0.79058	1011708	Europe & Central Asia
	378	-0.686446	0.726026	1011709	East Asia & Pacific
	379	-0.327567	-0.162023	1011710	Europe & Central Asia
	380	-0.370347	-0.833925	1011711	Europe & Central Asia
	381	0.00329563	-0.26617	1011712	Sub-Saharan Africa
	382	-0.303398	-0.923833	1011713	Europe & Central Asia
	383	0.170748	-0.585805	1011714	Europe & Central Asia
	384	-0.589614	-0.324212	1011715	East Asia & Pacific
	385	-0.00978045	-0.247023	1011716	Europe & Central Asia
	386	-0.454496	-0.241501	1011717	East Asia & Pacific
	387	-0.146921	-0.679774	1011718	Europe & Central Asia
	388	0.255782	-0.829411	1011719	Europe & Central Asia
	389	0.149769	-0.599239	1011720	North America
	390	-0.0715046	-0.654557	1011721	North America
	391	-0.0280586	-0.680705	1011722	North America
	392	0.373677	-0.595397	1011723	North America
	393	-0.18728	-0.891428	1011724	Europe & Central Asia
	394	-0.267835	-0.470686	1011725	Europe & Central Asia
	395	0.303118	0.00202786	1011726	North America
	396	-1.35991	0.484814	1011727	Sub-Saharan Africa
	397	-0.107294	0.939445	1011728	South Asia
	398	0.237243	-0.400672	1011729	Europe & Central Asia
	399	-0.90393	0.436998	1011730	South Asia
	400	-1.15934	0.948682	1011731	South Asia
	401	-0.930359	0.687852	1011732	Sub-Saharan Africa
	402	-0.765947	0.594346	1011733	Sub-Saharan Africa
	403	-0.645798	0.33462	1011734	East Asia & Pacific
	404	0.223802	0.029613	1011735	Latin America & Caribbean
	405	-0.00649799	0.798058	1011736	South Asia
	406	-0.463271	0.573759	1011737	East Asia & Pacific
	407	-0.722419	-0.477797	1011738	Latin America & Caribbean
	408	-0.262484	-0.988648	1011739	Europe & Central Asia
	409	-0.991173	0.247327	1011740	Sub-Saharan Africa
	410	-0.5896	-0.490194	1011741	Europe & Central Asia
	411	-0.0160974	-0.312415	1011742	North America
	412	-0.0875713	-0.558829	1011743	Europe & Central Asia
	413	-0.515988	0.480275	1011744	Sub-Saharan Africa
	414	0.840198	0.646133	1011745	Middle East & North Africa
	415	-0.753847	0.100206	1011746	Middle East & North Africa
	416	-0.624363	0.475214	1011747	South Asia
	417	-0.198974	0.796093	1011748	South Asia
	418	-0.995861	0.688709	1011749	South Asia
	419	-0.512027	0.584796	1011750	South Asia
	420	-0.735919	0.571071	1011751	South Asia
	421	-0.785924	-0.156093	1011752	Middle East & North Africa
	422	1.67297	0.926176	1011767	East Asia & Pacific
	423	-0.419886	-0.850327	1011768	Europe & Central Asia
	424	-0.103681	-1.03325	1011769	Europe & Central Asia
	425	0.257965	-0.651033	1011770	Europe & Central Asia
	426	0.246309	-0.989254	1011771	Europe & Central Asia
	427	-0.153981	-1.22489	1011772	Europe & Central Asia
	428	-0.584884	-1.28682	1011773	Europe & Central Asia
	429	-0.446468	0.757155	1011774	East Asia & Pacific
	430	-0.181118	-0.9962	1011775	Europe & Central Asia
	431	-0.594556	-1.16669	1011776	Europe & Central Asia
	432	-0.4904	-0.357496	1011777	Latin America & Caribbean
	433	-0.270306	-1.26656	1011778	Europe & Central Asia
	434	0.709867	0.2913	1011779	East Asia & Pacific
	435	0.376802	0.646421	1011780	East Asia & Pacific
	436	-0.45066	-1.08745	1011781	Europe & Central Asia
	437	0.105574	-0.599174	1011782	Europe & Central Asia
	438	-0.232303	-0.704663	1011783	Europe & Central Asia
	439	0.059574	-0.622293	1011784	Europe & Central Asia
	440	-0.53752	-1.23701	1011785	Europe & Central Asia
	441	0.831636	-0.0196176	1011786	Europe & Central Asia
	442	-0.487973	-1.34854	1011787	Europe & Central Asia
	443	-0.134142	-1.26893	1011788	Europe & Central Asia
	444	-0.386454	-1.26436	1011789	Europe & Central Asia
	445	-0.203518	-0.186121	1011790	Latin America & Caribbean
	446	-0.707967	-0.220502	1011791	Sub-Saharan Africa
	447	-0.251309	-0.974111	1011792	Europe & Central Asia
	448	-1.11602	0.308164	1011793	Sub-Saharan Africa
	449	-1.0922	0.642107	1011794	Sub-Saharan Africa
	450	0.444978	1.09517	1011798	Sub-Saharan Africa
	451	-0.804847	-0.536976	1011800	East Asia & Pacific
	452	-1.49819	0.69079	1011801	Sub-Saharan Africa
	453	-0.192251	1.40143	1011802	Sub-Saharan Africa
	454	-0.451695	1.11337	1011803	Sub-Saharan Africa
	455	-0.443527	0.606106	1011804	Middle East & North Africa
	456	0.349949	-0.80044	1011805	Europe & Central Asia
	457	-0.250412	-0.574683	1011806	Europe & Central Asia
	458	-0.251772	-1.22888	1011807	Europe & Central Asia
	459	-0.368378	-0.835341	1011808	Europe & Central Asia
	460	-0.519007	0.349263	1011809	East Asia & Pacific
	461	-1.64277	0.395526	1011810	Sub-Saharan Africa
	462	0.272658	-0.873316	1011811	Europe & Central Asia
	463	0.712162	-0.555095	1011812	Europe & Central Asia
	464	-0.554924	0.158238	1011813	East Asia & Pacific
	465	-0.652923	0.401868	1011814	East Asia & Pacific
	466	-0.584654	0.578556	1011815	East Asia & Pacific
	467	0.0399801	-0.456279	1011816	Europe & Central Asia
	468	0.242998	-0.662796	1011817	Europe & Central Asia
	469	-0.249125	-0.67058	1011818	Europe & Central Asia
	470	-0.0855875	-0.951392	1011819	Europe & Central Asia
	471	0.266532	0.936007	1011820	Sub-Saharan Africa
	472	0.317768	-0.379056	1011821	Europe & Central Asia
	473	-0.903457	0.100204	1011822	East Asia & Pacific
	474	-0.996545	0.804625	1011823	South Asia
	475	0.109846	-0.372952	1011824	Europe & Central Asia
	476	0.0937462	-0.908696	1011825	Europe & Central Asia
	477	-0.278533	-0.36018	1011826	East Asia & Pacific
	478	-0.662537	1.06364	1011827	South Asia
	479	-0.816869	0.655761	1011828	East Asia & Pacific
	480	-0.218378	0.425253	1011829	Latin America & Caribbean
	481	-0.119177	0.475515	1011830	Latin America & Caribbean
	482	0.123541	0.194783	1011831	Latin America & Caribbean
	483	-0.742595	0.401233	1011832	South Asia
	484	0.318027	-0.814084	1011833	Europe & Central Asia
	485	0.18606	-0.364798	1011834	Europe & Central Asia
	486	0.804785	0.210598	1011835	North America
	487	-0.0910693	-0.876313	1011836	Europe & Central Asia
	488	-0.0758767	-0.551734	1011838	Europe & Central Asia
	489	-1.2676	0.809192	1011839	Sub-Saharan Africa
	490	-0.237712	0.664158	1011840	Sub-Saharan Africa
	491	0.00342479	-0.671495	1011841	Europe & Central Asia
	492	-0.128468	-1.04143	1011847	Europe & Central Asia
	493	0.557758	-0.415382	1011848	Europe & Central Asia
	494	-0.10729	-0.749797	1011849	Europe & Central Asia
	495	-0.270174	-1.07538	1011850	Europe & Central Asia
	496	0.0159039	-1.02659	1011851	Europe & Central Asia
	497	-0.856241	-0.29773	1011852	Middle East & North Africa
	498	-0.240525	-1.38782	1011853	Europe & Central Asia
	499	0.144715	-0.734874	1011854	Europe & Central Asia
	500	-0.73714	-0.826373	1011855	East Asia & Pacific
	501	-0.820513	0.661399	1011856	Sub-Saharan Africa
	502	-0.215003	0.350385	1011857	Sub-Saharan Africa
	503	-0.155746	-0.681089	1011858	Latin America & Caribbean
	504	-0.851785	0.841134	1011859	Sub-Saharan Africa
	505	1.47493	1.00118	1011860	Sub-Saharan Africa
	506	1.43342	0.911028	1011861	Sub-Saharan Africa
	507	-0.745146	0.807939	1011862	Sub-Saharan Africa
	508	-0.641302	0.893033	1011863	Sub-Saharan Africa
	509	-0.0433482	1.25771	1011864	Sub-Saharan Africa
	510	-0.0817468	0.625221	1011865	Sub-Saharan Africa
	511	0.71912	0.824776	1011866	Sub-Saharan Africa
	512	1.27434	0.970501	1011867	Sub-Saharan Africa
	513	-0.426943	0.371518	1011868	South Asia
	514	-0.743822	0.0298954	1011869	Middle East & North Africa
	515	-0.429353	0.14312	1011870	South Asia
	516	-0.605216	0.0326605	1011871	South Asia
	517	0.0511471	-0.31672	1011872	North America
	518	-0.292127	0.820467	1011873	Sub-Saharan Africa
	519	-1.15345	0.258632	1011874	Sub-Saharan Africa
	520	0.176813	-0.874119	1011875	Europe & Central Asia
	521	-0.00978391	-0.143626	1011876	Latin America & Caribbean
	522	0.136403	-0.660319	1011877	Latin America & Caribbean
	523	0.271684	-0.670999	1011878	Latin America & Caribbean
	524	-0.521095	0.119089	1011879	Middle East & North Africa
	525	-0.225229	0.341664	1011880	Middle East & North Africa
	526	0.422858	-0.428371	1011881	North America
	527	0.16122	-0.492162	1011882	North America
	528	0.258494	-0.692061	1011883	North America
	529	0.0394231	-0.577611	1011884	North America
	530	-1.23543	0.0795695	1011885	Sub-Saharan Africa
	531	1.04831	0.134091	1011886	Europe & Central Asia
	532	0.371529	-0.612561	1011887	Europe & Central Asia
	533	0.24395	-0.753907	1011888	Europe & Central Asia
	534	0.0193859	-0.917315	1011889	Europe & Central Asia
	535	0.274922	-0.450033	1011890	North America
	536	-0.643561	0.590468	1011891	Middle East & North Africa
	537	0.375243	-0.340368	1011892	East Asia & Pacific
	538	-0.232045	-0.0727279	1011893	North America
	539	0.4176	-0.073974	1011894	North America
	540	-0.0406852	0.0448118	1011895	North America
	541	0.190581	0.601351	1011896	East Asia & Pacific
	542	-0.129315	0.419049	1011897	East Asia & Pacific
	543	-0.105382	0.766555	1011898	East Asia & Pacific
	544	-0.923563	0.920609	1011899	Sub-Saharan Africa
	545	-0.860327	0.861221	1011900	East Asia & Pacific
	546	0.495961	-0.0739464	1011901	Latin America & Caribbean
	547	0.22052	0.60722	1011902	Latin America & Caribbean
	548	-0.196792	0.440928	1011903	Latin America & Caribbean
	549	-0.502106	0.0125699	1011904	Sub-Saharan Africa
	550	-0.121614	0.305407	1011905	Sub-Saharan Africa
	551	-0.189095	-0.649864	1011906	Latin America & Caribbean
	552	-0.0371936	0.761914	1011907	Sub-Saharan Africa
	553	0.950902	0.707246	1011908	Middle East & North Africa
	554	-0.0814517	0.466845	1011909	Sub-Saharan Africa
	555	0.126158	-0.41102	1011910	Europe & Central Asia
	556	0.0576918	-0.726334	1011911	Europe & Central Asia
	557	0.210484	-0.67887	1011912	Europe & Central Asia
	558	0.0203735	0.51969	1011913	East Asia & Pacific
	559	-0.433131	0.852245	1011914	East Asia & Pacific
	560	-0.164151	-0.435866	1011915	Europe & Central Asia
	561	0.193175	-0.394533	1011916	Europe & Central Asia
	562	0.0428856	0.377846	1011925	East Asia & Pacific
	563	-0.196456	-0.795786	1011926	Europe & Central Asia
	564	-0.221577	-0.847839	1011927	Europe & Central Asia
	565	-0.489366	-0.884741	1011928	Europe & Central Asia
	566	-0.08594	-0.753528	1011929	Europe & Central Asia
	567	-0.0784057	-0.639552	1011930	Europe & Central Asia
	568	-0.200124	-0.265289	1011931	Europe & Central Asia
	569	0.0134598	0.945889	1011932	East Asia & Pacific
	570	-0.130753	-0.487462	1011933	Europe & Central Asia
	571	0.0874556	-0.544726	1011934	Europe & Central Asia
	572	0.61201	0.253542	1011935	Europe & Central Asia
	573	-0.0429265	-0.472999	1011936	Europe & Central Asia
	574	0.103539	-0.802492	1011937	Europe & Central Asia
	575	0.0103947	-0.391027	1011938	Europe & Central Asia
	576	0.0310706	-0.440581	1011939	Europe & Central Asia
	577	-0.333976	0.576606	1011940	East Asia & Pacific
	578	-0.153242	-0.802815	1011942	Europe & Central Asia
	579	0.162945	-0.473958	1011943	Europe & Central Asia
	580	-0.632104	0.769576	1011944	Middle East & North Africa
	581	-0.0981568	-1.18451	1011945	Europe & Central Asia
	582	-0.335001	-0.918237	1011946	Europe & Central Asia
	583	0.776936	1.31043	1011947	Sub-Saharan Africa
	584	-1.12662	-0.885374	1011948	Europe & Central Asia
	585	-1.15207	1.63242	1011949	Sub-Saharan Africa
	586	-0.05029	-0.416739	1011950	Europe & Central Asia
	587	-0.214102	-0.340749	1011951	Europe & Central Asia
	588	-0.0419119	-0.515952	1011952	Europe & Central Asia
	589	-0.00230474	-0.956265	1011953	Europe & Central Asia
	590	-0.26552	-0.949016	1011954	Europe & Central Asia
	591	-0.576908	-0.289851	1011955	Europe & Central Asia
	592	-0.0177973	-0.632929	1011956	Europe & Central Asia
	593	-0.0905032	0.078339	1011959	East Asia & Pacific
	594	-1.33567	0.488116	1011960	Sub-Saharan Africa
	595	-1.34432	0.360616	1011961	Sub-Saharan Africa
	596	0.355561	-0.136452	1011962	East Asia & Pacific
	597	0.157318	-0.452925	1011963	Europe & Central Asia
	598	0.434719	-0.253933	1011964	Europe & Central Asia
	599	0.35335	-0.522175	1011965	North America
	600	-0.989043	0.540066	1011966	South Asia
	601	1.0543	0.287673	1011967	Europe & Central Asia
	602	0.146658	0.463226	1011968	Sub-Saharan Africa
	603	0.48176	-0.36446	1011969	Europe & Central Asia
	604	0.0139034	-0.243391	1011970	Europe & Central Asia
	605	0.0244379	-0.561099	1011971	Europe & Central Asia
	606	-0.478004	-0.139076	1011972	East Asia & Pacific
	607	-0.0832318	0.493282	1011973	Sub-Saharan Africa
	608	-0.317914	0.1563	1011974	Sub-Saharan Africa
	609	-0.497644	-0.472811	1011975	Europe & Central Asia
	610	-0.267823	-0.756195	1011976	Europe & Central Asia
	611	0.183715	0.912993	1011977	South Asia
	612	-0.235992	-0.723032	1011978	Europe & Central Asia
	613	-0.263073	-0.649089	1011979	Europe & Central Asia
	614	0.258323	-0.353148	1011980	Europe & Central Asia
	615	-0.187498	0.369014	1011981	East Asia & Pacific
	616	-0.114199	-0.432245	1011982	Europe & Central Asia
	617	-0.0677404	0.493487	1011983	East Asia & Pacific
	618	-0.462317	0.520343	1011984	East Asia & Pacific
	619	0.034674	-0.86154	1011985	Europe & Central Asia
	620	0.262947	-0.539556	1011986	North America
	621	0.029331	-0.12705	1011987	North America
	622	-0.55717	0.269208	1011988	Middle East & North Africa
	623	-0.816353	-0.124942	1011989	Middle East & North Africa
	624	0.598536	0.214892	1011990	Latin America & Caribbean
	625	-0.286167	0.283971	1011991	Latin America & Caribbean
	626	-0.624918	0.293458	1011992	Latin America & Caribbean
	627	-0.147589	0.683814	1011993	South Asia
	628	-0.134437	-0.336252	1011995	Latin America & Caribbean
	629	-0.952892	0.589907	1011996	Sub-Saharan Africa
	630	-0.577022	0.941844	1011997	Sub-Saharan Africa
	631	1.05105	1.18026	1011998	Sub-Saharan Africa
	632	0.0944189	-0.53336	1011999	North America
	633	-0.0818794	-0.38563	1012000	North America
	634	0.061619	-0.530326	1012001	Latin America & Caribbean
	635	-1.49585	0.417503	1012002	Sub-Saharan Africa
	636	-1.47828	0.900092	1012003	Sub-Saharan Africa
	637	-0.896913	0.838463	1012004	East Asia & Pacific
	638	-0.450919	0.413908	1012005	East Asia & Pacific
	639	-0.430133	0.761428	1012006	East Asia & Pacific
	640	0.259069	0.393594	1012007	East Asia & Pacific
	641	-0.723785	0.801633	1012008	East Asia & Pacific
	642	-0.620711	0.445014	1012009	East Asia & Pacific
	643	0.812028	-0.229027	1012010	East Asia & Pacific
	644	-0.577198	-0.460416	1012011	Europe & Central Asia
	645	-0.427278	-0.494611	1012012	Europe & Central Asia
	646	-0.0863802	-0.765249	1012013	Europe & Central Asia
	647	-1.53425	1.22586	1012014	Sub-Saharan Africa
	648	0.560212	1.22766	1012015	Sub-Saharan Africa
	649	0.702259	0.520942	1012016	Latin America & Caribbean
	650	0.571274	0.0154732	1012017	Latin America & Caribbean
	651	0.138337	-0.587919	1012018	Europe & Central Asia
	652	-0.155616	-0.593186	1012019	Europe & Central Asia
	653	0.0621297	-0.380867	1012020	Europe & Central Asia
	654	0.910628	-0.158456	1012021	Europe & Central Asia
	655	0.112086	-0.443836	1012022	Europe & Central Asia
	656	-0.74129	0.272168	1012023	Middle East & North Africa
	657	-0.257023	0.575078	1012026	Sub-Saharan Africa
	658	1.18996	0.42053	1012027	Europe & Central Asia
	659	0.506459	0.88695	1012028	South Asia
	660	-1.30897	0.232457	1012029	Sub-Saharan Africa
	661	0.0841845	-0.434849	1012030	North America
	662	0.175365	-0.115406	1012031	North America
	663	-0.135944	1.07254	1012032	Latin America & Caribbean
	664	-0.0581264	0.751554	1012033	Latin America & Caribbean
	665	-0.554979	-0.655987	1012034	Europe & Central Asia
	666	0.0916584	-0.256891	1012035	Europe & Central Asia
	667	-0.195848	-0.373011	1012036	East Asia & Pacific
	668	-0.3454	0.504772	1012037	East Asia & Pacific
	669	-0.130501	1.20424	1012038	East Asia & Pacific
	670	0.394941	0.586868	1012040	Sub-Saharan Africa
	671	0.89421	0.245396	1012041	Latin America & Caribbean
	672	0.270168	-0.116117	1012042	Europe & Central Asia
	673	-0.21024	-0.0325188	1012043	North America
	674	1.21914	0.967259	1012044	Sub-Saharan Africa
	675	1.23704	0.961481	1012045	Sub-Saharan Africa
	676	-0.691062	0.681395	1012046	East Asia & Pacific
	677	1.10653	0.69064	1012051	Latin America & Caribbean
	678	0.909618	1.12436	1012052	Sub-Saharan Africa
	679	0.699883	1.13139	1012053	East Asia & Pacific
	680	-1.00959	1.14364	1012054	South Asia
	681	0.399254	0.901398	1012055	Latin America & Caribbean
	682	0.0556205	0.341865	1012056	Latin America & Caribbean
	683	0.0154663	-0.0734068	1012057	North America
	684	-0.393626	0.60346	1012058	North America
	685	-1.03072	0.790011	1012059	Middle East & North Africa
	686	0.194917	0.994119	1012060	East Asia & Pacific
	687	-0.626368	1.07916	1012061	Sub-Saharan Africa
	688	-0.217286	0.923198	1012062	East Asia & Pacific
	689	0.337368	-0.620154	1012063	East Asia & Pacific
	690	-1.399	0.439054	1012064	Sub-Saharan Africa
	691	-0.264268	0.189072	1012074	Sub-Saharan Africa
	692	-0.208225	1.09585	1012075	Sub-Saharan Africa
	693	-0.827513	1.25728	1012076	Sub-Saharan Africa
	694	0.187332	-1.02428	1012078	Europe & Central Asia
	695	-0.622367	-0.131002	1012079	Sub-Saharan Africa
	696	-0.0396129	-0.963014	1012080	Europe & Central Asia
	697	0.69158	1.41712	1012081	Sub-Saharan Africa
	698	-0.457637	-0.701881	1012082	Europe & Central Asia
	699	-0.452046	-0.685016	1012083	Europe & Central Asia
	700	-0.537139	0.0707467	1012084	Middle East & North Africa
	701	-0.119082	-0.88769	1012085	Europe & Central Asia
	702	-0.129678	-0.83479	1012086	Europe & Central Asia
	703	0.178048	-0.40895	1012087	Europe & Central Asia
	704	0.591225	-0.347857	1012088	Europe & Central Asia
	705	-0.0686312	-0.0858748	1012089	Latin America & Caribbean
	706	-0.0210203	-0.567409	1012090	Europe & Central Asia
	707	0.812233	0.665179	1012092	Sub-Saharan Africa
	708	-0.25777	-1.04399	1012093	Europe & Central Asia
	709	1.03631	0.427001	1012094	Europe & Central Asia
	710	1.19545	0.783202	1012095	Europe & Central Asia
	711	0.414864	-0.287974	1012096	Europe & Central Asia
	712	-0.127285	-0.98818	1012097	Europe & Central Asia
	713	-0.181142	-0.958031	1012098	Europe & Central Asia
	714	-0.241538	-0.90842	1012099	Europe & Central Asia
	715	0.167625	-0.957318	1012100	Europe & Central Asia
	716	-0.143383	-0.292368	1012101	North America
	717	-0.58232	0.748499	1012102	East Asia & Pacific
	718	-0.237669	0.544802	1012103	East Asia & Pacific
	719	0.476928	-0.353434	1012104	Europe & Central Asia
	720	-0.00933742	-0.549371	1012105	Europe & Central Asia
	721	-1.16442	0.953443	1012106	Middle East & North Africa
	722	-0.0725384	-1.0965	1012107	Europe & Central Asia
	723	0.949868	1.06371	1012108	East Asia & Pacific
	724	0.0865609	-0.084875	1012109	Latin America & Caribbean
	725	0.146994	0.248182	1012110	East Asia & Pacific
	726	0.734104	0.415535	1012111	East Asia & Pacific
	727	1.25614	0.704656	1012112	East Asia & Pacific
	728	1.08856	0.536856	1012113	East Asia & Pacific
	729	-0.0668721	0.188148	1012114	Middle East & North Africa
	730	-0.525524	-0.439246	1012115	Europe & Central Asia
	731	0.226755	0.647642	1012116	Latin America & Caribbean
	732	-1.09917	1.12391	1012117	South Asia
	733	-1.04507	0.658669	1012118	Sub-Saharan Africa
	734	-0.794696	0.640313	1012119	Sub-Saharan Africa
	735	-1.21867	1.01168	1012123	Sub-Saharan Africa
	736	0.211093	0.089422	1012124	East Asia & Pacific
	737	0.594227	-0.356034	1012125	Europe & Central Asia
	738	0.423632	-0.588649	1012126	Europe & Central Asia
	739	0.35373	-0.509583	1012127	Europe & Central Asia
	740	0.578172	-0.214268	1012128	Europe & Central Asia
	741	0.0927841	-0.294942	1012129	Europe & Central Asia
	742	-0.99682	0.829729	1012130	South Asia
	743	0.356012	-0.0891255	1012131	North America
	744	0.449591	-0.779225	1012132	Latin America & Caribbean
	745	-0.419892	0.847287	1012133	East Asia & Pacific
	746	1.5069	1.11726	1012134	Sub-Saharan Africa
	747	-1.14905	0.608737	1012135	Sub-Saharan Africa
	748	0.889836	1.15926	1012136	Sub-Saharan Africa
	749	-0.317768	0.079955	1012137	Sub-Saharan Africa
	750	-1.19455	0.387042	1012138	Sub-Saharan Africa
	751	-0.17743	-0.717296	1012139	Europe & Central Asia
	752	-0.696682	0.136067	1012140	East Asia & Pacific
	753	0.249186	-0.577317	1012141	Europe & Central Asia
	754	0.697956	-0.290105	1012142	Europe & Central Asia
	755	-0.867347	0.332633	1012143	East Asia & Pacific
	756	-0.891659	-0.686311	1012144	East Asia & Pacific
	757	-0.421438	1.35195	1012145	Sub-Saharan Africa
	758	-0.205595	-0.178581	1012146	Sub-Saharan Africa
	759	-1.22824	0.459075	1012147	East Asia & Pacific
	760	-1.10351	-0.0642731	1012148	South Asia
	761	0.506259	-0.321502	1012149	Latin America & Caribbean
	762	-0.00928566	-1.10661	1012150	Europe & Central Asia
	763	0.0292321	-1.1027	1012151	Europe & Central Asia
	764	-0.0343748	-0.445994	1012152	North America
	765	-0.301177	0.212795	1012153	South Asia
	766	0.0292645	0.0677146	1012154	East Asia & Pacific
	767	-0.319386	0.71745	1012155	East Asia & Pacific
	768	-0.116077	-0.5498	1012156	Europe & Central Asia
	769	1.20871	1.10098	1012157	Sub-Saharan Africa
	770	0.0069767	-0.0654259	1012158	East Asia & Pacific
	771	-0.0374858	-0.827694	1012159	Europe & Central Asia
	772	-0.152611	0.236719	1012160	Sub-Saharan Africa
	773	-0.420441	1.36575	1012161	Sub-Saharan Africa
	774	-0.75418	1.52593	1012162	Sub-Saharan Africa
	775	-0.218497	-0.56288	1012163	Latin America & Caribbean
	776	-0.054205	-0.509911	1012164	Latin America & Caribbean
	777	0.810832	1.00104	1012165	Sub-Saharan Africa
	778	-0.0282269	-0.794972	1012166	Europe & Central Asia
	779	-0.218384	0.495896	1012167	Latin America & Caribbean
	780	0.33028	0.665764	1012168	Latin America & Caribbean
	781	-0.156729	0.592986	1012169	Sub-Saharan Africa
	782	-0.937228	0.729782	1012170	Sub-Saharan Africa
	783	-0.0218981	0.124439	1012171	Middle East & North Africa
	784	-0.405873	-0.733899	1012172	Europe & Central Asia
	785	-0.271189	-0.845708	1012173	Europe & Central Asia
	786	1.01704	-0.223334	1012174	Europe & Central Asia
	787	0.488424	-0.340215	1012175	Europe & Central Asia
	788	0.411221	-0.343837	1012176	Europe & Central Asia
	789	0.440793	-0.377095	1012178	Europe & Central Asia
	790	-0.0484792	-0.977087	1012179	Europe & Central Asia
	791	0.380889	-0.507714	1012181	North America
	792	0.149477	-0.585727	1012182	North America
	793	-0.0256502	-0.66879	1012183	North America
	794	-0.201645	-1.03933	1012184	North America
	795	-0.05622	1.07713	1012185	Sub-Saharan Africa
	796	-1.40717	-0.454004	1012186	South Asia
	797	-0.960642	0.860632	1012187	Sub-Saharan Africa
	798	0.35885	-0.0710241	1012188	Latin America & Caribbean
	799	0.310245	-0.779156	1012189	Europe & Central Asia
	800	-0.831734	0.466465	1012190	East Asia & Pacific
	801	-0.827554	0.319512	1012191	Sub-Saharan Africa
	802	-0.317135	-1.36159	1012192	Europe & Central Asia
	803	0.196247	-0.819047	1012193	Europe & Central Asia
	804	-0.238207	-0.600817	1012194	East Asia & Pacific
	805	-0.221056	-0.902431	1012195	Europe & Central Asia
	806	0.119945	-0.379978	1012196	Europe & Central Asia
	807	-0.361147	-0.980394	1012197	Europe & Central Asia
	808	0.461749	-0.120765	1012199	Europe & Central Asia
	809	0.619123	-0.348111	1012204	Europe & Central Asia
	810	-0.928924	0.756867	1012205	East Asia & Pacific
	811	-0.270323	0.426499	1012206	East Asia & Pacific
	812	-0.505311	0.683372	1012207	East Asia & Pacific
	813	-0.755751	1.24667	1012208	Sub-Saharan Africa
	814	-0.470978	0.69123	1012209	Middle East & North Africa
	815	-0.348193	-0.578587	1012210	Europe & Central Asia
	816	1.28839	0.723332	1012212	Latin America & Caribbean
	817	-0.517652	0.864815	1012213	Sub-Saharan Africa
	818	-1.67601	0.278668	1012215	Sub-Saharan Africa
	819	-1.6939	0.153427	1012216	Sub-Saharan Africa
	820	-0.796796	0.56724	1012217	Sub-Saharan Africa
	821	-0.20307	0.902091	1012218	Sub-Saharan Africa
	822	-0.841955	0.728606	1012220	Sub-Saharan Africa
	823	-1.17469	0.416367	1012221	Sub-Saharan Africa
	824	-0.750584	0.615521	1012222	Sub-Saharan Africa
	825	-0.612225	1.24492	1012223	South Asia
	826	0.410678	0.00444281	1012224	North America
	827	1.165	0.795965	1012225	North America
	828	-0.126888	0.417511	1012226	Sub-Saharan Africa
	829	1.34036	1.23663	1012228	Sub-Saharan Africa
	830	-0.263202	-1.38848	1012238	Europe & Central Asia
	831	0.231697	-0.66971	1012239	East Asia & Pacific
	832	-0.610106	-0.437195	1012240	East Asia & Pacific
	833	0.0840782	-1.3753	1012241	Europe & Central Asia
	834	-0.242989	-1.28916	1012242	Europe & Central Asia
	835	-0.154226	-0.470532	1012243	Latin America & Caribbean
	836	-0.65447	0.114633	1012244	Latin America & Caribbean
	837	-0.805103	0.539281	1012245	Sub-Saharan Africa
	838	-0.0131419	-0.847494	1012246	North America
	839	0.638579	-0.394937	1012247	North America
	840	-0.683561	-1.33916	1012248	North America
	841	0.378224	-0.756242	1012249	North America
	842	0.272057	-0.974456	1012250	Europe & Central Asia
	843	-0.295788	0.254023	1012251	East Asia & Pacific
	844	-1.48924	0.472892	1012252	Sub-Saharan Africa
	845	0.144481	-1.3648	1012254	Europe & Central Asia
	846	-0.200471	-0.616957	1012255	Europe & Central Asia
	847	0.361211	-0.973513	1012256	Europe & Central Asia
	848	0.0647973	-1.00378	1012257	Europe & Central Asia
	849	0.0300003	-1.3166	1012258	Europe & Central Asia
	850	0.626716	-0.297735	1012259	Latin America & Caribbean
	851	-0.478625	0.0616316	1012260	Latin America & Caribbean
	852	-0.850192	-1.37687	1012261	Europe & Central Asia
	853	-0.960257	-0.381683	1012262	Sub-Saharan Africa
	854	-0.142175	-0.924242	1012263	Europe & Central Asia
	855	0.798033	-0.265657	1012264	Europe & Central Asia
	856	-0.0675892	0.795939	1012265	Sub-Saharan Africa
	857	0.84401	0.647558	1012266	Sub-Saharan Africa
	858	0.124567	-1.09272	1012267	Europe & Central Asia
	859	1.29391	0.404821	1012268	Europe & Central Asia
	860	-1.21293	0.752308	1012269	South Asia
	861	0.267376	-1.08214	1012270	Europe & Central Asia
	862	-0.80089	-0.680913	1012271	Middle East & North Africa
	863	0.430743	-0.881835	1012272	Europe & Central Asia
	864	-0.167588	0.0918859	1012273	Middle East & North Africa
	865	0.0572853	-0.976196	1012274	Europe & Central Asia
	866	-0.466624	-0.824917	1012275	Europe & Central Asia
	867	-1.47321	-0.0716832	1012276	Sub-Saharan Africa
	868	-0.919018	0.611875	1012277	East Asia & Pacific
	869	0.114127	0.78597	1012278	South Asia
	870	-0.030991	-1.2233	1012279	Europe & Central Asia
	871	0.106627	-0.672585	1012280	Europe & Central Asia
	872	-0.210536	-1.38089	1012281	Europe & Central Asia
	873	-0.485514	-1.49376	1012282	Europe & Central Asia
	874	-0.994983	-0.640386	1012283	Middle East & North Africa
	875	-0.831517	0.0321517	1012284	East Asia & Pacific
	876	-1.36797	0.567127	1012285	Sub-Saharan Africa
	877	0.109382	-0.355116	1012286	Europe & Central Asia
	878	0.389849	-0.859987	1012287	Europe & Central Asia
	879	-0.673181	-0.578676	1012288	South Asia
	880	0.938833	-0.278014	1012289	East Asia & Pacific
	881	-1.34401	0.180839	1012290	South Asia
	882	-0.740969	-0.35272	1012291	Latin America & Caribbean
	883	-0.190307	-1.08713	1012292	Europe & Central Asia
	884	-0.833199	0.38479	1012293	Sub-Saharan Africa
	885	-0.398028	0.217104	1012294	East Asia & Pacific
	886	-0.0745247	-1.33783	1012295	Europe & Central Asia
	887	-0.137025	-0.8151	1012296	Europe & Central Asia
	888	-0.170466	-1.35539	1012297	Europe & Central Asia
	889	0.234529	-0.951056	1012298	Europe & Central Asia
	890	0.205358	-1.04233	1012299	Europe & Central Asia
	891	-0.616471	0.230322	1012301	Sub-Saharan Africa
	892	0.475256	-0.320867	1012302	Europe & Central Asia
	893	-1.62644	0.456337	1012303	Sub-Saharan Africa
	894	0.144446	-0.488906	1012304	North America
	895	0.390752	-0.865595	1012305	North America
	896	-0.226267	-0.543436	1012306	North America
	897	-0.483191	-0.644588	1012307	North America
	898	-0.33263	-0.997448	1012308	North America
	899	-0.447226	-0.770191	1012309	North America
	900	0.0492081	-0.437517	1012310	North America
	901	-0.647812	-0.738837	1012311	North America
	902	-0.28297	-1.08367	1012312	North America
	903	-0.074204	-0.752667	1012313	North America
	904	-0.2503	0.910387	1012314	East Asia & Pacific
	905	-0.201737	-1.32902	1012315	Europe & Central Asia
	906	-0.217554	-0.200169	1012316	Sub-Saharan Africa
	907	-1.25172	0.218597	1012317	Sub-Saharan Africa
	908	-1.94278	0.259291	1012318	Sub-Saharan Africa
	909	-0.280715	-0.215805	1024401	Middle East & North Africa
	910	-0.767428	-0.131579	1024402	Sub-Saharan Africa
	911	0.507251	-0.045605	1024403	East Asia & Pacific
	912	0.306247	-0.816839	1024404	Europe & Central Asia
	913	0.427669	-0.724322	1024405	Europe & Central Asia
	914	0.247078	-0.604967	1024406	Europe & Central Asia
	915	0.057884	-0.531711	1024407	Europe & Central Asia
	916	0.342244	0.309908	1024409	Europe & Central Asia
	917	-0.603034	-0.732255	1024410	Europe & Central Asia
	918	0.258473	0.172243	1024411	Europe & Central Asia
	919	0.961534	0.559576	1024412	Europe & Central Asia
	920	0.949114	0.637044	1024413	Europe & Central Asia
	921	0.52563	0.758531	1024414	Europe & Central Asia
	922	-0.0906301	-0.595886	1024416	Europe & Central Asia
	923	0.709682	-0.464757	1024417	Europe & Central Asia
	924	0.283813	-0.672492	1024418	Europe & Central Asia
	925	0.245947	-0.802434	1024419	Europe & Central Asia
	926	0.456627	-0.727379	1024420	Europe & Central Asia
	927	-0.0380669	-1.02194	1024421	Europe & Central Asia
	928	0.520743	0.191292	1024422	Latin America & Caribbean
	929	-0.802964	0.0476409	1024423	East Asia & Pacific
	930	0.454773	-0.763774	1024424	Europe & Central Asia
	931	-0.0133011	-0.863736	1024425	Europe & Central Asia
	932	0.633077	-0.458484	1024426	Europe & Central Asia
	933	-0.251971	0.405332	1024427	Latin America & Caribbean
	934	0.919138	1.02109	1024428	Latin America & Caribbean
	935	0.0297558	0.00300929	1024429	Latin America & Caribbean
	936	0.0292626	0.46384	1024430	Latin America & Caribbean
	937	0.51224	-0.148004	1024431	Latin America & Caribbean
	938	0.0149411	1.18675	1024432	Sub-Saharan Africa
	939	0.0134004	-0.531945	1024433	Europe & Central Asia
	940	0.42508	-0.231586	1024434	Europe & Central Asia
	941	0.812928	0.180981	1024435	Europe & Central Asia
	942	0.948539	0.565478	1024436	Europe & Central Asia
	943	0.55395	-0.0911645	1024437	Europe & Central Asia
	944	0.495946	-0.609823	1024438	Europe & Central Asia
	945	0.912498	-0.192497	1024439	Europe & Central Asia
	946	-0.12196	-0.776114	1024440	Europe & Central Asia
	947	0.738522	0.0260311	1024441	Europe & Central Asia
	948	0.377583	-0.373828	1024442	Europe & Central Asia
	949	0.909311	0.103347	1024443	North America
	950	1.24288	0.499585	1024444	North America
	951	0.748576	0.0704122	1024445	Europe & Central Asia
	952	1.1406	0.085908	1024446	Europe & Central Asia
	953	0.541975	-0.451826	1024447	Europe & Central Asia
	954	0.00879447	1.12744	1024448	Middle East & North Africa
	955	0.551901	-0.574853	1024449	North America
	956	-1.15837	1.05166	1024450	Sub-Saharan Africa
	957	0.431917	-0.501675	1024451	Europe & Central Asia
	958	0.00899909	-0.697824	1024452	Europe & Central Asia
	959	0.278059	-0.490303	1024453	Europe & Central Asia
	960	0.167914	-0.851887	1024454	Europe & Central Asia
	961	0.269588	-0.698973	1024455	Europe & Central Asia
	962	0.0462054	-1.14456	1024456	Europe & Central Asia
	963	0.728157	0.256695	1024457	East Asia & Pacific
	964	0.719331	0.240326	1024458	East Asia & Pacific
	965	0.720051	0.333382	1024459	East Asia & Pacific
	966	0.298228	0.0950943	1024460	East Asia & Pacific
	967	1.20497	0.183605	1024461	East Asia & Pacific
	968	1.1094	0.326748	1024462	East Asia & Pacific
	969	0.9016	0.0179789	1024463	East Asia & Pacific
	970	-0.125614	0.804591	1024464	East Asia & Pacific
	971	1.20145	0.264647	1024465	North America
	972	0.628405	-0.186214	1024466	North America
	973	0.0323332	1.11816	1024467	Sub-Saharan Africa
	974	0.529534	-0.663424	1024468	Europe & Central Asia
	975	0.546341	0.330218	1024469	Latin America & Caribbean
	976	0.89815	0.266697	1024470	Europe & Central Asia
	977	0.951329	0.0304704	1024471	Europe & Central Asia
	978	0.681952	0.052718	1024475	Europe & Central Asia
	979	0.986758	0.432441	1024476	Europe & Central Asia
	980	0.821359	-0.190695	1024477	Europe & Central Asia
	981	0.0179945	1.15077	1024478	Sub-Saharan Africa
	982	0.276071	1.25736	1024479	Sub-Saharan Africa
	983	-0.202191	0.730846	1024480	Sub-Saharan Africa
	984	0.435691	-0.586786	1024481	Europe & Central Asia
	985	0.258301	0.680831	1024482	South Asia
	986	0.861355	1.2786	1024483	Sub-Saharan Africa
	987	-0.050508	1.2753	1024484	Sub-Saharan Africa
	988	0.867765	1.36252	1024485	Sub-Saharan Africa
	989	1.12568	1.37078	1024486	Sub-Saharan Africa
	990	1.29345	1.05318	1024487	Middle East & North Africa
	991	0.345221	0.852474	1024488	Middle East & North Africa
	992	0.539082	0.498626	1024489	Middle East & North Africa
	993	0.385689	0.630694	1024490	Middle East & North Africa
	994	0.442848	-0.306443	1024491	North America
	995	0.776384	-0.522479	1024492	North America
	996	0.211849	-0.654084	1024493	North America
	997	0.714669	-0.277229	1024494	North America
	998	1.12893	-0.188503	1024495	Europe & Central Asia
	999	0.888775	0.172294	1024496	Europe & Central Asia
	1000	0.672273	0.390681	1024497	Europe & Central Asia
	1001	0.941457	0.172837	1024498	North America
	1002	0.739332	-0.101893	1024499	North America
	1003	-0.320465	1.16375	1024500	Middle East & North Africa
	1004	-0.328613	1.13629	1024501	Middle East & North Africa
	1005	0.517668	-0.724459	1024502	Europe & Central Asia
	1006	0.822057	-0.0293193	1024503	Europe & Central Asia
	1007	0.898895	0.0277782	1024504	Europe & Central Asia
	1008	1.15495	0.392738	1024505	Europe & Central Asia
	1009	0.991043	0.782656	1024506	Sub-Saharan Africa
	1010	0.525426	0.824765	1024507	East Asia & Pacific
	1011	0.366371	1.02538	1024508	East Asia & Pacific
	1012	-0.594889	1.03013	1024509	South Asia
	1013	-1.18817	1.00377	1024510	Sub-Saharan Africa
	1014	-1.21708	0.716304	1024511	Sub-Saharan Africa
	1015	-1.28222	0.704433	1024512	Sub-Saharan Africa
	1016	-1.5419	1.61156	1024513	Sub-Saharan Africa
	1017	0.675507	1.34877	1024514	Sub-Saharan Africa
	1018	0.489654	1.63649	1024515	Sub-Saharan Africa
	1019	0.129464	-0.68178	1024516	Europe & Central Asia
	1020	0.663763	-0.323046	1024517	Europe & Central Asia
	1021	-0.22661	0.484305	1024518	East Asia & Pacific
	1022	0.124649	1.43237	1024519	Sub-Saharan Africa
	1023	-0.169736	-0.278135	1024520	Europe & Central Asia
	1024	-0.977104	0.015392	1024521	Middle East & North Africa
	1025	-0.00479628	-0.788666	1024522	Europe & Central Asia
	1026	-0.375813	-0.690244	1024523	Europe & Central Asia
	1027	-0.168941	-0.0545847	1024524	Europe & Central Asia
	1028	-0.276836	-0.187582	1024525	Europe & Central Asia
	1029	-0.108131	-0.665556	1024526	Europe & Central Asia
	1030	-0.366909	0.146178	1024527	Europe & Central Asia
	1031	-0.558458	-0.0439022	1024528	Europe & Central Asia
	1032	-0.422974	-0.458546	1024529	Europe & Central Asia
	1033	1.42394	1.01813	1024530	Europe & Central Asia
	1034	-0.121281	0.0948644	1024531	Europe & Central Asia
	1035	-0.442731	0.263237	1024532	Europe & Central Asia
	1036	-0.39277	0.942805	1024533	Middle East & North Africa
	1037	-0.320013	-1.00714	1024534	Europe & Central Asia
	1038	0.798277	-0.19751	1024535	East Asia & Pacific
	1039	0.550805	-0.174299	1024536	East Asia & Pacific
	1040	0.657145	0.0720536	1024537	East Asia & Pacific
	1041	1.04638	0.118724	1024538	East Asia & Pacific
	1042	1.26463	-0.0708195	1024539	East Asia & Pacific
	1043	1.00571	-0.0759196	1024540	East Asia & Pacific
	1044	0.615357	-0.214993	1024541	East Asia & Pacific
	1045	0.192552	-0.35023	1024542	Europe & Central Asia
	1046	0.648688	-0.469781	1024543	Europe & Central Asia
	1047	-0.873395	-0.409135	1024544	Middle East & North Africa
	1048	0.29481	0.93951	1024545	Middle East & North Africa
	1049	-0.363789	0.461333	1024546	Middle East & North Africa
	1050	1.0912	0.365592	1024547	Europe & Central Asia
	1051	0.21571	-0.832369	1024548	Europe & Central Asia
	1052	0.122571	0.262296	1024549	East Asia & Pacific
	1053	0.103319	-0.62459	1024550	Europe & Central Asia
	1054	0.219733	-0.472806	1024551	Europe & Central Asia
	1055	-0.110994	0.194504	1024552	Europe & Central Asia
	1056	-0.432859	0.304349	1024553	East Asia & Pacific
	1057	-1.70736	0.644985	1024554	Sub-Saharan Africa
	1058	0.433105	-0.678094	1024555	Europe & Central Asia
	1059	0.78461	-0.425699	1024556	Europe & Central Asia
	1060	1.11557	0.352232	1024557	Europe & Central Asia
	1061	0.486179	-0.165937	1024558	Europe & Central Asia
	1062	0.995674	0.171485	1024559	Europe & Central Asia
	1063	1.30656	0.622258	1024560	Europe & Central Asia
	1064	0.998785	0.121378	1024561	Europe & Central Asia
	1065	0.835192	-0.282781	1024562	Europe & Central Asia
	1066	0.895396	-0.267273	1024563	Europe & Central Asia
	1067	0.263114	-1.09721	1024564	Europe & Central Asia
	1068	0.168567	1.02386	1024565	South Asia
	1069	-0.525401	-0.594706	1024566	Europe & Central Asia
	1070	-0.202473	-0.459301	1024567	Europe & Central Asia
	1071	0.465263	0.798463	1024568	Latin America & Caribbean
	1072	-0.471868	0.353323	1024569	Europe & Central Asia
	1073	0.522769	0.335437	1024570	Europe & Central Asia
	1074	-0.463287	-0.723394	1024571	Europe & Central Asia
	1075	-0.450468	0.0349457	1024572	Europe & Central Asia
	1076	0.89471	-0.0213819	1024573	Europe & Central Asia
	1077	-0.0570655	-0.831917	1024574	Europe & Central Asia
	1078	0.117821	-0.764826	1024575	Europe & Central Asia
	1079	0.0306966	-0.807479	1024576	Europe & Central Asia
	1080	1.47261	1.14456	1024577	East Asia & Pacific
	1081	0.524298	0.985598	1024578	East Asia & Pacific
	1082	0.209611	-0.383863	1024579	Europe & Central Asia
	1083	-0.251509	-0.437078	1024580	Europe & Central Asia
	1084	0.810947	-0.261206	1024581	Europe & Central Asia
	1085	0.718373	0.340505	1024582	Europe & Central Asia
	1086	0.225558	0.281326	1024583	Europe & Central Asia
	1087	-0.847593	-0.602812	1024584	Europe & Central Asia
	1088	-0.158825	0.520952	1024585	Europe & Central Asia
	1089	-0.0450386	0.425296	1024586	Sub-Saharan Africa
	1090	1.79711	1.45782	1024587	Sub-Saharan Africa
	1091	-0.796802	-0.043854	1024588	Sub-Saharan Africa
	1092	0.22259	0.94125	1024589	Sub-Saharan Africa
	1093	1.59826	0.876771	1024590	Europe & Central Asia
	1094	-0.625801	0.850539	1024591	Sub-Saharan Africa
	1095	0.521482	-0.379006	1024592	Europe & Central Asia
	1096	-0.982261	1.07394	1024593	Sub-Saharan Africa
	1097	-0.762209	1.81008	1024594	Sub-Saharan Africa
	1098	-0.486261	1.61332	1024595	Sub-Saharan Africa
	1099	-0.581094	1.94278	1024596	Sub-Saharan Africa
	1100	0.831813	1.1106	1024597	East Asia & Pacific
	1101	0.381704	-0.808697	1024598	Europe & Central Asia
	1102	0.0841403	0.341324	1024599	Latin America & Caribbean
	1103	0.249595	0.684507	1024600	Latin America & Caribbean
	1104	0.142617	0.424542	1024601	Latin America & Caribbean
	1105	0.551961	0.318404	1024602	Latin America & Caribbean
	1106	0.443209	-0.113385	1024603	Latin America & Caribbean
	1107	0.784225	0.59502	1024604	Middle East & North Africa
	1108	0.0121123	0.148732	1024605	Middle East & North Africa
	1109	0.239494	1.06653	1024606	Middle East & North Africa
	1110	-0.60172	0.896353	1024607	Middle East & North Africa
	1111	-0.80255	0.980856	1024608	Sub-Saharan Africa
	1112	0.387254	-0.325763	1024609	Europe & Central Asia
	1113	0.234707	-0.0888544	1024610	Europe & Central Asia
	1114	0.536126	-0.225072	1024611	Europe & Central Asia
	1115	-0.381535	1.09579	1024612	South Asia
	1116	-0.0321848	-0.577215	1024613	Europe & Central Asia
	1117	0.880764	0.258417	1024614	North America
	1118	0.715958	0.110199	1024615	North America
	1119	0.466541	-0.140277	1024616	North America
	1120	0.537467	-0.247937	1024617	North America
	1121	0.459123	-0.3979	1024618	North America
	1122	0.473003	0.0237243	1024619	North America
	1123	0.522273	-0.090728	1024620	North America
	1124	0.656949	-0.0322848	1024621	North America
	1125	1.05679	0.234075	1024622	North America
	1126	1.01904	0.29857	1024623	North America
	1127	0.417347	-0.0952681	1024624	North America
	1128	-0.322665	-0.82419	1024625	Europe & Central Asia
	1129	-0.0608169	0.930305	1024626	Middle East & North Africa
	1130	1.06745	-0.207898	1024627	Europe & Central Asia
	1131	0.545613	-0.668554	1024628	Europe & Central Asia
	1132	0.163854	-0.377672	1024629	Europe & Central Asia
	1133	-0.14736	0.660441	1024630	Latin America & Caribbean
	1134	-0.217623	0.474161	1024631	Latin America & Caribbean
	1135	0.783263	0.589224	1024632	Latin America & Caribbean
	1136	0.508653	-0.321027	1024633	North America
	1137	0.43999	-0.441895	1024634	North America
	1138	-0.219162	-0.0327701	1024635	Sub-Saharan Africa
	1139	1.54246	1.22224	1024636	Sub-Saharan Africa
	1140	0.74494	0.188834	1024637	East Asia & Pacific
	1141	1.52569	0.824314	1024638	Europe & Central Asia
	1142	1.22202	0.604799	1024639	Europe & Central Asia
	1143	0.932338	0.613457	1024640	Europe & Central Asia
	1144	0.674301	-0.0355224	1024641	East Asia & Pacific
	1145	0.563943	0.463924	1024642	East Asia & Pacific
	1146	0.885547	0.763432	1024643	East Asia & Pacific
FG	0	-0.0023686	-0.0196239	1011236	North America
	1	-0.195263	-0.249447	1011237	North America
	2	-0.225115	0.21787	1011238	Europe & Central Asia
	3	-0.546767	0.125245	1011239	Latin America & Caribbean
	4	-0.123107	0.191512	1011240	Latin America & Caribbean
	5	0.132834	0.105356	1011241	Europe & Central Asia
	6	-0.0920346	0.403366	1011242	Europe & Central Asia
	7	0.265948	0.134258	1011244	Europe & Central Asia
	8	0.312834	0.0569194	1011245	Europe & Central Asia
	9	-0.342599	-1.14814	1011246	Middle East & North Africa
	10	0.275022	-0.14091	1011247	Europe & Central Asia
	11	0.685819	-0.210663	1011248	East Asia & Pacific
	12	0.244914	0.327677	1011249	Europe & Central Asia
	13	-0.459444	0.728278	1011250	Sub-Saharan Africa
	14	-0.158264	-0.0697381	1011251	Europe & Central Asia
	15	0.235315	0.423987	1011252	Europe & Central Asia
	16	0.763934	0.486789	1011253	North America
	17	0.128913	-0.202811	1011254	Europe & Central Asia
	18	0.293333	0.130785	1011255	Europe & Central Asia
	19	0.216716	0.185573	1011256	Europe & Central Asia
	20	0.63088	0.160008	1011257	Sub-Saharan Africa
	21	0.748094	0.423852	1011258	East Asia & Pacific
	22	-0.137942	-0.201002	1011259	East Asia & Pacific
	23	0.299584	0.225795	1011260	Europe & Central Asia
	24	-0.192139	0.451977	1011261	Europe & Central Asia
	25	-0.250113	0.315277	1011262	Europe & Central Asia
	26	-0.0208589	-0.0832348	1011263	Europe & Central Asia
	27	-0.1558	-0.0667181	1011264	Europe & Central Asia
	28	-0.510021	-0.139389	1011265	Europe & Central Asia
	29	-0.669619	-0.0816202	1011266	Europe & Central Asia
	30	-0.659997	0.0237638	1011267	Europe & Central Asia
	31	-0.38675	-0.137418	1011268	Europe & Central Asia
	32	0.135916	0.166344	1011269	Europe & Central Asia
	33	0.0664045	0.684193	1011270	Europe & Central Asia
	34	-0.399863	0.276868	1011271	Europe & Central Asia
	35	0.245633	0.30838	1011272	Europe & Central Asia
	36	-0.356709	0.145386	1011273	Europe & Central Asia
	37	0.310974	0.342052	1011274	Europe & Central Asia
	38	1.06604	0.458607	1011275	Latin America & Caribbean
	39	0.597014	0.489075	1011276	Europe & Central Asia
	40	0.0771608	-0.783545	1011277	Sub-Saharan Africa
	41	0.0188328	0.298855	1011278	Europe & Central Asia
	42	-0.066372	0.143745	1011279	Europe & Central Asia
	43	-0.27485	0.314615	1011280	Europe & Central Asia
	44	0.0310865	0.152617	1011281	Europe & Central Asia
	45	-0.637905	-0.0460728	1011282	Europe & Central Asia
	46	0.0313862	0.194523	1011283	Europe & Central Asia
	47	0.201602	0.0640385	1011284	Europe & Central Asia
	48	0.581995	0.178291	1011285	Latin America & Caribbean
	49	0.881083	0.501065	1011286	Sub-Saharan Africa
	50	0.923067	0.568442	1011287	Sub-Saharan Africa
	51	-0.0841571	-0.0515025	1011288	Europe & Central Asia
	52	0.422059	0.259636	1011289	Europe & Central Asia
	53	0.134011	0.500751	1011290	Europe & Central Asia
	54	-0.102461	0.101434	1011291	Europe & Central Asia
	55	0.0524134	-0.0451581	1011292	Europe & Central Asia
	56	-0.160316	0.601694	1011293	Europe & Central Asia
	57	-0.242953	0.0804517	1011294	Europe & Central Asia
	58	0.0778758	0.492487	1011295	Europe & Central Asia
	59	-0.172767	-0.237511	1011296	Europe & Central Asia
	60	-0.0467238	0.00791052	1011297	Europe & Central Asia
	61	0.251267	0.451057	1011298	Europe & Central Asia
	62	0.00904386	0.2191	1011299	Europe & Central Asia
	63	-0.186814	-0.044863	1011300	Europe & Central Asia
	64	-0.460266	0.538868	1011301	Europe & Central Asia
	65	-0.0791136	0.179849	1011302	Middle East & North Africa
	66	-0.387212	0.00993823	1011303	Middle East & North Africa
	67	-0.224551	0.21653	1011304	Latin America & Caribbean
	68	-0.474166	0.26748	1011305	Latin America & Caribbean
	69	-0.379417	0.501276	1011306	Latin America & Caribbean
	70	-0.338105	0.401643	1011307	Latin America & Caribbean
	71	-0.0859754	-0.446819	1011308	Latin America & Caribbean
	72	-0.362379	0.616627	1011309	Latin America & Caribbean
	73	-0.244015	0.54368	1011310	Latin America & Caribbean
	74	0.173831	0.0161459	1011311	North America
	75	0.400152	0.0711478	1011312	Sub-Saharan Africa
	76	0.588864	-0.152426	1011313	Sub-Saharan Africa
	77	0.559679	0.487859	1011314	Sub-Saharan Africa
	78	0.490996	0.432458	1011315	Sub-Saharan Africa
	79	0.452636	-0.346829	1011316	East Asia & Pacific
	80	0.790716	0.573477	1011317	Sub-Saharan Africa
	81	1.0074	0.466305	1011318	Sub-Saharan Africa
	82	0.64683	0.00266542	1011319	Europe & Central Asia
	83	0.74293	0.189788	1011320	Europe & Central Asia
	84	0.455093	0.130448	1011321	Europe & Central Asia
	85	0.558811	0.158655	1011322	Europe & Central Asia
	86	1.08233	0.376226	1011323	South Asia
	87	0.0230991	-0.594056	1011324	Middle East & North Africa
	88	0.440559	-0.207869	1011325	Sub-Saharan Africa
	89	0.820864	0.160569	1011326	Sub-Saharan Africa
	90	0.66585	0.0787765	1011327	Latin America & Caribbean
	91	0.613533	-0.0920896	1011328	Sub-Saharan Africa
	92	0.176256	0.117619	1011329	Europe & Central Asia
	93	-0.0508824	0.432826	1011330	Europe & Central Asia
	94	0.229548	-0.785258	1011331	Latin America & Caribbean
	95	0.612676	-0.564689	1011332	Latin America & Caribbean
	96	-0.28064	-1.16557	1011333	Sub-Saharan Africa
	97	-0.180818	0.0909352	1011334	Latin America & Caribbean
	98	-0.297241	0.195984	1011335	Latin America & Caribbean
	99	-0.578945	0.0867074	1011336	Latin America & Caribbean
	100	-0.624031	-0.134601	1011337	Sub-Saharan Africa
	101	-0.358067	-0.0393691	1011338	Sub-Saharan Africa
	102	-0.429634	-0.205838	1011339	Latin America & Caribbean
	103	-0.596242	0.247536	1011340	Sub-Saharan Africa
	104	0.0199558	-0.289727	1011341	Sub-Saharan Africa
	105	-0.119264	0.447922	1011342	Europe & Central Asia
	106	0.504935	-0.0439838	1011343	Europe & Central Asia
	107	-0.248693	-0.181582	1011344	Europe & Central Asia
	108	0.363941	0.186454	1011346	Europe & Central Asia
	109	-0.484549	0.212921	1011347	Europe & Central Asia
	110	-0.299117	-0.0547579	1011348	Europe & Central Asia
	111	-0.666171	0.3804	1011349	Europe & Central Asia
	112	0.179637	0.0428538	1011350	Europe & Central Asia
	113	-0.293258	-0.110467	1011351	Europe & Central Asia
	114	0.32834	-0.729701	1011352	East Asia & Pacific
	115	0.862246	0.115597	1011353	East Asia & Pacific
	116	0.206101	-0.413066	1011354	Europe & Central Asia
	117	-0.562464	-0.0901201	1011355	Europe & Central Asia
	118	0.591953	-0.229511	1011356	Middle East & North Africa
	119	-0.662024	-0.150568	1011357	East Asia & Pacific
	120	0.798487	-0.0184594	1011358	Sub-Saharan Africa
	121	1.1166	0.468494	1011359	Sub-Saharan Africa
	122	-0.173842	0.717707	1011360	Sub-Saharan Africa
	123	0.189941	-0.179169	1011361	Sub-Saharan Africa
	124	-0.127617	-0.111832	1011362	Europe & Central Asia
	125	-0.132284	-0.586034	1011363	Sub-Saharan Africa
	126	-0.419476	-0.33283	1011364	Sub-Saharan Africa
	127	-0.0165512	0.0140332	1011365	Latin America & Caribbean
	128	0.418119	-0.310257	1011366	East Asia & Pacific
	129	0.597778	-0.292684	1011367	East Asia & Pacific
	130	0.296198	-0.410886	1011368	East Asia & Pacific
	131	-0.302778	-0.549601	1011369	East Asia & Pacific
	132	0.241393	0.0556964	1011370	East Asia & Pacific
	133	-0.309047	-0.337883	1011371	Europe & Central Asia
	134	-0.264166	0.195754	1011372	Europe & Central Asia
	135	0.288222	-0.340287	1011373	Middle East & North Africa
	136	0.651656	-0.0398234	1011374	East Asia & Pacific
	137	0.345274	-0.314752	1011375	East Asia & Pacific
	138	0.131062	-0.459498	1011376	East Asia & Pacific
	139	0.147325	-0.192761	1011377	East Asia & Pacific
	140	0.584626	-0.198643	1011378	East Asia & Pacific
	141	0.327189	-0.298678	1011379	East Asia & Pacific
	142	0.0913365	-0.353318	1011380	East Asia & Pacific
	143	0.234734	-0.877187	1011381	East Asia & Pacific
	144	0.194902	0.680747	1011382	Europe & Central Asia
	145	0.00850171	-0.791763	1011383	Middle East & North Africa
	146	0.0218107	-0.168787	1011384	Europe & Central Asia
	147	0.0863068	-0.276837	1011385	Europe & Central Asia
	148	0.201308	-0.215662	1011386	Europe & Central Asia
	149	0.87253	0.312205	1011387	Sub-Saharan Africa
	150	0.768773	0.132685	1011388	Sub-Saharan Africa
	151	0.044633	-0.314985	1011389	East Asia & Pacific
	152	0.255188	0.157241	1011390	Europe & Central Asia
	153	-0.0960171	0.509987	1011391	Europe & Central Asia
	154	-0.201584	0.213516	1011392	Europe & Central Asia
	155	-0.309069	-0.170871	1011393	Europe & Central Asia
	156	-0.261581	-0.109791	1011394	Europe & Central Asia
	157	-0.239935	-0.0403813	1011395	Europe & Central Asia
	158	-0.59378	0.199672	1011396	Europe & Central Asia
	159	-0.0551958	0.234397	1011397	Europe & Central Asia
	160	-0.433246	-0.28931	1011398	Europe & Central Asia
	161	-0.0885579	-0.356177	1011399	Europe & Central Asia
	162	-0.00927938	0.175566	1011400	Europe & Central Asia
	163	-0.242989	-0.0726838	1011401	Europe & Central Asia
	164	-0.27944	0.228366	1011402	Europe & Central Asia
	165	-0.0566455	0.103788	1011403	Europe & Central Asia
	166	-0.0614051	-0.147087	1011404	Europe & Central Asia
	167	-0.178326	0.0441488	1011405	Europe & Central Asia
	168	0.221947	-0.051557	1011406	North America
	169	-0.348845	-0.408363	1011407	North America
	170	-0.45618	0.444293	1011408	Europe & Central Asia
	171	-0.000810157	0.0881565	1011409	Europe & Central Asia
	172	0.200061	-0.111458	1011410	Europe & Central Asia
	173	0.629063	0.0182889	1011411	Europe & Central Asia
	174	0.199447	-0.181839	1011412	Europe & Central Asia
	175	0.633808	-0.189566	1011413	Europe & Central Asia
	176	0.849309	0.130061	1011414	Europe & Central Asia
	177	-0.0213058	-0.083812	1011415	Europe & Central Asia
	178	0.406432	-0.177755	1011416	Europe & Central Asia
	179	-0.126573	0.214374	1011417	Europe & Central Asia
	180	-0.0576379	0.19011	1011418	Europe & Central Asia
	181	0.169499	-0.25905	1011419	Sub-Saharan Africa
	182	0.432344	-0.163384	1011420	Europe & Central Asia
	183	0.248432	-0.754618	1011421	Europe & Central Asia
	184	-0.220698	0.0168098	1011422	Latin America & Caribbean
	185	-0.250769	-0.074424	1011423	Latin America & Caribbean
	186	-0.379999	0.254798	1011424	Latin America & Caribbean
	187	-0.0627042	0.262101	1011425	Latin America & Caribbean
	188	0.0924598	-0.489643	1011426	Sub-Saharan Africa
	189	0.411332	0.113701	1011427	Sub-Saharan Africa
	190	0.420353	0.275833	1011428	Europe & Central Asia
	191	-0.16767	-0.0451955	1011429	North America
	192	-0.255718	-0.535179	1011430	North America
	193	-0.19478	-0.304675	1011431	North America
	194	-0.083183	-0.0697802	1011432	North America
	195	0.448141	-0.015928	1011433	Europe & Central Asia
	196	-0.298379	0.569941	1011434	Europe & Central Asia
	197	0.248575	0.587992	1011435	Europe & Central Asia
	198	0.72737	-0.0918744	1011436	Sub-Saharan Africa
	199	0.118355	0.21688	1011437	Europe & Central Asia
	200	-0.0372508	0.0917777	1011438	Europe & Central Asia
	201	-0.308335	0.0806021	1011439	Europe & Central Asia
	202	-0.750556	-0.0408481	1011440	Sub-Saharan Africa
	203	0.508754	-0.0338281	1011441	Europe & Central Asia
	204	0.429187	0.466284	1011442	Europe & Central Asia
	205	-0.191	-0.479593	1011443	Europe & Central Asia
	206	0.210441	-0.0624886	1011444	Europe & Central Asia
	207	0.492159	-0.178941	1011445	Sub-Saharan Africa
	208	0.68045	0.0475537	1011446	Europe & Central Asia
	209	-0.46273	-0.208452	1011447	Europe & Central Asia
	210	0.102139	0.252392	1011448	Sub-Saharan Africa
	211	-0.330207	-0.259287	1011449	Europe & Central Asia
	212	0.217339	-0.0311557	1011450	Europe & Central Asia
	213	0.367133	-0.0227647	1011451	Europe & Central Asia
	214	-0.370226	0.0875278	1011452	Europe & Central Asia
	215	-0.326138	0.325782	1011453	Europe & Central Asia
	216	-0.49716	-0.0390981	1011454	South Asia
	217	0.724004	0.255124	1011455	Sub-Saharan Africa
	218	-0.0682032	-0.985861	1011456	Middle East & North Africa
	219	-0.18279	-1.17103	1011457	Sub-Saharan Africa
	220	0.810973	0.52046	1011458	Latin America & Caribbean
	221	1.02154	0.443104	1011459	Latin America & Caribbean
	222	0.436674	-0.719406	1011460	East Asia & Pacific
	223	-0.290688	-0.188473	1011461	Europe & Central Asia
	224	0.553734	0.729029	1011462	Sub-Saharan Africa
	225	0.640146	0.181053	1011463	South Asia
	226	-0.281729	0.210706	1011464	Latin America & Caribbean
	227	-0.558975	0.37875	1011465	Latin America & Caribbean
	228	-0.110911	0.453903	1011466	Latin America & Caribbean
	229	-0.671593	0.450696	1011467	Latin America & Caribbean
	230	0.100743	-0.443879	1011468	Latin America & Caribbean
	231	0.456835	-0.862794	1011469	Sub-Saharan Africa
	232	-0.382158	0.32533	1011470	North America
	233	0.122831	-0.0791645	1011471	North America
	234	-0.194376	-0.612202	1011472	Middle East & North Africa
	235	-0.0242272	-0.438869	1011473	Middle East & North Africa
	236	-0.124533	0.0470041	1011474	Europe & Central Asia
	237	-0.396688	0.513606	1011475	Europe & Central Asia
	238	-0.408489	0.405241	1011476	Europe & Central Asia
	239	1.0357	0.2138	1011477	Latin America & Caribbean
	240	-0.123557	0.377561	1011478	Europe & Central Asia
	241	-0.206192	0.19581	1011479	Europe & Central Asia
	242	-0.306155	-0.80765	1011480	Sub-Saharan Africa
	243	-0.103113	-0.807434	1011481	Sub-Saharan Africa
	244	0.370497	-0.589414	1011482	Sub-Saharan Africa
	245	0.761661	-0.226996	1011483	Sub-Saharan Africa
	246	-0.248152	0.0484423	1011485	Latin America & Caribbean
	247	0.272005	0.147754	1011486	Middle East & North Africa
	248	-0.70775	0.0576176	1011487	Sub-Saharan Africa
	249	-0.371725	-0.0651534	1011488	Sub-Saharan Africa
	250	0.0543138	-0.719243	1011489	Sub-Saharan Africa
	251	0.612373	0.293311	1011490	Sub-Saharan Africa
	252	-0.222227	-0.293013	1011491	Sub-Saharan Africa
	253	-0.330149	-0.240203	1011492	Europe & Central Asia
	254	-0.362665	0.0245987	1011493	Europe & Central Asia
	255	0.926474	0.0926923	1011494	Europe & Central Asia
	256	1.0538	0.239755	1011495	Europe & Central Asia
	257	0.927109	0.0659861	1011496	Europe & Central Asia
	258	0.219944	0.274674	1011497	Europe & Central Asia
	259	0.425464	0.157771	1011498	Europe & Central Asia
	260	0.164493	0.440841	1011499	Europe & Central Asia
	261	0.294126	-0.130086	1011500	North America
	262	0.46263	-0.432334	1011501	Latin America & Caribbean
	263	0.200206	-0.586743	1011502	Latin America & Caribbean
	264	-0.355673	0.0476265	1011586	Europe & Central Asia
	265	-0.258731	-0.00899176	1011587	Europe & Central Asia
	266	-0.065621	-0.0653057	1011588	Europe & Central Asia
	267	-0.636859	0.117569	1011589	Europe & Central Asia
	268	-0.573938	0.279702	1011590	Europe & Central Asia
	269	-0.0839959	-0.933711	1011591	Sub-Saharan Africa
	270	-0.0159358	-0.767383	1011592	Sub-Saharan Africa
	271	0.873364	0.419873	1011593	Sub-Saharan Africa
	272	-0.689358	-0.0262851	1011596	East Asia & Pacific
	273	-0.511861	-0.20068	1011597	East Asia & Pacific
	274	-0.694138	0.0616872	1011598	Sub-Saharan Africa
	275	-0.747543	-0.0959225	1011599	East Asia & Pacific
	276	0.0380247	-0.651569	1011600	East Asia & Pacific
	277	0.153831	-0.544818	1011601	Latin America & Caribbean
	278	-0.205318	-0.0500856	1011602	North America
	279	-0.726685	0.423987	1011603	Europe & Central Asia
	280	-0.536553	-0.0408962	1011604	East Asia & Pacific
	281	0.0237799	-0.346889	1011605	East Asia & Pacific
	282	0.271418	-0.493754	1011606	East Asia & Pacific
	283	-0.346324	-0.50372	1011607	East Asia & Pacific
	284	-0.256205	-0.208684	1011608	East Asia & Pacific
	285	-0.213325	0.481324	1011609	Europe & Central Asia
	286	-0.388294	-0.414037	1011610	Europe & Central Asia
	287	0.0210332	0.0267693	1011611	Europe & Central Asia
	288	-0.576646	0.237212	1011612	Latin America & Caribbean
	289	-0.403919	0.0105686	1011620	Europe & Central Asia
	290	-0.201898	0.0153135	1011621	Europe & Central Asia
	291	0.176002	0.542975	1011622	Sub-Saharan Africa
	292	0.454701	0.235457	1011623	Sub-Saharan Africa
	293	-0.161904	0.326619	1011624	East Asia & Pacific
	294	0.356093	-0.282915	1011625	East Asia & Pacific
	295	-0.436323	-0.18203	1011626	Europe & Central Asia
	296	-0.239569	-0.0433654	1011627	Europe & Central Asia
	297	-0.295064	0.132899	1011628	Europe & Central Asia
	298	-0.256047	0.0909011	1011629	Europe & Central Asia
	299	-0.603864	0.314481	1011630	Europe & Central Asia
	300	-0.468161	0.180567	1011631	Europe & Central Asia
	301	-0.196706	0.0417197	1011632	Europe & Central Asia
	302	-0.394905	-0.106626	1011633	Europe & Central Asia
	303	-0.282042	-0.0406366	1011634	Europe & Central Asia
	304	-0.409049	0.600044	1011635	Europe & Central Asia
	305	-0.542257	-0.0435749	1011636	Sub-Saharan Africa
	306	-0.432383	0.387615	1011637	Europe & Central Asia
	307	-0.282545	0.259071	1011638	Sub-Saharan Africa
	308	-0.0716978	-0.000363518	1011639	Europe & Central Asia
	309	-0.0245663	0.148933	1011640	Europe & Central Asia
	310	-0.169784	0.11627	1011641	Europe & Central Asia
	311	-0.218006	-0.18405	1011642	Europe & Central Asia
	312	-0.190292	0.122499	1011643	Europe & Central Asia
	313	-0.430409	-0.033805	1011644	Europe & Central Asia
	314	-0.55926	0.311971	1011645	Sub-Saharan Africa
	315	-0.649163	0.270377	1011646	Sub-Saharan Africa
	316	-0.557315	0.27486	1011647	Latin America & Caribbean
	317	-0.000655136	0.461299	1011648	Latin America & Caribbean
	318	-0.0409642	-0.257163	1011649	Latin America & Caribbean
	319	-0.0541126	-0.372458	1011650	Latin America & Caribbean
	320	-0.204006	-0.528351	1011651	North America
	321	-0.320199	-0.261271	1011652	North America
	322	-0.294219	-0.325282	1011653	North America
	323	0.329943	-0.0239077	1011654	South Asia
	324	0.330673	-0.130945	1011655	North America
	325	-0.213808	-0.14785	1011656	Europe & Central Asia
	326	0.0597091	0.154345	1011657	Europe & Central Asia
	327	-0.599179	0.229294	1011658	Europe & Central Asia
	328	-0.407771	0.175255	1011659	Europe & Central Asia
	329	-0.358708	0.275941	1011660	Europe & Central Asia
	330	-0.0580329	-0.109827	1011661	Sub-Saharan Africa
	331	-0.62192	-0.450175	1011662	Middle East & North Africa
	332	-0.744402	0.547751	1011663	Europe & Central Asia
	333	0.212657	-0.140612	1011664	East Asia & Pacific
	334	-0.45182	-0.262253	1011665	East Asia & Pacific
	335	-0.524226	0.147314	1011666	Middle East & North Africa
	336	-0.654538	-0.221824	1011667	Middle East & North Africa
	337	-0.138656	0.10441	1011668	Middle East & North Africa
	338	-0.473264	0.253059	1011669	Europe & Central Asia
	339	-0.237722	-0.314514	1011670	Middle East & North Africa
	340	-0.545633	0.418747	1011671	Latin America & Caribbean
	341	-0.549857	-0.36064	1011672	Latin America & Caribbean
	342	-0.0907557	-0.568061	1011673	South Asia
	343	-0.271442	-0.431264	1011674	Sub-Saharan Africa
	344	0.163991	0.242402	1011675	Sub-Saharan Africa
	345	0.485091	-0.242094	1011676	Sub-Saharan Africa
	346	0.0450434	-0.103818	1011677	Sub-Saharan Africa
	347	-0.320915	-0.456255	1011678	East Asia & Pacific
	348	-0.230474	-0.194021	1011679	North America
	349	-0.203429	0.0610205	1011680	North America
	350	0.494149	-0.0873424	1011681	Latin America & Caribbean
	351	-0.581135	-0.113389	1011682	Latin America & Caribbean
	352	0.349616	-0.3972	1011683	Latin America & Caribbean
	353	0.65636	-0.185723	1011684	Latin America & Caribbean
	354	0.189396	0.267731	1011685	Latin America & Caribbean
	355	0.747162	0.233682	1011686	Sub-Saharan Africa
	356	-0.402187	-0.191222	1011687	Sub-Saharan Africa
	357	-0.284538	-0.0363165	1011688	Sub-Saharan Africa
	358	-0.320723	0.0963896	1011689	Sub-Saharan Africa
	359	-0.262222	0.29532	1011690	Europe & Central Asia
	360	-0.0373671	0.186303	1011691	Europe & Central Asia
	361	0.628443	0.555897	1011692	Sub-Saharan Africa
	362	-0.320405	0.0879823	1011693	Sub-Saharan Africa
	363	0.444964	0.455994	1011694	Sub-Saharan Africa
	364	0.742123	0.193722	1011695	Sub-Saharan Africa
	365	0.606766	-0.167945	1011696	Sub-Saharan Africa
	366	0.758305	0.172449	1011697	Sub-Saharan Africa
	367	0.0891781	0.523733	1011698	Sub-Saharan Africa
	368	-0.582116	0.540644	1011699	Sub-Saharan Africa
	369	0.916939	0.429355	1011700	Latin America & Caribbean
	370	-0.322332	0.0294644	1011701	Latin America & Caribbean
	371	0.843892	0.347836	1011702	Latin America & Caribbean
	372	-0.219413	0.0231334	1011703	Latin America & Caribbean
	373	-0.211427	-0.437592	1011704	Sub-Saharan Africa
	374	0.0429731	0.139183	1011705	Europe & Central Asia
	375	-0.137822	0.233737	1011706	Europe & Central Asia
	376	-0.402659	-0.00621653	1011707	Europe & Central Asia
	377	-0.52128	0.379581	1011708	Europe & Central Asia
	378	0.00356989	-0.0593917	1011709	East Asia & Pacific
	379	-0.153763	-0.302203	1011710	Europe & Central Asia
	380	-0.307754	-0.0263512	1011711	Europe & Central Asia
	381	0.0657019	0.450713	1011712	Sub-Saharan Africa
	382	-0.440568	0.178449	1011713	Europe & Central Asia
	383	0.442919	0.402642	1011714	Europe & Central Asia
	384	-0.0180681	0.0149328	1011715	East Asia & Pacific
	385	0.380882	0.359114	1011716	Europe & Central Asia
	386	-0.468738	-0.301878	1011717	East Asia & Pacific
	387	-0.303525	0.136221	1011718	Europe & Central Asia
	388	-0.178072	0.266675	1011719	Europe & Central Asia
	389	-0.0641241	0.323886	1011720	North America
	390	-0.375501	0.0971857	1011721	North America
	391	-0.190679	0.106707	1011722	North America
	392	-0.0391592	0.400893	1011723	North America
	393	-0.0953004	-0.0105489	1011724	Europe & Central Asia
	394	-0.518088	-0.0566359	1011725	Europe & Central Asia
	395	0.303342	-0.297562	1011726	North America
	396	-0.315829	-0.0885069	1011727	Sub-Saharan Africa
	397	0.241872	-0.424462	1011728	South Asia
	398	0.0471761	0.200054	1011729	Europe & Central Asia
	399	-0.114538	0.0463627	1011730	South Asia
	400	-0.140764	-0.562146	1011731	South Asia
	401	-0.21015	-0.274003	1011732	Sub-Saharan Africa
	402	-0.0937036	-0.433358	1011733	Sub-Saharan Africa
	403	-0.161849	-0.452776	1011734	East Asia & Pacific
	404	0.081846	0.309524	1011735	Latin America & Caribbean
	405	0.0998199	-0.870341	1011736	South Asia
	406	0.454638	0.206633	1011737	East Asia & Pacific
	407	-0.528953	0.321088	1011738	Latin America & Caribbean
	408	-0.603626	0.709515	1011739	Europe & Central Asia
	409	-0.42176	0.182771	1011740	Sub-Saharan Africa
	410	-0.0499058	-0.0814571	1011741	Europe & Central Asia
	411	-0.278768	0.344314	1011742	North America
	412	-0.362681	0.660988	1011743	Europe & Central Asia
	413	0.386961	0.0784269	1011744	Sub-Saharan Africa
	414	0.759418	0.367923	1011745	Middle East & North Africa
	415	-0.419468	-0.0737166	1011746	Middle East & North Africa
	416	-0.609822	0.112374	1011747	South Asia
	417	-0.0768079	-0.219377	1011748	South Asia
	418	-0.749716	0.0974683	1011749	South Asia
	419	-0.337984	-0.127142	1011750	South Asia
	420	-0.527604	-0.0286996	1011751	South Asia
	421	-0.15615	-0.337101	1011752	Middle East & North Africa
	422	0.966337	0.486677	1011767	East Asia & Pacific
	423	-0.786741	0.111348	1011768	Europe & Central Asia
	424	-0.208584	0.316626	1011769	Europe & Central Asia
	425	-0.380105	0.348396	1011770	Europe & Central Asia
	426	-0.295111	0.566488	1011771	Europe & Central Asia
	427	-0.632468	0.549165	1011772	Europe & Central Asia
	428	-0.635151	0.211798	1011773	Europe & Central Asia
	429	0.587864	0.209237	1011774	East Asia & Pacific
	430	-0.121221	0.451638	1011775	Europe & Central Asia
	431	-0.527402	0.125401	1011776	Europe & Central Asia
	432	-0.402955	0.130688	1011777	Latin America & Caribbean
	433	-0.658337	0.492729	1011778	Europe & Central Asia
	434	0.439609	-0.282698	1011779	East Asia & Pacific
	435	-0.317882	-0.367781	1011780	East Asia & Pacific
	436	-0.383947	0.34188	1011781	Europe & Central Asia
	437	0.0773417	0.27405	1011782	Europe & Central Asia
	438	-0.194835	0.162592	1011783	Europe & Central Asia
	439	0.0332053	0.228588	1011784	Europe & Central Asia
	440	-0.754889	0.322556	1011785	Europe & Central Asia
	441	0.488502	0.452447	1011786	Europe & Central Asia
	442	-0.704936	0.565123	1011787	Europe & Central Asia
	443	-0.445615	0.407258	1011788	Europe & Central Asia
	444	-0.713642	0.348433	1011789	Europe & Central Asia
	445	-0.442105	0.675211	1011790	Latin America & Caribbean
	446	-0.150521	-0.124753	1011791	Sub-Saharan Africa
	447	-0.768959	0.586866	1011792	Europe & Central Asia
	448	-0.535801	0.377481	1011793	Sub-Saharan Africa
	449	-0.205959	0.129237	1011794	Sub-Saharan Africa
	450	0.932533	0.345652	1011798	Sub-Saharan Africa
	451	-0.482523	0.0370033	1011800	East Asia & Pacific
	452	-0.616203	-0.164854	1011801	Sub-Saharan Africa
	453	0.37494	-0.408949	1011802	Sub-Saharan Africa
	454	0.382383	-0.225549	1011803	Sub-Saharan Africa
	455	0.118751	-0.119316	1011804	Middle East & North Africa
	456	-0.0660756	0.172543	1011805	Europe & Central Asia
	457	-0.196861	0.0668057	1011806	Europe & Central Asia
	458	-0.112237	0.422909	1011807	Europe & Central Asia
	459	-0.0363499	0.297921	1011808	Europe & Central Asia
	460	-0.242305	-0.385489	1011809	East Asia & Pacific
	461	-0.583897	0.09786	1011810	Sub-Saharan Africa
	462	-0.0570479	0.285862	1011811	Europe & Central Asia
	463	0.223681	0.532288	1011812	Europe & Central Asia
	464	-0.545011	0.099355	1011813	East Asia & Pacific
	465	-0.63808	0.148653	1011814	East Asia & Pacific
	466	-0.602773	0.0423608	1011815	East Asia & Pacific
	467	-0.35598	0.397943	1011816	Europe & Central Asia
	468	-0.179518	0.496412	1011817	Europe & Central Asia
	469	-0.361892	0.210195	1011818	Europe & Central Asia
	470	-0.496911	0.290346	1011819	Europe & Central Asia
	471	0.511731	-0.219182	1011820	Sub-Saharan Africa
	472	-0.78426	0.667683	1011821	Europe & Central Asia
	473	-0.341088	-0.251886	1011822	East Asia & Pacific
	474	-0.695741	0.0899213	1011823	South Asia
	475	-0.707039	0.238818	1011824	Europe & Central Asia
	476	-0.586036	0.552134	1011825	Europe & Central Asia
	477	-0.440875	-0.134737	1011826	East Asia & Pacific
	478	-0.187699	-0.671341	1011827	South Asia
	479	-0.207413	-0.0893852	1011828	East Asia & Pacific
	480	-0.226824	-0.473152	1011829	Latin America & Caribbean
	481	-0.0454809	-0.376349	1011830	Latin America & Caribbean
	482	0.544512	0.184572	1011831	Latin America & Caribbean
	483	0.129712	0.018783	1011832	South Asia
	484	-0.115835	0.557989	1011833	Europe & Central Asia
	485	-0.0129571	0.272803	1011834	Europe & Central Asia
	486	0.646099	0.356014	1011835	North America
	487	-0.117669	0.568803	1011836	Europe & Central Asia
	488	-0.161445	0.27855	1011838	Europe & Central Asia
	489	-0.289313	-0.212241	1011839	Sub-Saharan Africa
	490	0.129103	-0.471171	1011840	Sub-Saharan Africa
	491	-0.401318	0.175505	1011841	Europe & Central Asia
	492	-0.56958	0.645654	1011847	Europe & Central Asia
	493	0.145159	0.434506	1011848	Europe & Central Asia
	494	-0.350723	0.0317171	1011849	Europe & Central Asia
	495	-0.596453	0.55142	1011850	Europe & Central Asia
	496	-0.633427	0.56541	1011851	Europe & Central Asia
	497	-0.508098	0.203874	1011852	Middle East & North Africa
	498	-0.52589	0.193103	1011853	Europe & Central Asia
	499	-0.138345	0.308341	1011854	Europe & Central Asia
	500	-0.578294	0.253443	1011855	East Asia & Pacific
	501	0.118662	-0.0175527	1011856	Sub-Saharan Africa
	502	0.31719	0.00756473	1011857	Sub-Saharan Africa
	503	-0.531201	0.337305	1011858	Latin America & Caribbean
	504	-0.366338	-0.752352	1011859	Sub-Saharan Africa
	505	0.852616	0.343865	1011860	Sub-Saharan Africa
	506	0.842001	0.306453	1011861	Sub-Saharan Africa
	507	-0.0936605	0.125188	1011862	Sub-Saharan Africa
	508	0.539317	0.0278123	1011863	Sub-Saharan Africa
	509	0.236879	-0.555934	1011864	Sub-Saharan Africa
	510	0.686989	0.351329	1011865	Sub-Saharan Africa
	511	0.851341	0.337708	1011866	Sub-Saharan Africa
	512	0.905727	0.342179	1011867	Sub-Saharan Africa
	513	0.0880134	0.0898529	1011868	South Asia
	514	-0.339547	0.0192251	1011869	Middle East & North Africa
	515	0.0289152	0.166796	1011870	South Asia
	516	-0.0228476	0.0852463	1011871	South Asia
	517	-0.291689	0.0852373	1011872	North America
	518	0.228401	0.0296455	1011873	Sub-Saharan Africa
	519	-0.619266	0.262334	1011874	Sub-Saharan Africa
	520	-0.19606	0.195781	1011875	Europe & Central Asia
	521	-0.58759	-0.0730777	1011876	Latin America & Caribbean
	522	-0.166978	0.200868	1011877	Latin America & Caribbean
	523	-0.166921	0.394376	1011878	Latin America & Caribbean
	524	-0.238648	-0.156699	1011879	Middle East & North Africa
	525	-0.158451	-0.506489	1011880	Middle East & North Africa
	526	0.0913075	0.253849	1011881	North America
	527	-0.138923	0.0884353	1011882	North America
	528	-0.0522222	0.251172	1011883	North America
	529	-0.105234	0.106584	1011884	North America
	530	-0.0800705	-0.206322	1011885	Sub-Saharan Africa
	531	0.508731	0.365362	1011886	Europe & Central Asia
	532	0.0293886	0.555645	1011887	Europe & Central Asia
	533	0.0295505	0.408706	1011888	Europe & Central Asia
	534	-0.254174	0.449854	1011889	Europe & Central Asia
	535	0.00755497	0.100079	1011890	North America
	536	-0.0398895	-0.317815	1011891	Middle East & North Africa
	537	-0.11015	-0.124354	1011892	East Asia & Pacific
	538	-0.353673	0.376734	1011893	North America
	539	0.239755	0.0560876	1011894	North America
	540	-0.110602	-0.41416	1011895	North America
	541	-0.0830888	-0.0222058	1011896	East Asia & Pacific
	542	-0.0708288	-0.07596	1011897	East Asia & Pacific
	543	-0.119599	-0.361995	1011898	East Asia & Pacific
	544	0.244872	-0.572426	1011899	Sub-Saharan Africa
	545	-0.460835	0.0821235	1011900	East Asia & Pacific
	546	0.392347	-0.028075	1011901	Latin America & Caribbean
	547	-0.785736	-0.143976	1011902	Latin America & Caribbean
	548	-0.550415	-0.452641	1011903	Latin America & Caribbean
	549	-0.0715982	0.0996161	1011904	Sub-Saharan Africa
	550	0.581418	0.326407	1011905	Sub-Saharan Africa
	551	-0.214368	0.237583	1011906	Latin America & Caribbean
	552	0.264751	-0.557188	1011907	Sub-Saharan Africa
	553	0.638413	0.175346	1011908	Middle East & North Africa
	554	0.122318	0.0586633	1011909	Sub-Saharan Africa
	555	-0.411382	0.134923	1011910	Europe & Central Asia
	556	-0.276613	0.227216	1011911	Europe & Central Asia
	557	-0.0718283	0.298966	1011912	Europe & Central Asia
	558	0.273632	-0.0456697	1011913	East Asia & Pacific
	559	0.125804	0.0852764	1011914	East Asia & Pacific
	560	-0.183386	-0.16077	1011915	Europe & Central Asia
	561	-0.502531	0.246723	1011916	Europe & Central Asia
	562	0.0982814	-0.621007	1011925	East Asia & Pacific
	563	-0.584266	0.100598	1011926	Europe & Central Asia
	564	-0.479044	0.398904	1011927	Europe & Central Asia
	565	-0.628383	0.0956337	1011928	Europe & Central Asia
	566	-0.611086	0.13635	1011929	Europe & Central Asia
	567	-0.517242	0.164064	1011930	Europe & Central Asia
	568	-0.214305	-0.506677	1011931	Europe & Central Asia
	569	0.657922	0.0760176	1011932	East Asia & Pacific
	570	0.347594	0.0555154	1011933	Europe & Central Asia
	571	-0.0445612	0.0306208	1011934	Europe & Central Asia
	572	0.775479	0.310521	1011935	Europe & Central Asia
	573	-0.230685	-0.239953	1011936	Europe & Central Asia
	574	-0.0957867	0.234701	1011937	Europe & Central Asia
	575	-0.481315	-0.124515	1011938	Europe & Central Asia
	576	-0.195022	-0.277928	1011939	Europe & Central Asia
	577	-0.312379	-0.315824	1011940	East Asia & Pacific
	578	-0.494568	-0.0877284	1011942	Europe & Central Asia
	579	-0.0203192	0.058007	1011943	Europe & Central Asia
	580	0.00669726	-0.407886	1011944	Middle East & North Africa
	581	-0.413867	0.227295	1011945	Europe & Central Asia
	582	-0.635514	0.350139	1011946	Europe & Central Asia
	583	0.799987	-0.00488018	1011947	Sub-Saharan Africa
	584	-0.649902	-0.0920067	1011948	Europe & Central Asia
	585	-0.200831	-0.815911	1011949	Sub-Saharan Africa
	586	-0.186543	0.067445	1011950	Europe & Central Asia
	587	-0.408721	-0.420258	1011951	Europe & Central Asia
	588	-0.163204	0.0654704	1011952	Europe & Central Asia
	589	-0.551017	0.188517	1011953	Europe & Central Asia
	590	-0.26269	-0.0877244	1011954	Europe & Central Asia
	591	-0.251763	-0.056616	1011955	Europe & Central Asia
	592	-0.0403062	-0.0721853	1011956	Europe & Central Asia
	593	0.216526	-0.590164	1011959	East Asia & Pacific
	594	-0.517959	0.0449458	1011960	Sub-Saharan Africa
	595	-0.400763	-0.062884	1011961	Sub-Saharan Africa
	596	0.128746	-0.235385	1011962	East Asia & Pacific
	597	-0.274911	0.102363	1011963	Europe & Central Asia
	598	-0.228875	-0.429349	1011964	Europe & Central Asia
	599	-0.25631	0.566036	1011965	North America
	600	0.126866	-0.48167	1011966	South Asia
	601	0.940122	0.178172	1011967	Europe & Central Asia
	602	0.419473	-0.195121	1011968	Sub-Saharan Africa
	603	0.303911	0.155287	1011969	Europe & Central Asia
	604	-0.254656	-0.215015	1011970	Europe & Central Asia
	605	0.198705	-0.458145	1011971	Europe & Central Asia
	606	0.202817	-0.505645	1011972	East Asia & Pacific
	607	0.204394	-0.686738	1011973	Sub-Saharan Africa
	608	0.0393659	-0.61071	1011974	Sub-Saharan Africa
	609	-0.0299694	0.19676	1011975	Europe & Central Asia
	610	-0.285982	-0.0977178	1011976	Europe & Central Asia
	611	0.195025	-0.744218	1011977	South Asia
	612	-0.159737	-0.0428417	1011978	Europe & Central Asia
	613	-0.168506	0.115733	1011979	Europe & Central Asia
	614	-0.194651	0.152987	1011980	Europe & Central Asia
	615	0.10746	-0.0689796	1011981	East Asia & Pacific
	616	0.0705242	0.278022	1011982	Europe & Central Asia
	617	0.250501	-0.359337	1011983	East Asia & Pacific
	618	0.129921	-0.201292	1011984	East Asia & Pacific
	619	-0.182446	0.156331	1011985	Europe & Central Asia
	620	0.00323968	-0.144383	1011986	North America
	621	-0.127692	-0.433739	1011987	North America
	622	-0.483708	-0.462591	1011988	Middle East & North Africa
	623	-0.283942	-0.268317	1011989	Middle East & North Africa
	624	0.64587	-0.247991	1011990	Latin America & Caribbean
	625	-0.245318	-0.384837	1011991	Latin America & Caribbean
	626	-0.586107	-0.36797	1011992	Latin America & Caribbean
	627	0.00411189	-0.77276	1011993	South Asia
	628	0.386763	-0.358629	1011995	Latin America & Caribbean
	629	0.00420898	0.0260215	1011996	Sub-Saharan Africa
	630	0.168502	-0.237308	1011997	Sub-Saharan Africa
	631	0.89755	0.0162114	1011998	Sub-Saharan Africa
	632	-0.203337	0.007118	1011999	North America
	633	-0.241564	-0.340893	1012000	North America
	634	0.0345913	0.327947	1012001	Latin America & Caribbean
	635	-0.516804	0.0742297	1012002	Sub-Saharan Africa
	636	-0.606285	-0.244241	1012003	Sub-Saharan Africa
	637	-0.756749	-0.284111	1012004	East Asia & Pacific
	638	-0.464329	-0.226646	1012005	East Asia & Pacific
	639	-0.68482	-0.159231	1012006	East Asia & Pacific
	640	0.258317	-0.142831	1012007	East Asia & Pacific
	641	-0.660155	-0.409961	1012008	East Asia & Pacific
	642	-0.387226	-0.139183	1012009	East Asia & Pacific
	643	0.383533	-0.489591	1012010	East Asia & Pacific
	644	-0.429097	0.040457	1012011	Europe & Central Asia
	645	-0.525879	-0.215792	1012012	Europe & Central Asia
	646	-0.651969	-0.137829	1012013	Europe & Central Asia
	647	-0.162637	-0.761117	1012014	Sub-Saharan Africa
	648	0.785264	-0.0243712	1012015	Sub-Saharan Africa
	649	0.591832	0.188206	1012016	Latin America & Caribbean
	650	0.125207	0.156191	1012017	Latin America & Caribbean
	651	-0.107676	0.0480623	1012018	Europe & Central Asia
	652	-0.230279	-0.0996973	1012019	Europe & Central Asia
	653	-0.0263267	0.140235	1012020	Europe & Central Asia
	654	0.412386	0.13466	1012021	Europe & Central Asia
	655	-0.452874	0.0531385	1012022	Europe & Central Asia
	656	-0.328192	-0.381725	1012023	Middle East & North Africa
	657	-0.0782923	0.225784	1012026	Sub-Saharan Africa
	658	0.649866	0.212383	1012027	Europe & Central Asia
	659	0.679624	0.0502209	1012028	South Asia
	660	-0.136697	-0.0735257	1012029	Sub-Saharan Africa
	661	-0.229911	-0.272335	1012030	North America
	662	-0.173627	-0.37611	1012031	North America
	663	-0.98921	-0.531875	1012032	Latin America & Caribbean
	664	-0.412148	-0.717429	1012033	Latin America & Caribbean
	665	-0.483065	0.130112	1012034	Europe & Central Asia
	666	-0.367731	0.146172	1012035	Europe & Central Asia
	667	-0.178401	-0.433483	1012036	East Asia & Pacific
	668	-0.217848	-0.613126	1012037	East Asia & Pacific
	669	-0.32903	-0.982736	1012038	East Asia & Pacific
	670	0.558163	0.0573904	1012040	Sub-Saharan Africa
	671	0.559691	-0.314628	1012041	Latin America & Caribbean
	672	-0.0603345	0.0706636	1012042	Europe & Central Asia
	673	-0.330807	-0.442534	1012043	North America
	674	0.684509	0.0963139	1012044	Sub-Saharan Africa
	675	0.668054	0.0248722	1012045	Sub-Saharan Africa
	676	-0.5559	-0.449049	1012046	East Asia & Pacific
	677	0.545723	-0.302373	1012051	Latin America & Caribbean
	678	0.729779	-0.0503641	1012052	Sub-Saharan Africa
	679	0.827488	0.159125	1012053	East Asia & Pacific
	680	-0.118598	-1.08415	1012054	South Asia
	681	0.144232	-0.0774763	1012055	Latin America & Caribbean
	682	-0.270557	0.0572919	1012056	Latin America & Caribbean
	683	0.0714882	-0.215638	1012057	North America
	684	-0.115613	-0.727816	1012058	North America
	685	-0.269432	-0.478396	1012059	Middle East & North Africa
	686	0.76901	0.134704	1012060	East Asia & Pacific
	687	-0.0655873	-0.367374	1012061	Sub-Saharan Africa
	688	0.221784	-0.302592	1012062	East Asia & Pacific
	689	-0.505413	0.0796285	1012063	East Asia & Pacific
	690	-0.265014	0.0409823	1012064	Sub-Saharan Africa
	691	0.365296	0.362026	1012074	Sub-Saharan Africa
	692	0.361437	-0.53158	1012075	Sub-Saharan Africa
	693	0.0423502	-0.564896	1012076	Sub-Saharan Africa
	694	-0.366828	0.659154	1012078	Europe & Central Asia
	695	-0.14263	-0.180657	1012079	Sub-Saharan Africa
	696	-0.53294	0.227495	1012080	Europe & Central Asia
	697	0.358404	-0.77812	1012081	Sub-Saharan Africa
	698	-0.473876	0.249262	1012082	Europe & Central Asia
	699	-0.650992	0.226118	1012083	Europe & Central Asia
	700	-0.433824	-0.308347	1012084	Middle East & North Africa
	701	-0.419195	0.117746	1012085	Europe & Central Asia
	702	-0.513691	0.0293776	1012086	Europe & Central Asia
	703	-0.694421	0.251832	1012087	Europe & Central Asia
	704	-0.242844	0.0195504	1012088	Europe & Central Asia
	705	-0.258998	0.240096	1012089	Latin America & Caribbean
	706	-0.38508	0.159844	1012090	Europe & Central Asia
	707	0.650411	-0.0242356	1012092	Sub-Saharan Africa
	708	-0.474855	0.29057	1012093	Europe & Central Asia
	709	0.751964	0.433211	1012094	Europe & Central Asia
	710	0.812787	0.178924	1012095	Europe & Central Asia
	711	0.121115	0.345553	1012096	Europe & Central Asia
	712	-0.476383	0.0934525	1012097	Europe & Central Asia
	713	-0.432053	0.216971	1012098	Europe & Central Asia
	714	-0.593069	-0.0423606	1012099	Europe & Central Asia
	715	-0.164359	0.420318	1012100	Europe & Central Asia
	716	-0.370899	-0.108856	1012101	North America
	717	-0.67693	-0.0540531	1012102	East Asia & Pacific
	718	-0.144699	-0.31569	1012103	East Asia & Pacific
	719	0.384865	0.139487	1012104	Europe & Central Asia
	720	-0.0627739	0.0486466	1012105	Europe & Central Asia
	721	-0.198228	-0.494693	1012106	Middle East & North Africa
	722	-0.59851	0.13956	1012107	Europe & Central Asia
	723	0.945059	0.340414	1012108	East Asia & Pacific
	724	-0.555156	0.120483	1012109	Latin America & Caribbean
	725	0.111872	-0.18166	1012110	East Asia & Pacific
	726	0.632373	-0.176786	1012111	East Asia & Pacific
	727	0.958046	0.0889795	1012112	East Asia & Pacific
	728	0.831711	-0.0301379	1012113	East Asia & Pacific
	729	0.0497011	-0.109254	1012114	Middle East & North Africa
	730	-0.643816	0.38002	1012115	Europe & Central Asia
	731	0.262448	-0.012895	1012116	Latin America & Caribbean
	732	-0.675752	-0.567785	1012117	South Asia
	733	0.100867	-0.342992	1012118	Sub-Saharan Africa
	734	0.240693	-0.285619	1012119	Sub-Saharan Africa
	735	-0.151962	-0.355835	1012123	Sub-Saharan Africa
	736	0.42838	-0.357802	1012124	East Asia & Pacific
	737	0.472848	0.17331	1012125	Europe & Central Asia
	738	0.117775	0.404616	1012126	Europe & Central Asia
	739	0.346871	0.198137	1012127	Europe & Central Asia
	740	0.366201	0.127284	1012128	Europe & Central Asia
	741	-0.00176277	0.0759757	1012129	Europe & Central Asia
	742	-0.453198	0.109164	1012130	South Asia
	743	0.321521	0.063972	1012131	North America
	744	-0.12671	0.244633	1012132	Latin America & Caribbean
	745	0.527553	0.00501088	1012133	East Asia & Pacific
	746	0.929603	0.353899	1012134	Sub-Saharan Africa
	747	0.135971	0.0614747	1012135	Sub-Saharan Africa
	748	0.648613	-0.00917245	1012136	Sub-Saharan Africa
	749	0.206362	-0.0670343	1012137	Sub-Saharan Africa
	750	-0.243846	-0.357137	1012138	Sub-Saharan Africa
	751	-0.619335	-0.201904	1012139	Europe & Central Asia
	752	-0.100648	-0.294449	1012140	East Asia & Pacific
	753	-0.093804	0.0692798	1012141	Europe & Central Asia
	754	0.332911	0.109001	1012142	Europe & Central Asia
	755	-0.649784	-0.162689	1012143	East Asia & Pacific
	756	-0.664575	0.183311	1012144	East Asia & Pacific
	757	0.00882204	-0.921627	1012145	Sub-Saharan Africa
	758	-0.227142	0.258353	1012146	Sub-Saharan Africa
	759	-0.565712	-0.386212	1012147	East Asia & Pacific
	760	-0.0446715	-0.13487	1012148	South Asia
	761	0.341327	0.148367	1012149	Latin America & Caribbean
	762	-0.323111	0.365381	1012150	Europe & Central Asia
	763	-0.427193	0.169177	1012151	Europe & Central Asia
	764	-0.360615	-0.357932	1012152	North America
	765	0.0666702	0.0800085	1012153	South Asia
	766	-0.382135	-0.193687	1012154	East Asia & Pacific
	767	-0.341362	-0.753237	1012155	East Asia & Pacific
	768	-0.593553	0.500169	1012156	Europe & Central Asia
	769	0.913207	0.182591	1012157	Sub-Saharan Africa
	770	-0.297253	-0.332961	1012158	East Asia & Pacific
	771	-0.535532	0.202071	1012159	Europe & Central Asia
	772	0.598769	0.468162	1012160	Sub-Saharan Africa
	773	-0.0122869	-0.999369	1012161	Sub-Saharan Africa
	774	-0.0433984	-0.584371	1012162	Sub-Saharan Africa
	775	-0.625483	0.0823673	1012163	Latin America & Caribbean
	776	-0.46993	0.186603	1012164	Latin America & Caribbean
	777	0.924135	0.355203	1012165	Sub-Saharan Africa
	778	0.177714	0.439967	1012166	Europe & Central Asia
	779	-0.408065	-0.254777	1012167	Latin America & Caribbean
	780	0.133015	-0.212769	1012168	Latin America & Caribbean
	781	0.273677	0.23832	1012169	Sub-Saharan Africa
	782	-0.333716	-0.143575	1012170	Sub-Saharan Africa
	783	0.173394	0.14044	1012171	Middle East & North Africa
	784	-0.663738	-0.161178	1012172	Europe & Central Asia
	785	-0.743761	0.247626	1012173	Europe & Central Asia
	786	0.509224	-0.0440372	1012174	Europe & Central Asia
	787	0.543117	0.161096	1012175	Europe & Central Asia
	788	0.306496	0.51506	1012176	Europe & Central Asia
	789	0.650693	0.36445	1012178	Europe & Central Asia
	790	-0.0744126	0.307878	1012179	Europe & Central Asia
	791	0.0553005	0.217452	1012181	North America
	792	-0.165521	-0.011447	1012182	North America
	793	-0.457442	0.0721446	1012183	North America
	794	-0.638052	0.506681	1012184	North America
	795	0.333878	-0.708357	1012185	Sub-Saharan Africa
	796	-0.844356	0.181949	1012186	South Asia
	797	-0.256339	0.0497046	1012187	Sub-Saharan Africa
	798	0.293137	-0.465269	1012188	Latin America & Caribbean
	799	-0.147161	0.263686	1012189	Europe & Central Asia
	800	-0.682687	-0.576091	1012190	East Asia & Pacific
	801	-0.665891	0.236556	1012191	Sub-Saharan Africa
	802	-0.824563	0.518366	1012192	Europe & Central Asia
	803	-0.234293	0.388181	1012193	Europe & Central Asia
	804	-0.500389	-0.264423	1012194	East Asia & Pacific
	805	-0.663706	0.0474526	1012195	Europe & Central Asia
	806	-0.486329	0.184027	1012196	Europe & Central Asia
	807	-0.64954	0.25813	1012197	Europe & Central Asia
	808	-0.600657	0.397277	1012199	Europe & Central Asia
	809	0.0678813	0.467615	1012204	Europe & Central Asia
	810	-0.879035	-0.13236	1012205	East Asia & Pacific
	811	-0.44236	-0.156246	1012206	East Asia & Pacific
	812	-0.750258	0.0317064	1012207	East Asia & Pacific
	813	-0.360184	-0.447602	1012208	Sub-Saharan Africa
	814	0.0307042	-0.357561	1012209	Middle East & North Africa
	815	-0.514547	0.321617	1012210	Europe & Central Asia
	816	0.626234	0.350784	1012212	Latin America & Caribbean
	817	0.336515	-0.216185	1012213	Sub-Saharan Africa
	818	-0.877947	-0.00743974	1012215	Sub-Saharan Africa
	819	-0.830778	0.120891	1012216	Sub-Saharan Africa
	820	-0.246788	0.0423422	1012217	Sub-Saharan Africa
	821	0.536334	-0.12304	1012218	Sub-Saharan Africa
	822	-0.148775	-0.0163293	1012220	Sub-Saharan Africa
	823	-0.400823	0.0722379	1012221	Sub-Saharan Africa
	824	-0.139949	0.0286722	1012222	Sub-Saharan Africa
	825	0.114699	-0.653993	1012223	South Asia
	826	0.0238801	-0.290239	1012224	North America
	827	0.888699	0.298631	1012225	North America
	828	-0.663145	0.882123	1012226	Sub-Saharan Africa
	829	0.902818	0.313139	1012228	Sub-Saharan Africa
	830	-0.219473	0.289569	1012238	Europe & Central Asia
	831	0.189905	-0.00243289	1012239	East Asia & Pacific
	832	-0.613344	-0.252665	1012240	East Asia & Pacific
	833	-0.639673	0.404251	1012241	Europe & Central Asia
	834	-0.251348	0.285694	1012242	Europe & Central Asia
	835	-0.0729295	0.0838572	1012243	Latin America & Caribbean
	836	-0.110333	0.0696236	1012244	Latin America & Caribbean
	837	-0.201268	-0.309355	1012245	Sub-Saharan Africa
	838	-0.19606	0.0594394	1012246	North America
	839	0.347546	0.226518	1012247	North America
	840	-0.852765	-0.0327585	1012248	North America
	841	0.0784833	0.31015	1012249	North America
	842	-0.115011	0.436353	1012250	Europe & Central Asia
	843	0.169292	0.186695	1012251	East Asia & Pacific
	844	-0.167346	-0.117447	1012252	Sub-Saharan Africa
	845	-0.102218	0.355346	1012254	Europe & Central Asia
	846	-0.249237	0.121	1012255	Europe & Central Asia
	847	-0.195365	0.639054	1012256	Europe & Central Asia
	848	-0.277227	0.375627	1012257	Europe & Central Asia
	849	-0.559946	0.539292	1012258	Europe & Central Asia
	850	0.697546	0.110303	1012259	Latin America & Caribbean
	851	-0.08686	-0.00182313	1012260	Latin America & Caribbean
[truncated: 295 more rows]

## Sheet: Figure 2
value	area1	area2	sim.euclidean.rf	sim.euclidean.func	sim.euclidean	dissim.euclidean.rf	dissim.euclidean.func	dissim.euclidean	country.1	Region.1	country.2	Region.2	dist_km	log_distance	log_rf_similarity	log_fg_similarity	log_bac_similarity	log_rf_dissimilarity	log_fg_dissimilarity	log_bac_dissimilarity	spatial_scale
0	Copenhagen	Kgs. Lyngby	0.023139	0.0133928	0.0101409	0.976861	0.986607	0.989859	Denmark	Europe & Central Asia	Denmark	Europe & Central Asia	0	#NUM!	-3.76624	-4.31304	-4.59118	-0.0234109	-0.0134833	-0.0101926	Within Country
78.8529822988562	Puntarenas	Puntarenas El Roble	0.0401413	0.023331	0.0228663	0.959859	0.976669	0.977134	Costa Rica	Latin America & Caribbean	Costa Rica	Latin America & Caribbean	0.078853	-2.54017	-3.21535	-3.75797	-3.77809	-0.0409692	-0.0236075	-0.0231318	Within Country
346.406519855698	Beggen	Esch-Sur-Alzette	0.0370126	0.0235761	0.0216629	0.962987	0.976424	0.978337	Luxembourg	Europe & Central Asia	Luxembourg	Europe & Central Asia	0.346407	-1.06014	-3.2965	-3.74752	-3.83216	-0.0377149	-0.0238585	-0.0219009	Within Country
1111.95101177485	Yaonde	Yaounde	0.0209379	0.0115897	0.0080083	0.979062	0.98841	0.991992	Cameroon	Sub-Saharan Africa	Cameroon	Sub-Saharan Africa	1.11195	0.106116	-3.86619	-4.45764	-4.82728	-0.0211602	-0.0116574	-0.00804054	Within Country
1805.66434403263	Aadbil	Cheikh Mohammad	0.0262661	0.0207627	0.0190199	0.973734	0.979237	0.98098	Lebanon	Middle East & North Africa	Lebanon	Middle East & North Africa	1.80566	0.590929	-3.63947	-3.8746	-3.96227	-0.0266173	-0.0209813	-0.0192031	Within Country
2019.2715865618	Bern	Herrenschwanden	0.0304262	0.016637	0.0138918	0.969574	0.983363	0.986108	Switzerland	Europe & Central Asia	Switzerland	Europe & Central Asia	2.01927	0.702737	-3.49245	-4.09613	-4.27646	-0.0308987	-0.0167769	-0.0139892	Within Country
3138.10118399537	George Town	Jelutong	0.0342109	0.0178651	0.0169691	0.965789	0.982135	0.983031	Malaysia	East Asia & Pacific	Malaysia	East Asia & Pacific	3.1381	1.14362	-3.37521	-4.02491	-4.07636	-0.0348098	-0.0180266	-0.0171147	Within Country
3756.58756700604	Bern	Liebefeld	0.0267276	0.0149537	0.0126344	0.973272	0.985046	0.987366	Switzerland	Europe & Central Asia	Switzerland	Europe & Central Asia	3.75659	1.32351	-3.62206	-4.2028	-4.37133	-0.0270913	-0.0150666	-0.0127149	Within Country
3951.81133203849	Belgrade	Belgrade -Dorcol	0.01567	0.0102401	0.00744703	0.98433	0.98976	0.992553	Serbia	Europe & Central Asia	Serbia	Europe & Central Asia	3.95181	1.37417	-4.15601	-4.58145	-4.89994	-0.015794	-0.0102929	-0.0074749	Within Country
4053.98165875765	Corridonia	Macerata	0.034195	0.0182117	0.0176262	0.965805	0.981788	0.982374	Italy	Europe & Central Asia	Italy	Europe & Central Asia	4.05398	1.3997	-3.37568	-4.00569	-4.03837	-0.0347933	-0.0183795	-0.0177834	Within Country
4147.87064573248	Abuja	New Karu	0.020109	0.0121578	0.00841379	0.979891	0.987842	0.991586	Nigeria	Sub-Saharan Africa	Nigeria	Sub-Saharan Africa	4.14787	1.4226	-3.90659	-4.40979	-4.77788	-0.0203139	-0.0122323	-0.00844939	Within Country
4258.59191079347	Djeffa	Sa¨Ma¨-Kpodji Ekpe	0.0406217	0.0209901	0.0189436	0.959378	0.97901	0.981056	Benin	Sub-Saharan Africa	Benin	Sub-Saharan Africa	4.25859	1.44894	-3.20345	-3.8637	-3.96629	-0.0414698	-0.0212135	-0.0191253	Within Country
4287.85368764592	Calavi	Cotonou	0.0262994	0.0202291	0.013973	0.973701	0.979771	0.986027	Benin	Sub-Saharan Africa	Benin	Sub-Saharan Africa	4.28785	1.45579	-3.63821	-3.90063	-4.27063	-0.0266514	-0.0204365	-0.0140715	Within Country
4468.2722094821	Manipal	Udupi	0.0266448	0.0180224	0.0157305	0.973355	0.981978	0.98427	India	South Asia	India	South Asia	4.46827	1.497	-3.62516	-4.01614	-4.15216	-0.0270062	-0.0181868	-0.0158555	Within Country
4709.80094046919	Bogota-Mosquera	Mosquera	0.0256352	0.0144799	0.0129732	0.974365	0.98552	0.987027	Colombia	Latin America & Caribbean	Colombia	Latin America & Caribbean	4.7098	1.54965	-3.66379	-4.23499	-4.34487	-0.0259696	-0.0145858	-0.0130581	Within Country
4840.7635239978	Woodinville Brightwater	Woodinville Wa	0.0411017	0.0206206	0.0204178	0.958898	0.979379	0.979582	United States of America	North America	United States of America	North America	4.84076	1.57707	-3.19171	-3.88146	-3.89135	-0.0419703	-0.0208362	-0.0206291	Within Country
4885.65744504599	Blacksburg	Christiansburg	0.0368353	0.0206265	0.0144799	0.963165	0.979374	0.98552	United States of America	North America	United States of America	North America	4.88566	1.5863	-3.3013	-3.88118	-4.23499	-0.0375308	-0.0208421	-0.0145858	Within Country
4955.14838603663	Butterworth	George Town	0.0273671	0.0135755	0.0138447	0.972633	0.986425	0.986155	Malaysia	East Asia & Pacific	Malaysia	East Asia & Pacific	4.95515	1.60043	-3.59841	-4.29949	-4.27985	-0.0277486	-0.0136685	-0.0139415	Within Country
5000.86966505508	Antwerp South	Deurne	0.0364895	0.02224	0.0193373	0.963511	0.97776	0.980663	Belgium	Europe & Central Asia	Belgium	Europe & Central Asia	5.00087	1.60961	-3.31073	-3.80586	-3.94572	-0.0371718	-0.0224911	-0.0195267	Within Country
5138.50125082944	Herrenschwanden	Liebefeld	0.0370752	0.0194876	0.0168642	0.962925	0.980512	0.983136	Switzerland	Europe & Central Asia	Switzerland	Europe & Central Asia	5.1385	1.63676	-3.29481	-3.93798	-4.08256	-0.03778	-0.01968	-0.017008	Within Country
5297.20545090591	Bridgetown	Worthing	0.02779	0.0201532	0.0148212	0.97221	0.979847	0.985179	Barbados	Latin America & Caribbean	Barbados	Latin America & Caribbean	5.29721	1.66718	-3.58308	-3.90439	-4.21169	-0.0281835	-0.0203591	-0.0149322	Within Country
5324.69612999024	Agblangandan	Sa¨Ma¨-Kpodji Ekpe	0.0327273	0.0210389	0.0167842	0.967273	0.978961	0.983216	Benin	Sub-Saharan Africa	Benin	Sub-Saharan Africa	5.3247	1.67236	-3.41955	-3.86138	-4.08732	-0.0332748	-0.0212634	-0.0169266	Within Country
5913.88819392814	Colina	Paine	0.0321292	0.0164988	0.0145604	0.967871	0.983501	0.98544	Chile	Latin America & Caribbean	Chile	Latin America & Caribbean	5.91389	1.7773	-3.43799	-4.10447	-4.22945	-0.0326567	-0.0166365	-0.0146675	Within Country
6448.48953057945	Belvaux	Schifflange	0.0312909	0.0174303	0.0158452	0.968709	0.98257	0.984155	Luxembourg	Europe & Central Asia	Luxembourg	Europe & Central Asia	6.44849	1.86385	-3.46443	-4.04955	-4.14489	-0.0317909	-0.017584	-0.0159721	Within Country
6474.8803810801	Santa Venera	Xghajra	0.0298115	0.0207911	0.0156078	0.970188	0.979209	0.984392	Malta	Middle East & North Africa	Malta	Middle East & North Africa	6.47488	1.86793	-3.51286	-3.87323	-4.15999	-0.0302649	-0.0210103	-0.0157308	Within Country
6642.20628187261	Butterworth	Jelutong	0.0339328	0.0193566	0.0171213	0.966067	0.980643	0.982879	Malaysia	East Asia & Pacific	Malaysia	East Asia & Pacific	6.64221	1.89344	-3.38337	-3.94472	-4.06743	-0.0345219	-0.0195464	-0.0172696	Within Country
7151.20536872624	Cirkewwa	Ghajnsielem	0.0284689	0.0190756	0.0179978	0.971531	0.980924	0.982002	Malta	Middle East & North Africa	Malta	Middle East & North Africa	7.15121	1.96728	-3.55894	-3.95935	-4.01751	-0.028882	-0.0192599	-0.0181617	Within Country
7626.61311877685	Cirkewwa	St.venera	0.0363086	0.0211756	0.0186662	0.963691	0.978824	0.981334	Malta	Middle East & North Africa	Malta	Middle East & North Africa	7.62661	2.03164	-3.3157	-3.85491	-3.98104	-0.0369842	-0.021403	-0.0188426	Within Country
7774.41559185311	Agblangandan	Djeffa	0.0353072	0.0220294	0.0174601	0.964693	0.977971	0.98254	Benin	Sub-Saharan Africa	Benin	Sub-Saharan Africa	7.77442	2.05084	-3.34367	-3.81538	-4.04784	-0.0359456	-0.0222756	-0.0176144	Within Country
7869.40885283408	Agblangandan	Cotonou	0.0276736	0.0185105	0.0141136	0.972326	0.981489	0.985886	Benin	Sub-Saharan Africa	Benin	Sub-Saharan Africa	7.86941	2.06298	-3.58728	-3.98941	-4.26061	-0.0280637	-0.018684	-0.0142142	Within Country
8389.70022416363	Beau Bassin Rose-Hill	Port Louis	0.0356019	0.0208732	0.0199149	0.964398	0.979127	0.980085	Mauritius	Sub-Saharan Africa	Mauritius	Sub-Saharan Africa	8.3897	2.127	-3.33536	-3.86929	-3.91629	-0.0362511	-0.0210941	-0.0201159	Within Country
8471.020430366	Camborne	Penryn	0.0247845	0.013254	0.0124283	0.975215	0.986746	0.987572	United Kingdom	Europe & Central Asia	United Kingdom	Europe & Central Asia	8.47102	2.13665	-3.69753	-4.32346	-4.38778	-0.0250969	-0.0133426	-0.0125062	Within Country
8748.33760876934	Aadbil	Hrar	0.023701	0.02002	0.019127	0.976299	0.97998	0.980873	Lebanon	Middle East & North Africa	Lebanon	Middle East & North Africa	8.74834	2.16886	-3.74224	-3.91102	-3.95666	-0.0239864	-0.0202231	-0.0193123	Within Country
8812.78903528132	Santa Venera	St.venera	0.0316433	0.0200979	0.0168367	0.968357	0.979902	0.983163	Malta	Middle East & North Africa	Malta	Middle East & North Africa	8.81279	2.1762	-3.45323	-3.90714	-4.08419	-0.0321548	-0.0203026	-0.01698	Within Country
9510.26317210057	Abomey-Calavi	Calavi	0.0396137	0.025548	0.0188418	0.960386	0.974452	0.981158	Benin	Sub-Saharan Africa	Benin	Sub-Saharan Africa	9.51026	2.25237	-3.22858	-3.6672	-3.97168	-0.0404197	-0.02588	-0.0190216	Within Country
9546.00502560897	Bilthoven	Utrecht	0.0295988	0.0137165	0.0111256	0.970401	0.986284	0.988874	Netherlands	Europe & Central Asia	Netherlands	Europe & Central Asia	9.54601	2.25612	-3.52002	-4.28916	-4.4985	-0.0300457	-0.0138114	-0.011188	Within Country
9721.52387468683	Copenhagen	Lynetten	0.0190008	0.0107434	0.00833156	0.980999	0.989257	0.991668	Denmark	Europe & Central Asia	Denmark	Europe & Central Asia	9.72152	2.27434	-3.96327	-4.53347	-4.7877	-0.0191836	-0.0108015	-0.00836646	Within Country
9721.52387468683	Kgs. Lyngby	Lynetten	0.033475	0.0190442	0.0161808	0.966525	0.980956	0.983819	Denmark	Europe & Central Asia	Denmark	Europe & Central Asia	9.72152	2.27434	-3.39696	-3.96099	-4.12393	-0.0340481	-0.0192279	-0.0163132	Within Country
10061.6659056425	Manila	Quezon	0.0248129	0.0159258	0.0159147	0.975187	0.984074	0.984085	Philippines	East Asia & Pacific	Philippines	East Asia & Pacific	10.0617	2.30873	-3.69639	-4.13981	-4.14051	-0.025126	-0.016054	-0.0160427	Within Country
10249.3144747756	Bedong	Sungai Petani	0.0307073	0.0152021	0.0154372	0.969293	0.984798	0.984563	Malaysia	East Asia & Pacific	Malaysia	East Asia & Pacific	10.2493	2.32721	-3.48326	-4.18632	-4.17098	-0.0311886	-0.0153188	-0.0155576	Within Country
10535.1207647111	Cheikh Mohammad	Hrar	0.0214769	0.0215525	0.0199559	0.978523	0.978448	0.980044	Lebanon	Middle East & North Africa	Lebanon	Middle East & North Africa	10.5351	2.35471	-3.84078	-3.83726	-3.91423	-0.0217109	-0.0217881	-0.0201577	Within Country
10657.270056505	Falmouth	Penryn	0.0229268	0.0131493	0.0118705	0.977073	0.986851	0.988129	United Kingdom	Europe & Central Asia	United Kingdom	Europe & Central Asia	10.6573	2.36624	-3.77545	-4.33139	-4.4337	-0.0231937	-0.0132365	-0.0119416	Within Country
11126.7947594064	Ilishan -Remo	Ilishan-Remo	0.0303139	0.0228612	0.0166485	0.969686	0.977139	0.983351	Nigeria	Sub-Saharan Africa	Nigeria	Sub-Saharan Africa	11.1268	2.40936	-3.49615	-3.77831	-4.09543	-0.0307829	-0.0231266	-0.0167887	Within Country
11788.2150535116	Abomey-Calavi	Cotonou	0.0275443	0.0184683	0.0138277	0.972456	0.981532	0.986172	Benin	Sub-Saharan Africa	Benin	Sub-Saharan Africa	11.7882	2.4671	-3.59196	-3.9917	-4.28108	-0.0279307	-0.0186409	-0.0139242	Within Country
11991.7694493909	Asuncion	San Lorenzo	0.0270002	0.0177574	0.0146143	0.973	0.982243	0.985386	Paraguay	Latin America & Caribbean	Paraguay	Latin America & Caribbean	11.9918	2.48422	-3.61191	-4.03095	-4.22576	-0.0273714	-0.0179169	-0.0147221	Within Country
12105.9588581566	Agblangandan	Calavi	0.0227435	0.016617	0.0127637	0.977256	0.983383	0.987236	Benin	Sub-Saharan Africa	Benin	Sub-Saharan Africa	12.106	2.4937	-3.78348	-4.09733	-4.36115	-0.0230061	-0.0167566	-0.0128459	Within Country
12429.1396593328	Colombo	Rathmalana	0.0263096	0.0139645	0.0130612	0.97369	0.986036	0.986939	Sri Lanka	South Asia	Sri Lanka	South Asia	12.4291	2.52004	-3.63782	-4.27124	-4.33811	-0.0266619	-0.0140629	-0.0131473	Within Country
12439.9735009275	Bhaktapur	Kathmandu	0.0229453	0.0135115	0.0117238	0.977055	0.986489	0.988276	Nepal	South Asia	Nepal	South Asia	12.44	2.52091	-3.77464	-4.30422	-4.44614	-0.0232127	-0.0136036	-0.011793	Within Country
12564.5959242294	Cotonou	Sa¨Ma¨-Kpodji Ekpe	0.0325387	0.0206552	0.015264	0.967461	0.979345	0.984736	Benin	Sub-Saharan Africa	Benin	Sub-Saharan Africa	12.5646	2.53088	-3.42532	-3.87979	-4.18226	-0.0330799	-0.0208715	-0.0153817	Within Country
12650.4074818371	Guatemala	San Miguel Petapa	0.0289224	0.0176891	0.017631	0.971078	0.982311	0.982369	Guatemala	Latin America & Caribbean	Guatemala	Latin America & Caribbean	12.6504	2.53769	-3.54314	-4.0348	-4.0381	-0.0293489	-0.0178475	-0.0177883	Within Country
12655.2779868359	Jurong	Singapore	0.0296894	0.0185022	0.0146673	0.970311	0.981498	0.985333	Singapore	East Asia & Pacific	Singapore	East Asia & Pacific	12.6553	2.53807	-3.51697	-3.98986	-4.22214	-0.030139	-0.0186755	-0.0147759	Within Country
13091.0963672979	Saint Augustine	Sangre Grande	0.0251084	0.0119878	0.0120638	0.974892	0.988012	0.987936	Trinidad and Tobago	Latin America & Caribbean	Trinidad and Tobago	Latin America & Caribbean	13.0911	2.57193	-3.68455	-4.42386	-4.41755	-0.025429	-0.0120603	-0.0121371	Within Country
13152.8636825139	Biyad	Chaqra	0.0266153	0.0201982	0.0147765	0.973385	0.979802	0.985224	Lebanon	Middle East & North Africa	Lebanon	Middle East & North Africa	13.1529	2.57664	-3.62627	-3.90216	-4.21472	-0.0269759	-0.020405	-0.0148867	Within Country
14084.2592197952	St.venera	Xghajra	0.036665	0.0217202	0.0171194	0.963335	0.97828	0.982881	Malta	Middle East & North Africa	Malta	Middle East & North Africa	14.0843	2.64506	-3.30593	-3.82951	-4.06755	-0.037354	-0.0219595	-0.0172676	Within Country
14419.7464810661	Ghajnsielem	St.venera	0.0286127	0.0185672	0.0170712	0.971387	0.981433	0.982929	Malta	Middle East & North Africa	Malta	Middle East & North Africa	14.4197	2.6686	-3.55391	-3.98636	-4.07036	-0.02903	-0.0187417	-0.0172186	Within Country
14868.589112282	Lourinha	Peniche	0.0239037	0.0173987	0.0140187	0.976096	0.982601	0.985981	Portugal	Europe & Central Asia	Portugal	Europe & Central Asia	14.8686	2.69925	-3.73372	-4.05136	-4.26736	-0.0241941	-0.0175519	-0.0141179	Within Country
14998.320925897	Renton	Seattle	0.0232271	0.0127027	0.00907286	0.976773	0.987297	0.990927	United States of America	North America	United States of America	North America	14.9983	2.70794	-3.76244	-4.36594	-4.70247	-0.0235011	-0.0127841	-0.00911427	Within Country
15085.7621928641	Castries	Gros Islet	0.0327262	0.0180592	0.0154649	0.967274	0.981941	0.984535	Saint Lucia	Latin America & Caribbean	Saint Lucia	Latin America & Caribbean	15.0858	2.71375	-3.41958	-4.0141	-4.16918	-0.0332737	-0.0182243	-0.0155858	Within Country
15227.9362180672	Mzuzu	Nkhata	0.0186891	0.0118144	0.0114392	0.981311	0.988186	0.988561	Malawi	Sub-Saharan Africa	Malawi	Sub-Saharan Africa	15.2279	2.72313	-3.97981	-4.43843	-4.47071	-0.018866	-0.0118848	-0.0115051	Within Country
15230.5741566701	Beau Bassin Rose-Hill	Saint Martin	0.0334855	0.0191009	0.0187243	0.966515	0.980899	0.981276	Mauritius	Sub-Saharan Africa	Mauritius	Sub-Saharan Africa	15.2306	2.7233	-3.39664	-3.95802	-3.97793	-0.034059	-0.0192857	-0.0189018	Within Country
15629.9248453765	Cotonou	Djeffa	0.0280539	0.0177317	0.0144735	0.971946	0.982268	0.985527	Benin	Sub-Saharan Africa	Benin	Sub-Saharan Africa	15.6299	2.74919	-3.57363	-4.0324	-4.23544	-0.028455	-0.0178908	-0.0145792	Within Country
16094.3133887201	Cirkewwa	Santa Venera	0.0283031	0.0209098	0.016423	0.971697	0.97909	0.983577	Malta	Middle East & North Africa	Malta	Middle East & North Africa	16.0943	2.77847	-3.56479	-3.86754	-4.10907	-0.0287113	-0.0211315	-0.0165593	Within Country
16118.7832661283	Biyad	Qana	0.0364824	0.0257116	0.0180624	0.963518	0.974288	0.981938	Lebanon	Middle East & North Africa	Lebanon	Middle East & North Africa	16.1188	2.77999	-3.31093	-3.66081	-4.01392	-0.0371645	-0.0260479	-0.0182275	Within Country
16846.5252448365	Calavi	Sa¨Ma¨-Kpodji Ekpe	0.0294489	0.0201524	0.0137583	0.970551	0.979848	0.986242	Benin	Sub-Saharan Africa	Benin	Sub-Saharan Africa	16.8465	2.82414	-3.5251	-3.90443	-4.28611	-0.0298913	-0.0203582	-0.0138539	Within Country
17170.2696599658	Abomey-Calavi	Agblangandan	0.0246247	0.0164827	0.0130414	0.975375	0.983517	0.986959	Benin	Sub-Saharan Africa	Benin	Sub-Saharan Africa	17.1703	2.84318	-3.704	-4.10544	-4.33963	-0.024933	-0.0166201	-0.0131272	Within Country
17283.2166886213	Esch-Sur-Alzette	Schifflange	0.0308941	0.0217687	0.0165946	0.969106	0.978231	0.983405	Luxembourg	Europe & Central Asia	Luxembourg	Europe & Central Asia	17.2832	2.84974	-3.47719	-3.82728	-4.09868	-0.0313814	-0.0220092	-0.0167339	Within Country
17399.892234668	Beggen	Schifflange	0.0331182	0.0222239	0.0167314	0.966882	0.977776	0.983269	Luxembourg	Europe & Central Asia	Luxembourg	Europe & Central Asia	17.3999	2.85646	-3.40767	-3.80658	-4.09047	-0.033679	-0.0224746	-0.0168729	Within Country
17896.5538426142	Espoo	Helsinki	0.020703	0.0122142	0.00978454	0.979297	0.987786	0.990215	Finland	Europe & Central Asia	Finland	Europe & Central Asia	17.8966	2.88461	-3.87748	-4.40515	-4.62695	-0.0209203	-0.0122894	-0.00983272	Within Country
18654.6887607514	Grand Baie	Port Louis	0.0269939	0.0193491	0.0168947	0.973006	0.980651	0.983105	Mauritius	Sub-Saharan Africa	Mauritius	Sub-Saharan Africa	18.6547	2.9261	-3.61215	-3.94511	-4.08075	-0.0273649	-0.0195387	-0.0170391	Within Country
18707.9918474554	Oslo	Slemmestad	0.0272068	0.0152386	0.0128085	0.972793	0.984761	0.987191	Norway	Europe & Central Asia	Norway	Europe & Central Asia	18.708	2.92895	-3.60429	-4.18392	-4.35764	-0.0275837	-0.0153559	-0.0128913	Within Country
18735.3138865713	Esch-Sur-Alzette	Luxembourg	0.0236214	0.0153417	0.0131668	0.976379	0.984658	0.986833	Luxembourg	Europe & Central Asia	Luxembourg	Europe & Central Asia	18.7353	2.93041	-3.7456	-4.17718	-4.33006	-0.0239048	-0.0154606	-0.0132542	Within Country
18791.1214456663	Beggen	Luxembourg	0.0256903	0.0149562	0.0139643	0.97431	0.985044	0.986036	Luxembourg	Europe & Central Asia	Luxembourg	Europe & Central Asia	18.7911	2.93338	-3.66164	-4.20263	-4.27125	-0.0260261	-0.0150691	-0.0140627	Within Country
19064.9834920066	Camborne	Falmouth	0.0315431	0.0151484	0.013524	0.968457	0.984852	0.986476	United Kingdom	Europe & Central Asia	United Kingdom	Europe & Central Asia	19.065	2.94785	-3.4564	-4.18986	-4.30329	-0.0320513	-0.0152643	-0.0136163	Within Country
19407.0588890938	Cannobio	Verbania	0.0311482	0.0191927	0.0143201	0.968852	0.980807	0.98568	Italy	Europe & Central Asia	Italy	Europe & Central Asia	19.4071	2.96564	-3.469	-3.95322	-4.24609	-0.0316436	-0.0193793	-0.0144236	Within Country
19879.726119509	Calavi	Djeffa	0.0253726	0.0163286	0.013304	0.974627	0.983671	0.986696	Benin	Sub-Saharan Africa	Benin	Sub-Saharan Africa	19.8797	2.9897	-3.67409	-4.11484	-4.31969	-0.0257	-0.0164634	-0.0133933	Within Country
19974.9159165767	Fermo	Macerata	0.0318569	0.0172444	0.0169071	0.968143	0.982756	0.983093	Italy	Europe & Central Asia	Italy	Europe & Central Asia	19.9749	2.99448	-3.4465	-4.06027	-4.08002	-0.0323754	-0.0173948	-0.0170517	Within Country
20523.2567164432	Blantyre	Chiradzulo	0.0225463	0.0122404	0.0093043	0.977454	0.98776	0.990696	Malawi	Sub-Saharan Africa	Malawi	Sub-Saharan Africa	20.5233	3.02156	-3.79219	-4.40302	-4.67728	-0.0228043	-0.0123159	-0.00934786	Within Country
21372.4382163311	Belvaux	Esch-Sur-Alzette	0.0333712	0.0188788	0.0189961	0.966629	0.981121	0.981004	Luxembourg	Europe & Central Asia	Luxembourg	Europe & Central Asia	21.3724	3.0621	-3.40006	-3.96971	-3.96352	-0.0339407	-0.0190593	-0.0191788	Within Country
21443.5002885747	Seattle	Woodinville Wa	0.0262132	0.0147094	0.00900082	0.973787	0.985291	0.990999	United States of America	North America	United States of America	North America	21.4435	3.06542	-3.64149	-4.21927	-4.71044	-0.0265629	-0.0148186	-0.00904158	Within Country
21568.3049465732	Beggen	Belvaux	0.0351265	0.0169177	0.0179661	0.964874	0.983082	0.982034	Luxembourg	Europe & Central Asia	Luxembourg	Europe & Central Asia	21.5683	3.07122	-3.3488	-4.0794	-4.01927	-0.0357582	-0.0170624	-0.0181295	Within Country
21697.8670769044	Cirkewwa	Xghajra	0.0311215	0.019907	0.0160199	0.968878	0.980093	0.98398	Malta	Middle East & North Africa	Malta	Middle East & North Africa	21.6979	3.07721	-3.46986	-3.91669	-4.13392	-0.0316161	-0.0201078	-0.0161496	Within Country
21704.1755591739	Bruges	Ostend	0.0370034	0.022131	0.0189285	0.962997	0.977869	0.981071	Belgium	Europe & Central Asia	Belgium	Europe & Central Asia	21.7042	3.0775	-3.29675	-3.81078	-3.96709	-0.0377054	-0.0223796	-0.0191099	Within Country
21886.674005229	Athens	Markopoulo	0.0259625	0.0166153	0.012278	0.974037	0.983385	0.987722	Greece	Europe & Central Asia	Greece	Europe & Central Asia	21.8867	3.08588	-3.6511	-4.09743	-4.39994	-0.0263055	-0.0167549	-0.012354	Within Country
22494.9635642813	Abomey-Calavi	Sa¨Ma¨-Kpodji Ekpe	0.0311916	0.019692	0.0138199	0.968808	0.980308	0.98618	Benin	Sub-Saharan Africa	Benin	Sub-Saharan Africa	22.495	3.11329	-3.46761	-3.92754	-4.28164	-0.0316884	-0.0198885	-0.0139163	Within Country
22958.1665200978	Cochin	Kochi	0.0247258	0.0161861	0.0128499	0.975274	0.983814	0.98715	India	South Asia	India	South Asia	22.9582	3.13367	-3.69991	-4.1236	-4.35442	-0.0250366	-0.0163186	-0.0129332	Within Country
23125.2884024442	Ghajnsielem	Santa Venera	0.0243364	0.0165454	0.0152941	0.975664	0.983455	0.984706	Malta	Middle East & North Africa	Malta	Middle East & North Africa	23.1253	3.14093	-3.71578	-4.10165	-4.18029	-0.0246374	-0.0166838	-0.0154123	Within Country
23133.2101691258	Corridonia	Fermo	0.0297741	0.0140784	0.0144887	0.970226	0.985922	0.985511	Italy	Europe & Central Asia	Italy	Europe & Central Asia	23.1332	3.14127	-3.51412	-4.26312	-4.23439	-0.0302263	-0.0141784	-0.0145947	Within Country
23585.3010971027	Brussels	Leuven	0.0326284	0.0195163	0.017491	0.967372	0.980484	0.982509	Belgium	Europe & Central Asia	Belgium	Europe & Central Asia	23.5853	3.16062	-3.42257	-3.93651	-4.04607	-0.0331726	-0.0197093	-0.0176458	Within Country
23593.5405330265	Port Louis	Saint Martin	0.0285949	0.020324	0.0167873	0.971405	0.979676	0.983213	Mauritius	Sub-Saharan Africa	Mauritius	Sub-Saharan Africa	23.5935	3.16097	-3.55453	-3.89595	-4.08713	-0.0290117	-0.0205334	-0.0169298	Within Country
23994.0623283596	Colombo	Raddolugama	0.0294697	0.0170556	0.0154533	0.97053	0.982944	0.984547	Sri Lanka	South Asia	Sri Lanka	South Asia	23.9941	3.17781	-3.52439	-4.07128	-4.16993	-0.0299126	-0.0172027	-0.0155739	Within Country
24144.6080774434	Abomey-Calavi	Djeffa	0.0270986	0.0156083	0.0131382	0.972901	0.984392	0.986862	Benin	Sub-Saharan Africa	Benin	Sub-Saharan Africa	24.1446	3.18406	-3.60827	-4.15995	-4.33223	-0.0274726	-0.0157314	-0.0132252	Within Country
24485.3158892723	Calasparra	Cieza	0.0267669	0.0170564	0.0185918	0.973233	0.982944	0.981408	Spain	Europe & Central Asia	Spain	Europe & Central Asia	24.4853	3.19807	-3.62059	-4.07123	-3.98504	-0.0271317	-0.0172036	-0.0187668	Within Country
25672.8460943896	Accra	Kasoa	0.021944	0.0139733	0.00969717	0.978056	0.986027	0.990303	Ghana	Sub-Saharan Africa	Ghana	Sub-Saharan Africa	25.6728	3.24543	-3.81926	-4.2706	-4.63592	-0.0221883	-0.0140719	-0.00974449	Within Country
25736.732809346	Seattle	Woodinville Brightwater	0.0231477	0.0138013	0.00862574	0.976852	0.986199	0.991374	United States of America	North America	United States of America	North America	25.7367	3.24792	-3.76586	-4.28299	-4.753	-0.0234199	-0.0138974	-0.00866316	Within Country
25872.6644773481	Kasungu	Ntchisi	0.0176087	0.0128515	0.0152712	0.982391	0.987149	0.984729	Malawi	Sub-Saharan Africa	Malawi	Sub-Saharan Africa	25.8727	3.25319	-4.03936	-4.3543	-4.18179	-0.0177656	-0.0129348	-0.015389	Within Country
25907.9295258378	Alguazas	Cieza	0.0296052	0.0176546	0.020181	0.970395	0.982345	0.979819	Spain	Europe & Central Asia	Spain	Europe & Central Asia	25.9079	3.25455	-3.51981	-4.03676	-3.90301	-0.0300523	-0.0178123	-0.0203875	Within Country
26696.663432142	Granada	Masaya	0.0260384	0.0155313	0.0143541	0.973962	0.984469	0.985646	Nicaragua	Latin America & Caribbean	Nicaragua	Latin America & Caribbean	26.6967	3.28454	-3.64818	-4.1649	-4.24372	-0.0263834	-0.0156532	-0.0144581	Within Country
27024.8066645713	Beau Bassin Rose-Hill	Grand Baie	0.0289634	0.0189637	0.0164193	0.971037	0.981036	0.983581	Mauritius	Sub-Saharan Africa	Mauritius	Sub-Saharan Africa	27.0248	3.29676	-3.54172	-3.96523	-4.10929	-0.0293911	-0.0191458	-0.0165556	Within Country
27192.3885732863	Chaqra	Qana	0.0328519	0.0250668	0.0205122	0.967148	0.974933	0.979488	Lebanon	Middle East & North Africa	Lebanon	Middle East & North Africa	27.1924	3.30294	-3.41574	-3.68621	-3.88674	-0.0334037	-0.0253863	-0.0207255	Within Country
27986.0156720549	Ancona	Corridonia	0.0296474	0.015566	0.0135117	0.970353	0.984434	0.986488	Italy	Europe & Central Asia	Italy	Europe & Central Asia	27.986	3.3317	-3.51838	-4.16267	-4.3042	-0.0300958	-0.0156884	-0.0136039	Within Country
28114.5850907592	Ancona	Macerata	0.0305171	0.0185541	0.0162322	0.969483	0.981446	0.983768	Italy	Europe & Central Asia	Italy	Europe & Central Asia	28.1146	3.33629	-3.48947	-3.98706	-4.12076	-0.0309924	-0.0187284	-0.0163654	Within Country
28433.2371967913	Ghajnsielem	Xghajra	0.0245681	0.0158084	0.0151488	0.975432	0.984192	0.984851	Malta	Middle East & North Africa	Malta	Middle East & North Africa	28.4332	3.34756	-3.70631	-4.14721	-4.18984	-0.0248749	-0.0159347	-0.0152647	Within Country
28618.7689207583	Chisinau	Hincesti	0.0236885	0.013191	0.0103054	0.976312	0.986809	0.989695	Moldova	Europe & Central Asia	Moldova	Europe & Central Asia	28.6188	3.35406	-3.74277	-4.32822	-4.57509	-0.0239736	-0.0132788	-0.0103589	Within Country
29162.3696469017	Managua	Masaya	0.0244817	0.0144873	0.0132647	0.975518	0.985513	0.986735	Nicaragua	Latin America & Caribbean	Nicaragua	Latin America & Caribbean	29.1624	3.37288	-3.70983	-4.23448	-4.32265	-0.0247863	-0.0145933	-0.0133535	Within Country
29320.9637095146	Klang	Kuala Lumpur	0.038156	0.0224528	0.0121636	0.961844	0.977547	0.987836	Malaysia	East Asia & Pacific	Malaysia	East Asia & Pacific	29.321	3.3783	-3.26607	-3.79634	-4.4093	-0.038903	-0.0227087	-0.0122382	Within Country
30808.6635848676	Butterworth	Sungai Petani	0.0369609	0.0209103	0.0167194	0.963039	0.97909	0.983281	Malaysia	East Asia & Pacific	Malaysia	East Asia & Pacific	30.8087	3.4278	-3.29789	-3.86751	-4.09119	-0.0376613	-0.021132	-0.0168608	Within Country
31107.3451098221	George Town	Sungai Petani	0.0300774	0.0137815	0.0142038	0.969923	0.986219	0.985796	Malaysia	East Asia & Pacific	Malaysia	East Asia & Pacific	31.1073	3.43744	-3.50398	-4.28443	-4.25424	-0.030539	-0.0138773	-0.0143057	Within Country
31326.2008763043	Renton	Woodinville Wa	0.0421353	0.0227923	0.0178187	0.957865	0.977208	0.982181	United States of America	North America	United States of America	North America	31.3262	3.44445	-3.16687	-3.78133	-4.02751	-0.0430487	-0.023056	-0.0179794	Within Country
32753.1198603917	Amsterdam	Bilthoven	0.0264328	0.0137784	0.0111567	0.973567	0.986222	0.988843	Netherlands	Europe & Central Asia	Netherlands	Europe & Central Asia	32.7531	3.489	-3.63315	-4.28465	-4.49571	-0.0267884	-0.0138742	-0.0112195	Within Country
34200.5271192369	Jelutong	Sungai Petani	0.035181	0.0199028	0.0172139	0.964819	0.980097	0.982786	Malaysia	East Asia & Pacific	Malaysia	East Asia & Pacific	34.2005	3.53224	-3.34725	-3.91689	-4.06204	-0.0358147	-0.0201036	-0.0173637	Within Country
34552.3334284026	Amsterdam	Utrecht	0.0345127	0.0189464	0.0163647	0.965487	0.981054	0.983635	Netherlands	Europe & Central Asia	Netherlands	Europe & Central Asia	34.5523	3.54248	-3.36643	-3.96614	-4.11263	-0.0351223	-0.0191281	-0.0165001	Within Country
34958.5772852573	Luxembourg	Schifflange	0.0266623	0.0154719	0.0141851	0.973338	0.984528	0.985815	Luxembourg	Europe & Central Asia	Luxembourg	Europe & Central Asia	34.9586	3.55416	-3.6245	-4.16873	-4.25556	-0.0270242	-0.0155928	-0.0142867	Within Country
35736.158783711	Raddolugama	Rathmalana	0.0405198	0.020309	0.0191542	0.95948	0.979691	0.980846	Sri Lanka	South Asia	Sri Lanka	South Asia	35.7362	3.57616	-3.20596	-3.89669	-3.95523	-0.0413636	-0.0205181	-0.01934	Within Country
35948.545778159	Ambato	Latacunga	0.0252878	0.0150816	0.0112028	0.974712	0.984918	0.988797	Ecuador	Latin America & Caribbean	Ecuador	Latin America & Caribbean	35.9485	3.58209	-3.67743	-4.19428	-4.49159	-0.025613	-0.0151965	-0.011266	Within Country
36149.5339176712	Renton	Woodinville Brightwater	0.0406794	0.0188757	0.0170482	0.959321	0.981124	0.982952	United States of America	North America	United States of America	North America	36.1495	3.58766	-3.20203	-3.96988	-4.07171	-0.0415299	-0.0190562	-0.0171952	Within Country
36634.805334187	Ascoli Piceno	Fermo	0.0344262	0.0210206	0.0187587	0.965574	0.978979	0.981241	Italy	Europe & Central Asia	Italy	Europe & Central Asia	36.6348	3.601	-3.36894	-3.86225	-3.9761	-0.0350327	-0.0212447	-0.0189369	Within Country
37355.1611910401	Belvaux	Luxembourg	0.0328315	0.0174774	0.0154675	0.967168	0.982523	0.984532	Luxembourg	Europe & Central Asia	Luxembourg	Europe & Central Asia	37.3552	3.62047	-3.41637	-4.04685	-4.16901	-0.0333826	-0.0176319	-0.0155884	Within Country
37564.7317110626	Ghent	Harelbeke	0.0331386	0.0188024	0.0173576	0.966861	0.981198	0.982642	Belgium	Europe & Central Asia	Belgium	Europe & Central Asia	37.5647	3.62607	-3.40706	-3.97377	-4.05373	-0.0337002	-0.0189814	-0.01751	Within Country
37806.3344003436	Novara	Verbania	0.0282367	0.0176845	0.0137307	0.971763	0.982315	0.986269	Italy	Europe & Central Asia	Italy	Europe & Central Asia	37.8063	3.63248	-3.56713	-4.03507	-4.28812	-0.0286431	-0.0178427	-0.0138258	Within Country
39164.6341955478	Bruges	Ghent	0.035044	0.0202836	0.0174205	0.964956	0.979716	0.98258	Belgium	Europe & Central Asia	Belgium	Europe & Central Asia	39.1646	3.66777	-3.35115	-3.89794	-4.05011	-0.0356728	-0.0204922	-0.017574	Within Country
39215.4180587073	Chisinau	Orhei	0.0222016	0.0145825	0.0102759	0.977798	0.985417	0.989724	Moldova	Europe & Central Asia	Moldova	Europe & Central Asia	39.2154	3.66907	-3.80759	-4.22793	-4.57795	-0.0224518	-0.0146899	-0.0103291	Within Country
39340.4741692747	Nairobi	Thika	0.0431675	0.0222175	0.0194203	0.956833	0.977782	0.98058	Kenya	Sub-Saharan Africa	Kenya	Sub-Saharan Africa	39.3405	3.67225	-3.14267	-3.80687	-3.94144	-0.0441269	-0.022468	-0.0196114	Within Country
39408.4676001621	Chiradzulo	Zomba	0.0262535	0.0155691	0.0123682	0.973747	0.984431	0.987632	Malawi	Sub-Saharan Africa	Malawi	Sub-Saharan Africa	39.4085	3.67398	-3.63996	-4.16247	-4.39263	-0.0266042	-0.0156916	-0.0124453	Within Country
39598.866908943	Ascoli Piceno	Corridonia	0.0345904	0.0163838	0.0155119	0.96541	0.983616	0.984488	Italy	Europe & Central Asia	Italy	Europe & Central Asia	39.5989	3.6788	-3.36418	-4.11146	-4.16615	-0.0352028	-0.0165195	-0.0156335	Within Country
40062.6186052934	Deurne	Leuven	0.0356225	0.0207124	0.0176522	0.964377	0.979288	0.982348	Belgium	Europe & Central Asia	Belgium	Europe & Central Asia	40.0626	3.69044	-3.33478	-3.87702	-4.0369	-0.0362725	-0.0209299	-0.0178098	Within Country
40569.033907471	Ascoli Piceno	Macerata	0.0349704	0.0207246	0.018196	0.96503	0.979275	0.981804	Italy	Europe & Central Asia	Italy	Europe & Central Asia	40.569	3.70301	-3.35325	-3.87643	-4.00655	-0.0355965	-0.0209424	-0.0183636	Within Country
40779.1526567101	Bedong	George Town	0.0345378	0.0191849	0.0167217	0.965462	0.980815	0.983278	Malaysia	East Asia & Pacific	Malaysia	East Asia & Pacific	40.7792	3.70817	-3.3657	-3.95363	-4.09105	-0.0351483	-0.0193713	-0.0168631	Within Country
40858.1024453823	Bedong	Butterworth	0.029648	0.0156574	0.0156888	0.970352	0.984343	0.984311	Malaysia	East Asia & Pacific	Malaysia	East Asia & Pacific	40.8581	3.71011	-3.51836	-4.15681	-4.15481	-0.0300964	-0.0157812	-0.0158132	Within Country
41175.4471156425	San Isidro De El General	San Jose	0.0317298	0.0226478	0.018101	0.96827	0.977352	0.981899	Costa Rica	Latin America & Caribbean	Costa Rica	Latin America & Caribbean	41.1754	3.71784	-3.4505	-3.78769	-4.01179	-0.0322441	-0.0229082	-0.0182668	Within Country
41520.8972734201	Bruges	Harelbeke	0.0348941	0.019054	0.0187243	0.965106	0.980946	0.981276	Belgium	Europe & Central Asia	Belgium	Europe & Central Asia	41.5209	3.7262	-3.35544	-3.96048	-3.97794	-0.0355175	-0.0192379	-0.0189018	Within Country
41732.4112902648	Brussels	Deurne	0.0336043	0.0203343	0.0183099	0.966396	0.979666	0.98169	Belgium	Europe & Central Asia	Belgium	Europe & Central Asia	41.7324	3.73128	-3.3931	-3.89545	-4.00031	-0.0341819	-0.0205439	-0.0184796	Within Country
42136.6432706063	Grand Baie	Saint Martin	0.0322336	0.0212167	0.016944	0.967766	0.978783	0.983056	Mauritius	Sub-Saharan Africa	Mauritius	Sub-Saharan Africa	42.1366	3.74092	-3.43474	-3.85297	-4.07784	-0.0327646	-0.021445	-0.0170892	Within Country
42306.188354007	Antwerp South	Brussels	0.0344504	0.0211554	0.0195761	0.96555	0.978845	0.980424	Belgium	Europe & Central Asia	Belgium	Europe & Central Asia	42.3062	3.74493	-3.36824	-3.85586	-3.93344	-0.0350578	-0.0213824	-0.0197703	Within Country
43232.8114847227	Antwerp South	Leuven	0.0324221	0.0202185	0.0163705	0.967578	0.979781	0.983629	Belgium	Europe & Central Asia	Belgium	Europe & Central Asia	43.2328	3.7666	-3.42891	-3.90116	-4.11227	-0.0329594	-0.0204257	-0.016506	Within Country
43809.2312671469	Bedong	Jelutong	0.0358053	0.0196219	0.0178925	0.964195	0.980378	0.982108	Malaysia	East Asia & Pacific	Malaysia	East Asia & Pacific	43.8092	3.77984	-3.32966	-3.93111	-4.02338	-0.0364621	-0.019817	-0.0180545	Within Country
44152.409795904	Alguazas	Calasparra	0.0273742	0.0158623	0.0186932	0.972626	0.984138	0.981307	Spain	Europe & Central Asia	Spain	Europe & Central Asia	44.1524	3.78765	-3.59816	-4.14381	-3.97959	-0.0277558	-0.0159894	-0.0188702	Within Country
44278.4162318139	Novi Sad	Zrenjanin	0.0269679	0.017524	0.0129979	0.973032	0.982476	0.987002	Serbia	Europe & Central Asia	Serbia	Europe & Central Asia	44.2784	3.7905	-3.61311	-4.04418	-4.34297	-0.0273382	-0.0176793	-0.0130831	Within Country
45032.7114389456	Ancona	Fermo	0.0313123	0.0196917	0.0172439	0.968688	0.980308	0.982756	Italy	Europe & Central Asia	Italy	Europe & Central Asia	45.0327	3.80739	-3.46374	-3.92756	-4.0603	-0.031813	-0.0198881	-0.0173943	Within Country
46047.537476206	Alor Setar	Bedong	0.0285483	0.0171183	0.0166394	0.971452	0.982882	0.983361	Malaysia	East Asia & Pacific	Malaysia	East Asia & Pacific	46.0475	3.82967	-3.55616	-4.06761	-4.09598	-0.0289637	-0.0172665	-0.0167794	Within Country
46864.7286510272	Alguazas	San Pedro	0.0336209	0.0209057	0.020867	0.966379	0.979094	0.979133	Spain	Europe & Central Asia	Spain	Europe & Central Asia	46.8647	3.84727	-3.39261	-3.86774	-3.86959	-0.0341991	-0.0211273	-0.0210878	Within Country
48953.4600043407	Ilishan-Remo	Lagos	0.0177645	0.0100731	0.00879562	0.982236	0.989927	0.991204	Nigeria	Sub-Saharan Africa	Nigeria	Sub-Saharan Africa	48.9535	3.89087	-4.03055	-4.59788	-4.7335	-0.0179242	-0.0101242	-0.00883453	Within Country
49169.5514879951	Rotterdam	Utrecht	0.0262098	0.0142099	0.0127063	0.97379	0.98579	0.987294	Netherlands	Europe & Central Asia	Netherlands	Europe & Central Asia	49.1696	3.89527	-3.64162	-4.25381	-4.36566	-0.0265594	-0.0143119	-0.0127877	Within Country
50425.2571899802	Antwerp South	Ghent	0.0356389	0.0216895	0.0193354	0.964361	0.97831	0.980665	Belgium	Europe & Central Asia	Belgium	Europe & Central Asia	50.4253	3.92049	-3.33432	-3.83093	-3.94582	-0.0362894	-0.0219282	-0.0195248	Within Country
50554.3276584212	Brussels	Ghent	0.0329381	0.0196202	0.0180231	0.967062	0.98038	0.981977	Belgium	Europe & Central Asia	Belgium	Europe & Central Asia	50.5543	3.92305	-3.41313	-3.9312	-4.0161	-0.0334928	-0.0198152	-0.0181875	Within Country
51227.7662779538	Harelbeke	Ostend	0.0383727	0.0221752	0.019606	0.961627	0.977825	0.980394	Belgium	Europe & Central Asia	Belgium	Europe & Central Asia	51.2278	3.93628	-3.26041	-3.80878	-3.93192	-0.0391283	-0.0224248	-0.0198008	Within Country
51337.8829874847	Balti	Soroca	0.0275225	0.0166376	0.0145158	0.972478	0.983362	0.985484	Moldova	Europe & Central Asia	Moldova	Europe & Central Asia	51.3379	3.93843	-3.59275	-4.09609	-4.23252	-0.0279083	-0.0167776	-0.0146222	Within Country
52728.4267848013	Johannesburg	Pretoria	0.0242525	0.0163983	0.0110714	0.975747	0.983602	0.988929	South Africa	Sub-Saharan Africa	South Africa	Sub-Saharan Africa	52.7284	3.96515	-3.71923	-4.11058	-4.50339	-0.0245515	-0.0165343	-0.0111331	Within Country
54616.6579279477	Deurne	Ghent	0.0350803	0.0208806	0.0184826	0.96492	0.979119	0.981517	Belgium	Europe & Central Asia	Belgium	Europe & Central Asia	54.6167	4.00034	-3.35012	-3.86893	-3.99093	-0.0357104	-0.0211017	-0.0186555	Within Country
54624.7290439622	Cannobio	Novara	0.0275288	0.0179154	0.0137272	0.972471	0.982085	0.986273	Italy	Europe & Central Asia	Italy	Europe & Central Asia	54.6247	4.00049	-3.59252	-4.02209	-4.28838	-0.0279148	-0.0180778	-0.0138223	Within Country
54999.3030661808	Alor Setar	Sungai Petani	0.027404	0.0148459	0.0149007	0.972596	0.985154	0.985099	Malaysia	East Asia & Pacific	Malaysia	East Asia & Pacific	54.9993	4.00732	-3.59707	-4.21003	-4.20635	-0.0277864	-0.0149572	-0.0150128	Within Country
55166.2985725699	Cahul	Comrat	0.0329714	0.0185584	0.0158631	0.967029	0.981442	0.984137	Moldova	Europe & Central Asia	Moldova	Europe & Central Asia	55.1663	4.01035	-3.41211	-3.98683	-4.14376	-0.0335273	-0.0187328	-0.0159903	Within Country
55218.3220061399	Granada	Managua	0.0461045	0.028911	0.0201099	0.953895	0.971089	0.97989	Nicaragua	Latin America & Caribbean	Nicaragua	Latin America & Caribbean	55.2183	4.01129	-3.07684	-3.54353	-3.90654	-0.0472012	-0.0293371	-0.0203148	Within Country
56584.572710092	Blantyre	Zomba	0.026431	0.0161661	0.0115095	0.973569	0.983834	0.988491	Malawi	Sub-Saharan Africa	Malawi	Sub-Saharan Africa	56.5846	4.03574	-3.63322	-4.12484	-4.46458	-0.0267865	-0.0162982	-0.0115762	Within Country
56685.5877451436	Blantyre	Chikwawa	0.0142211	0.00982248	0.00810785	0.985779	0.990178	0.991892	Malawi	Sub-Saharan Africa	Malawi	Sub-Saharan Africa	56.6856	4.03752	-4.25303	-4.62308	-4.81492	-0.0143232	-0.00987104	-0.0081409	Within Country
57421.2756846127	Comrat	Hincesti	0.0305124	0.0190602	0.0155128	0.969488	0.98094	0.984487	Moldova	Europe & Central Asia	Moldova	Europe & Central Asia	57.4213	4.05041	-3.48962	-3.96015	-4.16609	-0.0309876	-0.0192442	-0.0156344	Within Country
58086.1215370733	Ambato	Guaranda	0.0264283	0.0161332	0.01171	0.973572	0.983867	0.98829	Ecuador	Latin America & Caribbean	Ecuador	Latin America & Caribbean	58.0861	4.06193	-3.63332	-4.12688	-4.44731	-0.0267838	-0.0162647	-0.0117791	Within Country
58295.118168611	Bilthoven	Rotterdam	0.0288214	0.0153456	0.0111536	0.971179	0.984654	0.988846	Netherlands	Europe & Central Asia	Netherlands	Europe & Central Asia	58.2951	4.06552	-3.54664	-4.17693	-4.49599	-0.0292449	-0.0154645	-0.0112163	Within Country
59908.0218971006	Ilishan -Remo	Lagos	0.0160728	0.0100968	0.00841108	0.983927	0.989903	0.991589	Nigeria	Sub-Saharan Africa	Nigeria	Sub-Saharan Africa	59.908	4.09281	-4.13062	-4.59553	-4.77821	-0.0162034	-0.0101481	-0.00844665	Within Country
59949.8842845474	Ghent	Ostend	0.0338464	0.0195044	0.0169458	0.966154	0.980496	0.983054	Belgium	Europe & Central Asia	Belgium	Europe & Central Asia	59.9499	4.09351	-3.38592	-3.93712	-4.07774	-0.0344324	-0.0196971	-0.017091	Within Country
60162.2085454793	Amsterdam	Rotterdam	0.0266537	0.016775	0.0152258	0.973346	0.983225	0.984774	Netherlands	Europe & Central Asia	Netherlands	Europe & Central Asia	60.1622	4.09704	-3.62483	-4.08786	-4.18476	-0.0270154	-0.0169173	-0.0153429	Within Country
60675.8382149339	Lisbon	Lourinha	0.0160038	0.0109983	0.00923059	0.983996	0.989002	0.990769	Portugal	Europe & Central Asia	Portugal	Europe & Central Asia	60.6758	4.10555	-4.13493	-4.51001	-4.68523	-0.0161333	-0.0110593	-0.00927345	Within Country
60825.8013159217	Ibadan	Ilishan -Remo	0.0150723	0.00922985	0.00871524	0.984928	0.99077	0.991285	Nigeria	Sub-Saharan Africa	Nigeria	Sub-Saharan Africa	60.8258	4.10801	-4.1949	-4.68531	-4.74268	-0.015187	-0.00927271	-0.00875344	Within Country
61092.5344930834	Causeni	Chisinau	0.0221444	0.0132517	0.00998268	0.977856	0.986748	0.990017	Moldova	Europe & Central Asia	Moldova	Europe & Central Asia	61.0925	4.11239	-3.81017	-4.32363	-4.6069	-0.0223933	-0.0133403	-0.0100328	Within Country
61229.8160858874	Edinburgh	Glasgow	0.0196995	0.0125069	0.00999819	0.980301	0.987493	0.990002	United Kingdom	Europe & Central Asia	United Kingdom	Europe & Central Asia	61.2298	4.11463	-3.92716	-4.38148	-4.60535	-0.0198961	-0.0125857	-0.0100485	Within Country
61544.1767727329	Machinga	Zomba	0.0301849	0.0189648	0.0131039	0.969815	0.981035	0.986896	Malawi	Sub-Saharan Africa	Malawi	Sub-Saharan Africa	61.5442	4.11976	-3.50041	-3.96517	-4.33485	-0.0306499	-0.0191469	-0.0131905	Within Country
61754.0190742016	Belgrade	Zrenjanin	0.018669	0.0108107	0.00811882	0.981331	0.989189	0.991881	Serbia	Europe & Central Asia	Serbia	Europe & Central Asia	61.754	4.12316	-3.98089	-4.52722	-4.81357	-0.0188455	-0.0108696	-0.00815195	Within Country
61986.8555695134	Ancona	Pesaro	0.0288907	0.0164173	0.0148101	0.971109	0.983583	0.98519	Italy	Europe & Central Asia	Italy	Europe & Central Asia	61.9869	4.12692	-3.54424	-4.10942	-4.21245	-0.0293162	-0.0165536	-0.0149208	Within Country
62880.2256576252	Causeni	Hincesti	0.033704	0.0196047	0.018197	0.966296	0.980395	0.981803	Moldova	Europe & Central Asia	Moldova	Europe & Central Asia	62.8802	4.14123	-3.39014	-3.93199	-4.0065	-0.0342851	-0.0197994	-0.0183646	Within Country
63174.9210158339	Bogota!	Mosquera	0.0230962	0.0137091	0.012679	0.976904	0.986291	0.987321	Colombia	Latin America & Caribbean	Colombia	Latin America & Caribbean	63.1749	4.14591	-3.76809	-4.2897	-4.36781	-0.0233671	-0.0138039	-0.0127601	Within Country
63484.3579989865	Kasungu	Nkhotakota	0.0215841	0.0212092	0.0163745	0.978416	0.978791	0.983626	Malawi	Sub-Saharan Africa	Malawi	Sub-Saharan Africa	63.4844	4.15079	-3.8358	-3.85332	-4.11203	-0.0218204	-0.0214374	-0.01651	Within Country
63828.4541550327	Lilongwe	Ntchisi	0.0226616	0.0136975	0.0132696	0.977338	0.986303	0.98673	Malawi	Sub-Saharan Africa	Malawi	Sub-Saharan Africa	63.8285	4.1562	-3.78708	-4.29054	-4.32228	-0.0229223	-0.0137922	-0.0133585	Within Country
64260.2414569922	Belgrade -Dorcol	Zrenjanin	0.0295203	0.0205825	0.0154445	0.97048	0.979418	0.984556	Serbia	Europe & Central Asia	Serbia	Europe & Central Asia	64.2602	4.16294	-3.52268	-3.88332	-4.1705	-0.0299648	-0.0207972	-0.015565	Within Country
64416.7909727245	Budapest	Szekesfehervar	0.0244377	0.013955	0.00985739	0.975562	0.986045	0.990143	Hungary	Europe & Central Asia	Hungary	Europe & Central Asia	64.4168	4.16537	-3.71163	-4.27192	-4.61953	-0.0247413	-0.0140533	-0.00990629	Within Country
65182.5689998697	Hincesti	Orhei	0.0286207	0.0190266	0.0151942	0.971379	0.980973	0.984806	Moldova	Europe & Central Asia	Moldova	Europe & Central Asia	65.1826	4.17719	-3.55362	-3.96192	-4.18684	-0.0290383	-0.01921	-0.0153108	Within Country
65750.5787448575	Puntarenas El Roble	San Jose	0.0270244	0.0193788	0.015899	0.972976	0.980621	0.984101	Costa Rica	Latin America & Caribbean	Costa Rica	Latin America & Caribbean	65.7506	4.18587	-3.61101	-3.94358	-4.1415	-0.0273963	-0.019569	-0.0160267	Within Country
65821.7766073636	Puntarenas	San Jose	0.0269703	0.018715	0.0157564	0.97303	0.981285	0.984244	Costa Rica	Latin America & Caribbean	Costa Rica	Latin America & Caribbean	65.8218	4.18695	-3.61302	-3.97843	-4.15051	-0.0273407	-0.0188924	-0.0158818	Within Country
65835.9345964219	Halabja	Sulaymaniyah	0.0332981	0.0279842	0.0256642	0.966702	0.972016	0.974336	Iraq	Middle East & North Africa	Iraq	Middle East & North Africa	65.8359	4.18717	-3.40225	-3.57612	-3.66266	-0.0338651	-0.0283832	-0.0259993	Within Country
66488.1453391764	Balti	Edinet	0.0256342	0.0174262	0.0146606	0.974366	0.982574	0.985339	Moldova	Europe & Central Asia	Moldova	Europe & Central Asia	66.4881	4.19702	-3.66383	-4.04978	-4.22259	-0.0259685	-0.0175798	-0.0147691	Within Country
66545.7711971339	Bogota-Mosquera	Bogota!	0.0290151	0.0234951	0.0230864	0.970985	0.976505	0.976914	Colombia	Latin America & Caribbean	Colombia	Latin America & Caribbean	66.5458	4.19789	-3.53994	-3.75096	-3.76851	-0.0294444	-0.0237755	-0.023357	Within Country
66683.4044875731	Belgrade	Novi Sad	0.02314	0.0129334	0.00971443	0.97686	0.987067	0.990286	Serbia	Europe & Central Asia	Serbia	Europe & Central Asia	66.6834	4.19996	-3.76619	-4.34794	-4.63414	-0.0234119	-0.0130178	-0.00976192	Within Country
67396.5874157223	Ancona	Ascoli Piceno	0.0332737	0.0211594	0.0185055	0.966726	0.978841	0.981495	Italy	Europe & Central Asia	Italy	Europe & Central Asia	67.3966	4.21059	-3.40299	-3.85567	-3.98969	-0.0338399	-0.0213865	-0.0186789	Within Country
67558.2547896367	Nkhotakota	Ntchisi	0.022065	0.0126958	0.0163945	0.977935	0.987304	0.983605	Malawi	Sub-Saharan Africa	Malawi	Sub-Saharan Africa	67.5583	4.21299	-3.81376	-4.36649	-4.11081	-0.0223121	-0.0127771	-0.0165304	Within Country
67831.2509487085	Hincesti	Ungheni	0.0296474	0.0195938	0.0156685	0.970353	0.980406	0.984331	Moldova	Europe & Central Asia	Moldova	Europe & Central Asia	67.8313	4.21702	-3.51838	-3.93254	-4.1561	-0.0300957	-0.0197883	-0.0157926	Within Country
67882.2133714398	Beer-Sheva	Jerusalem	0.0258591	0.01613	0.0136617	0.974141	0.98387	0.986338	Israel	Middle East & North Africa	Israel	Middle East & North Africa	67.8822	4.21777	-3.65509	-4.12707	-4.29316	-0.0261993	-0.0162615	-0.0137559	Within Country
67999.3618621765	Bergamo	Cremona	0.0498636	0.0289752	0.0260712	0.950136	0.971025	0.973929	Italy	Europe & Central Asia	Italy	Europe & Central Asia	67.9994	4.2195	-2.99846	-3.54132	-3.64692	-0.0511497	-0.0294032	-0.0264171	Within Country
68649.5270512676	Colina	Santiago	0.0340877	0.0191433	0.0158565	0.965912	0.980857	0.984144	Chile	Latin America & Caribbean	Chile	Latin America & Caribbean	68.6495	4.22901	-3.37882	-3.9558	-4.14418	-0.0346822	-0.0193289	-0.0159835	Within Country
68721.6502758669	Sydney	Wollongong	0.0287601	0.018578	0.0130794	0.97124	0.981422	0.986921	Australia	East Asia & Pacific	Australia	East Asia & Pacific	68.7217	4.23006	-3.54877	-3.98578	-4.33672	-0.0291818	-0.0187528	-0.0131657	Within Country
68796.6218770057	Chikwawa	Nsanje	0.0510524	0.0321488	0.0195733	0.948948	0.967851	0.980427	Malawi	Sub-Saharan Africa	Malawi	Sub-Saharan Africa	68.7966	4.23115	-2.9749	-3.43738	-3.93359	-0.0524017	-0.032677	-0.0197674	Within Country
69043.839047612	Paine	Santiago	0.0290468	0.015006	0.0135006	0.970953	0.984994	0.986499	Chile	Latin America & Caribbean	Chile	Latin America & Caribbean	69.0438	4.23474	-3.53885	-4.19931	-4.30502	-0.029477	-0.0151197	-0.0135925	Within Country
69385.0368910026	Causeni	Comrat	0.0337247	0.0178617	0.0162909	0.966275	0.982138	0.983709	Moldova	Europe & Central Asia	Moldova	Europe & Central Asia	69.385	4.23967	-3.38953	-4.0251	-4.11715	-0.0343065	-0.0180232	-0.0164251	Within Country
70509.7351321343	Ghent	Leuven	0.0323111	0.0174482	0.0153516	0.967689	0.982552	0.984648	Belgium	Europe & Central Asia	Belgium	Europe & Central Asia	70.5097	4.25575	-3.43234	-4.04852	-4.17654	-0.0328446	-0.0176022	-0.0154706	Within Country
70554.4490246655	Belgrade -Dorcol	Novi Sad	0.0233853	0.0165279	0.0123416	0.976615	0.983472	0.987658	Serbia	Europe & Central Asia	Serbia	Europe & Central Asia	70.5544	4.25638	-3.75565	-4.1027	-4.39478	-0.0236631	-0.016666	-0.0124184	Within Country
70962.174717552	Ibadan	Ilishan-Remo	0.0163299	0.00903581	0.0090579	0.98367	0.990964	0.990942	Nigeria	Sub-Saharan Africa	Nigeria	Sub-Saharan Africa	70.9622	4.26215	-4.11476	-4.70656	-4.70412	-0.0164647	-0.00907688	-0.00909917	Within Country
71360.8617873985	Cieza	San Pedro	0.031869	0.0216607	0.0209711	0.968131	0.978339	0.979029	Spain	Europe & Central Asia	Spain	Europe & Central Asia	71.3609	4.26775	-3.44612	-3.83226	-3.86461	-0.0323879	-0.0218987	-0.0211941	Within Country
71874.648061032	Balti	Ungheni	0.0298062	0.0198648	0.0152927	0.970194	0.980135	0.984707	Moldova	Europe & Central Asia	Moldova	Europe & Central Asia	71.8746	4.27492	-3.51304	-3.9188	-4.18038	-0.0302595	-0.0200648	-0.0154108	Within Country
72355.4118296368	Nanjing	Yangzhou	0.0253098	0.0154364	0.0131569	0.97469	0.984564	0.986843	China	East Asia & Pacific	China	East Asia & Pacific	72.3554	4.28159	-3.67657	-4.17102	-4.33081	-0.0256356	-0.0155568	-0.0132442	Within Country
72760.1318110187	Bratislava	Vienna	0.0311899	0.0184283	0.0124355	0.96881	0.981572	0.987564	Slovakia	Europe & Central Asia	Austria	Europe & Central Asia	72.7601	4.28717	-3.46766	-3.99387	-4.3872	-0.0316867	-0.0186002	-0.0125135	Within Region
74110.8976330822	Ilara Mokin	Osun	0.0303132	0.0170045	0.0165898	0.969687	0.982996	0.98341	Nigeria	Sub-Saharan Africa	Nigeria	Sub-Saharan Africa	74.1109	4.30556	-3.49617	-4.07428	-4.09897	-0.0307821	-0.0171507	-0.0167289	Within Country
74122.7961592881	Lisbon	Peniche	0.0232941	0.0144143	0.0118642	0.976706	0.985586	0.988136	Portugal	Europe & Central Asia	Portugal	Europe & Central Asia	74.1228	4.30572	-3.75955	-4.23953	-4.43423	-0.0235697	-0.0145192	-0.0119351	Within Country
74430.8521383542	Brussels	Harelbeke	0.0349245	0.0217717	0.0202166	0.965076	0.978228	0.979783	Belgium	Europe & Central Asia	Belgium	Europe & Central Asia	74.4309	4.30987	-3.35457	-3.82714	-3.90125	-0.0355489	-0.0220122	-0.0204237	Within Country
74483.7095698382	Chisinau	Ungheni	0.020778	0.0134137	0.0100203	0.979222	0.986586	0.98998	Moldova	Europe & Central Asia	Moldova	Europe & Central Asia	74.4837	4.31058	-3.87386	-4.31148	-4.60314	-0.0209969	-0.0135044	-0.0100709	Within Country
74716.6047215601	Chikwawa	Chiradzulo	0.0173236	0.0149708	0.0141046	0.982676	0.985029	0.985895	Malawi	Sub-Saharan Africa	Malawi	Sub-Saharan Africa	74.7166	4.3137	-4.05569	-4.20165	-4.26125	-0.0174754	-0.015084	-0.014205	Within Country
75316.2380878608	Antwerp South	Rotterdam	0.0290559	0.0181217	0.0173172	0.970944	0.981878	0.982683	Belgium	Europe & Central Asia	Netherlands	Europe & Central Asia	75.3162	4.3217	-3.53853	-4.01064	-4.05606	-0.0294864	-0.018288	-0.0174688	Within Region
76296.7795520036	Deurne	Rotterdam	0.0308552	0.0195374	0.0160874	0.969145	0.980463	0.983913	Belgium	Europe & Central Asia	Netherlands	Europe & Central Asia	76.2968	4.33463	-3.47845	-3.93542	-4.12972	-0.0313412	-0.0197308	-0.0162182	Within Region
76400.1503508754	Santiago	Valparaiso	0.0320294	0.0171454	0.0138404	0.967971	0.982855	0.98616	Chile	Latin America & Caribbean	Chile	Latin America & Caribbean	76.4002	4.33598	-3.4411	-4.06602	-4.28017	-0.0325535	-0.0172941	-0.013937	Within Country
76556.5030579821	Leon	Managua	0.0214141	0.0131875	0.0127844	0.978586	0.986813	0.987216	Nicaragua	Latin America & Caribbean	Nicaragua	Latin America & Caribbean	76.5565	4.33803	-3.8437	-4.32849	-4.35953	-0.0216467	-0.0132752	-0.0128668	Within Country
76671.4754954172	Prishtina	Skopje	0.0272084	0.0142391	0.0131795	0.972792	0.985761	0.98682	Kosovo	Europe & Central Asia	North Macedonia	Europe & Central Asia	76.6715	4.33953	-3.60423	-4.25176	-4.32909	-0.0275855	-0.0143415	-0.0132672	Within Region
78362.7206876889	Edinet	Soroca	0.0284084	0.0178179	0.0158864	0.971592	0.982182	0.984114	Moldova	Europe & Central Asia	Moldova	Europe & Central Asia	78.3627	4.36135	-3.56107	-4.02755	-4.14229	-0.0288197	-0.0179786	-0.016014	Within Country
79072.4490222976	Alor Setar	George Town	0.0373864	0.0229719	0.0215127	0.962614	0.977028	0.978487	Malaysia	East Asia & Pacific	Malaysia	East Asia & Pacific	79.0724	4.37036	-3.28645	-3.77348	-3.83911	-0.0381032	-0.0232399	-0.0217475	Within Country
79143.0715303173	Orhei	Ungheni	0.0281154	0.0176158	0.0140082	0.971885	0.982384	0.985992	Moldova	Europe & Central Asia	Moldova	Europe & Central Asia	79.1431	4.37126	-3.57144	-4.03896	-4.26811	-0.0285182	-0.0177728	-0.0141072	Within Country
79321.2501677239	Balti	Orhei	0.0292466	0.0203767	0.014531	0.970753	0.979623	0.985469	Moldova	Europe & Central Asia	Moldova	Europe & Central Asia	79.3213	4.37351	-3.53199	-3.89336	-4.23147	-0.0296828	-0.0205872	-0.0146376	Within Country
79890.3045393984	Latacunga	Quito	0.024188	0.0170019	0.0107575	0.975812	0.982998	0.989242	Ecuador	Latin America & Caribbean	Ecuador	Latin America & Caribbean	79.8903	4.38065	-3.7219	-4.07443	-4.53215	-0.0244854	-0.0171481	-0.0108158	Within Country
80310.0782470125	Espoo	Tallinn	0.0297121	0.016244	0.014705	0.970288	0.983756	0.985295	Finland	Europe & Central Asia	Estonia	Europe & Central Asia	80.3101	4.3859	-3.5162	-4.12003	-4.21956	-0.0301625	-0.0163774	-0.0148142	Within Region
81172.4238595633	Alor Setar	Butterworth	0.0231919	0.0137173	0.0134217	0.976808	0.986283	0.986578	Malaysia	East Asia & Pacific	Malaysia	East Asia & Pacific	81.1724	4.39658	-3.76395	-4.2891	-4.31089	-0.0234651	-0.0138122	-0.0135125	Within Country
81443.3906201871	Alor Setar	Jelutong	0.0279526	0.0181841	0.0169335	0.972047	0.981816	0.983067	Malaysia	East Asia & Pacific	Malaysia	East Asia & Pacific	81.4434	4.39991	-3.57725	-4.00721	-4.07846	-0.0283507	-0.0183514	-0.0170785	Within Country
81500.2489284418	Antwerp South	Bruges	0.0357138	0.0223016	0.0185697	0.964286	0.977698	0.98143	Belgium	Europe & Central Asia	Belgium	Europe & Central Asia	81.5002	4.40061	-3.33222	-3.8031	-3.98622	-0.0363671	-0.022554	-0.0187443	Within Country
82125.5586812812	Ilorin	Osun	0.0150553	0.0117581	0.00860049	0.984945	0.988242	0.9914	Nigeria	Sub-Saharan Africa	Nigeria	Sub-Saharan Africa	82.1256	4.40825	-4.19603	-4.44321	-4.75594	-0.0151698	-0.0118278	-0.00863769	Within Country
82202.8068138303	Chisinau	Comrat	0.0209297	0.0130081	0.00993544	0.97907	0.986992	0.990065	Moldova	Europe & Central Asia	Moldova	Europe & Central Asia	82.2028	4.40919	-3.86659	-4.34218	-4.61165	-0.0211518	-0.0130934	-0.00998513	Within Country
83047.2989557407	Ibadan	Osun	0.0136098	0.00902	0.00861815	0.98639	0.99098	0.991382	Nigeria	Sub-Saharan Africa	Nigeria	Sub-Saharan Africa	83.0473	4.41941	-4.29697	-4.70831	-4.75388	-0.0137032	-0.00906092	-0.0086555	Within Country
85625.3473468884	Bergamo	Cannobio	0.0174451	0.0109881	0.00933563	0.982555	0.989012	0.990664	Italy	Europe & Central Asia	Italy	Europe & Central Asia	85.6253	4.44998	-4.04869	-4.51094	-4.67392	-0.0175991	-0.0110489	-0.00937948	Within Country
86066.6095371672	Guaranda	Latacunga	0.0345778	0.0194942	0.0181991	0.965422	0.980506	0.981801	Ecuador	Latin America & Caribbean	Ecuador	Latin America & Caribbean	86.0666	4.45512	-3.36454	-3.93764	-4.00638	-0.0351898	-0.0196867	-0.0183667	Within Country
86377.5598056283	Bruges	Deurne	0.0338776	0.0210027	0.0184845	0.966122	0.978997	0.981516	Belgium	Europe & Central Asia	Belgium	Europe & Central Asia	86.3776	4.45873	-3.385	-3.8631	-3.99082	-0.0344648	-0.0212264	-0.0186575	Within Country
87152.663718522	Antwerp South	Harelbeke	0.0348396	0.0212804	0.0191451	0.96516	0.97872	0.980855	Belgium	Europe & Central Asia	Belgium	Europe & Central Asia	87.1527	4.46766	-3.357	-3.84997	-3.95571	-0.035461	-0.0215101	-0.0193307	Within Country
87934.7327416787	Bergamo	Novara	0.0161534	0.00954022	0.00851861	0.983847	0.99046	0.991481	Italy	Europe & Central Asia	Italy	Europe & Central Asia	87.9347	4.47659	-4.12563	-4.65224	-4.7655	-0.0162853	-0.00958602	-0.0085551	Within Country
88441.9897453603	Corridonia	Pesaro	0.0360147	0.0197948	0.0194502	0.963985	0.980205	0.98055	Italy	Europe & Central Asia	Italy	Europe & Central Asia	88.442	4.48235	-3.32383	-3.92233	-3.9399	-0.0366792	-0.0199934	-0.0196418	Within Country
89432.692933713	Kasungu	Lilongwe	0.0210722	0.0185015	0.0133881	0.978928	0.981499	0.986612	Malawi	Sub-Saharan Africa	Malawi	Sub-Saharan Africa	89.4327	4.49349	-3.8598	-3.98991	-4.31339	-0.0212973	-0.0186748	-0.0134786	Within Country
89474.4655159507	Macerata	Pesaro	0.0312199	0.0178048	0.0170253	0.96878	0.982195	0.982975	Italy	Europe & Central Asia	Italy	Europe & Central Asia	89.4745	4.49395	-3.4667	-4.02829	-4.07305	-0.0317176	-0.0179652	-0.0171719	Within Country
89613.3224427674	Helsinki	Tallinn	0.0270993	0.0161854	0.0122061	0.972901	0.983815	0.987794	Finland	Europe & Central Asia	Estonia	Europe & Central Asia	89.6133	4.4955	-3.60825	-4.12364	-4.40582	-0.0274732	-0.0163178	-0.0122812	Within Region
89718.953921727	Bruges	Brussels	0.0319474	0.0194455	0.0178164	0.968053	0.980554	0.982184	Belgium	Europe & Central Asia	Belgium	Europe & Central Asia	89.719	4.49668	-3.44366	-3.94014	-4.02764	-0.0324689	-0.0196371	-0.017977	Within Country
90503.8459361646	Bergamo	Verbania	0.0174006	0.0110489	0.00917361	0.982599	0.988951	0.990826	Italy	Europe & Central Asia	Italy	Europe & Central Asia	90.5038	4.50539	-4.05125	-4.50543	-4.69142	-0.0175537	-0.0111103	-0.00921595	Within Country
90940.9976478236	Djeffa	Lagos	0.0186065	0.0118918	0.00971683	0.981393	0.988108	0.990283	Benin	Sub-Saharan Africa	Nigeria	Sub-Saharan Africa	90.941	4.51021	-3.98424	-4.43191	-4.6339	-0.0187818	-0.011963	-0.00976434	Within Region
90952.6002854751	Calasparra	San Pedro	0.0280233	0.017528	0.016807	0.971977	0.982472	0.983193	Spain	Europe & Central Asia	Spain	Europe & Central Asia	90.9526	4.51034	-3.57472	-4.04395	-4.08596	-0.0284234	-0.0176835	-0.0169499	Within Country
90964.2160146763	Deurne	Harelbeke	0.0392872	0.0202415	0.0180579	0.960713	0.979758	0.981942	Belgium	Europe & Central Asia	Belgium	Europe & Central Asia	90.9642	4.51047	-3.23686	-3.90002	-4.01417	-0.0400798	-0.0204492	-0.0182229	Within Country
92198.8067720077	Causeni	Orhei	0.0283774	0.0184336	0.0152997	0.971623	0.981566	0.9847	Moldova	Europe & Central Asia	Moldova	Europe & Central Asia	92.1988	4.52395	-3.56216	-3.99358	-4.17992	-0.0287878	-0.0186056	-0.0154179	Within Country
93096.2900446928	Orhei	Soroca	0.0282606	0.0180321	0.0154582	0.971739	0.981968	0.984542	Moldova	Europe & Central Asia	Moldova	Europe & Central Asia	93.0963	4.53363	-3.56629	-4.0156	-4.16962	-0.0286676	-0.0181967	-0.0155789	Within Country
94174.9429018746	Lagos	Sa¨Ma¨-Kpodji Ekpe	0.0191426	0.0110322	0.00976205	0.980857	0.988968	0.990238	Nigeria	Sub-Saharan Africa	Benin	Sub-Saharan Africa	94.1749	4.54515	-3.95584	-4.50693	-4.62925	-0.0193282	-0.0110935	-0.00981001	Within Region
94238.9664727192	Novi Sad	Subotica	0.0267466	0.0151782	0.0121593	0.973253	0.984822	0.987841	Serbia	Europe & Central Asia	Serbia	Europe & Central Asia	94.239	4.54583	-3.62135	-4.18789	-4.40966	-0.0271108	-0.0152946	-0.0122338	Within Country
94575.258985421	Lilongwe	Mchinji	0.030852	0.0193766	0.0149438	0.969148	0.980623	0.985056	Malawi	Sub-Saharan Africa	Malawi	Sub-Saharan Africa	94.5753	4.5494	-3.47855	-3.94369	-4.20346	-0.0313379	-0.0195668	-0.0150566	Within Country
94856.1701880853	Guelph	Toronto	0.0247168	0.0149807	0.0126394	0.975283	0.985019	0.987361	Canada	North America	Canada	North America	94.8562	4.55236	-3.70027	-4.20099	-4.37094	-0.0250274	-0.0150941	-0.0127199	Within Country
95899.1045913613	Mchinji	Ntchisi	0.0237157	0.014623	0.0145478	0.976284	0.985377	0.985452	Malawi	Sub-Saharan Africa	Malawi	Sub-Saharan Africa	95.8991	4.5633	-3.74162	-4.22516	-4.23031	-0.0240015	-0.014731	-0.0146547	Within Country
96074.7988579616	Subotica	Zrenjanin	0.0283466	0.0167484	0.0128619	0.971653	0.983252	0.987138	Serbia	Europe & Central Asia	Serbia	Europe & Central Asia	96.0748	4.56513	-3.56325	-4.08945	-4.35349	-0.0287561	-0.0168903	-0.0129453	Within Country
97661.604057008	Harelbeke	Leuven	0.0367184	0.0190821	0.0174298	0.963282	0.980918	0.98257	Belgium	Europe & Central Asia	Belgium	Europe & Central Asia	97.6616	4.58151	-3.30448	-3.95901	-4.04958	-0.0374095	-0.0192665	-0.0175835	Within Country
98714.7386977102	Agblangandan	Lagos	0.020456	0.0116288	0.0101438	0.979544	0.988371	0.989856	Benin	Sub-Saharan Africa	Nigeria	Sub-Saharan Africa	98.7147	4.59223	-3.88948	-4.45427	-4.59089	-0.0206682	-0.011697	-0.0101956	Within Region
98910.8700783693	Lima³N	San Isidro De El General	0.0308376	0.0190868	0.0181999	0.969162	0.980913	0.9818	Costa Rica	Latin America & Caribbean	Costa Rica	Latin America & Caribbean	98.9109	4.59422	-3.47902	-3.95876	-4.00634	-0.0313231	-0.0192713	-0.0183676	Within Country
99176.1475671566	Puntarenas El Roble	San Isidro De El General	0.0356423	0.0203535	0.0199425	0.964358	0.979646	0.980057	Costa Rica	Latin America & Caribbean	Costa Rica	Latin America & Caribbean	99.1761	4.5969	-3.33422	-3.8945	-3.9149	-0.036293	-0.0205635	-0.020144	Within Country
99234.2102035293	Puntarenas	San Isidro De El General	0.0330179	0.0192716	0.0186581	0.966982	0.980728	0.981342	Costa Rica	Latin America & Caribbean	Costa Rica	Latin America & Caribbean	99.2342	4.59748	-3.41071	-3.94912	-3.98148	-0.0335753	-0.0194597	-0.0188343	Within Country
100894.955979823	Chiradzulo	Machinga	0.0267789	0.0158544	0.0118518	0.973221	0.984146	0.988148	Malawi	Sub-Saharan Africa	Malawi	Sub-Saharan Africa	100.895	4.61408	-3.62014	-4.14431	-4.43527	-0.027144	-0.0159814	-0.0119226	Within Country
102249.224705549	Bouake	Yamoussoukro	0.0298033	0.0178955	0.0118563	0.970197	0.982105	0.988144	Côte d'Ivoire	Sub-Saharan Africa	Côte d'Ivoire	Sub-Saharan Africa	102.249	4.62741	-3.51314	-4.02321	-4.4349	-0.0302565	-0.0180575	-0.0119271	Within Country
103067.690398551	Antwerp South	Ostend	0.0358496	0.0222978	0.0183951	0.96415	0.977702	0.981605	Belgium	Europe & Central Asia	Belgium	Europe & Central Asia	103.068	4.63539	-3.32842	-3.80327	-3.99567	-0.036508	-0.0225501	-0.0185664	Within Country
103945.83001727	Kasungu	Mchinji	0.0186807	0.0163907	0.0137653	0.981319	0.983609	0.986235	Malawi	Sub-Saharan Africa	Malawi	Sub-Saharan Africa	103.946	4.64387	-3.98026	-4.11104	-4.2856	-0.0188574	-0.0165266	-0.013861	Within Country
104148.777821124	Blantyre	Nsanje	0.0148529	0.0097555	0.00837936	0.985147	0.990244	0.991621	Malawi	Sub-Saharan Africa	Malawi	Sub-Saharan Africa	104.149	4.64582	-4.20956	-4.62992	-4.78198	-0.0149643	-0.0098034	-0.00841467	Within Country
104483.633339447	Leon	Masaya	0.0331261	0.0225968	0.0201464	0.966874	0.977403	0.979854	Nicaragua	Latin America & Caribbean	Nicaragua	Latin America & Caribbean	104.484	4.64903	-3.40743	-3.78995	-3.90473	-0.0336872	-0.022856	-0.0203521	Within Country
104714.980818292	Cahul	Hincesti	0.0310106	0.0195442	0.0173099	0.968989	0.980456	0.98269	Moldova	Europe & Central Asia	Moldova	Europe & Central Asia	104.715	4.65124	-3.47342	-3.93508	-4.05648	-0.0315016	-0.0197377	-0.0174615	Within Country
105767.968145691	Balti	Chisinau	0.026555	0.01469	0.011233	0.973445	0.98531	0.988767	Moldova	Europe & Central Asia	Moldova	Europe & Central Asia	105.768	4.66125	-3.62854	-4.22059	-4.4889	-0.0269139	-0.014799	-0.0112965	Within Country
106123.326520553	Liberia	Puntarenas	0.0325826	0.0195825	0.0192916	0.967417	0.980418	0.980708	Costa Rica	Latin America & Caribbean	Costa Rica	Latin America & Caribbean	106.123	4.6646	-3.42398	-3.93312	-3.94809	-0.0331252	-0.0197768	-0.0194801	Within Country
106154.995557175	Liberia	Puntarenas El Roble	0.0315793	0.020296	0.0212033	0.968421	0.979704	0.978797	Costa Rica	Latin America & Caribbean	Costa Rica	Latin America & Caribbean	106.155	4.6649	-3.45525	-3.89733	-3.8536	-0.0320886	-0.0205048	-0.0214313	Within Country
106549.908202354	Cotonou	Lagos	0.0209459	0.0116997	0.00947241	0.979054	0.9883	0.990528	Benin	Sub-Saharan Africa	Nigeria	Sub-Saharan Africa	106.55	4.66861	-3.86581	-4.44819	-4.65937	-0.0211684	-0.0117687	-0.00951756	Within Region
106960.286522447	Ghent	Rotterdam	0.0262282	0.0174074	0.0154428	0.973772	0.982593	0.984557	Belgium	Europe & Central Asia	Netherlands	Europe & Central Asia	106.96	4.67246	-3.64092	-4.05086	-4.17061	-0.0265783	-0.0175607	-0.0155633	Within Region
106993.497358307	Fermo	Pesaro	0.0297508	0.0155136	0.0156496	0.970249	0.984486	0.98435	Italy	Europe & Central Asia	Italy	Europe & Central Asia	106.993	4.67277	-3.5149	-4.16604	-4.15731	-0.0302024	-0.0156352	-0.0157733	Within Country
107351.764005912	Deurne	Utrecht	0.0310596	0.0173261	0.0158204	0.96894	0.982674	0.98418	Belgium	Europe & Central Asia	Netherlands	Europe & Central Asia	107.352	4.67611	-3.47185	-4.05554	-4.14646	-0.0315522	-0.0174779	-0.0159468	Within Region
107970.683658358	Deurne	Ostend	0.0371933	0.0209375	0.0173264	0.962807	0.979063	0.982674	Belgium	Europe & Central Asia	Belgium	Europe & Central Asia	107.971	4.68186	-3.29163	-3.86621	-4.05553	-0.0379026	-0.0211598	-0.0174782	Within Country
108430.905293217	Antwerp South	Utrecht	0.0315379	0.0179233	0.0150348	0.968462	0.982077	0.984965	Belgium	Europe & Central Asia	Netherlands	Europe & Central Asia	108.431	4.68611	-3.45656	-4.02165	-4.19739	-0.032046	-0.0180859	-0.0151489	Within Region
109119.196894241	Bruges	Leuven	0.0331743	0.020131	0.0174841	0.966826	0.979869	0.982516	Belgium	Europe & Central Asia	Belgium	Europe & Central Asia	109.119	4.69244	-3.40598	-3.9055	-4.04646	-0.033737	-0.0203364	-0.0176388	Within Country
109430.217918515	Japan	Tokyo	0.0323114	0.0182967	0.0179888	0.967689	0.981703	0.982011	Japan	East Asia & Pacific	Japan	East Asia & Pacific	109.43	4.69529	-3.43234	-4.00104	-4.018	-0.0328449	-0.0184661	-0.0181526	Within Country
110272.914594396	Brussels	Ostend	0.0339016	0.0214319	0.0183869	0.966098	0.978568	0.981613	Belgium	Europe & Central Asia	Belgium	Europe & Central Asia	110.273	4.70296	-3.38429	-3.84288	-3.99612	-0.0344895	-0.0216649	-0.018558	Within Country
110816.102519963	Calavi	Lagos	0.0169325	0.0100959	0.00856276	0.983067	0.989904	0.991437	Benin	Sub-Saharan Africa	Nigeria	Sub-Saharan Africa	110.816	4.70787	-4.07852	-4.59562	-4.76033	-0.0170775	-0.0101473	-0.00859963	Within Region
111023.916378242	Comrat	Ungheni	0.0308725	0.0175283	0.0151258	0.969128	0.982472	0.984874	Moldova	Europe & Central Asia	Moldova	Europe & Central Asia	111.024	4.70975	-3.47789	-4.04394	-4.19136	-0.0313591	-0.0176838	-0.0152413	Within Country
112526.499937705	Chiradzulo	Nsanje	0.018233	0.014989	0.014762	0.981767	0.985011	0.985238	Malawi	Sub-Saharan Africa	Malawi	Sub-Saharan Africa	112.526	4.72319	-4.00452	-4.20044	-4.2157	-0.0184013	-0.0151025	-0.014872	Within Country
113105.671949169	Chikwawa	Zomba	0.0173528	0.0123873	0.01119	0.982647	0.987613	0.98881	Malawi	Sub-Saharan Africa	Malawi	Sub-Saharan Africa	113.106	4.72832	-4.054	-4.39108	-4.49273	-0.0175051	-0.0124647	-0.0112531	Within Country
113753.704196907	Lilongwe	Nkhotakota	0.0319083	0.0199585	0.0154933	0.968092	0.980042	0.984507	Malawi	Sub-Saharan Africa	Malawi	Sub-Saharan Africa	113.754	4.73404	-3.44489	-3.9141	-4.16735	-0.0324285	-0.0201603	-0.0156146	Within Country
113810.293123331	Abomey-Calavi	Lagos	0.0177098	0.00954287	0.00865907	0.98229	0.990457	0.991341	Benin	Sub-Saharan Africa	Nigeria	Sub-Saharan Africa	113.81	4.73453	-4.03364	-4.65196	-4.74915	-0.0178685	-0.00958869	-0.00869678	Within Region
114165.085615127	Leuven	Rotterdam	0.0294149	0.0168046	0.0145268	0.970585	0.983195	0.985473	Belgium	Europe & Central Asia	Netherlands	Europe & Central Asia	114.165	4.73765	-3.52625	-4.0861	-4.23176	-0.0298562	-0.0169474	-0.0146334	Within Region
114482.46106392	Bruges	Rotterdam	0.0279209	0.0171972	0.0154379	0.972079	0.982803	0.984562	Belgium	Europe & Central Asia	Netherlands	Europe & Central Asia	114.482	4.74042	-3.57838	-4.06301	-4.17093	-0.0283181	-0.0173468	-0.0155584	Within Region
115100.233367236	Chicago	South Milwaukee	0.0315187	0.0193204	0.0148609	0.968481	0.98068	0.985139	United States of America	North America	United States of America	North America	115.1	4.7458	-3.45717	-3.94659	-4.20902	-0.0320261	-0.0195095	-0.0149725	Within Country
115471.391801079	Ambato	Quito	0.0239357	0.0155362	0.0112055	0.976064	0.984464	0.988794	Ecuador	Latin America & Caribbean	Ecuador	Latin America & Caribbean	115.471	4.74902	-3.73238	-4.16458	-4.49135	-0.0242268	-0.0156581	-0.0112688	Within Country
115511.16892139	Colina	Valparaiso	0.0348511	0.0201687	0.0153407	0.965149	0.979831	0.984659	Chile	Latin America & Caribbean	Chile	Latin America & Caribbean	115.511	4.74937	-3.35667	-3.90362	-4.17725	-0.0354729	-0.0203749	-0.0154596	Within Country
115681.957848055	Bologna	Rome	0.0272998	0.0168554	0.0121061	0.9727	0.983145	0.987894	Italy	Europe & Central Asia	Italy	Europe & Central Asia	115.682	4.75084	-3.60088	-4.08308	-4.41405	-0.0276793	-0.0169991	-0.0121799	Within Country
116309.44750232	Bilthoven	Deurne	0.0322349	0.0178327	0.0123349	0.967765	0.982167	0.987665	Netherlands	Europe & Central Asia	Belgium	Europe & Central Asia	116.309	4.75625	-3.43471	-4.02672	-4.39532	-0.0327659	-0.0179937	-0.0124116	Within Region
117499.412733952	Parnu	Tallinn	0.0348827	0.0187593	0.0173481	0.965117	0.981241	0.982652	Estonia	Europe & Central Asia	Estonia	Europe & Central Asia	117.499	4.76643	-3.35576	-3.97607	-4.05427	-0.0355057	-0.0189375	-0.0175004	Within Country
117523.147369681	Antwerp South	Bilthoven	0.0328405	0.0184016	0.0119808	0.96716	0.981598	0.988019	Belgium	Europe & Central Asia	Netherlands	Europe & Central Asia	117.523	4.76664	-3.41609	-3.99532	-4.42445	-0.0333918	-0.018573	-0.0120532	Within Region
117621.320403368	Brussels	Rotterdam	0.0337269	0.0178753	0.0185608	0.966273	0.982125	0.981439	Belgium	Europe & Central Asia	Netherlands	Europe & Central Asia	117.621	4.76747	-3.38946	-4.02433	-3.98671	-0.0343088	-0.018037	-0.0187352	Within Region
117707.273716559	Blantyre	Machinga	0.024947	0.0146584	0.0108232	0.975053	0.985342	0.989177	Malawi	Sub-Saharan Africa	Malawi	Sub-Saharan Africa	117.707	4.7682	-3.691	-4.22274	-4.52606	-0.0252634	-0.0147669	-0.0108822	Within Country
117922.636470879	Balti	Hincesti	0.0338178	0.0207823	0.0163678	0.966182	0.979218	0.983632	Moldova	Europe & Central Asia	Moldova	Europe & Central Asia	117.923	4.77003	-3.38677	-3.87365	-4.11244	-0.0344029	-0.0210013	-0.0165032	Within Country
118314.389483512	Guaranda	Guayaquil	0.0236135	0.0126628	0.0123762	0.976387	0.987337	0.987624	Ecuador	Latin America & Caribbean	Ecuador	Latin America & Caribbean	118.314	4.77335	-3.74594	-4.36908	-4.39198	-0.0238967	-0.0127437	-0.0124534	Within Country
118511.516299125	Dresden	Praha	0.032357	0.0201728	0.0138362	0.967643	0.979827	0.986164	Germany	Europe & Central Asia	Czechia	Europe & Central Asia	118.512	4.77501	-3.43093	-3.90342	-4.28047	-0.032892	-0.020379	-0.0139328	Within Region
118648.957522118	Butterworth	Ipoh	0.0317926	0.0201145	0.0165101	0.968207	0.979886	0.98349	Malaysia	East Asia & Pacific	Malaysia	East Asia & Pacific	118.649	4.77617	-3.44852	-3.90632	-4.10378	-0.0323089	-0.0203195	-0.0166479	Within Country
119357.136730313	Ibadan	Lagos	0.0245253	0.0136104	0.011362	0.975475	0.98639	0.988638	Nigeria	Sub-Saharan Africa	Nigeria	Sub-Saharan Africa	119.357	4.78212	-3.70805	-4.29692	-4.47748	-0.024831	-0.0137039	-0.0114271	Within Country
119416.765040822	Soroca	Ungheni	0.028283	0.0164665	0.0149323	0.971717	0.983533	0.985068	Moldova	Europe & Central Asia	Moldova	Europe & Central Asia	119.417	4.78262	-3.56549	-4.10643	-4.20423	-0.0286907	-0.0166036	-0.0150449	Within Country
119472.359382312	Paine	Valparaiso	0.0404417	0.020605	0.0206852	0.959558	0.979395	0.979315	Chile	Latin America & Caribbean	Chile	Latin America & Caribbean	119.472	4.78309	-3.20789	-3.88222	-3.87834	-0.0412822	-0.0208202	-0.0209021	Within Country
120963.489083381	Lima³N	San Jose	0.0268519	0.0191574	0.0159497	0.973148	0.980843	0.98405	Costa Rica	Latin America & Caribbean	Costa Rica	Latin America & Caribbean	120.963	4.79549	-3.61742	-3.95507	-4.13832	-0.027219	-0.0193433	-0.0160782	Within Country
121160.329884358	Comrat	Orhei	0.0270469	0.018388	0.0143315	0.972953	0.981612	0.985668	Moldova	Europe & Central Asia	Moldova	Europe & Central Asia	121.16	4.79711	-3.61018	-3.99606	-4.24529	-0.0274194	-0.0185592	-0.0144352	Within Country
121664.41458632	Ljubljana	Zagreb	0.02961	0.0190167	0.0120888	0.97039	0.980983	0.987911	Slovenia	Europe & Central Asia	Croatia	Europe & Central Asia	121.664	4.80127	-3.51964	-3.96244	-4.41547	-0.0300572	-0.0191998	-0.0121625	Within Region
122117.61209476	Belgrade -Dorcol	Kraljevo	0.0330379	0.0203309	0.0207317	0.966962	0.979669	0.979268	Serbia	Europe & Central Asia	Serbia	Europe & Central Asia	122.118	4.80498	-3.4101	-3.89562	-3.87609	-0.033596	-0.0205404	-0.0209496	Within Country
122296.548589158	Bratislava	Brno	0.0332758	0.0200633	0.0125232	0.966724	0.979937	0.987477	Slovakia	Europe & Central Asia	Czechia	Europe & Central Asia	122.297	4.80645	-3.40292	-3.90886	-4.38017	-0.033842	-0.0202673	-0.0126023	Within Region
122312.882874088	Masaya	Matagalpa	0.0412931	0.0276557	0.0240001	0.958707	0.972344	0.976	Nicaragua	Latin America & Caribbean	Nicaragua	Latin America & Caribbean	122.313	4.80658	-3.18706	-3.58792	-3.7297	-0.0421698	-0.0280453	-0.0242928	Within Country
122867.955746167	Managua	Matagalpa	0.0231897	0.0136524	0.0133476	0.97681	0.986348	0.986652	Nicaragua	Latin America & Caribbean	Nicaragua	Latin America & Caribbean	122.868	4.81111	-3.76405	-4.29384	-4.31642	-0.0234628	-0.0137464	-0.0134375	Within Country
122965.022906564	Dublin	Lisburn	0.0307656	0.0188279	0.0185393	0.969234	0.981172	0.981461	Ireland	Europe & Central Asia	United Kingdom	Europe & Central Asia	122.965	4.8119	-3.48136	-3.97242	-3.98786	-0.0312488	-0.0190074	-0.0187133	Within Region
123214.903661906	Ipoh	Jelutong	0.0316684	0.0207352	0.0175502	0.968332	0.979265	0.98245	Malaysia	East Asia & Pacific	Malaysia	East Asia & Pacific	123.215	4.81393	-3.45244	-3.87592	-4.04269	-0.0321806	-0.0209532	-0.017706	Within Country
123285.930158763	George Town	Ipoh	0.0297678	0.0158684	0.0156832	0.970232	0.984132	0.984317	Malaysia	East Asia & Pacific	Malaysia	East Asia & Pacific	123.286	4.81451	-3.51433	-4.14343	-4.15516	-0.0302198	-0.0159956	-0.0158075	Within Country
123437.888857419	Cahul	Causeni	0.0373376	0.0207606	0.0185226	0.962662	0.979239	0.981477	Moldova	Europe & Central Asia	Moldova	Europe & Central Asia	123.438	4.81574	-3.28775	-3.8747	-3.98876	-0.0380525	-0.0209791	-0.0186963	Within Country
123590.323590113	Hyderabad	Karachi	0.0275865	0.0172978	0.0124132	0.972413	0.982702	0.987587	Pakistan	South Asia	Pakistan	South Asia	123.59	4.81697	-3.59043	-4.05718	-4.38899	-0.0279742	-0.0174492	-0.0124909	Within Country
123652.484971532	Edinet	Ungheni	0.0227018	0.0169626	0.0139731	0.977298	0.983037	0.986027	Moldova	Europe & Central Asia	Moldova	Europe & Central Asia	123.652	4.81748	-3.78531	-4.07675	-4.27062	-0.0229634	-0.0171081	-0.0140716	Within Country
123827.980228006	Kraljevo	Prishtina	0.0285038	0.0165422	0.0173413	0.971496	0.983458	0.982659	Serbia	Europe & Central Asia	Kosovo	Europe & Central Asia	123.828	4.81889	-3.55772	-4.10184	-4.05466	-0.0289179	-0.0166805	-0.0174934	Within Region
124620.795834346	Brno	Vienna	0.0311497	0.0203716	0.0126375	0.96885	0.979628	0.987362	Czechia	Europe & Central Asia	Austria	Europe & Central Asia	124.621	4.82528	-3.46895	-3.89361	-4.37109	-0.0316451	-0.020582	-0.012718	Within Region
124712.696321653	Belgrade	Kraljevo	0.0166728	0.00948218	0.00746918	0.983327	0.990518	0.992531	Serbia	Europe & Central Asia	Serbia	Europe & Central Asia	124.713	4.82601	-4.09397	-4.65834	-4.89697	-0.0168134	-0.00952742	-0.00749722	Within Country
124823.673258359	Bologna	Cremona	0.0196042	0.0122202	0.0112949	0.980396	0.98778	0.988705	Italy	Europe & Central Asia	Italy	Europe & Central Asia	124.824	4.8269	-3.93201	-4.40466	-4.4834	-0.0197989	-0.0122955	-0.0113592	Within Country
125286.318777565	Cremona	Novara	0.015554	0.00939942	0.00834157	0.984446	0.990601	0.991658	Italy	Europe & Central Asia	Italy	Europe & Central Asia	125.286	4.8306	-4.16344	-4.66711	-4.7865	-0.0156762	-0.00944388	-0.00837656	Within Country
125553.2751136	Ascoli Piceno	Pesaro	0.0328287	0.01738	0.0159214	0.967171	0.98262	0.984079	Italy	Europe & Central Asia	Italy	Europe & Central Asia	125.553	4.83273	-3.41645	-4.05243	-4.14009	-0.0333797	-0.0175328	-0.0160495	Within Country
126519.69938766	Cuenca	Guayaquil	0.0244675	0.0183154	0.0149633	0.975532	0.981685	0.985037	Ecuador	Latin America & Caribbean	Ecuador	Latin America & Caribbean	126.52	4.8404	-3.71041	-4.00001	-4.20216	-0.0247718	-0.0184852	-0.0150763	Within Country
127750.147505512	Djeffa	Ilishan-Remo	0.0274414	0.0175788	0.0148852	0.972559	0.982421	0.985115	Benin	Sub-Saharan Africa	Nigeria	Sub-Saharan Africa	127.75	4.85008	-3.5957	-4.04106	-4.20739	-0.027825	-0.0177352	-0.0149971	Within Region
127979.86409698	Granada	Leon	0.0231275	0.0139983	0.0136796	0.976873	0.986002	0.98632	Nicaragua	Latin America & Caribbean	Nicaragua	Latin America & Caribbean	127.98	4.85187	-3.76673	-4.26882	-4.29185	-0.0233991	-0.0140972	-0.013774	Within Country
128613.374481266	Graz	Ljubljana	0.025745	0.0167316	0.0108812	0.974255	0.983268	0.989119	Austria	Europe & Central Asia	Slovenia	Europe & Central Asia	128.613	4.85681	-3.65951	-4.09046	-4.52071	-0.0260822	-0.0168731	-0.0109409	Within Region
129438.189344689	Parnu	Tartu	0.0313471	0.0173296	0.0165823	0.968653	0.98267	0.983418	Estonia	Europe & Central Asia	Estonia	Europe & Central Asia	129.438	4.8632	-3.46263	-4.05534	-4.09942	-0.0318489	-0.0174815	-0.0167213	Within Country
129606.538965008	Causeni	Ungheni	0.0330735	0.0181088	0.0163532	0.966927	0.981891	0.983647	Moldova	Europe & Central Asia	Moldova	Europe & Central Asia	129.607	4.8645	-3.40902	-4.01136	-4.11333	-0.0336327	-0.0182748	-0.0164884	Within Country
129925.549165617	Chisinau	Soroca	0.0209052	0.0137775	0.00969707	0.979095	0.986222	0.990303	Moldova	Europe & Central Asia	Moldova	Europe & Central Asia	129.926	4.86696	-3.86776	-4.28472	-4.63593	-0.0211268	-0.0138733	-0.00974439	Within Country
129941.157045409	Ostend	Rotterdam	0.0287971	0.018184	0.0160052	0.971203	0.981816	0.983995	Belgium	Europe & Central Asia	Netherlands	Europe & Central Asia	129.941	4.86708	-3.54748	-4.00721	-4.13484	-0.0292198	-0.0183513	-0.0161346	Within Region
130353.161474788	Leuven	Ostend	0.0373484	0.0208574	0.0173356	0.962652	0.979143	0.982664	Belgium	Europe & Central Asia	Belgium	Europe & Central Asia	130.353	4.87025	-3.28747	-3.87005	-4.05499	-0.0380637	-0.0210779	-0.0174876	Within Country
130422.605265766	Barcelona	Lleida	0.0160127	0.0104242	0.00787031	0.983987	0.989576	0.99213	Spain	Europe & Central Asia	Spain	Europe & Central Asia	130.423	4.87078	-4.13437	-4.56363	-4.84466	-0.0161423	-0.0104789	-0.00790144	Within Country
130927.034655935	Abomey-Calavi	Lome	0.0192266	0.0112123	0.00949483	0.980773	0.988788	0.990505	Benin	Sub-Saharan Africa	Togo	Sub-Saharan Africa	130.927	4.87464	-3.95146	-4.49075	-4.65701	-0.0194138	-0.0112756	-0.0095402	Within Region
131645.072634487	Ilishan-Remo	Sa¨Ma¨-Kpodji Ekpe	0.032359	0.0216987	0.0159364	0.967641	0.978301	0.984064	Nigeria	Sub-Saharan Africa	Benin	Sub-Saharan Africa	131.645	4.88011	-3.43086	-3.8305	-4.13915	-0.0328941	-0.0219376	-0.0160647	Within Region
132121.131002258	Guangzhou	Hong Kong	0.0289552	0.0170448	0.00946644	0.971045	0.982955	0.990534	China	East Asia & Pacific	Hong Kong	East Asia & Pacific	132.121	4.88372	-3.54201	-4.07191	-4.66	-0.0293827	-0.0171918	-0.00951153	Within Region
132180.846253658	Amsterdam	Deurne	0.0301361	0.0182227	0.0171361	0.969864	0.981777	0.982864	Netherlands	Europe & Central Asia	Belgium	Europe & Central Asia	132.181	4.88417	-3.50203	-4.00509	-4.06657	-0.0305995	-0.0183908	-0.0172846	Within Region
132186.043349612	Calavi	Lome	0.017829	0.0123927	0.00935382	0.982171	0.987607	0.990646	Benin	Sub-Saharan Africa	Togo	Sub-Saharan Africa	132.186	4.88421	-4.02693	-4.39065	-4.67197	-0.0179898	-0.0124701	-0.00939784	Within Region
132239.130840315	Amsterdam	Antwerp South	0.0286558	0.0186487	0.0171905	0.971344	0.981351	0.982809	Netherlands	Europe & Central Asia	Belgium	Europe & Central Asia	132.239	4.88461	-3.5524	-3.98198	-4.0634	-0.0290744	-0.0188248	-0.01734	Within Region
132521.965069053	Cahul	Chisinau	0.0216386	0.0122337	0.010062	0.978361	0.987766	0.989938	Moldova	Europe & Central Asia	Moldova	Europe & Central Asia	132.522	4.88675	-3.83328	-4.40356	-4.59899	-0.0218761	-0.0123092	-0.0101129	Within Country
133275.088416082	Ibadan	Ilara Mokin	0.0141096	0.00920206	0.00909001	0.98589	0.990798	0.99091	Nigeria	Sub-Saharan Africa	Nigeria	Sub-Saharan Africa	133.275	4.89242	-4.2609	-4.68833	-4.70058	-0.0142101	-0.00924466	-0.00913158	Within Country
133374.936064254	Ipoh	Sungai Petani	0.0322252	0.0201603	0.0172512	0.967775	0.97984	0.982749	Malaysia	East Asia & Pacific	Malaysia	East Asia & Pacific	133.375	4.89316	-3.43501	-3.90404	-4.05987	-0.0327559	-0.0203663	-0.0174017	Within Country
134277.289210753	Graz	Vienna	0.0259794	0.0143595	0.0108834	0.974021	0.98564	0.989117	Austria	Europe & Central Asia	Austria	Europe & Central Asia	134.277	4.89991	-3.65045	-4.24334	-4.52051	-0.0263228	-0.0144636	-0.0109431	Within Country
134278.695216602	Ilishan -Remo	Osun	0.0332849	0.0204296	0.0176921	0.966715	0.97957	0.982308	Nigeria	Sub-Saharan Africa	Nigeria	Sub-Saharan Africa	134.279	4.89992	-3.40265	-3.89077	-4.03464	-0.0338515	-0.0206411	-0.0178504	Within Country
134804.452983649	Podgorica	Tirana	0.0261319	0.017522	0.0143481	0.973868	0.982478	0.985652	Montenegro	Europe & Central Asia	Albania	Europe & Central Asia	134.804	4.90383	-3.6446	-4.0443	-4.24414	-0.0264794	-0.0176774	-0.014452	Within Region
135052.109085175	Granada	Matagalpa	0.0249183	0.0145862	0.0147121	0.975082	0.985414	0.985288	Nicaragua	Latin America & Caribbean	Nicaragua	Latin America & Caribbean	135.052	4.90566	-3.69215	-4.22768	-4.21909	-0.025234	-0.0146936	-0.0148214	Within Country
135224.818965154	Agblangandan	Ilishan-Remo	0.0243898	0.018432	0.0144176	0.97561	0.981568	0.985582	Benin	Sub-Saharan Africa	Nigeria	Sub-Saharan Africa	135.225	4.90694	-3.71359	-3.99367	-4.23931	-0.0246921	-0.018604	-0.0145225	Within Region
135509.218466876	Karonga	Nkhata	0.0352149	0.0232755	0.0153939	0.964785	0.976724	0.984606	Malawi	Sub-Saharan Africa	Malawi	Sub-Saharan Africa	135.509	4.90904	-3.34629	-3.76035	-4.17378	-0.0358499	-0.0235507	-0.0155136	Within Country
136382.714181128	Cotonou	Lome	0.0210254	0.013464	0.00938799	0.978975	0.986536	0.990612	Benin	Sub-Saharan Africa	Togo	Sub-Saharan Africa	136.383	4.91547	-3.86202	-4.30773	-4.66832	-0.0212496	-0.0135555	-0.00943234	Within Region
136911.573114528	Ilara Mokin	Ilorin	0.0159126	0.0120837	0.00921926	0.984087	0.987916	0.990781	Nigeria	Sub-Saharan Africa	Nigeria	Sub-Saharan Africa	136.912	4.91934	-4.14065	-4.4159	-4.68646	-0.0160405	-0.0121573	-0.00926202	Within Country
137132.46855602	Abu Dhabi	Dubai	0.0372546	0.02226	0.0174722	0.962745	0.97774	0.982528	United Arab Emirates	Middle East & North Africa	United Arab Emirates	Middle East & North Africa	137.132	4.92095	-3.28998	-3.80496	-4.04715	-0.0379663	-0.0225115	-0.0176266	Within Country
137444.666619412	Cahul	Ungheni	0.0318837	0.0170952	0.0170277	0.968116	0.982905	0.982972	Moldova	Europe & Central Asia	Moldova	Europe & Central Asia	137.445	4.92322	-3.44566	-4.06896	-4.07291	-0.0324031	-0.017243	-0.0171744	Within Country
137508.003721252	Leuven	Utrecht	0.0291337	0.0156996	0.0144605	0.970866	0.9843	0.985539	Belgium	Europe & Central Asia	Netherlands	Europe & Central Asia	137.508	4.92368	-3.53586	-4.15412	-4.23633	-0.0295665	-0.0158242	-0.0145661	Within Region
137688.434647343	Cannobio	Liebefeld	0.0247775	0.0145806	0.0120913	0.975222	0.985419	0.987909	Italy	Europe & Central Asia	Switzerland	Europe & Central Asia	137.688	4.92499	-3.69782	-4.22807	-4.41527	-0.0250897	-0.0146879	-0.012165	Within Region
138116.995761545	Djeffa	Ilishan -Remo	0.0283453	0.0188585	0.0158359	0.971655	0.981141	0.984164	Benin	Sub-Saharan Africa	Nigeria	Sub-Saharan Africa	138.117	4.9281	-3.56329	-3.97079	-4.14548	-0.0287548	-0.0190386	-0.0159626	Within Region
138216.557071177	Espoo	Turku	0.0282749	0.0181502	0.013778	0.971725	0.98185	0.986222	Finland	Europe & Central Asia	Finland	Europe & Central Asia	138.217	4.92882	-3.56578	-4.00907	-4.28469	-0.0286823	-0.0183169	-0.0138738	Within Country
139095.29591237	Bern	Cannobio	0.0270945	0.0178601	0.0128701	0.972905	0.98214	0.98713	Switzerland	Europe & Central Asia	Italy	Europe & Central Asia	139.095	4.93516	-3.60842	-4.02519	-4.35285	-0.0274684	-0.0180215	-0.0129536	Within Region
139854.21056392	Graz	Zagreb	0.0250841	0.0161633	0.011434	0.974916	0.983837	0.988566	Austria	Europe & Central Asia	Croatia	Europe & Central Asia	139.854	4.9406	-3.68552	-4.12501	-4.47117	-0.0254041	-0.0162954	-0.0114998	Within Region
140097.42236537	Granada	Liberia	0.02182	0.01159	0.0122413	0.97818	0.98841	0.987759	Nicaragua	Latin America & Caribbean	Costa Rica	Latin America & Caribbean	140.097	4.94234	-3.82493	-4.45762	-4.40294	-0.0220615	-0.0116576	-0.0123168	Within Region
140281.866919894	Bologna	Pesaro	0.0302002	0.0164269	0.0155543	0.9698	0.983573	0.984446	Italy	Europe & Central Asia	Italy	Europe & Central Asia	140.282	4.94365	-3.49991	-4.10883	-4.16342	-0.0306656	-0.0165634	-0.0156765	Within Country
140533.875530792	Narva	Tartu	0.0318141	0.0174868	0.0150263	0.968186	0.982513	0.984974	Estonia	Europe & Central Asia	Estonia	Europe & Central Asia	140.534	4.94545	-3.44785	-4.04631	-4.19796	-0.0323311	-0.0176415	-0.0151403	Within Country
141083.89463859	Cannobio	Herrenschwanden	0.0264025	0.017144	0.0133852	0.973597	0.982856	0.986615	Italy	Europe & Central Asia	Switzerland	Europe & Central Asia	141.084	4.94935	-3.6343	-4.06611	-4.31361	-0.0267573	-0.0172927	-0.0134756	Within Region
141115.415188028	Bedong	Ipoh	0.0287095	0.0177518	0.0165051	0.97129	0.982248	0.983495	Malaysia	East Asia & Pacific	Malaysia	East Asia & Pacific	141.115	4.94958	-3.55053	-4.03127	-4.10409	-0.0291297	-0.0179112	-0.0166428	Within Country
141821.812276869	Liebefeld	Verbania	0.0241262	0.0144299	0.0118219	0.975874	0.98557	0.988178	Switzerland	Europe & Central Asia	Italy	Europe & Central Asia	141.822	4.95457	-3.72446	-4.23845	-4.4378	-0.024422	-0.014535	-0.0118924	Within Region
142037.570404377	Bratislava	Szekesfehervar	0.0233646	0.0139715	0.0110794	0.976635	0.986029	0.988921	Slovakia	Europe & Central Asia	Hungary	Europe & Central Asia	142.038	4.95609	-3.75653	-4.27074	-4.50267	-0.0236419	-0.01407	-0.0111412	Within Region
142061.039599156	Ilishan -Remo	Sa¨Ma¨-Kpodji Ekpe	0.0314973	0.0212125	0.015494	0.968503	0.978788	0.984506	Nigeria	Sub-Saharan Africa	Benin	Sub-Saharan Africa	142.061	4.95626	-3.45785	-3.85317	-4.1673	-0.032004	-0.0214407	-0.0156153	Within Region
142178.002311822	Harelbeke	Rotterdam	0.030842	0.0192231	0.0174756	0.969158	0.980777	0.982524	Belgium	Europe & Central Asia	Netherlands	Europe & Central Asia	142.178	4.95708	-3.47888	-3.95164	-4.04695	-0.0313276	-0.0194103	-0.0176301	Within Region
142965.550536355	Cotonou	Ilishan-Remo	0.0267726	0.0201598	0.0142811	0.973227	0.97984	0.985719	Benin	Sub-Saharan Africa	Nigeria	Sub-Saharan Africa	142.966	4.9626	-3.62037	-3.90406	-4.24882	-0.0271376	-0.0203658	-0.0143841	Within Region
143683.560887092	Bern	Verbania	0.0284228	0.0178308	0.0124308	0.971577	0.982169	0.987569	Switzerland	Europe & Central Asia	Italy	Europe & Central Asia	143.684	4.96761	-3.56056	-4.02683	-4.38758	-0.0288346	-0.0179917	-0.0125087	Within Region
144183.393429526	Cuenca	Guaranda	0.0215748	0.0124173	0.0130417	0.978425	0.987583	0.986958	Ecuador	Latin America & Caribbean	Ecuador	Latin America & Caribbean	144.183	4.97109	-3.83623	-4.38866	-4.3396	-0.021811	-0.012495	-0.0131275	Within Country
144251.674359639	Agblangandan	Lome	0.0204674	0.0124777	0.010249	0.979533	0.987522	0.989751	Benin	Sub-Saharan Africa	Togo	Sub-Saharan Africa	144.252	4.97156	-3.88892	-4.38381	-4.58057	-0.0206797	-0.0125562	-0.0103019	Within Region
144322.811920215	Ibadan	Ilorin	0.0232085	0.013702	0.011556	0.976791	0.986298	0.988444	Nigeria	Sub-Saharan Africa	Nigeria	Sub-Saharan Africa	144.323	4.97205	-3.76323	-4.29022	-4.46055	-0.0234821	-0.0137967	-0.0116233	Within Country
144324.735119213	Cremona	Verbania	0.0166389	0.0107815	0.00890415	0.983361	0.989218	0.991096	Italy	Europe & Central Asia	Italy	Europe & Central Asia	144.325	4.97207	-4.09601	-4.52992	-4.72124	-0.0167789	-0.0108401	-0.00894403	Within Country
145308.443065115	Edinet	Orhei	0.0241036	0.0182465	0.0158585	0.975896	0.981753	0.984142	Moldova	Europe & Central Asia	Moldova	Europe & Central Asia	145.308	4.97886	-3.7254	-4.00378	-4.14405	-0.0243988	-0.0184151	-0.0159856	Within Country
145401.089391202	Ilishan-Remo	Osun	0.0272381	0.019346	0.0152892	0.972762	0.980654	0.984711	Nigeria	Sub-Saharan Africa	Nigeria	Sub-Saharan Africa	145.401	4.9795	-3.60314	-3.94527	-4.18061	-0.0276159	-0.0195356	-0.0154073	Within Country
145523.618187414	Agblangandan	Ilishan -Remo	0.0238832	0.0192682	0.0142006	0.976117	0.980732	0.985799	Benin	Sub-Saharan Africa	Nigeria	Sub-Saharan Africa	145.524	4.98034	-3.73458	-3.9493	-4.25447	-0.024173	-0.0194563	-0.0143024	Within Region
145548.793796162	Karonga	Mzuzu	0.0196185	0.0133247	0.0130953	0.980382	0.986675	0.986905	Malawi	Sub-Saharan Africa	Malawi	Sub-Saharan Africa	145.549	4.98051	-3.93128	-4.31814	-4.3355	-0.0198135	-0.0134142	-0.0131818	Within Country
145559.639709748	Bilthoven	Leuven	0.0313006	0.0197255	0.013202	0.968699	0.980275	0.986798	Netherlands	Europe & Central Asia	Belgium	Europe & Central Asia	145.56	4.98059	-3.46412	-3.92584	-4.32739	-0.031801	-0.0199226	-0.0132899	Within Region
145701.052904733	Herrenschwanden	Verbania	0.0258121	0.0170697	0.012827	0.974188	0.98293	0.987173	Switzerland	Europe & Central Asia	Italy	Europe & Central Asia	145.701	4.98156	-3.65691	-4.07045	-4.3562	-0.0261511	-0.0172171	-0.01291	Within Region
145715.59325556	Daejeon	Gwangju	0.0326784	0.0160798	0.014316	0.967322	0.98392	0.985684	South Korea	East Asia & Pacific	South Korea	East Asia & Pacific	145.716	4.98166	-3.42104	-4.13019	-4.24638	-0.0332242	-0.0162105	-0.0144194	Within Country
145742.398092013	Cannobio	Cremona	0.0167232	0.0108036	0.00905867	0.983277	0.989196	0.990941	Italy	Europe & Central Asia	Italy	Europe & Central Asia	145.742	4.98184	-4.09096	-4.52788	-4.70403	-0.0168646	-0.0108624	-0.00909995	Within Country
146225.048806688	Banja Luka	Zagreb	0.0316111	0.018077	0.0129734	0.968389	0.981923	0.987027	Bosnia and Herz.	Europe & Central Asia	Croatia	Europe & Central Asia	146.225	4.98515	-3.45425	-4.01312	-4.34486	-0.0321215	-0.0182423	-0.0130583	Within Region
146973.777882606	Calavi	Ilishan-Remo	0.0361397	0.0245646	0.0158089	0.96386	0.975435	0.984191	Benin	Sub-Saharan Africa	Nigeria	Sub-Saharan Africa	146.974	4.99025	-3.32036	-3.70645	-4.14718	-0.0368089	-0.0248713	-0.0159352	Within Region
147475.441378676	Abomey-Calavi	Ilishan-Remo	0.0354244	0.0248211	0.0159988	0.964576	0.975179	0.984001	Benin	Sub-Saharan Africa	Nigeria	Sub-Saharan Africa	147.475	4.99366	-3.34036	-3.69606	-4.13524	-0.036067	-0.0251343	-0.0161282	Within Region
147528.865142525	Edinburgh	Newcastle Upon Tyne	0.0277987	0.017843	0.0127175	0.972201	0.982157	0.987283	United Kingdom	Europe & Central Asia	United Kingdom	Europe & Central Asia	147.529	4.99402	-3.58277	-4.02614	-4.36478	-0.0281924	-0.0180041	-0.012799	Within Country
147890.129030664	Skopje	Tirana	0.0343636	0.01838	0.0151737	0.965636	0.98162	0.984826	North Macedonia	Europe & Central Asia	Albania	Europe & Central Asia	147.89	4.99647	-3.37076	-3.99649	-4.18819	-0.0349679	-0.018551	-0.01529	Within Region
148143.60515727	Brussels	Utrecht	0.0304924	0.0181982	0.0150545	0.969508	0.981802	0.984946	Belgium	Europe & Central Asia	Netherlands	Europe & Central Asia	148.144	4.99818	-3.49028	-4.00643	-4.19608	-0.030967	-0.0183658	-0.015169	Within Region
148547.479772878	Lome	Sa¨Ma¨-Kpodji Ekpe	0.0195469	0.0125333	0.00973388	0.980453	0.987467	0.990266	Togo	Sub-Saharan Africa	Benin	Sub-Saharan Africa	148.547	5.0009	-3.93494	-4.37937	-4.63214	-0.0197404	-0.0126125	-0.00978156	Within Region
148976.00475894	Mexico	Queretaro	0.0312108	0.0173127	0.0142708	0.968789	0.982687	0.985729	Mexico	Latin America & Caribbean	Mexico	Latin America & Caribbean	148.976	5.00379	-3.46699	-4.05632	-4.24954	-0.0317082	-0.0174643	-0.0143736	Within Country
149894.829055597	Ghent	Utrecht	0.0323878	0.0190792	0.0156184	0.967612	0.980921	0.984382	Belgium	Europe & Central Asia	Netherlands	Europe & Central Asia	149.895	5.00993	-3.42997	-3.95916	-4.15931	-0.0329239	-0.0192635	-0.0157417	Within Region
150091.823881396	Nsanje	Zomba	0.0182331	0.0122029	0.0114547	0.981767	0.987797	0.988545	Malawi	Sub-Saharan Africa	Malawi	Sub-Saharan Africa	150.092	5.01125	-4.00452	-4.40609	-4.46936	-0.0184014	-0.0122779	-0.0115208	Within Country
150121.40538308	Hincesti	Soroca	0.0271854	0.0163301	0.0147534	0.972815	0.98367	0.985247	Moldova	Europe & Central Asia	Moldova	Europe & Central Asia	150.121	5.01144	-3.60508	-4.11474	-4.21628	-0.0275617	-0.0164649	-0.0148633	Within Country
150160.08419656	Bukavu	Kitwe	0.0237262	0.0157975	0.0100625	0.976274	0.984202	0.989938	Dem. Rep. Congo	Sub-Saharan Africa	Zambia	Sub-Saharan Africa	150.16	5.0117	-3.74117	-4.1479	-4.59894	-0.0240122	-0.0159237	-0.0101135	Within Region
150534.396271376	Jerusalem	Qana	0.0232849	0.0171487	0.0141337	0.976715	0.982851	0.985866	Israel	Middle East & North Africa	Lebanon	Middle East & North Africa	150.534	5.01419	-3.75995	-4.06583	-4.25919	-0.0235602	-0.0172974	-0.0142346	Within Region
151929.575835825	Helsinki	Turku	0.0302051	0.016626	0.0128197	0.969795	0.983374	0.98718	Finland	Europe & Central Asia	Finland	Europe & Central Asia	151.93	5.02342	-3.49974	-4.09679	-4.35677	-0.0306707	-0.0167657	-0.0129026	Within Country
151993.03257173	Djeffa	Lome	0.0191555	0.0126524	0.00971223	0.980845	0.987348	0.990288	Benin	Sub-Saharan Africa	Togo	Sub-Saharan Africa	151.993	5.02383	-3.95517	-4.36991	-4.63437	-0.0193413	-0.0127331	-0.0097597	Within Region
152509.018741534	Kasoa	Sekondi-Takoradi	0.0213444	0.0154616	0.0132742	0.978656	0.984538	0.986726	Ghana	Sub-Saharan Africa	Ghana	Sub-Saharan Africa	152.509	5.02722	-3.84697	-4.16939	-4.32194	-0.0215754	-0.0155824	-0.013363	Within Country
152544.883713277	Mzuzu	Nkhotakota	0.0232626	0.01306	0.0141002	0.976737	0.98694	0.9859	Malawi	Sub-Saharan Africa	Malawi	Sub-Saharan Africa	152.545	5.02746	-3.76091	-4.3382	-4.26157	-0.0235374	-0.013146	-0.0142005	Within Country
152776.799185223	Belgrade	Subotica	0.0192559	0.010366	0.00807238	0.980744	0.989634	0.991928	Serbia	Europe & Central Asia	Serbia	Europe & Central Asia	152.777	5.02898	-3.94994	-4.56922	-4.81931	-0.0194438	-0.0104201	-0.00810514	Within Country
153054.763328065	Austin	Waco	0.0308145	0.0195121	0.0169163	0.969186	0.980488	0.983084	United States of America	North America	United States of America	North America	153.055	5.0308	-3.47977	-3.93672	-4.07948	-0.0312992	-0.019705	-0.017061	Within Country
153218.990119177	Cotonou	Ilishan -Remo	0.0239468	0.017927	0.0147047	0.976053	0.982073	0.985295	Benin	Sub-Saharan Africa	Nigeria	Sub-Saharan Africa	153.219	5.03187	-3.73192	-4.02145	-4.21959	-0.0242382	-0.0180896	-0.0148139	Within Region
154333.205610508	Chaqra	Hrar	0.0185202	0.0157295	0.0170901	0.98148	0.984271	0.98291	Lebanon	Middle East & North Africa	Lebanon	Middle East & North Africa	154.333	5.03911	-3.98889	-4.15222	-4.06925	-0.0186938	-0.0158545	-0.0172379	Within Country
155516.677632654	Leuven	Luxembourg	0.0272131	0.0148463	0.0134015	0.972787	0.985154	0.986598	Belgium	Europe & Central Asia	Luxembourg	Europe & Central Asia	155.517	5.04675	-3.60406	-4.21	-4.31239	-0.0275902	-0.0149576	-0.0134921	Within Region
155998.977793099	Subotica	Szekesfehervar	0.0306352	0.0145342	0.0147758	0.969365	0.985466	0.985224	Serbia	Europe & Central Asia	Hungary	Europe & Central Asia	155.999	5.04985	-3.4856	-4.23125	-4.21476	-0.0311143	-0.0146409	-0.0148861	Within Region
156075.032598385	Belgrade -Dorcol	Subotica	0.0255479	0.0173887	0.0124991	0.974452	0.982611	0.987501	Serbia	Europe & Central Asia	Serbia	Europe & Central Asia	156.075	5.05034	-3.6672	-4.05193	-4.3821	-0.0258799	-0.0175417	-0.0125779	Within Country
156345.869936073	Parnu	Riga	0.0256325	0.0164634	0.0116792	0.974367	0.983537	0.988321	Estonia	Europe & Central Asia	Latvia	Europe & Central Asia	156.346	5.05207	-3.66389	-4.10662	-4.44994	-0.0259667	-0.0166004	-0.011748	Within Region
156841.30625393	Bilthoven	Brussels	0.0301505	0.0167679	0.0120645	0.96985	0.983232	0.987935	Netherlands	Europe & Central Asia	Belgium	Europe & Central Asia	156.841	5.05523	-3.50155	-4.08829	-4.41749	-0.0306144	-0.01691	-0.0121379	Within Region
157181.082565594	Calavi	Ilishan -Remo	0.0315989	0.0194155	0.0141874	0.968401	0.980584	0.985813	Benin	Sub-Saharan Africa	Nigeria	Sub-Saharan Africa	157.181	5.0574	-3.45463	-3.94168	-4.2554	-0.032109	-0.0196065	-0.014289	Within Region
157386.331824078	Abomey-Calavi	Ilishan -Remo	0.0294292	0.0196608	0.0144544	0.970571	0.980339	0.985546	Benin	Sub-Saharan Africa	Nigeria	Sub-Saharan Africa	157.386	5.0587	-3.52577	-3.92913	-4.23676	-0.0298709	-0.0198566	-0.0145599	Within Region
157701.016057213	Podgorica	Prishtina	0.0218944	0.0133809	0.0121931	0.978106	0.986619	0.987807	Montenegro	Europe & Central Asia	Kosovo	Europe & Central Asia	157.701	5.0607	-3.82152	-4.31393	-4.40689	-0.0221377	-0.0134712	-0.012268	Within Region
158105.37567024	Biyad	Hrar	0.0203474	0.0179375	0.0148584	0.979653	0.982063	0.985142	Lebanon	Middle East & North Africa	Lebanon	Middle East & North Africa	158.105	5.06326	-3.8948	-4.02086	-4.20919	-0.0205573	-0.0181003	-0.0149698	Within Country
159398.530185227	Bilthoven	Ghent	0.029632	0.0154786	0.0113629	0.970368	0.984521	0.988637	Netherlands	Europe & Central Asia	Belgium	Europe & Central Asia	159.399	5.07141	-3.5189	-4.1683	-4.4774	-0.0300799	-0.0155996	-0.011428	Within Region
159741.054455657	Budapest	Subotica	0.0233856	0.0123821	0.0097714	0.976614	0.987618	0.990229	Hungary	Europe & Central Asia	Serbia	Europe & Central Asia	159.741	5.07355	-3.75563	-4.39151	-4.6283	-0.0236634	-0.0124594	-0.00981946	Within Region
160253.221768712	Chaqra	Jerusalem	0.0193836	0.0146112	0.01236	0.980616	0.985389	0.98764	Lebanon	Middle East & North Africa	Israel	Middle East & North Africa	160.253	5.07676	-3.94333	-4.22596	-4.39329	-0.0195739	-0.014719	-0.012437	Within Region
160474.429211398	Biyad	Jerusalem	0.0246943	0.0172589	0.0134798	0.975306	0.982741	0.98652	Lebanon	Middle East & North Africa	Israel	Middle East & North Africa	160.474	5.07813	-3.70118	-4.05943	-4.30656	-0.0250043	-0.0174095	-0.0135715	Within Region
160650.966373753	Aadbil	Chaqra	0.0254968	0.0204098	0.017317	0.974503	0.97959	0.982683	Lebanon	Middle East & North Africa	Lebanon	Middle East & North Africa	160.651	5.07923	-3.6692	-3.89174	-4.05607	-0.0258275	-0.0206209	-0.0174687	Within Country
161722.749490046	Liberia	San Jose	0.0259864	0.0183819	0.0166637	0.974014	0.981618	0.983336	Costa Rica	Latin America & Caribbean	Costa Rica	Latin America & Caribbean	161.723	5.08588	-3.65018	-3.99639	-4.09452	-0.02633	-0.018553	-0.0168041	Within Country
161774.248123894	Chaqra	Cheikh Mohammad	0.0229074	0.0179843	0.0163295	0.977093	0.982016	0.983671	Lebanon	Middle East & North Africa	Lebanon	Middle East & North Africa	161.774	5.0862	-3.7763	-4.01825	-4.11478	-0.0231739	-0.018148	-0.0164643	Within Country
162052.699288364	Barcelona	Madrid	0.026745	0.0174611	0.0109415	0.973255	0.982539	0.989058	Spain	Europe & Central Asia	Spain	Europe & Central Asia	162.053	5.08792	-3.62141	-4.04778	-4.51519	-0.0271091	-0.0176153	-0.0110018	Within Country
162125.343921578	Suzhou	Yangzhou	0.0280245	0.015504	0.014576	0.971976	0.984496	0.985424	China	East Asia & Pacific	China	East Asia & Pacific	162.125	5.08837	-3.57468	-4.16666	-4.22838	-0.0284246	-0.0156255	-0.0146833	Within Country
162168.47033148	Ilara Mokin	Ilishan -Remo	0.0289179	0.0173588	0.0166763	0.971082	0.982641	0.983324	Nigeria	Sub-Saharan Africa	Nigeria	Sub-Saharan Africa	162.168	5.08864	-3.54329	-4.05365	-4.09376	-0.0293443	-0.0175113	-0.016817	Within Country
162467.652106152	Bruges	Utrecht	0.0311794	0.0167289	0.014684	0.968821	0.983271	0.985316	Belgium	Europe & Central Asia	Netherlands	Europe & Central Asia	162.468	5.09048	-3.468	-4.09062	-4.221	-0.0316758	-0.0168704	-0.0147928	Within Region
162943.594368007	Mchinji	Nkhotakota	0.028914	0.0177935	0.0156424	0.971086	0.982207	0.984358	Malawi	Sub-Saharan Africa	Malawi	Sub-Saharan Africa	162.944	5.0934	-3.54343	-4.02892	-4.15777	-0.0293403	-0.0179537	-0.0157661	Within Country
163249.839495229	Guaranda	Quito	0.0238332	0.0157052	0.0105308	0.976167	0.984295	0.989469	Ecuador	Latin America & Caribbean	Ecuador	Latin America & Caribbean	163.25	5.09528	-3.73668	-4.15377	-4.55345	-0.0241218	-0.0158298	-0.0105866	Within Country
163523.700457774	Nkhata	Nkhotakota	0.024416	0.020429	0.0138144	0.975584	0.979571	0.986186	Malawi	Sub-Saharan Africa	Malawi	Sub-Saharan Africa	163.524	5.09696	-3.71252	-3.8908	-4.28204	-0.024719	-0.0206406	-0.0139107	Within Country
163571.868045246	Cieza	Valencia	0.0332107	0.0204353	0.0198945	0.966789	0.979565	0.980105	Spain	Europe & Central Asia	Spain	Europe & Central Asia	163.572	5.09725	-3.40488	-3.89049	-3.91731	-0.0337747	-0.020647	-0.0200951	Within Country
163921.797563605	Aadbil	Biyad	0.0242113	0.0199097	0.0138755	0.975789	0.98009	0.986125	Lebanon	Middle East & North Africa	Lebanon	Middle East & North Africa	163.922	5.09939	-3.72093	-3.91655	-4.27763	-0.0245093	-0.0201105	-0.0139726	Within Country
164170.997594794	Tallinn	Tartu	0.0349417	0.0186505	0.0161397	0.965058	0.981349	0.98386	Estonia	Europe & Central Asia	Estonia	Europe & Central Asia	164.171	5.10091	-3.35407	-3.98188	-4.12647	-0.0355668	-0.0188267	-0.0162714	Within Country
164279.507720682	Oulu	Rovaniemi	0.0253642	0.0152751	0.0129554	0.974636	0.984725	0.987045	Finland	Europe & Central Asia	Finland	Europe & Central Asia	164.28	5.10157	-3.67442	-4.18153	-4.34624	-0.0256914	-0.015393	-0.0130401	Within Country
164930.955950676	Biyad	Cheikh Mohammad	0.0234159	0.0202247	0.0130554	0.976584	0.979775	0.986945	Lebanon	Middle East & North Africa	Lebanon	Middle East & North Africa	164.931	5.10553	-3.75434	-3.90085	-4.33855	-0.0236944	-0.020432	-0.0131414	Within Country
165791.573720404	Liberia	Masaya	0.0281842	0.0189253	0.0189544	0.971816	0.981075	0.981046	Costa Rica	Latin America & Caribbean	Nicaragua	Latin America & Caribbean	165.792	5.11073	-3.56899	-3.96725	-3.96572	-0.028589	-0.0191067	-0.0191363	Within Region
166153.893315013	Bratislava	Budapest	0.0304924	0.0191367	0.0112541	0.969508	0.980863	0.988746	Slovakia	Europe & Central Asia	Hungary	Europe & Central Asia	166.154	5.11291	-3.49028	-3.95615	-4.48702	-0.030967	-0.0193222	-0.0113179	Within Region
166198.865240072	Amsterdam	Leuven	0.02889	0.0158338	0.0151648	0.97111	0.984166	0.984835	Netherlands	Europe & Central Asia	Belgium	Europe & Central Asia	166.199	5.11319	-3.54426	-4.14561	-4.18878	-0.0293155	-0.0159605	-0.015281	Within Region
166439.18526578	Balti	Causeni	0.0347633	0.0197838	0.0157694	0.965237	0.980216	0.984231	Moldova	Europe & Central Asia	Moldova	Europe & Central Asia	166.439	5.11463	-3.35919	-3.92289	-4.14968	-0.0353819	-0.0199822	-0.0158951	Within Country
166798.57322409	Berlin	Dresden	0.0283622	0.0193747	0.0132749	0.971638	0.980625	0.986725	Germany	Europe & Central Asia	Germany	Europe & Central Asia	166.799	5.11679	-3.5627	-3.94379	-4.32188	-0.0287722	-0.0195648	-0.0133638	Within Country
167122.495033509	Amsterdam	Ghent	0.0294806	0.0182512	0.0177208	0.970519	0.981749	0.982279	Netherlands	Europe & Central Asia	Belgium	Europe & Central Asia	167.122	5.11873	-3.52402	-4.00353	-4.03302	-0.0299239	-0.0184198	-0.0178797	Within Region
168726.045454784	Brussels	Luxembourg	0.0296438	0.0169967	0.0151627	0.970356	0.983003	0.984837	Belgium	Europe & Central Asia	Luxembourg	Europe & Central Asia	168.726	5.12828	-3.5185	-4.07474	-4.18892	-0.030092	-0.0171428	-0.0152788	Within Region
168920.789456463	Dakar	Tamala	0.0174854	0.0114728	0.0106161	0.982515	0.988527	0.989384	Senegal	Sub-Saharan Africa	Gambia	Sub-Saharan Africa	168.921	5.12943	-4.04639	-4.46777	-4.54538	-0.0176401	-0.0115392	-0.0106729	Within Region
169823.958723233	Cahul	Orhei	0.0290623	0.0177062	0.0148205	0.970938	0.982294	0.985179	Moldova	Europe & Central Asia	Moldova	Europe & Central Asia	169.824	5.13476	-3.53831	-4.03384	-4.21174	-0.029493	-0.0178648	-0.0149314	Within Country
170234.394984872	Pesaro	Rome	0.0256782	0.0154273	0.0111992	0.974322	0.984573	0.988801	Italy	Europe & Central Asia	Italy	Europe & Central Asia	170.234	5.13718	-3.66211	-4.17161	-4.49191	-0.0260136	-0.0155476	-0.0112624	Within Country
170287.384470037	Esch-Sur-Alzette	Leuven	0.0326817	0.0204079	0.0156923	0.967318	0.979592	0.984308	Luxembourg	Europe & Central Asia	Belgium	Europe & Central Asia	170.287	5.13749	-3.42094	-3.89183	-4.15459	-0.0332277	-0.020619	-0.0158167	Within Region
170407.144856853	Accra	Lome	0.0276662	0.0172039	0.010214	0.972334	0.982796	0.989786	Ghana	Sub-Saharan Africa	Togo	Sub-Saharan Africa	170.407	5.13819	-3.58754	-4.06262	-4.58399	-0.0280561	-0.0173536	-0.0102666	Within Region
170531.353650622	Beggen	Leuven	0.0338464	0.0190858	0.0153431	0.966154	0.980914	0.984657	Luxembourg	Europe & Central Asia	Belgium	Europe & Central Asia	170.531	5.13892	-3.38592	-3.95881	-4.17709	-0.0344324	-0.0192703	-0.015462	Within Region
171790.988829603	Chisinau	Edinet	0.0233352	0.0148656	0.0101308	0.976665	0.985134	0.989869	Moldova	Europe & Central Asia	Moldova	Europe & Central Asia	171.791	5.14628	-3.75779	-4.20871	-4.59217	-0.0236118	-0.0149772	-0.0101825	Within Country
171923.973113774	Bilthoven	Bruges	0.0313063	0.0187806	0.0123213	0.968694	0.981219	0.987679	Netherlands	Europe & Central Asia	Belgium	Europe & Central Asia	171.924	5.14705	-3.46394	-3.97493	-4.39643	-0.0318068	-0.0189592	-0.0123978	Within Region
172213.064022921	Leon	Matagalpa	0.0339118	0.0230593	0.0204338	0.966088	0.976941	0.979566	Nicaragua	Latin America & Caribbean	Nicaragua	Latin America & Caribbean	172.213	5.14873	-3.38399	-3.76969	-3.89057	-0.0345002	-0.0233293	-0.0206454	Within Country
172249.530993811	Amsterdam	Bruges	0.0280766	0.0167582	0.0161987	0.971923	0.983242	0.983801	Netherlands	Europe & Central Asia	Belgium	Europe & Central Asia	172.25	5.14894	-3.57282	-4.08887	-4.12282	-0.0284782	-0.0169002	-0.0163314	Within Region
172298.946238174	Ilara Mokin	Ilishan-Remo	0.0281455	0.0187315	0.0169529	0.971854	0.981268	0.983047	Nigeria	Sub-Saharan Africa	Nigeria	Sub-Saharan Africa	172.299	5.14923	-3.57037	-3.97755	-4.07732	-0.0285492	-0.0189092	-0.0170982	Within Country
172544.366114589	Balti	Comrat	0.0285232	0.0190269	0.0146221	0.971477	0.980973	0.985378	Moldova	Europe & Central Asia	Moldova	Europe & Central Asia	172.544	5.15065	-3.55704	-3.9619	-4.22522	-0.0289379	-0.0192102	-0.0147301	Within Country
172581.365719306	Hrar	Qana	0.0208365	0.0186167	0.0183412	0.979164	0.981383	0.981659	Lebanon	Middle East & North Africa	Lebanon	Middle East & North Africa	172.581	5.15087	-3.87105	-3.98369	-3.99861	-0.0210566	-0.0187922	-0.0185115	Within Country
173437.940251879	Liebefeld	Novara	0.0215676	0.0121727	0.0109891	0.978432	0.987827	0.989011	Switzerland	Europe & Central Asia	Italy	Europe & Central Asia	173.438	5.15582	-3.83657	-4.40856	-4.51085	-0.0218035	-0.0122474	-0.01105	Within Region
173723.029963808	Skopje	Sofia	0.0330756	0.0184247	0.0148491	0.966924	0.981575	0.985151	North Macedonia	Europe & Central Asia	Bulgaria	Europe & Central Asia	173.723	5.15746	-3.40896	-3.99406	-4.20981	-0.0336349	-0.0185966	-0.0149605	Within Region
173876.137037023	Amsterdam	Brussels	0.0299275	0.0191726	0.0172464	0.970072	0.980827	0.982754	Netherlands	Europe & Central Asia	Belgium	Europe & Central Asia	173.876	5.15834	-3.50898	-3.95427	-4.06015	-0.0303845	-0.0193588	-0.0173968	Within Region
174385.466920139	Chikwawa	Machinga	0.0194417	0.0132484	0.011186	0.980558	0.986752	0.988814	Malawi	Sub-Saharan Africa	Malawi	Sub-Saharan Africa	174.385	5.16127	-3.94034	-4.32388	-4.49309	-0.0196332	-0.0133369	-0.011249	Within Country
174432.349471394	Ipoh	Kuala Lumpur	0.0308999	0.0189588	0.0108689	0.9691	0.981041	0.989131	Malaysia	East Asia & Pacific	Malaysia	East Asia & Pacific	174.432	5.16154	-3.477	-3.96548	-4.52185	-0.0313874	-0.0191409	-0.0109284	Within Country
174562.569542241	Alguazas	Valencia	0.0302306	0.0206768	0.020111	0.969769	0.979323	0.979889	Spain	Europe & Central Asia	Spain	Europe & Central Asia	174.563	5.16228	-3.4989	-3.87874	-3.90649	-0.030697	-0.0208936	-0.020316	Within Country
175698.821123817	Bridgetown	Castries	0.0239679	0.0167791	0.0133375	0.976032	0.983221	0.986662	Barbados	Latin America & Caribbean	Saint Lucia	Latin America & Caribbean	175.699	5.16877	-3.73104	-4.08762	-4.31717	-0.0242598	-0.0169215	-0.0134273	Within Region
175700.748801938	Belvaux	Leuven	0.0351754	0.019802	0.0164876	0.964825	0.980198	0.983512	Luxembourg	Europe & Central Asia	Belgium	Europe & Central Asia	175.701	5.16878	-3.34741	-3.92197	-4.10515	-0.035809	-0.0200007	-0.016625	Within Region
175705.237523539	Bern	Novara	0.0254458	0.0162159	0.012389	0.974554	0.983784	0.987611	Switzerland	Europe & Central Asia	Italy	Europe & Central Asia	175.705	5.16881	-3.67121	-4.12176	-4.39095	-0.0257751	-0.0163488	-0.0124664	Within Region
175961.709283099	Ambato	Guayaquil	0.0201239	0.0114479	0.00985018	0.979876	0.988552	0.99015	Ecuador	Latin America & Caribbean	Ecuador	Latin America & Caribbean	175.962	5.17027	-3.90585	-4.46995	-4.62027	-0.0203292	-0.0115139	-0.00989902	Within Country
176620.870283136	Prishtina	Sofia	0.0301523	0.0157023	0.0141731	0.969848	0.984298	0.985827	Kosovo	Europe & Central Asia	Bulgaria	Europe & Central Asia	176.621	5.17401	-3.50149	-4.15395	-4.25641	-0.0306162	-0.0158269	-0.0142745	Within Region
177298.677678269	Accra	Sekondi-Takoradi	0.0207813	0.011772	0.00969361	0.979219	0.988228	0.990306	Ghana	Sub-Saharan Africa	Ghana	Sub-Saharan Africa	177.299	5.17784	-3.8737	-4.44204	-4.63629	-0.0210003	-0.0118418	-0.0097409	Within Country
177717.418369166	Herrenschwanden	Novara	0.0234113	0.0140979	0.0122603	0.976589	0.985902	0.98774	Switzerland	Europe & Central Asia	Italy	Europe & Central Asia	177.717	5.18019	-3.75453	-4.26173	-4.40139	-0.0236897	-0.0141982	-0.0123361	Within Region
178003.064595424	Ipoh	Klang	0.0311168	0.0198552	0.0166637	0.968883	0.980145	0.983336	Malaysia	East Asia & Pacific	Malaysia	East Asia & Pacific	178.003	5.1818	-3.47001	-3.91929	-4.09452	-0.0316112	-0.020055	-0.0168041	Within Country
178020.008884507	Jos, Plateau State	New Karu	0.0165035	0.0130912	0.014712	0.983497	0.986909	0.985288	Nigeria	Sub-Saharan Africa	Nigeria	Sub-Saharan Africa	178.02	5.1819	-4.10419	-4.33581	-4.21909	-0.0166412	-0.0131777	-0.0148213	Within Country
178105.350203942	Aadbil	Qana	0.0265861	0.0225747	0.0167865	0.973414	0.977425	0.983214	Lebanon	Middle East & North Africa	Lebanon	Middle East & North Africa	178.105	5.18238	-3.62737	-3.79092	-4.08718	-0.0269459	-0.0228334	-0.0169289	Within Country
178279.461736405	Tallinn	Turku	0.0353274	0.0193112	0.0156412	0.964673	0.980689	0.984359	Estonia	Europe & Central Asia	Finland	Europe & Central Asia	178.279	5.18335	-3.3431	-3.94707	-4.15784	-0.0359665	-0.0195001	-0.0157648	Within Region
178573.347311069	Leuven	Schifflange	0.031942	0.0187049	0.0147014	0.968058	0.981295	0.985299	Belgium	Europe & Central Asia	Luxembourg	Europe & Central Asia	178.573	5.185	-3.44383	-3.97897	-4.21981	-0.0324633	-0.0188821	-0.0148105	Within Region
178772.731131737	Ostend	Utrecht	0.0312928	0.0169998	0.0142045	0.968707	0.983	0.985795	Belgium	Europe & Central Asia	Netherlands	Europe & Central Asia	178.773	5.18612	-3.46437	-4.07456	-4.25419	-0.0317929	-0.0171459	-0.0143064	Within Region
179046.028099874	Cheikh Mohammad	Qana	0.0258968	0.0218519	0.0161119	0.974103	0.978148	0.983888	Lebanon	Middle East & North Africa	Lebanon	Middle East & North Africa	179.046	5.18764	-3.65363	-3.82347	-4.1282	-0.0262381	-0.0220942	-0.0162431	Within Country
179252.625283668	Calasparra	Valencia	0.0301603	0.0195322	0.0174965	0.96984	0.980468	0.982503	Spain	Europe & Central Asia	Spain	Europe & Central Asia	179.253	5.1888	-3.50123	-3.93569	-4.04575	-0.0306245	-0.0197255	-0.0176514	Within Country
179374.924494091	Vancouver	Woodinville Brightwater	0.0252754	0.0143627	0.0121205	0.974725	0.985637	0.98788	Canada	North America	United States of America	North America	179.375	5.18948	-3.67793	-4.24312	-4.41286	-0.0256003	-0.0144669	-0.0121945	Within Region
180330.061619988	Kasungu	Mzuzu	0.0168372	0.0126113	0.0135231	0.983163	0.987389	0.986477	Malawi	Sub-Saharan Africa	Malawi	Sub-Saharan Africa	180.33	5.19479	-4.08416	-4.37316	-4.30335	-0.0169806	-0.0126915	-0.0136154	Within Country
180382.424330361	Bridgetown	Gros Islet	0.0263579	0.0194685	0.0146617	0.973642	0.980531	0.985338	Barbados	Latin America & Caribbean	Saint Lucia	Latin America & Caribbean	180.382	5.19508	-3.63599	-3.93896	-4.22252	-0.0267114	-0.0196605	-0.0147702	Within Region
180395.27445244	Abuja	Jos, Plateau State	0.0185794	0.0116265	0.00819034	0.981421	0.988374	0.99181	Nigeria	Sub-Saharan Africa	Nigeria	Sub-Saharan Africa	180.395	5.19515	-3.9857	-4.45447	-4.8048	-0.0187542	-0.0116946	-0.00822407	Within Country
180443.854561052	Bratislava	Graz	0.0257915	0.0161014	0.0113108	0.974209	0.983899	0.988689	Slovakia	Europe & Central Asia	Austria	Europe & Central Asia	180.444	5.19542	-3.65771	-4.12885	-4.48199	-0.0261299	-0.0162325	-0.0113753	Within Region
180973.030395753	Castries	Worthing	0.0264582	0.0166873	0.0134791	0.973542	0.983313	0.986521	Saint Lucia	Latin America & Caribbean	Barbados	Latin America & Caribbean	180.973	5.19835	-3.63219	-4.0931	-4.30662	-0.0268146	-0.0168281	-0.0135708	Within Region
181295.596910681	Edinet	Hincesti	0.0245486	0.0164264	0.0147119	0.975451	0.983574	0.985288	Moldova	Europe & Central Asia	Moldova	Europe & Central Asia	181.296	5.20013	-3.7071	-4.10886	-4.2191	-0.0248549	-0.0165629	-0.0148212	Within Country
181423.520898195	Cheikh Mohammad	Hatay	0.0192371	0.0121086	0.00926483	0.980763	0.987891	0.990735	Lebanon	Middle East & North Africa	Turkey	Europe & Central Asia	181.424	5.20083	-3.95091	-4.41384	-4.68153	-0.0194246	-0.0121826	-0.00930802	Between Regions
181779.243440404	Prishtina	Tirana	0.0308543	0.0177761	0.0144934	0.969146	0.982224	0.985507	Kosovo	Europe & Central Asia	Albania	Europe & Central Asia	181.779	5.20279	-3.47848	-4.0299	-4.23406	-0.0313403	-0.017936	-0.0145994	Within Region
182029.625077842	Brussels	Esch-Sur-Alzette	0.0324841	0.0190721	0.0182974	0.967516	0.980928	0.981703	Belgium	Europe & Central Asia	Luxembourg	Europe & Central Asia	182.03	5.20417	-3.42701	-3.95953	-4.001	-0.0330234	-0.0192563	-0.0184669	Within Region
182300.4455428	Beggen	Brussels	0.0328612	0.0169849	0.0173448	0.967139	0.983015	0.982655	Luxembourg	Europe & Central Asia	Belgium	Europe & Central Asia	182.3	5.20566	-3.41546	-4.07543	-4.05446	-0.0334132	-0.0171308	-0.017497	Within Region
182757.263805678	Kraljevo	Novi Sad	0.0258257	0.015285	0.0128542	0.974174	0.984715	0.987146	Serbia	Europe & Central Asia	Serbia	Europe & Central Asia	182.757	5.20816	-3.65639	-4.18089	-4.35409	-0.026165	-0.015403	-0.0129375	Within Country
182932.380577835	Aadbil	Hatay	0.0189438	0.0118673	0.00943324	0.981056	0.988133	0.990567	Lebanon	Middle East & North Africa	Turkey	Europe & Central Asia	182.932	5.20912	-3.96628	-4.43397	-4.66352	-0.0191255	-0.0119383	-0.00947801	Between Regions
183503.49197642	Vancouver	Woodinville Wa	0.0289609	0.0164689	0.0132951	0.971039	0.983531	0.986705	Canada	North America	United States of America	North America	183.503	5.21223	-3.54181	-4.10628	-4.32036	-0.0293885	-0.016606	-0.0133843	Within Region
184243.598153267	Kasoa	Kumasi	0.0202354	0.01319	0.0113376	0.979765	0.98681	0.988662	Ghana	Sub-Saharan Africa	Ghana	Sub-Saharan Africa	184.244	5.21626	-3.90032	-4.3283	-4.47963	-0.0204429	-0.0132778	-0.0114024	Within Country
184486.362275402	Kraljevo	Podgorica	0.0184573	0.0113967	0.0110383	0.981543	0.988603	0.988962	Serbia	Europe & Central Asia	Montenegro	Europe & Central Asia	184.486	5.21758	-3.99229	-4.47443	-4.50639	-0.0186298	-0.0114621	-0.0110996	Within Region
184948.184649092	San Pedro	Valencia	0.035849	0.0234621	0.0204179	0.964151	0.976538	0.979582	Spain	Europe & Central Asia	Spain	Europe & Central Asia	184.948	5.22008	-3.32844	-3.75237	-3.89134	-0.0365073	-0.0237417	-0.0206293	Within Country
184959.079475287	Belvaux	Brussels	0.0354428	0.0210771	0.0218897	0.964557	0.978923	0.97811	Luxembourg	Europe & Central Asia	Belgium	Europe & Central Asia	184.959	5.22013	-3.33984	-3.85957	-3.82174	-0.0360861	-0.0213024	-0.0221328	Within Region
185088.86552113	Causeni	Soroca	0.0265704	0.0149977	0.0146873	0.97343	0.985002	0.985313	Moldova	Europe & Central Asia	Moldova	Europe & Central Asia	185.089	5.22084	-3.62796	-4.19986	-4.22077	-0.0269297	-0.0151113	-0.0147962	Within Country
185095.900130778	Djeffa	Ibadan	0.0174311	0.0107955	0.0101431	0.982569	0.989204	0.989857	Benin	Sub-Saharan Africa	Nigeria	Sub-Saharan Africa	185.096	5.22087	-4.0495	-4.52862	-4.59096	-0.0175848	-0.0108542	-0.0101949	Within Region
185164.264648672	Podgorica	Skopje	0.0268405	0.0185804	0.0152987	0.973159	0.98142	0.984701	Montenegro	Europe & Central Asia	North Macedonia	Europe & Central Asia	185.164	5.22124	-3.61784	-3.98565	-4.17999	-0.0272073	-0.0187552	-0.015417	Within Region
185304.924549401	Nanjing	Suzhou	0.0291664	0.0205179	0.014438	0.970834	0.979482	0.985562	China	East Asia & Pacific	China	East Asia & Pacific	185.305	5.222	-3.53474	-3.88646	-4.23789	-0.0296002	-0.0207313	-0.0145432	Within Country
185512.356940838	Amsterdam	Ostend	0.030111	0.0190238	0.016762	0.969889	0.980976	0.983238	Netherlands	Europe & Central Asia	Belgium	Europe & Central Asia	185.512	5.22312	-3.50286	-3.96207	-4.08864	-0.0305737	-0.019207	-0.016904	Within Region
185529.850089543	Glasgow	Newcastle Upon Tyne	0.0255691	0.0154441	0.0133655	0.974431	0.984556	0.986634	United Kingdom	Europe & Central Asia	United Kingdom	Europe & Central Asia	185.53	5.22322	-3.66637	-4.17053	-4.31507	-0.0259017	-0.0155646	-0.0134557	Within Country
185679.123946665	Gros Islet	Worthing	0.0283024	0.0186219	0.0147484	0.971698	0.981378	0.985252	Saint Lucia	Latin America & Caribbean	Barbados	Latin America & Caribbean	185.679	5.22402	-3.56481	-3.98342	-4.21662	-0.0287107	-0.0187974	-0.0148583	Within Region
185956.216486791	Bergamo	Bologna	0.0206562	0.0123625	0.0115524	0.979344	0.987638	0.988448	Italy	Europe & Central Asia	Italy	Europe & Central Asia	185.956	5.22551	-3.87974	-4.39309	-4.46086	-0.0208726	-0.0124395	-0.0116197	Within Country
186030.566351935	Glasgow	Lisburn	0.0312838	0.0152548	0.017428	0.968716	0.984745	0.982572	United Kingdom	Europe & Central Asia	United Kingdom	Europe & Central Asia	186.031	5.22591	-3.46465	-4.18286	-4.04968	-0.0317836	-0.0153724	-0.0175816	Within Country
186376.906709936	Kraljevo	Zrenjanin	0.0319314	0.0202873	0.015864	0.968069	0.979713	0.984136	Serbia	Europe & Central Asia	Serbia	Europe & Central Asia	186.377	5.22777	-3.44417	-3.89776	-4.14371	-0.0324523	-0.0204959	-0.0159911	Within Country
186622.17732643	Lima³N	Puntarenas El Roble	0.0340538	0.0179918	0.0189227	0.965946	0.982008	0.981077	Costa Rica	Latin America & Caribbean	Costa Rica	Latin America & Caribbean	186.622	5.22909	-3.37981	-4.01784	-3.96739	-0.0346472	-0.0181556	-0.019104	Within Country
186694.747370015	Lima³N	Puntarenas	0.0361843	0.0196504	0.0202757	0.963816	0.98035	0.979724	Costa Rica	Latin America & Caribbean	Costa Rica	Latin America & Caribbean	186.695	5.22947	-3.31913	-3.92966	-3.89833	-0.0368552	-0.019846	-0.0204841	Within Country
186717.037059495	Harelbeke	Utrecht	0.0302568	0.0169951	0.0144275	0.969743	0.983005	0.985572	Belgium	Europe & Central Asia	Netherlands	Europe & Central Asia	186.717	5.22959	-3.49803	-4.07483	-4.23862	-0.030724	-0.0171412	-0.0145326	Within Region
186868.832216006	Alor Setar	Ipoh	0.0246979	0.0158731	0.0157518	0.975302	0.984127	0.984248	Malaysia	East Asia & Pacific	Malaysia	East Asia & Pacific	186.869	5.23041	-3.70104	-4.14313	-4.1508	-0.025008	-0.0160004	-0.0158771	Within Country
187133.0031712	Kutaisi	Tbilisi	0.0257235	0.0174278	0.0163325	0.974276	0.982572	0.983668	Georgia	Europe & Central Asia	Georgia	Europe & Central Asia	187.133	5.23182	-3.66035	-4.04969	-4.1146	-0.0260602	-0.0175815	-0.0164673	Within Country
187232.239287696	Chapel Hill	Christiansburg	0.0268834	0.0157471	0.012385	0.973117	0.984253	0.987615	United States of America	North America	United States of America	North America	187.232	5.23235	-3.61625	-4.1511	-4.39127	-0.0272514	-0.0158724	-0.0124624	Within Country
188068.132826783	Ambato	Cuenca	0.0170989	0.00982018	0.00854083	0.982901	0.99018	0.991459	Ecuador	Latin America & Caribbean	Ecuador	Latin America & Caribbean	188.068	5.2368	-4.06874	-4.62332	-4.7629	-0.0172468	-0.00986871	-0.00857751	Within Country
188068.976161497	Brno	Praha	0.0329742	0.0210254	0.0132611	0.967026	0.978975	0.986739	Czechia	Europe & Central Asia	Czechia	Europe & Central Asia	188.069	5.23681	-3.41203	-3.86202	-4.32292	-0.0335301	-0.0212496	-0.0133498	Within Country
188089.700228215	Bilthoven	Ostend	0.0311956	0.0180917	0.0116232	0.968804	0.981908	0.988377	Netherlands	Europe & Central Asia	Belgium	Europe & Central Asia	188.09	5.23692	-3.46748	-4.0123	-4.45475	-0.0316925	-0.0182573	-0.0116913	Within Region
188494.431172484	Brussels	Schifflange	0.0319167	0.0173694	0.016009	0.968083	0.982631	0.983991	Belgium	Europe & Central Asia	Luxembourg	Europe & Central Asia	188.494	5.23907	-3.44463	-4.05305	-4.1346	-0.0324371	-0.017522	-0.0161386	Within Region
188993.535062626	Liepaja	Riga	0.0331835	0.0203853	0.0140717	0.966817	0.979615	0.985928	Latvia	Europe & Central Asia	Latvia	Europe & Central Asia	188.994	5.24171	-3.4057	-3.89294	-4.26359	-0.0337465	-0.0205959	-0.0141716	Within Country
189307.574863739	Ibadan	Sa¨Ma¨-Kpodji Ekpe	0.0172517	0.00985092	0.00977484	0.982748	0.990149	0.990225	Nigeria	Sub-Saharan Africa	Benin	Sub-Saharan Africa	189.308	5.24337	-4.05985	-4.62019	-4.62794	-0.0174022	-0.00989976	-0.00982293	Within Region
190902.136149721	Cremona	Rome	0.0155791	0.0110181	0.00821613	0.984421	0.988982	0.991784	Italy	Europe & Central Asia	Italy	Europe & Central Asia	190.902	5.25176	-4.16182	-4.50821	-4.80166	-0.0157018	-0.0110793	-0.00825006	Within Country
190954.133859687	Hatay	Hrar	0.0197041	0.0119491	0.0104093	0.980296	0.988051	0.989591	Turkey	Europe & Central Asia	Lebanon	Middle East & North Africa	190.954	5.25203	-3.92693	-4.4271	-4.56506	-0.0199008	-0.012021	-0.0104638	Between Regions
191186.411155433	Liberia	Managua	0.0206644	0.0111063	0.0115724	0.979336	0.988894	0.988428	Costa Rica	Latin America & Caribbean	Nicaragua	Latin America & Caribbean	191.186	5.25325	-3.87934	-4.50024	-4.45913	-0.0208809	-0.0111685	-0.0116399	Within Region
191729.178571825	Agblangandan	Ibadan	0.0189888	0.0105688	0.0106041	0.981011	0.989431	0.989396	Benin	Sub-Saharan Africa	Nigeria	Sub-Saharan Africa	191.729	5.25608	-3.96391	-4.54985	-4.54651	-0.0191714	-0.0106251	-0.0106607	Within Region
191882.93897584	Kumasi	Sekondi-Takoradi	0.0201293	0.0124745	0.0104445	0.979871	0.987525	0.989556	Ghana	Sub-Saharan Africa	Ghana	Sub-Saharan Africa	191.883	5.25689	-3.90558	-4.38407	-4.56168	-0.0203347	-0.012553	-0.0104994	Within Country
192036.196379058	Blacksburg	Chapel Hill	0.0237356	0.0139151	0.0124167	0.976264	0.986085	0.987583	United States of America	North America	United States of America	North America	192.036	5.25768	-3.74078	-4.27478	-4.38872	-0.0240219	-0.0140128	-0.0124944	Within Country
193059.293257438	Skopje	Thessaloniki	0.0315538	0.0156415	0.0117278	0.968446	0.984358	0.988272	North Macedonia	Europe & Central Asia	Greece	Europe & Central Asia	193.059	5.263	-3.45606	-4.15783	-4.44579	-0.0320624	-0.0157652	-0.0117971	Within Region
193837.831835927	Lagos	Osun	0.0141707	0.00974436	0.00795154	0.985829	0.990256	0.992048	Nigeria	Sub-Saharan Africa	Nigeria	Sub-Saharan Africa	193.838	5.26702	-4.25658	-4.63107	-4.83439	-0.0142721	-0.00979215	-0.00798332	Within Country
193983.235497692	Woden	Wollongong	0.0267087	0.0153078	0.0129899	0.973291	0.984692	0.98701	Australia	East Asia & Pacific	Australia	East Asia & Pacific	193.983	5.26777	-3.62276	-4.1794	-4.34359	-0.0270719	-0.0154261	-0.013075	Within Country
194065.005215034	Deurne	Luxembourg	0.0281104	0.0172029	0.0144069	0.97189	0.982797	0.985593	Belgium	Europe & Central Asia	Luxembourg	Europe & Central Asia	194.065	5.26819	-3.57162	-4.06268	-4.24005	-0.028513	-0.0173526	-0.0145117	Within Region
194132.334660705	Kasungu	Nkhata	0.0323556	0.0255172	0.017928	0.967644	0.974483	0.982072	Malawi	Sub-Saharan Africa	Malawi	Sub-Saharan Africa	194.132	5.26854	-3.43097	-3.6684	-4.02139	-0.0328906	-0.0258484	-0.0180907	Within Country
194666.67499548	Seattle	Vancouver	0.0302223	0.0199356	0.0110719	0.969778	0.980064	0.988928	United States of America	North America	Canada	North America	194.667	5.27129	-3.49918	-3.91525	-4.50334	-0.0306884	-0.020137	-0.0111337	Within Region
195264.808377015	Szekesfehervar	Vienna	0.023598	0.0126236	0.0100241	0.976402	0.987376	0.989976	Hungary	Europe & Central Asia	Austria	Europe & Central Asia	195.265	5.27436	-3.74659	-4.37219	-4.60277	-0.0238809	-0.0127039	-0.0100746	Within Region
195372.6801251	Kasoa	Lome	0.0229163	0.0161654	0.0106385	0.977084	0.983835	0.989362	Ghana	Sub-Saharan Africa	Togo	Sub-Saharan Africa	195.373	5.27491	-3.77591	-4.12489	-4.54328	-0.023183	-0.0162974	-0.0106955	Within Region
195873.988535578	Narva	Tallinn	0.0395829	0.02402	0.0173346	0.960417	0.97598	0.982665	Estonia	Europe & Central Asia	Estonia	Europe & Central Asia	195.874	5.27747	-3.22936	-3.72887	-4.05505	-0.0403876	-0.0243132	-0.0174866	Within Country
196250.43591951	Bilthoven	Harelbeke	0.031267	0.0164551	0.0118535	0.968733	0.983545	0.988146	Netherlands	Europe & Central Asia	Belgium	Europe & Central Asia	196.25	5.27939	-3.46519	-4.10712	-4.43513	-0.0317662	-0.016592	-0.0119243	Within Region
197356.275085384	Espoo	Parnu	0.0269831	0.0149579	0.0147843	0.973017	0.985042	0.985216	Finland	Europe & Central Asia	Estonia	Europe & Central Asia	197.356	5.28501	-3.61255	-4.20252	-4.21419	-0.0273538	-0.0150709	-0.0148947	Within Region
197872.737361965	Porto	Santiago_ESP	0.0278618	0.0173572	0.0129442	0.972138	0.982643	0.987056	Portugal	Europe & Central Asia	Spain	Europe & Central Asia	197.873	5.28762	-3.5805	-4.05375	-4.34711	-0.0282573	-0.0175096	-0.0130287	Within Region
197926.932262825	Peniche	Porto	0.0279312	0.0151002	0.0127331	0.972069	0.9849	0.987267	Portugal	Europe & Central Asia	Portugal	Europe & Central Asia	197.927	5.2879	-3.57801	-4.19305	-4.36355	-0.0283287	-0.0152153	-0.0128148	Within Country
197961.863752019	Antwerp South	Luxembourg	0.0279739	0.017254	0.0142653	0.972026	0.982746	0.985735	Belgium	Europe & Central Asia	Luxembourg	Europe & Central Asia	197.962	5.28807	-3.57648	-4.05971	-4.24992	-0.0283726	-0.0174046	-0.014368	Within Region
198832.397897602	Cotonou	Ibadan	0.01864	0.00996654	0.00928432	0.98136	0.990033	0.990716	Benin	Sub-Saharan Africa	Nigeria	Sub-Saharan Africa	198.832	5.29246	-3.98245	-4.60852	-4.67943	-0.0188159	-0.0100165	-0.00932769	Within Region
198888.205578978	Guayaquil	Latacunga	0.0256273	0.0143451	0.0134478	0.974373	0.985655	0.986552	Ecuador	Latin America & Caribbean	Ecuador	Latin America & Caribbean	198.888	5.29274	-3.6641	-4.24435	-4.30894	-0.0259614	-0.014449	-0.013539	Within Country
199957.666435562	Ancona	Bologna	0.0325065	0.0202037	0.0174844	0.967493	0.979796	0.982516	Italy	Europe & Central Asia	Italy	Europe & Central Asia	199.958	5.29811	-3.42631	-3.90189	-4.04645	-0.0330466	-0.0204106	-0.0176391	Within Country
200288.739691876	Abomey-Calavi	Ibadan	0.0162629	0.00858334	0.00881986	0.983737	0.991417	0.99118	Benin	Sub-Saharan Africa	Nigeria	Sub-Saharan Africa	200.289	5.29976	-4.11887	-4.75793	-4.73075	-0.0163965	-0.00862039	-0.00885898	Within Region
200496.247930164	Kraljevo	Skopje	0.0218154	0.0119536	0.01149	0.978185	0.988046	0.98851	Serbia	Europe & Central Asia	North Macedonia	Europe & Central Asia	200.496	5.3008	-3.82514	-4.42672	-4.46628	-0.0220569	-0.0120256	-0.0115565	Within Region
200920.703076349	Accra	Kumasi	0.0246437	0.0159473	0.0104628	0.975356	0.984053	0.989537	Ghana	Sub-Saharan Africa	Ghana	Sub-Saharan Africa	200.921	5.30291	-3.70324	-4.13846	-4.55993	-0.0249524	-0.0160759	-0.0105179	Within Country
200957.730919154	Liberia	San Isidro De El General	0.0292774	0.0201095	0.0200343	0.970723	0.97989	0.979966	Costa Rica	Latin America & Caribbean	Costa Rica	Latin America & Caribbean	200.958	5.30309	-3.53094	-3.90656	-3.91031	-0.0297145	-0.0203145	-0.0202377	Within Country
201395.87501086	Mzuzu	Ntchisi	0.0233088	0.0169369	0.014594	0.976691	0.983063	0.985406	Malawi	Sub-Saharan Africa	Malawi	Sub-Saharan Africa	201.396	5.30527	-3.75892	-4.07826	-4.22715	-0.0235847	-0.017082	-0.0147015	Within Country
202102.786632919	Amsterdam	Harelbeke	0.0315479	0.0214564	0.0173039	0.968452	0.978544	0.982696	Netherlands	Europe & Central Asia	Belgium	Europe & Central Asia	202.103	5.30878	-3.45625	-3.84173	-4.05683	-0.0320563	-0.0216899	-0.0174553	Within Region
202316.062665138	Calavi	Ibadan	0.0157239	0.00898764	0.0086738	0.984276	0.991012	0.991326	Benin	Sub-Saharan Africa	Nigeria	Sub-Saharan Africa	202.316	5.30983	-4.15257	-4.7119	-4.74745	-0.0158489	-0.00902828	-0.00871164	Within Region
202458.640416292	Helsinki	Narva	0.026976	0.016969	0.0119475	0.973024	0.983031	0.988053	Finland	Europe & Central Asia	Estonia	Europe & Central Asia	202.459	5.31054	-3.61281	-4.07637	-4.42723	-0.0273466	-0.0171146	-0.0120194	Within Region
203928.14592702	Ilishan -Remo	Ilorin	0.0169173	0.0118408	0.00869055	0.983083	0.988159	0.991309	Nigeria	Sub-Saharan Africa	Nigeria	Sub-Saharan Africa	203.928	5.31777	-4.07942	-4.43621	-4.74552	-0.017062	-0.0119114	-0.00872853	Within Country
207066.610022827	Helsinki	Parnu	0.0245329	0.0161739	0.0114129	0.975467	0.983826	0.988587	Finland	Europe & Central Asia	Estonia	Europe & Central Asia	207.067	5.33304	-3.70774	-4.12436	-4.47301	-0.0248389	-0.0163061	-0.0114785	Within Region
207196.301612518	Lourinha	Porto	0.0193563	0.0117904	0.0098873	0.980644	0.98821	0.990113	Portugal	Europe & Central Asia	Portugal	Europe & Central Asia	207.196	5.33367	-3.94474	-4.44047	-4.6165	-0.0195461	-0.0118604	-0.0099365	Within Country
207224.913991596	Balti	Cahul	0.0313081	0.0186937	0.0163185	0.968692	0.981306	0.983682	Moldova	Europe & Central Asia	Moldova	Europe & Central Asia	207.225	5.3338	-3.46388	-3.97957	-4.11546	-0.0318086	-0.0188706	-0.0164531	Within Country
207329.976290498	Ancona	Rome	0.0291433	0.0169895	0.0124043	0.970857	0.98301	0.987596	Italy	Europe & Central Asia	Italy	Europe & Central Asia	207.33	5.33431	-3.53553	-4.07516	-4.38971	-0.0295764	-0.0171355	-0.0124818	Within Country
207410.239935436	Comrat	Soroca	0.0267166	0.0173131	0.014434	0.973283	0.982687	0.985566	Moldova	Europe & Central Asia	Moldova	Europe & Central Asia	207.41	5.3347	-3.62247	-4.05629	-4.23817	-0.0270799	-0.0174648	-0.0145392	Within Country
208226.68292014	Buenos Aires	Montevideo	0.0281573	0.0161584	0.0149608	0.971843	0.983842	0.985039	Argentina	Latin America & Caribbean	Uruguay	Latin America & Caribbean	208.227	5.33863	-3.56995	-4.12531	-4.20232	-0.0285613	-0.0162904	-0.0150738	Within Region
209172.958510725	Maiduguri	N'djamena	0.0163099	0.01016	0.0116216	0.98369	0.98984	0.988378	Nigeria	Sub-Saharan Africa	Chad	Sub-Saharan Africa	209.173	5.34316	-4.11598	-4.5893	-4.45489	-0.0164444	-0.0102119	-0.0116896	Within Region
209212.649988434	Machinga	Nsanje	0.0209136	0.013112	0.0122635	0.979086	0.986888	0.987736	Malawi	Sub-Saharan Africa	Malawi	Sub-Saharan Africa	209.213	5.34335	-3.86735	-4.33423	-4.40112	-0.0211354	-0.0131987	-0.0123394	Within Country
209432.884034267	Deurne	Esch-Sur-Alzette	0.0302403	0.0203924	0.0150104	0.96976	0.979608	0.98499	Belgium	Europe & Central Asia	Luxembourg	Europe & Central Asia	209.433	5.3444	-3.49858	-3.8926	-4.19901	-0.030707	-0.0206031	-0.0151242	Within Region
209571.241122226	Renton	Vancouver	0.0250281	0.0138141	0.0121997	0.974972	0.986186	0.9878	United States of America	North America	Canada	North America	209.571	5.34506	-3.68776	-4.28207	-4.40634	-0.0253466	-0.0139104	-0.0122748	Within Region
209665.479015123	Beggen	Deurne	0.0311278	0.0195596	0.0151336	0.968872	0.98044	0.984866	Luxembourg	Europe & Central Asia	Belgium	Europe & Central Asia	209.665	5.34551	-3.46965	-3.93429	-4.19084	-0.0316226	-0.0197534	-0.0152493	Within Region
211480.493685165	Beer-Sheva	Qana	0.0197148	0.0115695	0.0103777	0.980285	0.98843	0.989622	Israel	Middle East & North Africa	Lebanon	Middle East & North Africa	211.48	5.35413	-3.92639	-4.45938	-4.5681	-0.0199117	-0.0116369	-0.0104319	Within Region
213118.658620096	Ho Chi Minh	Phnom Penh	0.0211678	0.016988	0.012194	0.978832	0.983012	0.987806	Vietnam	East Asia & Pacific	Cambodia	East Asia & Pacific	213.119	5.36185	-3.85527	-4.07525	-4.40681	-0.021395	-0.017134	-0.0122689	Within Region
213157.321446275	Antwerp South	Esch-Sur-Alzette	0.0279062	0.0198055	0.0156051	0.972094	0.980194	0.984395	Belgium	Europe & Central Asia	Luxembourg	Europe & Central Asia	213.157	5.36203	-3.57891	-3.92179	-4.16016	-0.0283029	-0.0200043	-0.0157281	Within Region
213393.937730145	Antwerp South	Beggen	0.0297927	0.0184157	0.0153737	0.970207	0.981584	0.984626	Belgium	Europe & Central Asia	Luxembourg	Europe & Central Asia	213.394	5.36314	-3.51349	-3.99455	-4.1751	-0.0302456	-0.0185874	-0.0154931	Within Region
213608.252532739	Espoo	Narva	0.0266602	0.0149591	0.0136097	0.97334	0.985041	0.98639	Finland	Europe & Central Asia	Estonia	Europe & Central Asia	213.608	5.36414	-3.62458	-4.20243	-4.29697	-0.027022	-0.0150721	-0.0137032	Within Region
214312.552208195	Ilara Mokin	Lagos	0.0149573	0.0105045	0.00874096	0.985043	0.989496	0.991259	Nigeria	Sub-Saharan Africa	Nigeria	Sub-Saharan Africa	214.313	5.36744	-4.20256	-4.55596	-4.73974	-0.0150703	-0.01056	-0.00877938	Within Country
214604.715284285	Ilishan-Remo	Ilorin	0.0182401	0.0117531	0.0093192	0.98176	0.988247	0.990681	Nigeria	Sub-Saharan Africa	Nigeria	Sub-Saharan Africa	214.605	5.3688	-4.00413	-4.44363	-4.67568	-0.0184085	-0.0118228	-0.0093629	Within Country
214654.422254079	Nkhata	Ntchisi	0.0192935	0.012477	0.0130609	0.980707	0.987523	0.986939	Malawi	Sub-Saharan Africa	Malawi	Sub-Saharan Africa	214.654	5.36903	-3.94799	-4.38387	-4.33813	-0.019482	-0.0125555	-0.013147	Within Country
215426.699046653	Banja Luka	Novi Sad	0.028072	0.0139883	0.012534	0.971928	0.986012	0.987466	Bosnia and Herz.	Europe & Central Asia	Serbia	Europe & Central Asia	215.427	5.37262	-3.57298	-4.26953	-4.37931	-0.0284735	-0.0140871	-0.0126132	Within Region
215534.466352899	Belvaux	Deurne	0.031943	0.018704	0.0170588	0.968057	0.981296	0.982941	Luxembourg	Europe & Central Asia	Belgium	Europe & Central Asia	215.534	5.37312	-3.4438	-3.97902	-4.07109	-0.0324643	-0.0188811	-0.017206	Within Region
215760.522580108	Abidjan	Yamoussoukro	0.0284344	0.0166367	0.0119755	0.971566	0.983363	0.988024	Côte d'Ivoire	Sub-Saharan Africa	Côte d'Ivoire	Sub-Saharan Africa	215.761	5.37417	-3.56015	-4.09614	-4.42489	-0.0288465	-0.0167767	-0.0120478	Within Country
218155.004896046	Ghent	Luxembourg	0.033229	0.0209088	0.0155767	0.966771	0.979091	0.984423	Belgium	Europe & Central Asia	Luxembourg	Europe & Central Asia	218.155	5.38521	-3.40433	-3.86759	-4.16198	-0.0337936	-0.0211305	-0.0156992	Within Region
218262.831446533	Deurne	Schifflange	0.0315464	0.0197734	0.0147376	0.968454	0.980227	0.985262	Belgium	Europe & Central Asia	Luxembourg	Europe & Central Asia	218.263	5.3857	-3.4563	-3.92342	-4.21736	-0.0320547	-0.0199715	-0.0148472	Within Region
218922.255153478	Antwerp South	Belvaux	0.0321352	0.0198513	0.0177069	0.967865	0.980149	0.982293	Belgium	Europe & Central Asia	Luxembourg	Europe & Central Asia	218.922	5.38872	-3.4378	-3.91949	-4.0338	-0.0326629	-0.020051	-0.0178655	Within Region
218962.406666207	Corridonia	Rome	0.0244714	0.013802	0.0101111	0.975529	0.986198	0.989889	Italy	Europe & Central Asia	Italy	Europe & Central Asia	218.962	5.3889	-3.71025	-4.28294	-4.59412	-0.0247758	-0.0138981	-0.0101626	Within Country
219508.65338971	Crema	Saint-Philibert	0.0184926	0.00992232	0.0088198	0.981507	0.990078	0.99118	Italy	Europe & Central Asia	France	Europe & Central Asia	219.509	5.39139	-3.99038	-4.61297	-4.73076	-0.0186658	-0.00997188	-0.00885893	Within Region
219909.59526271	Portland	Renton	0.0277506	0.0144386	0.0141311	0.972249	0.985561	0.985869	United States of America	North America	United States of America	North America	219.91	5.39322	-3.5845	-4.23785	-4.25938	-0.0281429	-0.0145439	-0.0142319	Within Country
221067.934887532	Bergamo	Liebefeld	0.0268279	0.0159095	0.012965	0.973172	0.98409	0.987035	Italy	Europe & Central Asia	Switzerland	Europe & Central Asia	221.068	5.39847	-3.61831	-4.14084	-4.3455	-0.0271943	-0.0160374	-0.0130498	Within Region
221747.364003871	Antwerp South	Schifflange	0.028639	0.0187993	0.0147193	0.971361	0.981201	0.985281	Belgium	Europe & Central Asia	Luxembourg	Europe & Central Asia	221.747	5.40154	-3.55299	-3.97394	-4.21859	-0.0290571	-0.0189782	-0.0148287	Within Region
222061.567172919	Bergamo	Bern	0.0174149	0.0102506	0.00863288	0.982585	0.989749	0.991367	Italy	Europe & Central Asia	Switzerland	Europe & Central Asia	222.062	5.40295	-4.05043	-4.58042	-4.75218	-0.0175683	-0.0103035	-0.00867036	Within Region
222290.419003915	Riga	Tartu	0.0223885	0.0136282	0.0105224	0.977611	0.986372	0.989478	Latvia	Europe & Central Asia	Estonia	Europe & Central Asia	222.29	5.40398	-3.79921	-4.29561	-4.55425	-0.022643	-0.0137219	-0.0105782	Within Region
222473.189592458	Macerata	Rome	0.0287363	0.016317	0.0118093	0.971264	0.983683	0.988191	Italy	Europe & Central Asia	Italy	Europe & Central Asia	222.473	5.40481	-3.5496	-4.11555	-4.43887	-0.0291572	-0.0164516	-0.0118796	Within Country
223087.539172752	Cuenca	Latacunga	0.0239854	0.0142602	0.0150217	0.976015	0.98574	0.984978	Ecuador	Latin America & Caribbean	Ecuador	Latin America & Caribbean	223.088	5.40756	-3.73031	-4.25028	-4.19826	-0.0242777	-0.0143629	-0.0151356	Within Country
223214.36640565	Bologna	Corridonia	0.0282543	0.0145132	0.0141608	0.971746	0.985487	0.985839	Italy	Europe & Central Asia	Italy	Europe & Central Asia	223.214	5.40813	-3.56651	-4.2327	-4.25727	-0.0286611	-0.0146196	-0.0142621	Within Country
223227.396803089	Beer-Sheva	Biyad	0.0208997	0.0119639	0.0106671	0.9791	0.988036	0.989333	Israel	Middle East & North Africa	Lebanon	Middle East & North Africa	223.227	5.40819	-3.86802	-4.42586	-4.54059	-0.0211212	-0.012036	-0.0107244	Within Region
223291.439577502	Graz	Szekesfehervar	0.0294774	0.0163781	0.0122333	0.970523	0.983622	0.987767	Austria	Europe & Central Asia	Hungary	Europe & Central Asia	223.291	5.40848	-3.52413	-4.11181	-4.40359	-0.0299206	-0.0165138	-0.0123087	Within Region
223993.599472286	Bergamo	Herrenschwanden	0.0225686	0.0145029	0.0117328	0.977431	0.985497	0.988267	Italy	Europe & Central Asia	Switzerland	Europe & Central Asia	223.994	5.41162	-3.7912	-4.23341	-4.44536	-0.0228271	-0.0146091	-0.0118022	Within Region
224649.276421771	Beer-Sheva	Chaqra	0.01641	0.010282	0.00920486	0.98359	0.989718	0.990795	Israel	Middle East & North Africa	Lebanon	Middle East & North Africa	224.649	5.41454	-4.10986	-4.57736	-4.68802	-0.0165462	-0.0103352	-0.00924748	Within Region
225233.106330022	Bologna	Macerata	0.0286105	0.0164487	0.0161192	0.971389	0.983551	0.983881	Italy	Europe & Central Asia	Italy	Europe & Central Asia	225.233	5.41714	-3.55398	-4.10751	-4.12775	-0.0290278	-0.0165855	-0.0162505	Within Country
227349.295674665	Jos, Plateau State	Zaria	0.0184206	0.0140591	0.0135367	0.981579	0.985941	0.986463	Nigeria	Sub-Saharan Africa	Nigeria	Sub-Saharan Africa	227.349	5.42649	-3.99428	-4.26448	-4.30235	-0.0185924	-0.0141589	-0.0136292	Within Country
228669.273011421	Helsinki	Tartu	0.022474	0.0134484	0.0104595	0.977526	0.986552	0.98954	Finland	Europe & Central Asia	Estonia	Europe & Central Asia	228.669	5.43228	-3.7954	-4.30889	-4.56024	-0.0227304	-0.0135397	-0.0105146	Within Region
229102.609709014	Espoo	Tartu	0.0315643	0.0203301	0.0164225	0.968436	0.97967	0.983577	Finland	Europe & Central Asia	Estonia	Europe & Central Asia	229.103	5.43417	-3.45573	-3.89565	-4.1091	-0.0320732	-0.0205396	-0.0165589	Within Region
230048.494877152	Harelbeke	Luxembourg	0.0275822	0.0158935	0.0142658	0.972418	0.984106	0.985734	Belgium	Europe & Central Asia	Luxembourg	Europe & Central Asia	230.048	5.43829	-3.59059	-4.14184	-4.24989	-0.0279697	-0.0160212	-0.0143685	Within Region
230568.382149596	Sofia	Thessaloniki	0.0287151	0.0171146	0.0120224	0.971285	0.982885	0.987978	Bulgaria	Europe & Central Asia	Greece	Europe & Central Asia	230.568	5.44055	-3.55033	-4.06782	-4.42098	-0.0291355	-0.0172628	-0.0120953	Within Region
230615.082081383	Esch-Sur-Alzette	Ghent	0.0254417	0.0178267	0.0140506	0.974558	0.982173	0.985949	Luxembourg	Europe & Central Asia	Belgium	Europe & Central Asia	230.615	5.44075	-3.67137	-4.02706	-4.26509	-0.0257709	-0.0179875	-0.0141503	Within Region
230899.962549891	Beggen	Ghent	0.027491	0.0171206	0.0143217	0.972509	0.982879	0.985678	Luxembourg	Europe & Central Asia	Belgium	Europe & Central Asia	230.9	5.44198	-3.5939	-4.06748	-4.24598	-0.027876	-0.0172688	-0.0144253	Within Region
231844.282878662	Belvaux	Ghent	0.0331825	0.0192981	0.0163101	0.966817	0.980702	0.98369	Luxembourg	Europe & Central Asia	Belgium	Europe & Central Asia	231.844	5.44607	-3.40573	-3.94775	-4.11597	-0.0337456	-0.0194868	-0.0164445	Within Region
232123.002828675	Budapest	Vienna	0.0284512	0.0185911	0.0115574	0.971549	0.981409	0.988443	Hungary	Europe & Central Asia	Austria	Europe & Central Asia	232.123	5.44727	-3.55956	-3.98507	-4.46043	-0.0288638	-0.0187661	-0.0116247	Within Region
232300.701104315	Edinburgh	Lisburn	0.0242286	0.0140692	0.0115133	0.975771	0.985931	0.988487	United Kingdom	Europe & Central Asia	United Kingdom	Europe & Central Asia	232.301	5.44803	-3.72022	-4.26377	-4.46425	-0.024527	-0.0141691	-0.0115801	Within Country
232703.893209066	Causeni	Edinet	0.0223056	0.0161751	0.0147181	0.977694	0.983825	0.985282	Moldova	Europe & Central Asia	Moldova	Europe & Central Asia	232.704	5.44977	-3.80292	-4.12428	-4.21867	-0.0225581	-0.0163074	-0.0148275	Within Country
232741.412252568	Portland	Seattle	0.0288944	0.0178341	0.0108357	0.971106	0.982166	0.989164	United States of America	North America	United States of America	North America	232.741	5.44993	-3.54411	-4.02664	-4.52491	-0.0293201	-0.017995	-0.0108948	Within Country
232897.821911456	Comrat	Edinet	0.0227627	0.0162278	0.0142681	0.977237	0.983772	0.985732	Moldova	Europe & Central Asia	Moldova	Europe & Central Asia	232.898	5.4506	-3.78263	-4.12103	-4.24973	-0.0230257	-0.0163609	-0.0143709	Within Country
234233.080031503	Abuja	Zaria	0.0218258	0.0127412	0.00858302	0.978174	0.987259	0.991417	Nigeria	Sub-Saharan Africa	Nigeria	Sub-Saharan Africa	234.233	5.45632	-3.82466	-4.36291	-4.75797	-0.0220675	-0.0128231	-0.00862007	Within Country
235010.154024071	Ascoli Piceno	Rome	0.02838	0.0164541	0.0118247	0.97162	0.983546	0.988175	Italy	Europe & Central Asia	Italy	Europe & Central Asia	235.01	5.45963	-3.56207	-4.10718	-4.43756	-0.0287905	-0.016591	-0.0118952	Within Country
235126.909520217	Austin	Houston	0.0335748	0.0190776	0.0162417	0.966425	0.980922	0.983758	United States of America	North America	United States of America	North America	235.127	5.46013	-3.39398	-3.95924	-4.12017	-0.0341513	-0.019262	-0.016375	Within Country
235838.493115134	Ghent	Schifflange	0.0287923	0.0179639	0.01389	0.971208	0.982036	0.98611	Belgium	Europe & Central Asia	Luxembourg	Europe & Central Asia	235.838	5.46315	-3.54765	-4.01939	-4.27658	-0.0292149	-0.0181272	-0.0139874	Within Region
236304.949772235	New Karu	Zaria	0.0292755	0.015975	0.0133365	0.970725	0.984025	0.986663	Nigeria	Sub-Saharan Africa	Nigeria	Sub-Saharan Africa	236.305	5.46512	-3.53101	-4.13673	-4.31725	-0.0297125	-0.016104	-0.0134263	Within Country
237313.097015552	Moshi	Nairobi	0.0282059	0.0185911	0.0104984	0.971794	0.981409	0.989502	Tanzania	Sub-Saharan Africa	Kenya	Sub-Saharan Africa	237.313	5.46938	-3.56823	-3.98507	-4.55653	-0.0286113	-0.0187661	-0.0105539	Within Region
238059.003124206	Belvaux	Harelbeke	0.0329709	0.0182002	0.0181257	0.967029	0.9818	0.981874	Luxembourg	Europe & Central Asia	Belgium	Europe & Central Asia	238.059	5.47252	-3.41213	-4.00632	-4.01043	-0.0335266	-0.0183678	-0.0182919	Within Region
238199.978519949	Szekesfehervar	Zagreb	0.0239617	0.0145857	0.011183	0.976038	0.985414	0.988817	Hungary	Europe & Central Asia	Croatia	Europe & Central Asia	238.2	5.47311	-3.7313	-4.22771	-4.49336	-0.0242535	-0.0146932	-0.011246	Within Region
239400.188023299	Narva	Parnu	0.0319961	0.0185446	0.0171101	0.968004	0.981455	0.98289	Estonia	Europe & Central Asia	Estonia	Europe & Central Asia	239.4	5.47814	-3.44214	-3.98758	-4.06809	-0.0325192	-0.0187187	-0.0172582	Within Country
239590.537256914	Granada	Puntarenas	0.0289888	0.015142	0.0143526	0.971011	0.984858	0.985647	Nicaragua	Latin America & Caribbean	Costa Rica	Latin America & Caribbean	239.591	5.47893	-3.54085	-4.19028	-4.24383	-0.0294172	-0.0152578	-0.0144566	Within Region
239601.946030726	Granada	Puntarenas El Roble	0.0303754	0.0154209	0.0142201	0.969625	0.984579	0.98578	Nicaragua	Latin America & Caribbean	Costa Rica	Latin America & Caribbean	239.602	5.47898	-3.49412	-4.17203	-4.2531	-0.0308463	-0.015541	-0.0143222	Within Region
240168.012526243	Esch-Sur-Alzette	Harelbeke	0.0317318	0.019221	0.0167467	0.968268	0.980779	0.983253	Luxembourg	Europe & Central Asia	Belgium	Europe & Central Asia	240.168	5.48134	-3.45043	-3.95175	-4.08955	-0.0322462	-0.0194081	-0.0168885	Within Region
240479.819256699	Beggen	Harelbeke	0.0324139	0.0173473	0.0163986	0.967586	0.982653	0.983601	Luxembourg	Europe & Central Asia	Belgium	Europe & Central Asia	240.48	5.48264	-3.42917	-4.05432	-4.11056	-0.0329508	-0.0174996	-0.0165346	Within Region
241138.353477305	Kraljevo	Sofia	0.0248732	0.0151953	0.0130385	0.975127	0.984805	0.986961	Serbia	Europe & Central Asia	Bulgaria	Europe & Central Asia	241.138	5.48537	-3.69396	-4.18677	-4.33985	-0.0251878	-0.0153119	-0.0131243	Within Region
242006.328003756	Fermo	Rome	0.0269119	0.0160724	0.0117973	0.973088	0.983928	0.988203	Italy	Europe & Central Asia	Italy	Europe & Central Asia	242.006	5.48896	-3.61519	-4.13065	-4.43989	-0.0272807	-0.0162029	-0.0118674	Within Country
242543.819780268	Novi Sad	Szekesfehervar	0.0291618	0.0161234	0.0127297	0.970838	0.983877	0.98727	Serbia	Europe & Central Asia	Hungary	Europe & Central Asia	242.544	5.49118	-3.53489	-4.12748	-4.36382	-0.0295955	-0.0162548	-0.0128114	Within Region
242628.801546103	Lagos	Lome	0.0231216	0.0134186	0.00985901	0.976878	0.986581	0.990141	Nigeria	Sub-Saharan Africa	Togo	Sub-Saharan Africa	242.629	5.49153	-3.76699	-4.31111	-4.61937	-0.0233931	-0.0135094	-0.00990793	Within Region
242688.562676364	Banja Luka	Subotica	0.0229423	0.0106445	0.0100184	0.977058	0.989356	0.989982	Bosnia and Herz.	Europe & Central Asia	Serbia	Europe & Central Asia	242.689	5.49178	-3.77477	-4.54271	-4.60333	-0.0232096	-0.0107015	-0.010069	Within Region
242792.035280772	Harelbeke	Schifflange	0.0305657	0.0168161	0.0149171	0.969434	0.983184	0.985083	Belgium	Europe & Central Asia	Luxembourg	Europe & Central Asia	242.792	5.49221	-3.48788	-4.08542	-4.20525	-0.0310426	-0.0169591	-0.0150295	Within Region
244371.992368205	Bologna	Fermo	0.0346	0.0203674	0.0181006	0.9654	0.979633	0.981899	Italy	Europe & Central Asia	Italy	Europe & Central Asia	244.372	5.49869	-3.3639	-3.89382	-4.01181	-0.0352128	-0.0205777	-0.0182665	Within Country
244877.088633801	Belgrade -Dorcol	Prishtina	0.025603	0.0158551	0.01756	0.974397	0.984145	0.98244	Serbia	Europe & Central Asia	Kosovo	Europe & Central Asia	244.877	5.50076	-3.66505	-4.14426	-4.04213	-0.0259365	-0.0159822	-0.017716	Within Region
246041.661086573	Lilongwe	Machinga	0.0336631	0.0164715	0.0151365	0.966337	0.983528	0.984864	Malawi	Sub-Saharan Africa	Malawi	Sub-Saharan Africa	246.042	5.5055	-3.39135	-4.10612	-4.19065	-0.0342427	-0.0166087	-0.0152522	Within Country
247722.296121751	Belgrade	Prishtina	0.0188224	0.0103271	0.00782029	0.981178	0.989673	0.99218	Serbia	Europe & Central Asia	Kosovo	Europe & Central Asia	247.722	5.51231	-3.97271	-4.57298	-4.85103	-0.0190018	-0.0103808	-0.00785103	Within Region
248667.661867088	Cahul	Soroca	0.0272027	0.0153682	0.0148759	0.972797	0.984632	0.985124	Moldova	Europe & Central Asia	Moldova	Europe & Central Asia	248.668	5.51612	-3.60444	-4.17546	-4.20801	-0.0275795	-0.0154875	-0.0149877	Within Country
248884.143913907	Nantes	Saint-Philibert	0.0298951	0.0167294	0.0127845	0.970105	0.983271	0.987215	France	Europe & Central Asia	France	Europe & Central Asia	248.884	5.51699	-3.51006	-4.09059	-4.35952	-0.030351	-0.0168709	-0.012867	Within Country
249112.421239997	Bologna	Novara	0.0267917	0.0161745	0.013358	0.973208	0.983826	0.986642	Italy	Europe & Central Asia	Italy	Europe & Central Asia	249.112	5.5179	-3.61966	-4.12432	-4.31564	-0.0271571	-0.0163067	-0.013448	Within Country
249858.941941388	Leon	Liberia	0.026414	0.0195023	0.0185821	0.973586	0.980498	0.981418	Nicaragua	Latin America & Caribbean	Costa Rica	Latin America & Caribbean	249.859	5.5209	-3.63386	-3.93723	-3.98556	-0.0267691	-0.0196949	-0.0187569	Within Region
251121.706138338	Portland	Woodinville Wa	0.0324972	0.0170079	0.0155267	0.967503	0.982992	0.984473	United States of America	North America	United States of America	North America	251.122	5.52594	-3.4266	-4.07407	-4.1652	-0.0330369	-0.0171542	-0.0156485	Within Country
251808.23433059	Budapest	Zrenjanin	0.0222624	0.0131921	0.00896257	0.977738	0.986808	0.991037	Hungary	Europe & Central Asia	Serbia	Europe & Central Asia	251.808	5.52867	-3.80486	-4.32814	-4.7147	-0.0225139	-0.0132799	-0.00900298	Within Region
252015.731749982	Szekesfehervar	Zrenjanin	0.0345657	0.0196924	0.0134535	0.965434	0.980308	0.986546	Hungary	Europe & Central Asia	Serbia	Europe & Central Asia	252.016	5.52949	-3.36489	-3.92752	-4.30851	-0.0351773	-0.0198889	-0.0135448	Within Region
253002.43314615	Lleida	Valencia	0.0246882	0.0160191	0.014275	0.975312	0.983981	0.985725	Spain	Europe & Central Asia	Spain	Europe & Central Asia	253.002	5.5334	-3.70143	-4.13397	-4.24925	-0.0249981	-0.0161488	-0.0143778	Within Country
253154.358809837	Columbus	South Adams County	0.0303987	0.0200338	0.0164046	0.969601	0.979966	0.983595	United States of America	North America	United States of America	North America	253.154	5.534	-3.49335	-3.91034	-4.11019	-0.0308704	-0.0202372	-0.0165407	Within Country
253664.749889938	Budapest	Novi Sad	0.027166	0.0158067	0.0102262	0.972834	0.984193	0.989774	Hungary	Europe & Central Asia	Serbia	Europe & Central Asia	253.665	5.53601	-3.60579	-4.14732	-4.5828	-0.0275418	-0.015933	-0.0102789	Within Region
253755.662318001	Banja Luka	Ljubljana	0.0280028	0.016351	0.0111399	0.971997	0.983649	0.98886	Bosnia and Herz.	Europe & Central Asia	Slovenia	Europe & Central Asia	253.756	5.53637	-3.57545	-4.11346	-4.49722	-0.0284023	-0.0164862	-0.0112024	Within Region
254654.685253441	Ascoli Piceno	Bologna	0.0329393	0.0192853	0.0177619	0.967061	0.980715	0.982238	Italy	Europe & Central Asia	Italy	Europe & Central Asia	254.655	5.53991	-3.41309	-3.94841	-4.0307	-0.033494	-0.0194737	-0.0179215	Within Country
254746.699462099	Sydney	Woden	0.0233347	0.0133382	0.0109671	0.976665	0.986662	0.989033	Australia	East Asia & Pacific	Australia	East Asia & Pacific	254.747	5.54027	-3.75781	-4.31712	-4.51285	-0.0236113	-0.013428	-0.0110277	Within Country
255557.140194829	Lilongwe	Zomba	0.0299624	0.0159663	0.0136197	0.970038	0.984034	0.98638	Malawi	Sub-Saharan Africa	Malawi	Sub-Saharan Africa	255.557	5.54345	-3.50781	-4.13727	-4.29624	-0.0304205	-0.0160952	-0.0137133	Within Country
255962.165170659	Portland	Woodinville Brightwater	0.0279921	0.0141632	0.0137301	0.972008	0.985837	0.98627	United States of America	North America	United States of America	North America	255.962	5.54503	-3.57583	-4.25711	-4.28816	-0.0283913	-0.0142644	-0.0138252	Within Country
256178.18317779	Praha	Vienna	0.0321382	0.01822	0.0124637	0.967862	0.98178	0.987536	Czechia	Europe & Central Asia	Austria	Europe & Central Asia	256.178	5.54587	-3.43771	-4.00523	-4.38493	-0.0326659	-0.018388	-0.0125421	Within Region
256393.258536172	Vienna	Zagreb	0.0295611	0.0174074	0.0124369	0.970439	0.982593	0.987563	Austria	Europe & Central Asia	Croatia	Europe & Central Asia	256.393	5.54671	-3.52129	-4.05086	-4.38709	-0.0300069	-0.0175607	-0.0125149	Within Region
256743.943210288	Bruges	Luxembourg	0.0291358	0.0168843	0.0142555	0.970864	0.983116	0.985744	Belgium	Europe & Central Asia	Luxembourg	Europe & Central Asia	256.744	5.54808	-3.53579	-4.08137	-4.25061	-0.0295687	-0.0170285	-0.0143581	Within Region
257125.472812921	Banja Luka	Belgrade	0.0269107	0.0161601	0.0103795	0.973089	0.98384	0.989621	Bosnia and Herz.	Europe & Central Asia	Serbia	Europe & Central Asia	257.125	5.54956	-3.61523	-4.12521	-4.56793	-0.0272794	-0.0162921	-0.0104337	Within Region
257564.158676692	Christchurch	Nelson	0.0202739	0.0122198	0.00989335	0.979726	0.98778	0.990107	New Zealand	East Asia & Pacific	New Zealand	East Asia & Pacific	257.564	5.55127	-3.89842	-4.4047	-4.61589	-0.0204822	-0.012295	-0.00994262	Within Country
258041.275952829	Brno	Graz	0.0252598	0.0160908	0.0108914	0.97474	0.983909	0.989109	Czechia	Europe & Central Asia	Austria	Europe & Central Asia	258.041	5.55312	-3.67854	-4.12951	-4.51978	-0.0255843	-0.0162216	-0.0109512	Within Region
258374.232326981	Gaborone	Pretoria	0.0259236	0.0173859	0.0118181	0.974076	0.982614	0.988182	Botswana	Sub-Saharan Africa	South Africa	Sub-Saharan Africa	258.374	5.55441	-3.6526	-4.0521	-4.43812	-0.0262655	-0.0175388	-0.0118885	Within Region
258479.982342072	Moshi	Thika	0.026464	0.0159648	0.0104015	0.973536	0.984035	0.989598	Tanzania	Sub-Saharan Africa	Kenya	Sub-Saharan Africa	258.48	5.55482	-3.63197	-4.13737	-4.5658	-0.0268205	-0.0160936	-0.010456	Within Region
258750.077959478	Luxembourg	Rotterdam	0.0229339	0.0147425	0.0125366	0.977066	0.985257	0.987463	Luxembourg	Europe & Central Asia	Netherlands	Europe & Central Asia	258.75	5.55586	-3.77514	-4.21702	-4.3791	-0.0232009	-0.0148523	-0.0126159	Within Region
258797.434150106	Bergamo	Rome	0.0163569	0.0113132	0.00852225	0.983643	0.988687	0.991478	Italy	Europe & Central Asia	Italy	Europe & Central Asia	258.797	5.55605	-4.1131	-4.48179	-4.76508	-0.0164922	-0.0113777	-0.00855877	Within Country
259192.92806901	Liberia	Matagalpa	0.0289439	0.0189908	0.0190563	0.971056	0.981009	0.980944	Costa Rica	Latin America & Caribbean	Nicaragua	Latin America & Caribbean	259.193	5.55757	-3.54239	-3.9638	-3.96036	-0.0293711	-0.0191734	-0.0192402	Within Region
259330.766532263	Brno	Szekesfehervar	0.0229505	0.0137112	0.0103923	0.977049	0.986289	0.989608	Czechia	Europe & Central Asia	Hungary	Europe & Central Asia	259.331	5.5581	-3.77441	-4.28954	-4.56669	-0.023218	-0.0138061	-0.0104467	Within Region
259501.959363299	Banja Luka	Zrenjanin	0.024075	0.0121141	0.01074	0.975925	0.987886	0.98926	Bosnia and Herz.	Europe & Central Asia	Serbia	Europe & Central Asia	259.502	5.55876	-3.72658	-4.41338	-4.53378	-0.0243695	-0.0121881	-0.0107981	Within Region
259753.092360939	Abidjan	Sekondi-Takoradi	0.0174874	0.0111566	0.00888544	0.982513	0.988843	0.991115	Côte d'Ivoire	Sub-Saharan Africa	Ghana	Sub-Saharan Africa	259.753	5.55973	-4.04627	-4.49572	-4.72334	-0.0176421	-0.0112193	-0.00892515	Within Region
260385.662868458	Cahul	Edinet	0.0228657	0.0164401	0.0142065	0.977134	0.98356	0.985794	Moldova	Europe & Central Asia	Moldova	Europe & Central Asia	260.386	5.56216	-3.77812	-4.10803	-4.25406	-0.0231311	-0.0165767	-0.0143083	Within Country
260437.823816024	Banja Luka	Belgrade -Dorcol	0.0192332	0.0114615	0.0099609	0.980767	0.988539	0.990039	Bosnia and Herz.	Europe & Central Asia	Serbia	Europe & Central Asia	260.438	5.56236	-3.95112	-4.46876	-4.60909	-0.0194205	-0.0115277	-0.0100108	Within Region
261170.892851121	Lilongwe	Mzuzu	0.0262066	0.0151897	0.0140938	0.973793	0.98481	0.985906	Malawi	Sub-Saharan Africa	Malawi	Sub-Saharan Africa	261.171	5.56517	-3.64175	-4.18714	-4.26202	-0.0265561	-0.0153062	-0.0141941	Within Country
261391.377815256	Ljubljana	Vienna	0.0284628	0.0173165	0.0118286	0.971537	0.982684	0.988171	Slovenia	Europe & Central Asia	Austria	Europe & Central Asia	261.391	5.56602	-3.55916	-4.0561	-4.43724	-0.0288758	-0.0174682	-0.0118991	Within Region
261479.523675226	Thessaloniki	Tirana	0.0276534	0.0162415	0.0115126	0.972347	0.983759	0.988487	Greece	Europe & Central Asia	Albania	Europe & Central Asia	261.48	5.56636	-3.58801	-4.12019	-4.46431	-0.028043	-0.0163748	-0.0115794	Within Region
261494.856437306	Lisburn	Newcastle Upon Tyne	0.0304228	0.0180585	0.0154572	0.969577	0.981942	0.984543	United Kingdom	Europe & Central Asia	United Kingdom	Europe & Central Asia	261.495	5.56641	-3.49256	-4.01414	-4.16968	-0.0308951	-0.0182235	-0.0155779	Within Country
261920.215002293	Houston	Waco	0.0304334	0.0175239	0.0149301	0.969567	0.982476	0.98507	United States of America	North America	United States of America	North America	261.92	5.56804	-3.49222	-4.04419	-4.20437	-0.0309061	-0.0176793	-0.0150427	Within Country
262166.39699173	Kuopio	Oulu	0.0318217	0.0186718	0.0145272	0.968178	0.981328	0.985473	Finland	Europe & Central Asia	Finland	Europe & Central Asia	262.166	5.56898	-3.44761	-3.98074	-4.23173	-0.0323391	-0.0188483	-0.0146338	Within Country
262322.344248253	Luxembourg	Utrecht	0.0320181	0.0187691	0.0142734	0.967982	0.981231	0.985727	Luxembourg	Europe & Central Asia	Netherlands	Europe & Central Asia	262.322	5.56957	-3.44145	-3.97554	-4.24936	-0.0325419	-0.0189475	-0.0143762	Within Region
262722.942171639	Parnu	Turku	0.0310734	0.0179681	0.0156858	0.968927	0.982032	0.984314	Estonia	Europe & Central Asia	Finland	Europe & Central Asia	262.723	5.5711	-3.4714	-4.01916	-4.155	-0.0315664	-0.0181315	-0.0158102	Within Region
263421.032433931	Ilorin	Lagos	0.0248342	0.0132748	0.0109264	0.975166	0.986725	0.989074	Nigeria	Sub-Saharan Africa	Nigeria	Sub-Saharan Africa	263.421	5.57375	-3.69553	-4.32189	-4.51657	-0.0251477	-0.0133637	-0.0109865	Within Country
264413.74270942	Turku	Uppsala	0.0326623	0.0174161	0.0139029	0.967338	0.982584	0.986097	Finland	Europe & Central Asia	Sweden	Europe & Central Asia	264.414	5.57752	-3.42153	-4.05036	-4.27566	-0.0332076	-0.0175696	-0.0140004	Within Region
264494.504093692	Cremona	Pesaro	0.0222233	0.0140782	0.012827	0.977777	0.985922	0.987173	Italy	Europe & Central Asia	Italy	Europe & Central Asia	264.495	5.57782	-3.80661	-4.26313	-4.35621	-0.022474	-0.0141782	-0.0129099	Within Country
264524.229902059	Lisbon	Porto	0.02711	0.0183716	0.013934	0.97289	0.981628	0.986066	Portugal	Europe & Central Asia	Portugal	Europe & Central Asia	264.524	5.57793	-3.60785	-3.99695	-4.27342	-0.0274843	-0.0185425	-0.014032	Within Country
265404.51946549	Prishtina	Thessaloniki	0.023331	0.0146809	0.0104854	0.976669	0.985319	0.989515	Kosovo	Europe & Central Asia	Greece	Europe & Central Asia	265.405	5.58126	-3.75797	-4.22121	-4.55777	-0.0236074	-0.0147897	-0.0105408	Within Region
266023.841538028	Gaborone	Palapye	0.0319899	0.0205523	0.0166595	0.96801	0.979448	0.98334	Botswana	Sub-Saharan Africa	Botswana	Sub-Saharan Africa	266.024	5.58359	-3.44233	-3.88478	-4.09477	-0.0325128	-0.0207664	-0.0167999	Within Country
266172.413057339	Masaya	Puntarenas	0.0323035	0.0227148	0.0201349	0.967696	0.977285	0.979865	Nicaragua	Latin America & Caribbean	Costa Rica	Latin America & Caribbean	266.172	5.58414	-3.43258	-3.78474	-3.9053	-0.0328368	-0.0229767	-0.0203404	Within Region
266184.584257621	Masaya	Puntarenas El Roble	0.0341144	0.0241875	0.0212541	0.965886	0.975812	0.978746	Nicaragua	Latin America & Caribbean	Costa Rica	Latin America & Caribbean	266.185	5.58419	-3.37804	-3.72192	-3.8512	-0.0347099	-0.0244849	-0.0214833	Within Region
266962.433252519	Bilthoven	Luxembourg	0.0247528	0.012995	0.0109507	0.975247	0.987005	0.989049	Netherlands	Europe & Central Asia	Luxembourg	Europe & Central Asia	266.962	5.58711	-3.69882	-4.34319	-4.51435	-0.0250643	-0.0130802	-0.0110111	Within Region
267191.139935001	Brno	Budapest	0.0294052	0.0194652	0.0118679	0.970595	0.980535	0.988132	Czechia	Europe & Central Asia	Hungary	Europe & Central Asia	267.191	5.58796	-3.52658	-3.93913	-4.43391	-0.0298462	-0.0196572	-0.0119389	Within Region
267336.353103414	Djeffa	Osun	0.0252437	0.017895	0.0153089	0.974756	0.982105	0.984691	Benin	Sub-Saharan Africa	Nigeria	Sub-Saharan Africa	267.336	5.58851	-3.67918	-4.02323	-4.17932	-0.0255678	-0.0180571	-0.0154273	Within Region
267429.881114982	Guayaquil	Quito	0.0215485	0.0154914	0.0100083	0.978452	0.984509	0.989992	Ecuador	Latin America & Caribbean	Ecuador	Latin America & Caribbean	267.43	5.58886	-3.83745	-4.16747	-4.60434	-0.021784	-0.0156126	-0.0100587	Within Country
267546.987046054	Blantyre	Lilongwe	0.0259845	0.0125249	0.0110247	0.974016	0.987475	0.988975	Malawi	Sub-Saharan Africa	Malawi	Sub-Saharan Africa	267.547	5.5893	-3.65026	-4.38004	-4.50761	-0.026328	-0.012604	-0.011086	Within Country
268746.989618987	Bruges	Esch-Sur-Alzette	0.0276164	0.0202193	0.0154238	0.972384	0.979781	0.984576	Belgium	Europe & Central Asia	Luxembourg	Europe & Central Asia	268.747	5.59377	-3.58934	-3.90112	-4.17184	-0.0280049	-0.0204265	-0.015544	Within Region
268882.384668935	Riga	Vilnius	0.0237647	0.0146076	0.0109167	0.976235	0.985392	0.989083	Latvia	Europe & Central Asia	Lithuania	Europe & Central Asia	268.882	5.59427	-3.73956	-4.22621	-4.51747	-0.0240516	-0.0147154	-0.0109767	Within Region
269007.680400787	Bologna	Verbania	0.0279884	0.0184064	0.0134311	0.972012	0.981594	0.986569	Italy	Europe & Central Asia	Italy	Europe & Central Asia	269.008	5.59474	-3.57597	-3.99506	-4.31018	-0.0283875	-0.0185779	-0.0135222	Within Country
269038.745225772	Beggen	Bruges	0.0318904	0.018848	0.0154934	0.96811	0.981152	0.984507	Luxembourg	Europe & Central Asia	Belgium	Europe & Central Asia	269.039	5.59486	-3.44545	-3.97135	-4.16734	-0.03241	-0.0190279	-0.0156147	Within Region
269071.473694567	Belvaux	Bruges	0.0319703	0.0200175	0.0169379	0.96803	0.979982	0.983062	Luxembourg	Europe & Central Asia	Belgium	Europe & Central Asia	269.071	5.59498	-3.44295	-3.91115	-4.0782	-0.0324925	-0.0202206	-0.017083	Within Region
269243.537842854	Bologna	Cannobio	0.0282592	0.0181287	0.0140195	0.971741	0.981871	0.985981	Italy	Europe & Central Asia	Italy	Europe & Central Asia	269.244	5.59562	-3.56634	-4.01026	-4.26731	-0.0286662	-0.018295	-0.0141187	Within Country
269996.821794003	Crema	Nantes	0.0163006	0.00891127	0.00774438	0.983699	0.991089	0.992256	Italy	Europe & Central Asia	France	Europe & Central Asia	269.997	5.59841	-4.11655	-4.72044	-4.86079	-0.0164349	-0.00895121	-0.00777452	Within Region
271424.339315717	Chiradzulo	Lilongwe	0.0275262	0.0167595	0.012141	0.972474	0.983241	0.987859	Malawi	Sub-Saharan Africa	Malawi	Sub-Saharan Africa	271.424	5.60368	-3.59262	-4.08879	-4.41117	-0.0279121	-0.0169015	-0.0122153	Within Country
271509.532092514	Osun	Sa¨Ma¨-Kpodji Ekpe	0.0261929	0.0190276	0.0142981	0.973807	0.980972	0.985702	Nigeria	Sub-Saharan Africa	Benin	Sub-Saharan Africa	271.51	5.604	-3.64227	-3.96187	-4.24763	-0.0265421	-0.0192109	-0.0144013	Within Region
271580.191027088	Ljubljana	Pesaro	0.0219044	0.0136048	0.00996066	0.978096	0.986395	0.990039	Slovenia	Europe & Central Asia	Italy	Europe & Central Asia	271.58	5.60426	-3.82107	-4.29733	-4.60911	-0.0221479	-0.0136982	-0.0100106	Within Region
273298.482163697	Bruges	Schifflange	0.032349	0.0194435	0.014855	0.967651	0.980556	0.985145	Belgium	Europe & Central Asia	Luxembourg	Europe & Central Asia	273.298	5.61056	-3.43117	-3.94024	-4.20942	-0.0328838	-0.0196351	-0.0149665	Within Region
273599.378746511	Riga	Tallinn	0.0273444	0.0168495	0.0122923	0.972656	0.98315	0.987708	Latvia	Europe & Central Asia	Estonia	Europe & Central Asia	273.599	5.61166	-3.59924	-4.08343	-4.39878	-0.0277252	-0.0169931	-0.0123685	Within Region
273620.983240464	Lilongwe	Nkhata	0.0230911	0.0167569	0.0108866	0.976909	0.983243	0.989113	Malawi	Sub-Saharan Africa	Malawi	Sub-Saharan Africa	273.621	5.61174	-3.76831	-4.08894	-4.52022	-0.0233619	-0.0168989	-0.0109463	Within Country
273761.616001981	Liberia	Lima³N	0.0299013	0.0160672	0.0168795	0.970099	0.983933	0.983121	Costa Rica	Latin America & Caribbean	Costa Rica	Latin America & Caribbean	273.762	5.61226	-3.50985	-4.13097	-4.08166	-0.0303574	-0.0161977	-0.0170236	Within Country
274156.577361148	Agblangandan	Osun	0.0199625	0.018228	0.0131477	0.980037	0.981772	0.986852	Benin	Sub-Saharan Africa	Nigeria	Sub-Saharan Africa	274.157	5.6137	-3.9139	-4.0048	-4.33151	-0.0201645	-0.0183962	-0.0132348	Within Region
274761.895110549	Kraljevo	Tirana	0.0236296	0.0144308	0.0124419	0.97637	0.985569	0.987558	Serbia	Europe & Central Asia	Albania	Europe & Central Asia	274.762	5.6159	-3.74526	-4.23839	-4.38668	-0.0239132	-0.0145359	-0.01252	Within Region
274951.864083859	Bratislava	Zagreb	0.031288	0.0199769	0.0136011	0.968712	0.980023	0.986399	Slovakia	Europe & Central Asia	Croatia	Europe & Central Asia	274.952	5.6166	-3.46452	-3.91318	-4.29761	-0.031788	-0.0201792	-0.0136944	Within Region
275313.263765942	Kraljevo	Subotica	0.0265342	0.0161468	0.0127815	0.973466	0.983853	0.987218	Serbia	Europe & Central Asia	Serbia	Europe & Central Asia	275.313	5.61791	-3.62932	-4.12603	-4.35976	-0.0268925	-0.0162786	-0.0128639	Within Country
275460.795273529	Gaborone	Johannesburg	0.0248309	0.0181779	0.0148632	0.975169	0.981822	0.985137	Botswana	Sub-Saharan Africa	South Africa	Sub-Saharan Africa	275.461	5.61845	-3.69567	-4.00755	-4.20887	-0.0251444	-0.0183451	-0.0149748	Within Region
275700.913412103	Esch-Sur-Alzette	Rotterdam	0.0339342	0.0203681	0.0168394	0.966066	0.979632	0.983161	Luxembourg	Europe & Central Asia	Netherlands	Europe & Central Asia	275.701	5.61932	-3.38333	-3.89378	-4.08403	-0.0345234	-0.0205784	-0.0169828	Within Region
275774.851416996	Luxembourg	Ostend	0.029443	0.0168388	0.0144017	0.970557	0.983161	0.985598	Luxembourg	Europe & Central Asia	Belgium	Europe & Central Asia	275.775	5.61958	-3.5253	-4.08407	-4.24041	-0.0298852	-0.0169822	-0.0145064	Within Region
275890.32354562	Beggen	Rotterdam	0.0314627	0.0201176	0.0159417	0.968537	0.979882	0.984058	Luxembourg	Europe & Central Asia	Netherlands	Europe & Central Asia	275.89	5.62	-3.45895	-3.90616	-4.13882	-0.0319683	-0.0203227	-0.0160701	Within Region
276920.306421416	Mchinji	Mzuzu	0.030459	0.0170101	0.0159018	0.969541	0.98299	0.984098	Malawi	Sub-Saharan Africa	Malawi	Sub-Saharan Africa	276.92	5.62373	-3.49137	-4.07395	-4.14132	-0.0309325	-0.0171565	-0.0160296	Within Country
278397.599142112	Ilishan-Remo	Lome	0.018291	0.0117595	0.00919602	0.981709	0.988241	0.990804	Nigeria	Sub-Saharan Africa	Togo	Sub-Saharan Africa	278.398	5.62905	-4.00134	-4.4431	-4.68898	-0.0184604	-0.0118292	-0.00923857	Within Region
280439.184777595	Esch-Sur-Alzette	Utrecht	0.0250407	0.0148151	0.0118703	0.974959	0.985185	0.98813	Luxembourg	Europe & Central Asia	Netherlands	Europe & Central Asia	280.439	5.63636	-3.68725	-4.21211	-4.43372	-0.0253596	-0.0149259	-0.0119413	Within Region
280574.806153928	Beggen	Utrecht	0.0261077	0.0137203	0.0121586	0.973892	0.98628	0.987841	Luxembourg	Europe & Central Asia	Netherlands	Europe & Central Asia	280.575	5.63684	-3.64553	-4.28888	-4.40972	-0.0264545	-0.0138153	-0.0122331	Within Region
281346.971645434	Banja Luka	Graz	0.024396	0.0133957	0.0110361	0.975604	0.986604	0.988964	Bosnia and Herz.	Europe & Central Asia	Austria	Europe & Central Asia	281.347	5.63959	-3.71334	-4.31283	-4.50658	-0.0246985	-0.0134862	-0.0110975	Within Region
281392.777062116	Cotonou	Osun	0.0202245	0.0162157	0.0129753	0.979775	0.983784	0.987025	Benin	Sub-Saharan Africa	Nigeria	Sub-Saharan Africa	281.393	5.63975	-3.90086	-4.12178	-4.34471	-0.0204319	-0.0163486	-0.0130602	Within Region
281527.822648202	Granada	San Jose	0.0219789	0.0135311	0.0118811	0.978021	0.986469	0.988119	Nicaragua	Latin America & Caribbean	Costa Rica	Latin America & Caribbean	281.528	5.64023	-3.81767	-4.30276	-4.43281	-0.022224	-0.0136235	-0.0119522	Within Region
282376.441957557	Belgrade -Dorcol	Podgorica	0.0167196	0.0123554	0.0108769	0.98328	0.987645	0.989123	Serbia	Europe & Central Asia	Montenegro	Europe & Central Asia	282.376	5.64324	-4.09117	-4.39366	-4.52111	-0.0168609	-0.0124324	-0.0109365	Within Region
282458.720487809	Guelph	South Adams County	0.0317462	0.0181411	0.0156275	0.968254	0.981859	0.984372	Canada	North America	United States of America	North America	282.459	5.64353	-3.44998	-4.00958	-4.15872	-0.032261	-0.0183077	-0.0157509	Within Region
282653.589257643	Budapest	Graz	0.0246013	0.0157599	0.00985098	0.975399	0.98424	0.990149	Hungary	Europe & Central Asia	Austria	Europe & Central Asia	282.654	5.64422	-3.70496	-4.15029	-4.62018	-0.0249089	-0.0158854	-0.00989982	Within Region
283023.326357313	Subotica	Zagreb	0.0230542	0.0129454	0.0106848	0.976946	0.987055	0.989315	Serbia	Europe & Central Asia	Croatia	Europe & Central Asia	283.023	5.64553	-3.76991	-4.34702	-4.53893	-0.0233241	-0.0130299	-0.0107423	Within Region
283190.883038781	Abomey-Calavi	Osun	0.0246223	0.0180125	0.0132647	0.975378	0.981988	0.986735	Benin	Sub-Saharan Africa	Nigeria	Sub-Saharan Africa	283.191	5.64612	-3.7041	-4.01669	-4.32265	-0.0249305	-0.0181767	-0.0133535	Within Region
283214.817466809	Belgrade	Podgorica	0.023888	0.0149617	0.0102314	0.976112	0.985038	0.989769	Serbia	Europe & Central Asia	Montenegro	Europe & Central Asia	283.215	5.64621	-3.73438	-4.20226	-4.5823	-0.0241779	-0.0150747	-0.0102841	Within Region
283429.327319211	Cremona	Liebefeld	0.0247994	0.0156057	0.0124364	0.975201	0.984394	0.987564	Italy	Europe & Central Asia	Switzerland	Europe & Central Asia	283.429	5.64696	-3.69694	-4.16012	-4.38713	-0.0251121	-0.0157288	-0.0125143	Within Region
283484.184492813	Berlin	Praha	0.0314889	0.0204184	0.0136257	0.968511	0.979582	0.986374	Germany	Europe & Central Asia	Czechia	Europe & Central Asia	283.484	5.64716	-3.45812	-3.89132	-4.2958	-0.0319954	-0.0206297	-0.0137194	Within Region
283496.421547815	Barcelona	Valencia	0.0220118	0.0144952	0.00939748	0.977988	0.985505	0.990603	Spain	Europe & Central Asia	Spain	Europe & Central Asia	283.496	5.6472	-3.81618	-4.23394	-4.66731	-0.0222577	-0.0146013	-0.00944192	Within Country
284676.500337561	Belvaux	Rotterdam	0.0283274	0.0156231	0.016636	0.971673	0.984377	0.983364	Luxembourg	Europe & Central Asia	Netherlands	Europe & Central Asia	284.677	5.65135	-3.56393	-4.15901	-4.09619	-0.0287363	-0.0157464	-0.0167759	Within Region
284801.945877368	Bern	Cremona	0.0163821	0.0101243	0.00833809	0.983618	0.989876	0.991662	Switzerland	Europe & Central Asia	Italy	Europe & Central Asia	284.802	5.65179	-4.11157	-4.59281	-4.78692	-0.0165178	-0.0101759	-0.00837305	Within Region
284862.582252134	Banja Luka	Szekesfehervar	0.0251485	0.0128408	0.0108353	0.974851	0.987159	0.989165	Bosnia and Herz.	Europe & Central Asia	Hungary	Europe & Central Asia	284.863	5.65201	-3.68296	-4.35513	-4.52495	-0.0254701	-0.0129239	-0.0108944	Within Region
284963.96985388	Calavi	Osun	0.0266497	0.0176103	0.0134747	0.97335	0.98239	0.986525	Benin	Sub-Saharan Africa	Nigeria	Sub-Saharan Africa	284.964	5.65236	-3.62498	-4.03927	-4.30694	-0.0270112	-0.0177672	-0.0135663	Within Region
285215.862121992	Bilthoven	Esch-Sur-Alzette	0.0277415	0.0178511	0.0124175	0.972259	0.982149	0.987583	Netherlands	Europe & Central Asia	Luxembourg	Europe & Central Asia	285.216	5.65325	-3.58483	-4.02569	-4.38865	-0.0281335	-0.0180124	-0.0124952	Within Region
285342.107410303	Beggen	Bilthoven	0.0284565	0.0171228	0.0124698	0.971543	0.982877	0.98753	Luxembourg	Europe & Central Asia	Netherlands	Europe & Central Asia	285.342	5.65369	-3.55938	-4.06734	-4.38445	-0.0288692	-0.0172711	-0.0125482	Within Region
285658.895264083	Machinga	Nkhotakota	0.0283133	0.0143358	0.0139919	0.971687	0.985664	0.986008	Malawi	Sub-Saharan Africa	Malawi	Sub-Saharan Africa	285.659	5.6548	-3.56442	-4.24499	-4.26928	-0.0287219	-0.0144396	-0.0140907	Within Country
286578.772600203	Belvaux	Ostend	0.0345411	0.0201722	0.0180218	0.965459	0.979828	0.981978	Luxembourg	Europe & Central Asia	Belgium	Europe & Central Asia	286.579	5.65801	-3.36561	-3.90345	-4.01617	-0.0351518	-0.0203784	-0.0181862	Within Region
286605.48216958	Rotterdam	Schifflange	0.0290088	0.0196674	0.0146214	0.970991	0.980333	0.985379	Netherlands	Europe & Central Asia	Luxembourg	Europe & Central Asia	286.605	5.65811	-3.54016	-3.92879	-4.22527	-0.0294379	-0.0198634	-0.0147294	Within Region
286784.372588491	Cremona	Herrenschwanden	0.0208267	0.0143058	0.0112509	0.979173	0.985694	0.988749	Italy	Europe & Central Asia	Switzerland	Europe & Central Asia	286.784	5.65873	-3.87152	-4.24709	-4.48731	-0.0210466	-0.0144091	-0.0113147	Within Region
286937.926278383	Abidjan	Bouake	0.024458	0.0153067	0.0106788	0.975542	0.984693	0.989321	Côte d'Ivoire	Sub-Saharan Africa	Côte d'Ivoire	Sub-Saharan Africa	286.938	5.65927	-3.7108	-4.17946	-4.53949	-0.024762	-0.0154251	-0.0107362	Within Country
287189.101911889	Esch-Sur-Alzette	Ostend	0.0314257	0.0203444	0.016213	0.968574	0.979656	0.983787	Luxembourg	Europe & Central Asia	Belgium	Europe & Central Asia	287.189	5.66014	-3.46013	-3.89495	-4.12194	-0.03193	-0.0205542	-0.0163459	Within Region
287443.820109066	Butterworth	Klang	0.0358794	0.0202371	0.0165367	0.964121	0.979763	0.983463	Malaysia	East Asia & Pacific	Malaysia	East Asia & Pacific	287.444	5.66103	-3.32759	-3.90024	-4.10217	-0.0365389	-0.0204447	-0.016675	Within Country
287488.295727043	Beggen	Ostend	0.0327544	0.018889	0.015964	0.967246	0.981111	0.984036	Luxembourg	Europe & Central Asia	Belgium	Europe & Central Asia	287.488	5.66118	-3.41872	-3.96917	-4.13742	-0.0333028	-0.0190697	-0.0160928	Within Region
288240.798689408	Ilishan -Remo	Lome	0.0165329	0.0113895	0.00863288	0.983467	0.98861	0.991367	Nigeria	Sub-Saharan Africa	Togo	Sub-Saharan Africa	288.241	5.6638	-4.1024	-4.47506	-4.75218	-0.0166711	-0.0114549	-0.00867036	Within Region
288895.82280688	Butterworth	Kuala Lumpur	0.0337057	0.0189604	0.01166	0.966294	0.98104	0.98834	Malaysia	East Asia & Pacific	Malaysia	East Asia & Pacific	288.896	5.66607	-3.39009	-3.9654	-4.45159	-0.0342868	-0.0191424	-0.0117285	Within Country
289417.458921124	Costanera	San Lorenzo	0.0254863	0.0151689	0.012716	0.974514	0.984831	0.987284	Paraguay	Latin America & Caribbean	Paraguay	Latin America & Caribbean	289.417	5.66787	-3.66961	-4.18851	-4.36489	-0.0258167	-0.0152851	-0.0127976	Within Country
290278.745876043	Jelutong	Klang	0.0354572	0.0206639	0.0167646	0.964543	0.979336	0.983235	Malaysia	East Asia & Pacific	Malaysia	East Asia & Pacific	290.279	5.67084	-3.33943	-3.87937	-4.08848	-0.0361011	-0.0208804	-0.0169068	Within Country
290317.348221042	Kitwe	Lusaka	0.0303128	0.0166458	0.014912	0.969687	0.983354	0.985088	Zambia	Sub-Saharan Africa	Zambia	Sub-Saharan Africa	290.317	5.67097	-3.49618	-4.0956	-4.20559	-0.0307817	-0.0167859	-0.0150243	Within Country
290718.680731458	Machinga	Ntchisi	0.0239198	0.0149251	0.0130298	0.97608	0.985075	0.98697	Malawi	Sub-Saharan Africa	Malawi	Sub-Saharan Africa	290.719	5.67236	-3.73305	-4.20471	-4.34052	-0.0242105	-0.0150376	-0.0131154	Within Country
290810.245248288	Lleida	Madrid	0.0188546	0.011743	0.0102779	0.981145	0.988257	0.989722	Spain	Europe & Central Asia	Spain	Europe & Central Asia	290.81	5.67267	-3.971	-4.4445	-4.57776	-0.0190346	-0.0118125	-0.0103311	Within Country
291022.084549278	Ostend	Schifflange	0.0318583	0.0183147	0.0147357	0.968142	0.981685	0.985264	Belgium	Europe & Central Asia	Luxembourg	Europe & Central Asia	291.022	5.6734	-3.44646	-4.00005	-4.21748	-0.0323768	-0.0184845	-0.0148454	Within Region
291329.263591197	George Town	Klang	0.0278852	0.0139133	0.0130076	0.972115	0.986087	0.986992	Malaysia	East Asia & Pacific	Malaysia	East Asia & Pacific	291.329	5.67445	-3.57966	-4.27491	-4.34222	-0.0282814	-0.014011	-0.013093	Within Country
291579.316201873	Mchinji	Nkhata	0.0206763	0.015634	0.0117671	0.979324	0.984366	0.988233	Malawi	Sub-Saharan Africa	Malawi	Sub-Saharan Africa	291.579	5.67531	-3.87877	-4.15831	-4.44245	-0.020893	-0.0157575	-0.0118369	Within Country
291764.9116862	Liepaja	Parnu	0.0266895	0.0172746	0.0130464	0.97331	0.982725	0.986954	Latvia	Europe & Central Asia	Estonia	Europe & Central Asia	291.765	5.67595	-3.62348	-4.05852	-4.33924	-0.0270521	-0.0174255	-0.0131323	Within Region
292109.482970915	Novara	Rome	0.0255146	0.0145668	0.0117736	0.974485	0.985433	0.988226	Italy	Europe & Central Asia	Italy	Europe & Central Asia	292.109	5.67713	-3.6685	-4.22901	-4.4419	-0.0258458	-0.0146739	-0.0118435	Within Country
292322.523754048	Jelutong	Kuala Lumpur	0.0341124	0.0200642	0.0109457	0.965888	0.979936	0.989054	Malaysia	East Asia & Pacific	Malaysia	East Asia & Pacific	292.323	5.67786	-3.37809	-3.90882	-4.51481	-0.0347078	-0.0202682	-0.011006	Within Country
292356.588481343	Cuenca	Piura	0.0215324	0.0144563	0.0142193	0.978468	0.985544	0.985781	Ecuador	Latin America & Caribbean	Peru	Latin America & Caribbean	292.357	5.67797	-3.83819	-4.23662	-4.25315	-0.0217676	-0.0145619	-0.0143214	Within Region
292551.526044828	Calasparra	Majadahonda	0.0280573	0.0212859	0.0185993	0.971943	0.978714	0.981401	Spain	Europe & Central Asia	Spain	Europe & Central Asia	292.552	5.67864	-3.57351	-3.84971	-3.98463	-0.0284584	-0.0215157	-0.0187745	Within Country
292608.904892058	Belvaux	Utrecht	0.0290456	0.0173037	0.013842	0.970954	0.982696	0.986158	Luxembourg	Europe & Central Asia	Netherlands	Europe & Central Asia	292.609	5.67884	-3.53889	-4.05684	-4.28005	-0.0294757	-0.0174551	-0.0139387	Within Region
293071.459731062	George Town	Kuala Lumpur	0.0258392	0.0134364	0.00889017	0.974161	0.986564	0.99111	Malaysia	East Asia & Pacific	Malaysia	East Asia & Pacific	293.071	5.68042	-3.65586	-4.30978	-4.72281	-0.0261789	-0.0135275	-0.00892993	Within Country
293339.208149543	Managua	Puntarenas	0.0270539	0.0142635	0.0132025	0.972946	0.985736	0.986798	Nicaragua	Latin America & Caribbean	Costa Rica	Latin America & Caribbean	293.339	5.68133	-3.60993	-4.25005	-4.32735	-0.0274266	-0.0143662	-0.0132904	Within Region
293354.325959139	Managua	Puntarenas El Roble	0.0280898	0.0144401	0.0131624	0.97191	0.98556	0.986838	Nicaragua	Latin America & Caribbean	Costa Rica	Latin America & Caribbean	293.354	5.68138	-3.57235	-4.23775	-4.33039	-0.0284919	-0.0145453	-0.0132498	Within Region
293359.902704708	Brno	Dresden	0.0291704	0.0194333	0.012782	0.97083	0.980567	0.987218	Czechia	Europe & Central Asia	Germany	Europe & Central Asia	293.36	5.6814	-3.5346	-3.94077	-4.35972	-0.0296043	-0.0196246	-0.0128644	Within Region
293480.134288842	Schifflange	Utrecht	0.0257716	0.0143724	0.0122577	0.974228	0.985628	0.987742	Luxembourg	Europe & Central Asia	Netherlands	Europe & Central Asia	293.48	5.68181	-3.65848	-4.24245	-4.4016	-0.0261095	-0.0144767	-0.0123334	Within Region
294715.809835246	Bratislava	Praha	0.0332227	0.0192313	0.0133579	0.966777	0.980769	0.986642	Slovakia	Europe & Central Asia	Czechia	Europe & Central Asia	294.716	5.68601	-3.40452	-3.95121	-4.31564	-0.0337871	-0.0194187	-0.013448	Within Region
295081.033187135	Ostend	Oxford	0.0338272	0.0203017	0.0173609	0.966173	0.979698	0.982639	Belgium	Europe & Central Asia	United Kingdom	Europe & Central Asia	295.081	5.68725	-3.38649	-3.89705	-4.05354	-0.0344125	-0.0205107	-0.0175134	Within Region
295510.604668514	Chikwawa	Lilongwe	0.0182113	0.0167383	0.011522	0.981789	0.983262	0.988478	Malawi	Sub-Saharan Africa	Malawi	Sub-Saharan Africa	295.511	5.6887	-4.00571	-4.09005	-4.4635	-0.0183792	-0.01688	-0.0115889	Within Country
296463.511751342	Amsterdam	Luxembourg	0.0291441	0.0171072	0.0151462	0.970856	0.982893	0.984854	Netherlands	Europe & Central Asia	Luxembourg	Europe & Central Asia	296.464	5.69192	-3.5355	-4.06826	-4.19	-0.0295772	-0.0172552	-0.0152621	Within Region
297874.452714543	Belvaux	Bilthoven	0.0296972	0.0170646	0.0117246	0.970303	0.982935	0.988275	Luxembourg	Europe & Central Asia	Netherlands	Europe & Central Asia	297.874	5.69667	-3.5167	-4.07075	-4.44606	-0.0301471	-0.0172119	-0.0117939	Within Region
297997.909738915	Bratislava	Subotica	0.022974	0.0128534	0.0103971	0.977026	0.987147	0.989603	Slovakia	Europe & Central Asia	Serbia	Europe & Central Asia	297.998	5.69709	-3.77339	-4.35415	-4.56623	-0.023242	-0.0129367	-0.0104515	Within Region
298088.923103771	Karonga	Nkhotakota	0.0262946	0.0202732	0.0161509	0.973705	0.979727	0.983849	Malawi	Sub-Saharan Africa	Malawi	Sub-Saharan Africa	298.089	5.69739	-3.63839	-3.89846	-4.12578	-0.0266465	-0.0204815	-0.0162828	Within Country
298186.516346281	Ancona	Ljubljana	0.0245068	0.0158441	0.0109109	0.975493	0.984156	0.989089	Italy	Europe & Central Asia	Slovenia	Europe & Central Asia	298.187	5.69772	-3.70881	-4.14496	-4.518	-0.0248121	-0.015971	-0.0109708	Within Region
298571.998692097	Bilthoven	Schifflange	0.0292459	0.0168778	0.0123954	0.970754	0.983122	0.987605	Netherlands	Europe & Central Asia	Luxembourg	Europe & Central Asia	298.572	5.69901	-3.53202	-4.08176	-4.39043	-0.0296821	-0.0170218	-0.0124729	Within Region
299171.904878674	Majadahonda	Valencia	0.0277417	0.0175711	0.0169274	0.972258	0.982429	0.983073	Spain	Europe & Central Asia	Spain	Europe & Central Asia	299.172	5.70102	-3.58482	-4.0415	-4.07882	-0.0281337	-0.0177273	-0.0170723	Within Country
299637.81529789	Asuncion	Costanera	0.0334471	0.019596	0.01894	0.966553	0.980404	0.98106	Paraguay	Latin America & Caribbean	Paraguay	Latin America & Caribbean	299.638	5.70257	-3.39779	-3.93243	-3.96648	-0.0340193	-0.0197905	-0.0191217	Within Country
300025.019784558	Djeffa	Ilara Mokin	0.0238051	0.0160204	0.0153297	0.976195	0.98398	0.98467	Benin	Sub-Saharan Africa	Nigeria	Sub-Saharan Africa	300.025	5.70387	-3.73785	-4.13389	-4.17797	-0.024093	-0.0161501	-0.0154484	Within Region
300747.550233318	Herrenschwanden	Schifflange	0.0292782	0.0184573	0.0139176	0.970722	0.981543	0.986082	Switzerland	Europe & Central Asia	Luxembourg	Europe & Central Asia	300.748	5.70627	-3.53091	-3.99229	-4.2746	-0.0297154	-0.0186298	-0.0140153	Within Region
300937.702591424	Abomey-Calavi	Accra	0.0195153	0.0104118	0.0087792	0.980485	0.989588	0.991221	Benin	Sub-Saharan Africa	Ghana	Sub-Saharan Africa	300.938	5.7069	-3.93656	-4.56482	-4.73537	-0.0197083	-0.0104664	-0.00881797	Within Region
301451.697997682	Accra	Calavi	0.0184095	0.0112661	0.00868164	0.981591	0.988734	0.991318	Ghana	Sub-Saharan Africa	Benin	Sub-Saharan Africa	301.452	5.70861	-3.99489	-4.48595	-4.74654	-0.0185811	-0.0113301	-0.00871955	Within Region
301790.384593626	Banja Luka	Kraljevo	0.0207577	0.0102874	0.00981296	0.979242	0.989713	0.990187	Bosnia and Herz.	Europe & Central Asia	Serbia	Europe & Central Asia	301.79	5.70973	-3.87484	-4.57683	-4.62405	-0.0209762	-0.0103407	-0.00986143	Within Region
301959.30189575	Budapest	Zagreb	0.030911	0.0196549	0.0117838	0.969089	0.980345	0.988216	Hungary	Europe & Central Asia	Croatia	Europe & Central Asia	301.959	5.71029	-3.47664	-3.92943	-4.44103	-0.0313988	-0.0198507	-0.0118538	Within Region
302688.546890921	Belvaux	Herrenschwanden	0.0343421	0.0180127	0.0157086	0.965658	0.981987	0.984291	Luxembourg	Europe & Central Asia	Switzerland	Europe & Central Asia	302.689	5.7127	-3.37138	-4.01668	-4.15354	-0.0349457	-0.0181769	-0.0158333	Within Region
302702.075711049	Bern	Schifflange	0.0234234	0.0127273	0.0106821	0.976577	0.987273	0.989318	Switzerland	Europe & Central Asia	Luxembourg	Europe & Central Asia	302.702	5.71275	-3.75402	-4.36401	-4.53919	-0.0237021	-0.0128089	-0.0107396	Within Region
302938.359227988	Cuenca	Quito	0.0191397	0.013402	0.00892963	0.98086	0.986598	0.99107	Ecuador	Latin America & Caribbean	Ecuador	Latin America & Caribbean	302.938	5.71353	-3.95599	-4.31235	-4.71838	-0.0193252	-0.0134927	-0.00896974	Within Country
303346.465121591	Novi Sad	Zagreb	0.0269438	0.0167862	0.0123082	0.973056	0.983214	0.987692	Serbia	Europe & Central Asia	Croatia	Europe & Central Asia	303.346	5.71488	-3.614	-4.0872	-4.39749	-0.0273135	-0.0169287	-0.0123846	Within Region
303845.347929689	Bologna	Ljubljana	0.0244963	0.0174415	0.0109884	0.975504	0.982558	0.989012	Italy	Europe & Central Asia	Slovenia	Europe & Central Asia	303.845	5.71652	-3.70923	-4.0489	-4.51091	-0.0248014	-0.0175954	-0.0110493	Within Region
303887.558429723	Ilara Mokin	Sa¨Ma¨-Kpodji Ekpe	0.0257108	0.0167032	0.0147871	0.974289	0.983297	0.985213	Nigeria	Sub-Saharan Africa	Benin	Sub-Saharan Africa	303.888	5.71666	-3.66084	-4.09216	-4.214	-0.0260471	-0.0168442	-0.0148976	Within Region
304242.870804882	Jurong	Kuala Lumpur	0.0277089	0.0176406	0.0108202	0.972291	0.982359	0.98918	Singapore	East Asia & Pacific	Malaysia	East Asia & Pacific	304.243	5.71783	-3.586	-4.03755	-4.52634	-0.0281001	-0.0177981	-0.0108792	Within Region
304652.974465504	Belvaux	Bern	0.0270326	0.015729	0.0117647	0.972967	0.984271	0.988235	Luxembourg	Europe & Central Asia	Switzerland	Europe & Central Asia	304.653	5.71917	-3.61071	-4.15225	-4.44266	-0.0274047	-0.015854	-0.0118344	Within Region
305209.29906547	Kuala Lumpur	Singapore	0.027784	0.0146371	0.0101863	0.972216	0.985363	0.989814	Malaysia	East Asia & Pacific	Singapore	East Asia & Pacific	305.209	5.721	-3.5833	-4.2242	-4.58671	-0.0281772	-0.0147453	-0.0102386	Within Region
305472.774662213	Liebefeld	Schifflange	0.0335648	0.018327	0.0148682	0.966435	0.981673	0.985132	Switzerland	Europe & Central Asia	Luxembourg	Europe & Central Asia	305.473	5.72186	-3.39428	-3.99938	-4.20853	-0.034141	-0.018497	-0.0149798	Within Region
305539.770244072	Accra	Cotonou	0.021807	0.0126828	0.00917272	0.978193	0.987317	0.990827	Ghana	Sub-Saharan Africa	Benin	Sub-Saharan Africa	305.54	5.72208	-3.82552	-4.36751	-4.69152	-0.0220483	-0.0127639	-0.00921505	Within Region
305813.36828599	Athens	Thessaloniki	0.0311819	0.0168098	0.0123008	0.968818	0.98319	0.987699	Greece	Europe & Central Asia	Greece	Europe & Central Asia	305.813	5.72298	-3.46792	-4.0858	-4.39809	-0.0316784	-0.0169526	-0.012377	Within Country
306060.506941597	Cieza	Majadahonda	0.0268544	0.0165707	0.0173068	0.973146	0.983429	0.982693	Spain	Europe & Central Asia	Spain	Europe & Central Asia	306.061	5.72378	-3.61733	-4.10012	-4.05666	-0.0272216	-0.0167096	-0.0174583	Within Country
306434.042468559	Belgrade	Szekesfehervar	0.0189726	0.0109842	0.00813494	0.981027	0.989016	0.991865	Serbia	Europe & Central Asia	Hungary	Europe & Central Asia	306.434	5.725	-3.96476	-4.5113	-4.81159	-0.0191549	-0.011045	-0.00816821	Within Region
306471.374427044	Novi Sad	Prishtina	0.0248894	0.0145994	0.0123542	0.975111	0.985401	0.987646	Serbia	Europe & Central Asia	Kosovo	Europe & Central Asia	306.471	5.72512	-3.69331	-4.22678	-4.39376	-0.0252044	-0.014707	-0.0124311	Within Region
306563.143501681	Abidjan	Kumasi	0.0253596	0.0165608	0.0116566	0.97464	0.983439	0.988343	Côte d'Ivoire	Sub-Saharan Africa	Ghana	Sub-Saharan Africa	306.563	5.72542	-3.6746	-4.10072	-4.45188	-0.0256867	-0.0166995	-0.0117251	Within Region
307176.623600262	Kuala Lumpur	Sungai Petani	0.0313741	0.0197616	0.0111928	0.968626	0.980238	0.988807	Malaysia	East Asia & Pacific	Malaysia	East Asia & Pacific	307.177	5.72742	-3.46177	-3.92402	-4.49249	-0.0318768	-0.0199594	-0.0112559	Within Country
307371.911551326	Belvaux	Liebefeld	0.0379187	0.0208522	0.0169158	0.962081	0.979148	0.983084	Luxembourg	Europe & Central Asia	Switzerland	Europe & Central Asia	307.372	5.72806	-3.27231	-3.8703	-4.07951	-0.0386564	-0.0210727	-0.0170605	Within Region
307520.453354339	Agblangandan	Ilara Mokin	0.0216251	0.0164926	0.0156178	0.978375	0.983507	0.984382	Benin	Sub-Saharan Africa	Nigeria	Sub-Saharan Africa	307.52	5.72854	-3.8339	-4.10484	-4.15934	-0.0218624	-0.0166301	-0.0157411	Within Region
308075.899900313	Klang	Sungai Petani	0.0344038	0.0217785	0.0168994	0.965596	0.978221	0.983101	Malaysia	East Asia & Pacific	Malaysia	East Asia & Pacific	308.076	5.73035	-3.36959	-3.82683	-4.08048	-0.0350095	-0.0220192	-0.0170438	Within Country
308092.147200341	Banja Luka	Podgorica	0.0275328	0.0179334	0.0142178	0.972467	0.982067	0.985782	Bosnia and Herz.	Europe & Central Asia	Montenegro	Europe & Central Asia	308.092	5.7304	-3.59238	-4.02109	-4.25326	-0.027919	-0.0180962	-0.0143199	Within Region
308107.656782915	Masaya	San Jose	0.0267175	0.0197185	0.016308	0.973283	0.980281	0.983692	Nicaragua	Latin America & Caribbean	Costa Rica	Latin America & Caribbean	308.108	5.73045	-3.62244	-3.9262	-4.1161	-0.0270809	-0.0199155	-0.0164425	Within Region
308217.398193504	Bratislava	Ljubljana	0.0283399	0.0184116	0.0117266	0.97166	0.981588	0.988273	Slovakia	Europe & Central Asia	Slovenia	Europe & Central Asia	308.217	5.73081	-3.56348	-3.99477	-4.44589	-0.0287493	-0.0185832	-0.0117959	Within Region
308626.046640741	Dublin	Glasgow	0.0276009	0.0170616	0.0174542	0.972399	0.982938	0.982546	Ireland	Europe & Central Asia	United Kingdom	Europe & Central Asia	308.626	5.73213	-3.58991	-4.07093	-4.04818	-0.027989	-0.0172088	-0.0176083	Within Region
308943.812344095	Prishtina	Zrenjanin	0.0310349	0.0177231	0.015112	0.968965	0.982277	0.984888	Kosovo	Europe & Central Asia	Serbia	Europe & Central Asia	308.944	5.73316	-3.47264	-4.03289	-4.19226	-0.0315267	-0.017882	-0.0152274	Within Region
309075.294606584	Ntchisi	Zomba	0.0230935	0.0139009	0.0127485	0.976907	0.986099	0.987251	Malawi	Sub-Saharan Africa	Malawi	Sub-Saharan Africa	309.075	5.73358	-3.76821	-4.2758	-4.36234	-0.0233643	-0.0139985	-0.0128305	Within Country
309969.754151957	Belgrade -Dorcol	Szekesfehervar	0.0303958	0.0171696	0.0132338	0.969604	0.98283	0.986766	Serbia	Europe & Central Asia	Hungary	Europe & Central Asia	309.97	5.73647	-3.49345	-4.06462	-4.32498	-0.0308673	-0.0173187	-0.0133221	Within Region
311470.285178984	Belgrade	Budapest	0.0267383	0.0163808	0.00963142	0.973262	0.983619	0.990369	Serbia	Europe & Central Asia	Hungary	Europe & Central Asia	311.47	5.7413	-3.62166	-4.11165	-4.64272	-0.0271023	-0.0165164	-0.0096781	Within Region
312324.065192808	Beggen	Herrenschwanden	0.0314066	0.0179141	0.0149665	0.968593	0.982086	0.985033	Luxembourg	Europe & Central Asia	Switzerland	Europe & Central Asia	312.324	5.74404	-3.46074	-4.02217	-4.20194	-0.0319103	-0.0180765	-0.0150797	Within Region
312480.783209342	Esch-Sur-Alzette	Herrenschwanden	0.0291843	0.0179617	0.0141956	0.970816	0.982038	0.985804	Luxembourg	Europe & Central Asia	Switzerland	Europe & Central Asia	312.481	5.74454	-3.53413	-4.01951	-4.25482	-0.0296186	-0.018125	-0.0142974	Within Region
312578.63764593	Hrar	Jerusalem	0.022759	0.0168413	0.0152609	0.977241	0.983159	0.984739	Lebanon	Middle East & North Africa	Israel	Middle East & North Africa	312.579	5.74486	-3.78279	-4.08392	-4.18246	-0.023022	-0.0169848	-0.0153785	Within Region
313015.966437153	Christchurch	Dunedin	0.0254492	0.0160357	0.011892	0.974551	0.983964	0.988108	New Zealand	East Asia & Pacific	New Zealand	East Asia & Pacific	313.016	5.74625	-3.67107	-4.13294	-4.43189	-0.0257787	-0.0161657	-0.0119633	Within Country
313156.385139725	Kasungu	Machinga	0.022569	0.0140504	0.0126655	0.977431	0.98595	0.987335	Malawi	Sub-Saharan Africa	Malawi	Sub-Saharan Africa	313.156	5.7467	-3.79118	-4.26511	-4.36887	-0.0228275	-0.01415	-0.0127464	Within Country
313334.22545208	Kumasi	Tamale	0.0255954	0.0146313	0.0112365	0.974405	0.985369	0.988764	Ghana	Sub-Saharan Africa	Ghana	Sub-Saharan Africa	313.334	5.74727	-3.66534	-4.22459	-4.48859	-0.0259286	-0.0147394	-0.0113001	Within Country
313361.13128514	Accra	Agblangandan	0.0220463	0.0120378	0.00953012	0.977954	0.987962	0.99047	Ghana	Sub-Saharan Africa	Benin	Sub-Saharan Africa	313.361	5.74736	-3.81461	-4.4197	-4.6533	-0.0222929	-0.0121109	-0.00957582	Within Region
314255.390427495	Beggen	Bern	0.0227578	0.0122503	0.0108311	0.977242	0.98775	0.989169	Luxembourg	Europe & Central Asia	Switzerland	Europe & Central Asia	314.255	5.75021	-3.78285	-4.4022	-4.52533	-0.0230207	-0.012326	-0.0108902	Within Region
314412.688555673	Bern	Esch-Sur-Alzette	0.0213066	0.0127732	0.0103273	0.978693	0.987227	0.989673	Switzerland	Europe & Central Asia	Luxembourg	Europe & Central Asia	314.413	5.75071	-3.84874	-4.3604	-4.57297	-0.0215368	-0.0128555	-0.010381	Within Region
314483.847724966	Amsterdam	Esch-Sur-Alzette	0.024512	0.0159872	0.0135873	0.975488	0.984013	0.986413	Netherlands	Europe & Central Asia	Luxembourg	Europe & Central Asia	314.484	5.75093	-3.70859	-4.13596	-4.29862	-0.0248174	-0.0161164	-0.0136805	Within Region
[truncated: 59,247 more rows]

## Sheet: Figure 3ab
X1	X2	city	group	n_variants	Region
-0.551478	4.23476	Abidjan	Acquired	290	Sub-Saharan Africa
-0.258903	4.89998	Abuja	Acquired	119	Sub-Saharan Africa
-0.294731	4.7688	Accra	Acquired	185	Sub-Saharan Africa
[truncated: 276 more rows]

## Sheet: Figure 3cd
value.res	area1	area2	value.m	dist_m	dist_km	group	Region.1	Region.2	country.1	country.2	dissimilarity	log_dissimilarity	similarity	log_similarity	log_distance	spatial_scale
[truncated: 21,127 more rows]

[truncated: 18 more sheets: Supplementary Figure 1a, Supplementary Figure 1b, Supplementary Figure 2, Supplementary Figure 3, Supplementary Figure 4, Supplementary Figure 5, Supplementary Figure 6, Supplementary Figure 7, Supplementary Figure 8, Supplementary Figure 9, Supplementary Figure 13-14, Supplementary Figure 15, Supplementary Figure 16a, Supplementary Figure 16b, Supplementary Figure 17, Supplementary Figure 18def, Supplementary Figure 18abc, Procrustes_Abundances]
